# Supplementary material for: Astrocyte–neuron subproteomes and obsessive–compulsive disorder mechanisms
Source: Nature. 2023 Apr 12;616(7958):764–73. doi: 10.1038/s41586-023-05927-7 (PMC10132990; doi:10.1038/s41586-023-05927-7)
Supplement: Supplementary file 4 — Proteomes of neurons and astrocytes, including astrocyte-specific and neuron-specific interactors of SAPAP3. [file 41586_2023_5927_MOESM4_ESM.xlsx]

## Sheet: Astro BioID2 proteins
Unique Proteins		Average abundance			Enriched proteins vs Neuro BioID2		Average abundance
Uniprot ID	Gene ID	Hi to Lo			Uniprot ID	Gene ID	Hi to Lo
P43006	Slc1a2	8355475000			P27546	Map4	7694225000
P39447	Tjp1	6894475000			Q5XG73	Acbd5	1326067500
O88343	Slc4a4	4603725000			P20152	Vim	589937500
Q6PIE5	Atp1a2	3316200000			Q9Z0U1	Tjp2	499757500
P10649	Gstm1	3224300000			Q80TH2	Erbb2ip	429007500
P55088	Aqp4	2525575000			Q8VBX6	Mpdz	344397500
O70318	Epb41l2	1903625000			Q5SNZ0	Ccdc88a	206205000
Q8CI94	Pygb	1453500000			Q32NY4	Cnnm3	179587500
P28652	Camk2b	1106940000			Q91VI7	Rnh1	149292500
O08709	Prdx6	889347500			Q8CGC7	Eprs	143040000
P05063	Aldoc	870627500			Q8C5W0	Clmn	120315000
Q5M8N0	Cnrip1	586050000			P18052	Ptpra	117513250
P23242	Gja1	502955000			Q71LX4	Tln2	114486500
P97315	Csrp1	486865000			Q9CR57	Rpl14	92781000
Q78IK2	Usmg5	474575000			P42208	Sept2	92734750
P24549	Aldh1a1	440957500			Q9CYZ2	Tpd52l2	86529000
Q8R0Y6	Aldh1l1	428497500			Q3UH68	Limch1	83882000
Q91WC3	Acsl6	382775000			Q80TM9	Nisch	72405250
P55012	Slc12a2	372360000			Q80TS3	Adgrl3	68173000
Q9QXZ0	Macf1	343352500			A2AWA9	Rabgap1	67421500
O54983	Crym	342567500			P35283	Rab12	64465500
P42567	Eps15	298482500			P03995	Gfap	51253500
Q8VDM4	Psmd2	287230000			Q7TSI3	Ppp6r1	47784750
Q91ZX7	Lrp1	278897500			Q9JL04	Fmn2	43959000
P70670	Naca	223890000			Q8CIN4	Pak2	41468250
P31938	Map2k1	222255000			Q8BHG2	Czib	37841000
F8VPU2	Farp1	221892500			Q9Z2A5	Ate1	25336500
Q64487	Ptprd	220570000			Q6P9Q6	Fkbp15	24857500
Q9D1G1	Rab1b	210040000			Q7TT37	Ikbkap	22663000
Q8C3W1	C1orf198	194597500			B0F2B4	Nlgn4l	19682500
Q8BHE3	Atcay	190457500			Q9D2R0	Aacs	16398500
P41216	Acsl1	190257500
B0V2N1	Ptprs	188832500
P61329	Fgf12	185897500
Q8BLE7	Slc17a6	170790000
O35609	Scamp3	169340000
Q9ESN6	Trim2	168565000
Q922J6	Tspan2	162516750
Q80TR1	Adgrl1	156172500
Q9DCN2	Cyb5r3	150810000
P35585	Ap1m1	136877500
P28271	Aco1	125092250
Q70IV5	Synm	124370000
Q924M7	Mpi	122255500
Q9CYH2	Fam213a	121634250
Q9DC07	Nebl	116549500
P63242	Eif5a	114636250
Q9JM96	Cdc42ep4	113962500
Q8R1I1	Uqcr10	113944750
Q8R4H2	Arhgef12	111506500
Q01405	Sec23a	111264250
Q9QZX7	Srr	109147000
Q9D2N4	Dtna	108923750
Q9CY27	Tecr	104901000
Q8VHG2	Amot	104448750
P70441	Slc9a3r1	104248250
Q9D710	Tmx2	104189500
Q922R8	Pdia6	102437500
P46471	Psmc2	100000750
Q99KY4	Gak	98194500
Q5EBJ4	Ermn	97366750
Q60625	Icam5	95884250
P57776	Eef1d	95516250
Q8BG05	Hnrnpa3	94766000
O08529	Capn2	92137250
Q60900	Elavl3	91032000
Q4QQM4	Trp53i11	87043500
P51830	Adcy9	86270000
P49442	Inpp1	86113750
Q62167	Ddx3x	85980500
Q9DCR2	Ap3s1	85731500
O54734	Ddost	85073750
P70202	Lxn	81776000
Q8R2Y0	Abhd6	81772750
P08414	Camk4	79069250
P97797	Sirpa	79065500
Q9JI90	Rnf14	78570750
Q6ZQ18	Efr3b	78376500
Q3THS6	Mat2a	75487750
Q62351	Tfrc	75127000
Q6P5E4	Uggt1	74821750
Q00PI9	Hnrnpul2	74588750
Q8CI51	Pdlim5	74168250
Q71RI9	Ccbl2	71328750
Q8CIG8	Prmt5	71289250
Q61191	Hcfc1	70363750
P26040	Ezr	70011500
Q9CX34	Sugt1	69765000
Q8BTM8	Flna	69136500
Q8BX70	Vps13c	68954000
Q8CAF4	Nhsl1	67693250
Q8BLR2	Cpne4	63278250
Q08642	Padi2	63268750
O70172	Pip4k2a	63164750
Q61234	Snta1	62500250
Q91Z61	Diras1	62238500
P63080	Gabrb3	62162250
Q5XJY5	Arcn1	61783750
Q8BJ71	Nup93	61351250
Q920Q4	Vps16	60832500
P55264	Adk	60539500
Q64727	Vcl	60495500
P61750	Arf4	60164500
Q99PL5	Rrbp1	59991750
P61967	Ap1s1	57918750
Q8VD65	Pik3r4	57743250
Q9WUQ2	Preb	57056500
Q9DAW9	Cnn3	57042500
Q8BFT9	Svop	57037500
Q8BMJ2	Lars	56581250
P36916	Gnl1	56520750
Q9CRB6	Tppp3	55680000
P61804	Dad1	54383750
Q7TMY8	Huwe1	54145500
Q6URW6	Myh14	53919750
Q69ZF3	Gba2	52947500
Q6PIU9	Flj45252	52507500
Q8VDP6	Cdipt	52300250
Q99K28	Arfgap2	51823250
O70503	Hsd17b12	51308250
Q61768	Kif5b	51289750
Q9JM63	Kcnj10	51059750
Q9DB73	Cyb5r1	50857750
Q6NVF0	Ocrl	50063000
Q80Y17	Llgl1	49922250
Q62077	Plcg1	47968500
P47746	Cnr1	47755000
Q9CZ42	Carkd	47753750
Q8BL06	Usp54	47606750
P62331	Arf6	47228750
Q8VCE2	Gpn1	47171750
P35235	Ptpn11	46964750
Q8BPQ7	Sgsm1	46272500
Q9EQ06	Hsd17b11	45863250
Q9R1V4	Adam11	45830750
P80318	Cct3	45549500
Q9CQ69	Uqcrq	45310250
Q9QXG2	Chm	43967750
Q3THK7	Gmps	43678500
Q9Z2V5	Hdac6	43368000
P62315	Snrpd1	42359000
Q62165	Dag1	42254500
P35282	Rab21	41963000
Q8K097	Faim2	41711750
O70589	Cask	41181500
P35288	Rab23	40721750
P46664	Adss	40622500
Q69Z26	Cntn4	40178500
P46978	Stt3a	39880250
Q921C5	Bicd2	38935750
Q9CQS4	Slc25a46	38138250
Q8BSZ2	Ap3s2	38055250
P32921	Wars	37991250
Q5HZI9	Slc25a51	37854750
Q60770	Stxbp3	37479750
P21278	Gna11	37078250
Q9JKY5	Hip1r	36933500
P54754	Ephb3	36930000
Q9CRY7	Gdpd1	36827750
Q91VC9	Ghitm	36446250
Q2EMV9	Parp14	36139250
P61089	Ube2n	36025750
P32883	Kras	35862750
Q3V1U8	Elmod1	35457000
Q9JLJ2	Aldh9a1	35348500
Q9CPV4	Glod4	35245750
P21300	Akr1b7	35214750
Q9Z110	Aldh18a1	35164500
P70288	Hdac2	34490750
Q8BJW6	Eif2a	34227250
O08586	Pten	34100750
Q61838	Pzp	33842500
Q9Z351	Kcnq2	33754000
P11531	Dmd	33213500
Q8VE47	Uba5	32709750
Q62178	Sema4a	32683000
Q8BP67	Rpl24	32518000
Q9QZI8	Serinc1	32498500
O08810	Eftud2	31705750
Q6PDQ2	Chd4	31354000
P26043	Rdx	31341250
Q8C8N2	Scai	31297750
Q3UMY5	Eml4	30360500
Q71M36	Cspg5	30079250
Q9DBP5	Cmpk1	29852500
Q64674	Srm	29656750
Q9CQM9	Glrx3	29295250
Q8BHG1	Nrdc	29285250
P97798	Neo1	29152250
Q8BTG7	Ndrg4	29096750
Q8VBW6	Nae1	28771250
Q03059	Chat	28634250
Q62426	Cstb	28375500
Q9EPR5	Sorcs2	27430000
Q9D0I9	Rars	27260250
Q9D9V3	Echdc1	26934500
Q8CJH3	Plxnb1	26922750
Q9ET30	Tm9sf3	26898250
Q5IRJ6	Slc30a9	26562500
Q9WTR1	Trpv2	26441250
P17156	Hspa2	26417500
Q9Z2D1	Mtmr2	26355500
Q920N7	Syt12	26335750
O08530	S1pr1	26311500
Q9D0R2	Tars	26130750
Q9Z2C9	Mtmr7	26053250
P59016	Vps33b	25919750
Q6P5E8	Dgkq	25560500
Q9D1D4	Tmed10	25445500
Q62059	Vcan	25383500
Q9CQI3	Gmfb	25305750
Q80YA7	Dpp8	24991250
Q8CCK0	H2afy2	24950000
Q9CS42	Prps2	24937000
Q9CWJ9	Atic	24839250
P28661	Sept4	24808500
Q9DBG5	Plin3	24790750
Q3UEB3	Puf60	24605750
Q91W92	Cdc42ep1	24594500
P47934	Crat	24336500
Q3KNM2	Marchf5	23724750
Q922H4	Gmppa	23583000
Q9WTU3	Scn8a	23528750
Q64105	Spr	23420750
Q9JMA1	Usp14	23246000
P61164	Actr1a	23140250
Q8BMP6	Acbd3	22291500
Q8CJG0	Ago2	22180000
Q9JHW2	Nit2	22158250
P11627	L1cam	22094250
Q9CZ30	Ola1	22092000
Q91WA3	Hdac11	22053500
Q9EPC1	Parva	21862750
Q8CH72	Trim32	21783750
Q64737	Gart	21542250
Q8BK67	Rcc2	21539000
Q6DIB5	Megf10	21438250
Q91XD6	Vps36	21119000
P07759	Serpina3k	20862750
Q80X95	Rraga	20729225
P59808	Sash1	20562250
Q6PF93	Pik3c3	20538500
Q8C129	Lnpep	20343500
P97494	Gclc	20126750
Q9CQJ8	Ndufb9	19326250
Q4JIM5	Abl2	19203500
O55201	Supt5h	19154750
Q01279	Egfr	19104000
P50171	Hsd17b8	19006650
Q7TSV4	Pgm2	18532750
Q8BGY7	Fam210a	18303500
Q9JIW9	Ralb	18196500
Q99LB6	Mat2b	18039250
A2A5R2	Arfgef2	17947000
P70698	Ctps1	17838000
Q9QYY0	Gab1	17140500
Q7TPM6	Fsd1	16980050
Q6ZQ82	Arhgap26	16862750
S4R1M9	Osbpl10	16852000
Q9WUA6	Akt3	16742750
Q8BHS8	Sybu	15996750
P34914	Ephx2	15788000
Q9D8W5	Psmd12	15761000
Q9QZB9	Dctn5	15317000
Q8C9H6	Strip2	14504300
Q6ZQK5	Acap2	14486250
Q9JM63	Kcnj10	14366500
P59644	Inpp5j	14049500
Q80ST9	Lca5	14045000
Q8CCB4	Vps53	13665750
Q9DC50	Crot	13650575
Q9CQ65	Mtap	13563000
Q8BIK4	Dock9	13351775
Q8K1X1	Wdr11	13320500
P18581	Slc7a2	13062100
Q61249	Igbp1	13042500
Q7SIG6	Asap2	12867000
Q3UN02	Lclat1	12800000
P50429	Arsb	12558750
Q3UHX2	Pdap1	12434750
D3YZV8	Ccdc8	12340500
P28650	Adssl1	12282250
B2RQC6	Cad	12262600
Q8C854	Myef2	12248000
P17563	Selenbp1	11955800
Q8VH51	Rbm39	11488750
O08532	Cacna2d1	11409375
Q8BZW8	Nhlrc2	11276800
Q8BFQ8	Pddc1	11010750
Q8K3G9	Appl2	10687500
Q99MR3	Slc12a9	10678425
Q91VK4	Itm2c	10605500
Q66GT5	Ptpmt1	9896000
P59823	Il1rapl1	9486250
O09172	Gclm	9145250
O70492	Snx3	9036925
Q99JF5	Mvd	8375375
Q9QUG9	Rasgrp2	8261425
Q5SVR0	Tbc1d9b	7734175
P01029	C4b	7671225
Q8K4B0	Mta1	7595925
Q923L3	Csmd1	6962175
Q70FJ1	Akap9	6156800
Q6S5J6	Krit1	3154950

## Sheet: Astro Lck-BioID2 proteins
Unique Proteins		Average abundance			Enriched proteins vs Neuro Lck-BioID2		Average abundance
Uniprot ID	Gene ID	Hi to Lo			Uniprot ID	Gene ID	Hi to Lo
Q6PIE5	Atp1a2	19202750000			P16546	Sptan1	4824250000
P43006	Slc1a2	12056500000			Q62261	Sptbn1	2867850000
O88343	Slc4a4	7906050000			P20357	Map2	2601975000
P10649	Gstm1	2668575000			O70318	Epb41l2	1640925000
P39447	Tjp1	2295875000			O35927	Ctnnd2	965610000
O54983	Crym	881497500			P12367	Prkar2a	805880000
P55088	Aqp4	629895000			P10637	Mapt	734632500
O54887	Tsks	579646500			P70296	Pebp1	461425000
P97797	Sirpa	395787500			Q9JM96	Cdc42ep4	407005000
P70441	Slc9a3r1	361602500			Q6P9K8	Caskin1	400927500
P20917	Mag	264292500			P27546	Map4	359385000
P23242	Gja1	263202500			Q60598	Cttn	324570000
P68033	Actc1	248285000			Q811D0	Dlg1	286745000
Q80YN3	Bcas1	209872500			Q8CBW3	Abi1	252762500
Q91WC3	Acsl6	206612500			Q9DCP2	Slc38a3	226930000
O08539	Bin1	181875000			Q9JLB0	Mpp6	212790000
Q7TQF7	Amph	164990500			Q9R1Q8	Tagln3	190752500
Q8C3W1	C1orf198	146945250			P58871	Tnks1bp1	185691250
Q8BGQ7	Aars	141420000			O35874	Slc1a4	174980000
Q8CCJ4	Amer2	127665500			Q71M36	Cspg5	165087500
P63242	Eif5a	85110750			Q80TH2	Erbb2ip	158995000
P05213	Tuba1b	80334500			Q32NY4	Cnnm3	158087000
Q91W92	Cdc42ep1	79891750			Q8CCJ4	Amer2	127665500
Q61735	Cd47	79768750			Q8VBX6	Mpdz	126343750
P46664	Adss	76508500			Q62417	Sorbs1	115181250
P28571	Slc6a9	72148000			Q80XI3	Eif4g3	97530250
Q01279	Egfr	70853750			Q99JP7	Ggt7	88396000
Q9CY27	Tecr	65964750			Q9CZ44	Nsfl1c	84043500
P26040	Ezr	64373000			A2AQ25	Skt	67322750
Q922J6	Tspan2	63553000			Q8R464	Cadm4	67052250
Q99JY8	Plpp3	60502500			Q8CIN4	Pak2	66200750
O35954	Pitpnm1	59702500			Q62165	Dag1	64494750
P35585	Ap1m1	58378750			Q9CYZ2	Tpd52l2	62129750
Q7M6Y3	Picalm	57431250			Q9D2N4	Dtna	61126250
Q9Z0Z4	Heph	57150000			Q61036	Pak3	38805500
P62192	Psmc1	53963750			Q64455	Ptprj	38787500
Q8BHZ0	Fam49a	51081500			Q61234	Snta1	36351000
D3YZV8	Ccdc8	48297500			Q9JKK7	Tmod2	32855750
P61358	Rpl27	47471000			Q61831	Mapk10	32711500
P41216	Acsl1	47255750			Q9CRB6	Tppp3	30927500
Q9JLB2	Mpp5	40646500			Q9DAK9	Phpt1	28260750
Q9JKF6	Pvrl1	40147000			Q9D8W5	Psmd12	27365500
O35678	Mgll	39652750			Q6PGL7	Fam21	26787500
P83940	Tceb1	38082750			Q8R1F1	Fam129b	26673500
Q9CQ69	Uqcrq	37482500			P97390	Vps45	25281250
Q9CPU0	Glo1	36520000			Q6ZWV3	Rpl10	24632500
Q8CHU3	Epn2	36380500			Q9ES28	Arhgef7	23753000
Q61234	Snta1	36351000			Q8VDJ3	Hdlbp	21487500
Q9D1Q6	Erp44	35555250			Q80UP8	Slc20a2	21418250
P26043	Rdx	34598250			Q3UEB3	Puf60	19910750
Q924M7	Mpi	34519000			P09055	Itgb1	18028250
Q923Z0	Gprc5b	33735000			P70698	Ctps1	17294750
Q5FWH7	Slc39a12	33500750			Q8BGY7	Fam210a	16996750
Q9EPR4	Slc23a2	32825500			Q8CI51	Pdlim5	15807750
Q6X893	Slc44a1	32225750			Q3UTJ2	Sorbs2	15105500
Q8BMJ2	Lars	32135750			P62317	Snrpd2	13840000
Q8K097	Faim2	31807750			Q9CPX6	Atg3	13190550
Q9CQS4	Slc25a46	31581750			Q99LI8	Hgs	10836450
Q9D1K7	1	31055500			P18581	Slc7a2	10348325
Q9CRB6	Tppp3	30927500			Q71RI9	Ccbl2	9803125
Q80Y17	Llgl1	30871000			Q9EQQ9	Mgea5	7410025
Q99KN9	Clint1	30102500			Q8K3G9	Appl2	6777875
O55135	Eif6	29941000			P32233	Drg1	6643900
Q9JKW0	Arl6ip1	29372000			Q810J8	Zfyve1	6434250
Q6DIB5	Megf10	29232500
Q9JL56	Gde1	28953000
Q9DAK9	Phpt1	28260750
Q99J85	Nptxr	28234750
Q8BLR2	Cpne4	28198250
Q9D8W5	Psmd12	27365500
Q62426	Cstb	27191500
O09044	Snap23	27185750
O09000	Ncoa3	27089500
Q8K221	Arfip2	26902250
Q8R1F1	Fam129b	26673500
Q5HZI2	C2cd4cC2CD4	26382250
O54734	Ddost	26129200
Q8BH58	Tiprl	26039500
Q7TPD3	Robo2	25154250
Q99LG1	Tmem51	24653750
P43406	Itgav	24315250
Q8BR63	Fam177a1	24299250
Q501J7	Phactr4	23732000
Q3UHH2	Slc22a23	23161000
P45591	Cfl2	22899700
Q9WVK4	Ehd1	21893500
Q8VDZ4	Zdhhc5	21338250
Q67BT3	Slc13a5	20814250
Q9D379	Ephx1	20337500
P13597	Icam1	20110400
Q8BGH4	Reep1	20032500
P97393	Arhgap5	19924250
Q3UEB3	Puf60	19910750
Q99L47	St13	19851000
Q5EBJ4	Ermn	19772250
P42567	Eps15	19165750
Q8R164	Bphl	19052000
Q9QXG2	Chm	18813750
P61329	Fgf12	18574250
P0C673	Igsf11	18558900
P32883	Kras	18464500
Q8CAF4	Nhsl1	18437750
Q80ZJ1	Rap2a	18168250
P70232	Chl1	18139200
P09055	Itgb1	18028250
Q9DAW9	Cnn3	18009750
O70492	Snx3	17894500
P26638	Sars	17859250
Q61191	Hcfc1	17549250
P63250	Kcnj3	17481750
Q3U1F9	Pag1	17397250
P70698	Ctps1	17294750
Q8BGY7	Fam210a	16996750
Q6QI06	Rictor	16933250
Q99JG2	Gpr37l1	16847500
Q8R3B1	Plcd1	16647500
Q8CI51	Pdlim5	15807750
Q8K124	Plekho2	15597750
Q62077	Plcg1	15302000
P09528	Fth1	14911750
P08556	Nras	14388475
Q91VR7	Map1lc3a	14287500
P62317	Snrpd2	13840000
Q9DBR2	Fam13c	13498425
O35681	Syt3	13254500
P46978	Stt3a	13249750
O35607	Bmpr2	13228750
Q9CQT1	Mri1	13096700
Q9QUJ7	Acsl4	13025775
Q8VCH8	Ubxn4	12983500
Q60805	Mertk	12544175
P50429	Arsb	12411000
Q8BXV2	Bri3bp	12362900
Q01815	Cacna1c	12246775
Q9QZ85	Iigp1	11954500
P46735	Myo1b	11950050
Q8R146	Apeh	11819875
Q8CCB4	Vps53	11815250
Q7SIG6	Asap2	11804800
Q9D3A9	Ttyh1	11689925
P61804	Dad1	11309250
Q91Z31	Ptbp2	10641500
Q80XK6	Atg2b	10619600
Q9EPC1	Parva	10613925
Q6NZC7	Sec23ip	10581000
Q8CGE9	Rgs12	10516500
P18581	Slc7a2	10348325
Q3UVK0	Ermp1	10186150
Q99J99	Mpst	10158650
Q8BGX2	1	9950725
Q71RI9	Ccbl2	9803125
Q6P9R2	Oxsr1	9172000
P56375	Acyp2	8971375
Q9WUL7	Arl3	8915850
Q6NVF0	Ocrl	8900175
Q5QNQ6	Osbp2	8894375
Q9QZB0	Rgs17	8867250
Q3TPE9	Ankmy2	8680825
Q9CQA1	Trappc5	8511125
Q8BGU5	Ccny	8436175
Q3TIU4	Pde12	8359625
Q9D6F4	Gabra4	8300550
P62315	Snrpd1	8254100
Q9CX86	Hnrnpa0	8023150
Q8C0D5	Eftud1	8010400
Q80W54	Zmpste24	7929275
Q6PDQ2	Chd4	7848575
Q08509	Eps8	7833825
Q9ERB5	Slco1c1	7566850
Q69Z26	Cntn4	7254975
Q3TN34	Micall2	7183325
Q61249	Igbp1	7079725
Q5M8N4	Sdr39u1	7007600
Q8CGQ8	Slc24a4	6982025
Q8K3G9	Appl2	6777875
Q7TNF0	Doc2a	6729775
P47941	Crkl	6716300
P32233	Drg1	6643900
Q6ZQ08	Cnot1	6638200
Q3UUQ7	Pgap1	6607500
Q8BZW8	Nhlrc2	6604750
P53996	Cnbp	6472675
Q9JKL4	Ndufaf3	6463450
Q810J8	Zfyve1	6434250
Q8BXR9	Osbpl6	6297600
O08914	Faah	6154625
Q9QXK3	Copg2	6148250
P54923	Adprh	6122450
Q8C7K6	Pcyox1l	6099225
Q61418	Clcn4	5864625
Q810C0	Slitrk2	5773025
P63034	Cyth2	5759400
Q9EPL2	Clstn1	5659925
Q6PIU9	1	5541875
Q9JJ59	Abcb9	5356750
Q80UM7	Mogs	5315300
Q8VEH5	Epm2aip1	5310800
Q9CRC8	Lrrc40	5278700
Q8C180	Frs2	5249775
P60867	Rps20	5186650
Q99MN1	Kars	5161550
P00493	Hprt1	5044000
Q8CFE4	Scyl2	5003175
Q9CR67	Tmem33	4915350
P62334	Psmc6	4892675
B1AY13	Usp24	4825700
Q99J09	Wdr77	4744975
Q61609	Slc20a1	4738400
Q9JME7	Trappc2l	4732225
Q6PIP5	Nudcd1	4691600
P63323	Rps12	4675650
Q91VM3	Wdr45	4668975
Q3UH93	Plxnd1	4652300
Q9DB34	Chmp2a	4576075
Q4V9Z5	Sez6l2	4408275
Q9D0M1	Prpsap1	4204950
Q63959	Kcnc3	4040125
Q921Q7	Rin1	3986175
O70293	Grk6	3855150
Q8R1A4	Dock7	3772350
Q9Z0R9	Fads2	3771375
P60122	Ruvbl1	3748000
O88307	Sorl1	3713350
O55057	Pde6d	3707100
Q8C050	Rps6ka5	3628050
Q3U7R1	Esyt1	3573875
Q9R0N0	Galk1	3507575
Q5NCF2	Trappc1	3359800
O35075	Dscr3	3243600
Q8BG32	Psmd11	3236325
P14576	Srp54	3191225
Q3TC93	Hs1bp3	3109050
Q8C7R4	Uba6	3100250
P97813	Pld2	3002475
Q61625	Grid2	2910875
Q8BLJ3	Plcxd3	2735200
Q8C0Y0	Ppp4r4	2724150
Q9DCS9	Ndufb10	2565750
Q9WUD1	Stub1	2554650
A2ASQ1	Agrn	2496875
A2A8L5	Ptprf	2418375
Q8BRF7	Scfd1	2230025
P29533	Vcam1	1961225
Q6S5J6	Krit1	1393425
P55144	Tyro3	1342650
Q8R326	Pspc1	1262950

## Sheet: Astrocyte SAPAP3 interactors
Unique proteins vs Neuron SAPAP3
Uniprot ID	Gene name	Average abundance Hi to Lo	SAINT score
P43006	Slc1a2	6.05867e+08	0.55
P52480	Pkm	4.07883e+08	0
P62631	Eef1a2	1.84413e+08	0.58
Q8K0T0	Rtn1	146874000	0.98
Q6PIE5	Atp1a2	1.27233e+08	0.43
P56564	Slc1a3	1.26888e+08	0.97
Q68FD5	Cltc	1.23348e+08	0
P17742	Ppia	1.18893e+08	0
Q9ES97	Rtn3	94054000	1
P10649	Gstm1	90448000	0.99
Q9DBG3	Ap2b1	8.77147e+07	1
Q61171	Prdx2	71874000	0.75
O88343	Slc4a4	66586000	1
P35278	Rab5c	58800000	0.99
P63005	Pafah1b1	5.79387e+07	0.93
P62823	Rab3c	5.65183e+07	0.98
Q9CVB6	Arpc2	5.51487e+07	1
P35700	Prdx1	5.13213e+07	1
P07901	Hsp90aa1	4.77507e+07	0.89
P97300	Nptn	4.76447e+07	0.98
O89053	Coro1a	46972000	0.8
Q8VEK3	Hnrnpu	4.56813e+07	1
P08752	Gnai2	4.39693e+07	1
Q9WV92	Epb41l3	41974000	1
P05063	Aldoc	38274000	0.63
P62881	Gnb5	3.28563e+07	1
Q9WUA3	Pfkp	3.25547e+07	0.76
P68040	Gnb2l1	2.83457e+07	0.94
O55234	Psmb5	2.76983e+07	0.96
Q9R0Q6	Arpc1a	2.71797e+07	0.99
Q8BW75	Maob	27095000	1
Q9R111	Gda	24526000	0.62
P47963	Rpl13	22569000	1
Q99K85	Psat1	22504000	0.99
Q8R366	Igsf8	20964000	0.82
Q8CI94	Pygb	20198000	0.96
Q9R0P5	Dstn	1.97167e+07	0.59
Q8CA95	Pde10a	19583000	0.51
Q8C0M9	Asrgl1	17346500	0.99
Q8K021	Scamp1	16391000	0.99
P84309	Adcy5	14815100	0.99
P80313	Cct7	1.46753e+07	1
P28660	Nckap1	1.46055e+07	0.88
Q80TJ1	Cadps	1.23666e+07	1
Q9D0F9	Pgm1	1.22925e+07	1
Q8BPN8	Dmxl2	1.09614e+07	0.99
Q9QUP5	Hapln1	1.077e+07	1
O70443	Gnaz	8878800	0.97
Q8VDM4	Psmd2	5.64773e+06	1

## Sheet: Neuro BioID2 proteins
Unique Proteins		Average abundance			Enriched proteins vs Astro BioID2		Average abundance
Uniprot ID	Gene ID	Hi to Lo			Uniprot ID	Gene ID	Hi to Lo
P14873	Map1b	5499875000			P20357	Map2	124920000000
O88737	Bsn	5041200000			Q9QYR6	Map1a	39944250000
Q8C8R3	Ank2	5004375000			Q80TE7	Lrrc7	12120250000
P08553	Nefm	4818275000			Q99P72	Rtn4	8245200000
Q9Z2H5	Epb41l1	4187700000			Q6PFD5	Dlgap3	4892200000
Q7TSJ2	Map6	3955025000			Q80Z38	Shank2	4037575000
Q3UHJ0	Aak1	3780450000			F6SEU4	Syngap1	3751225000
Q4ACU6	Shank3	3706875000			Q8CC35	Synpo	3281725000
Q9WV92	Epb41l3	3529375000			Q9D394	Rufy3	2717750000
Q9QYX7	Pclo	2996375000			O55106	Strn	2572025000
Q8BQ48	Cep295	2902600000			Q91XM9	Dlg2	2339375000
D3YVF0	Akap5	1708475000			Q3UTJ2	Sorbs2	1814850000
Q61548	Snap91	1590325000			Q01097	Grin2b	1539175000
Q9QYC0	Add1	1384125000			Q60902	Eps15l1	1422665000
Q8C419	Gpr158	1333625000			Q8BJ42	Dlgap2	1354322500
Q91ZZ3	Sncb	1312450000			Q8BWS5	Gprin3	1180550000
P11798	Camk2a	1113842500			D3YZU1	Shank1	1035942500
Q9ERD7	Tubb3	935542500			Q9Z0J4	Nos1	1033452500
Q8BL65	Ablim2	925560000			Q9QZQ1	Mllt4	1032430000
Q80TQ2	Cyld	906990000			Q6A065	Cep170	959850000
Q62108	Dlg4	813932500			Q5DTX6	Jcad	885910000
Q80YA9	Cnksr2	775815000			Q8C0T5	Sipa1l1	825587500
P31324	Prkar2b	755067500			A2AQ25	Skt	822465000
Q60829	Ppp1r1b	745847500			Q3UNH4	Gprin1	715242500
O08539	Bin1	735685000			Q8C8T7	Elfn1	698075000
Q9WV69	Dmtn	658112500			A2A699	Fam171a2	599377500
Q9EPN1	Nbea	645475000			P35436	Grin2a	594745000
Q8K296	Mtmr3	613752500			P51141	Dvl1	542070000
G5E8K5	Ank3	607460000			P70175	Dlg3	502397500
P17183	Eno2	600122500			Q68FM6	Elfn2	478317500
Q4KMM3	Oxr1	574085000			Q8VD37	Sgip1	460615000
P19246	Nefh	569450000			Q3UVL4	Vps51	449590000
Q2M3X8	Phactr1	558015000			Q3UJB9	Edc4	400985000
Q8K212	Pacs1	552330000			A2AHC3	Camsap1	385935000
Q7TQF7	Amph	549220000			Q61301	Ctnna2	369950000
Q01853	Vcp	490030000			Q5SV85	Synrg	368557500
A2ALS5	Rap1gap	419482500			Q8R550	Sh3kbp1	354425000
P08551	Nefl	411325000			Q8BM65	Nyap2	352362500
Q7TME0	Plppr4	411207500			Q9ERG2	Strn3	341757500
Q8VD04	Gripap1	408645000			Q8BIW1	Prune	322910000
Q8BKX1	Baiap2	395930000			Q3TY60	Fam131b	308422500
P42932	Cct8	364905000			Q78ZA7	Nap1l4	300132500
B1AZP2	Dlgap4	355207500			P59759	Mkl2	260362500
Q9Z0P4	Palm	344382500			Q8R3Q2	Ppp6r2	251980000
Q8BR92	Palm2	323192500			P09405	Ncl	240747500
Q5DU25	Iqsec2	318127500			Q8R326	Pspc1	238047500
Q8K400	Stxbp5	306525000			Q9QWY8	Asap1	196745000
Q3UVX5	Grm5	304130000			Q80VC9	Camsap3	194347500
A6H8H5	Kcnb2	284084250			Q6PH08	Erc2	186062500
Q7TQD2	Tppp	282265000			Q3UHE1	Pitpnm3	146608000
P58404	Strn4	263922500			O08919	Numbl	145297500
Q810B7	Slitrk5	253095000			Q99KN9	Clint1	126626500
Q68FD9	Kiaa1549	238171750			O35551	Rabep1	126206250
Q80X80	C2cd2l	236285000			Q6NS60	Fbxo41	114823000
Q9DCL8	Ppp1r2	230330000			Q5SVL6	Rap1gap2	105788250
Q8R0S2	Iqsec1	224960000			P62484	Abi2	104389250
Q3TES0	Iqsec3	223902500			Q0GNC1	Inf2	92485250
Q8BIZ1	Anks1b	222700000			Q02357	Ank1	86846000
P63087	Ppp1cc	219711250			Q80U93	Nup214	67781000
Q9R1Q8	Tagln3	218357500			Q61137	Astn1	67087750
Q3UHD9	Agap2	216897500			Q9Z2D6	Mecp2	34750350
P63137	Gabrb2	216687500			Q8BSS9	Ppfia2	33218750
Q60864	Stip1	212480000
Q3UHC7	Dab2ip	208627500
Q0KL02	Trio	206807500
P80316	Cct5	205366250
Q80U49	Cep170b	204750000
Q80U28	Madd	196697500
Q68FH0	Pkp4	194377500
O70133	Dhx9	193832500
Q8R570	Snap47	193005000
Q6ZPJ3	Ube2o	185325000
Q68FF6	Git1	178647500
Q9CZC8	Scrn1	177372500
Q8BMG7	Rab3gap2	169405000
Q8CIE6	Copa	159722500
Q66L42	Map3k10	159030000
Q80TK0	Kiaa1107	156114500
P62137	Ppp1ca	143389250
Q9ET77	Jph3	141702000
Q8BJI1	Slc6a17	140860000
A2ARS0	Ankrd63	135871750
B9EJA2	Cttnbp2	135320250
P28740	Kif2a	134726250
Q8C1B1	Camsap2	131154500
E9Q401	Ryr2	129774750
P83510	Tnik	129616250
O88735	Map7	129111750
B1AXH1	Nhsl2	125926750
Q62318	Trim28	125208000
O35874	Slc1a4	124579000
P28028	Braf	120850500
O70251	Eef1b	117440000
Q5SWP3	Nacad	117167750
Q9D415	Dlgap1	113867750
Q8CDN6	Txnl1	112401250
Q3TUU5	Tex30	110069000
Q61161	Map4k2	109646000
Q9Z2Y3	Homer1	109604500
Q8C031	Lrrc4c	108341250
Q6NSW3	Sphkap	106230250
P63040	Cplx1	105340500
A2AHG0	Lzts3	99245750
Q8CH77	Nav1	97806750
Q8K221	Arfip2	96339250
P68369	Tuba1a	91724000
Q62095	Ddx3y	89482750
O88533	Ddc	88457250
Q3TYD6	Lmtk2	88352750
Q9Z0R6	Itsn2	87682750
Q9CZN4	Shisa9	86938500
Q7TSC1	Prrc2a	86672000
Q9CQW1	Ykt6	86367250
P01872	Ighm	84214750
Q6P5F6	Slc39a10	83415000
P98086	C1qa	81652000
Q68ED7	Crtc1	80076750
Q9WV18	Gabbr1	79810500
P97772	Grm1	79335250
Q8BGD9	Eif4b	79112500
O09012	Pex5	78917000
Q91W50	Csde1	78416250
Q925T6	Grip1	77996000
Q7TT50	Cdc42bpb	76448500
Q80U40	Rimbp2	75927750
Q8R361	Rab11fip5	75296750
Q61464	Znf638	74715250
Q68EF6	Begain	73681500
Q5DQR4	Stxbp5l	73214000
Q5SU73	Coil	72378500
Q8R1B4	Eif3c	69155250
Q61165	Slc9a1	67542750
P01878	1	67124250
Q571K4	Tab3	65797750
Q6PGN3	Dclk2	65620750
P55821	Stmn2	64873000
Q9D1E6	Tbcb	63944250
P03888	Mtnd1	63252750
A2A690	Tanc2	62941250
Q8CH09	Sugp2	62742250
Q5U3K5	Rabl6	62590000
P25444	Rps2	61594250
O08849	Rgs2	59836750
Q9DBE8	Alg2	58564000
Q0KK55	Kndc1	56173500
Q9QYJ3	Dnajb1	52796250
A2AG50	Map7d2	51528500
P28867	Prkcd	51370500
B9EJ86	Osbpl8	50800750
Q5XG69	Fam169a	50445500
P60335	Pcbp1	49801000
Q2NL51	Gsk3a	49328750
Q6ZPF3	Tiam2	49184250
Q7TQG1	Plekha6	49057500
Q9QYJ0	Dnaja2	48973750
Q8K4G5	Ablim1	48521000
P70399	Tp53bp1	48055500
Q6PB44	Ptpn23	47104250
Q61937	Npm1	46734500
Q9ERL9	Gucy1a3	45959000
Q8VE88	Fam114a2	43769750
Q9Z0V2	Kcnd2	43613500
Q80VL1	Tdrkh	43613000
Q6DFV7	Ncoa7	43526250
P28656	Nap1l1	43495500
P63168	Dynll1	43139500
Q8R3Z5	Cacnb1	42733475
Q9WTQ5	Akap12	42693750
Q3UTQ8	Cdkl5	42487500
Q8R1Q8	Dync1li1	42246000
Q80YA3	Ddhd1	42011750
Q3U214	Mast3	41400250
Q69ZW3	Ehbp1	41164750
P49025	Cit	41145250
O88643	Pak1	41056750
O88738	Birc6	40311500
Q7TQH0	Atxn2l	39573750
Q6RHR9	Magi1	39060250
O88704	Hcn1	38983250
Q60838	Dvl2	38563750
P03921	Mtnd5	38400325
O88851	Rbbp9	37999750
A2RSJ4	Uhrf1bp1l	36799250
P01867	Igh-3	36771750
Q8BG73	Sh3bgrl2	36701925
Q7TQ95	Lnp	36151750
Q8K2K6	Agfg1	35746000
P51859	Hdgf	34654250
P59281	Arhgap39	34481500
Q8K1A6	Cc2d1a	34390000
Q8K019	Bclaf1	33864250
Q6ZPR4	Kcnt1	33330250
Q5DTT2	Psd	33016500
Q497N6	Cep295nl	32823250
F6ZDS4	Tpr	32781425
Q8WTY4	Ciapin1	32666250
P22723	Gabrg2	32539500
Q80TV8	Clasp1	32229250
A2CG49	Kalrn	31819250
Q8CE50	Snx30	31672500
Q66L44	Cbarp	31516750
P70297	Stam	30985000
P69566	Ranbp9	30765000
Q9CWK8	Snx2	30521375
Q8BLK9	Rps6kc1	29808000
Q9EPU0	Upf1	29517500
B9EKI3	Tmf1	29227000
Q99NB9	Sf3b1	28941250
P51910	Apod	28785750
P62869	Tceb2	28582500
O54916	Reps1	28441000
P70302	Stim1	27824250
Q8K012	Fnbp1l	27360750
Q922J3	Clip1	26992000
Q811S7	Ubp1	26573500
Q9QZQ8	H2afy	25887750
O54988	Slk	25484500
Q9ES28	Arhgef7	25243500
Q6P4T2	Snrnp200	24930500
B5TVM2	Ildr2	24358250
Q69Z38	Peak1	24133500
Q14BI2	Grm2	23969750
P03893	Mtnd2	23735750
O35226	Psmd4	23463500
P62849	Rps24	23356400
P34152	Ptk2	23262775
Q80WT5	Aftph	22612250
O08756	Hsd17b10	22410500
G3XA57	Rab11fip2	22185750
Q8BFU3	Rnf214	22119000
Q91YE8	Synpo2	21900000
Q5F285	Tmem256	21284750
O88271	Cfdp1	21104475
Q62448	Eif4g2	21095250
P00848	Mtatp6	21008500
P63028	Tpt1	20836025
Q8R5H6	Wasf1	20810250
Q9JK45	Kcnq5	20765000
O35083	Agpat1	20730425
Q569Z6	Thrap3	20364325
Q8R464	Cadm4	19589000
Q3UDK1	Trafd1	19296500
P48193	Epb41	18983750
Q68FF0	Kiaa1841	18866250
Q6ZPJ0	Tex2	18824500
Q80U23	Snph	18770225
Q69ZX8	Ablim3	18528450
P26369	U2af2	18505000
Q80YE4	Aatk	18347200
Q6P1G2	Kdm2b	18282725
A2ALK8	Ptpn3	18252000
Q3UH66	Wnk2	18072250
Q9EP53	Tsc1	18058875
P0C192	Lrrc4b	17962250
P16283	Slc4a3	17613250
P97825	Hn1	17025750
Q5F2E7	Nufip2	16922000
Q99PV8	Bcl11b	16661250
P97390	Vps45	16365850
Q9EQQ9	Mgea5	16313500
Q6PFX8	Rimkla	16248875
P02469	Lamb1	15911675
Q80VP1	Epn1	15704075
Q62419	Sh3gl1	15677075
Q505D7	Opa3	15231750
Q3UMB5	Smcr8	15087500
P26049	Gabra3	15060000
Q62172	Ralbp1	14821000
Q9EP78	Chst7	14744375
O88703	Hcn2	14731750
Q9D328	Tmem35	14702750
Q921M3	Sf3b3	14412500
Q7M757	C6.1al	14332250
Q80Y55	Bsdc1	14313225
Q7TPS5	C2cd5	14194000
Q9D6I9	Lurap1	14183000
Q8CGM1	Adgrb2	13911925
Q91W69	Epn3	13847925
Q9DCF9	Ssr3	13749225
Q91Z67	Srgap2	13692400
Q8BXR9	Osbpl6	13310325
Q9Z315	Sart1	13111200
P97855	G3bp1	13084150
Q8K3E5	Ahi1	12808750
P70290	Mpp1	12767250
Q3UHU5	Mtcl1	12429800
Q9CXR1	Dhrs7	12149275
Q6ZWR6	Syne1	12084350
O88447	Klc1	12058550
Q9CR29	Ccdc43	11857000
Q61423	Kcna4	11757250
Q8BKI2	Tnrc6b	11682000
O70370	Ctss	11608600
Q62407	Speg	11475475
Q3UGY8	Arfgef3	11076775
P15116	Cdh2	11075750
P83741	Wnk1	10997900
Q8C5L3	Cnot2	10808175
P61961	Ufm1	10524825
Q3UTH8	Arhgef9	10522500
Q8C6E0	Cfap36	10382850
Q62415	Ppp1r13b	10320750
O08759	Ube3a	10260650
Q6ZQ58	Larp1	9820300
O88507	Cntfr	9630250
Q91YX5	Lpgat1	9551050
Q9JLN9	Mtor	9468250
Q9CPX6	Atg3	9401500
Q8CBC4	Cnst	8670150
Q8K298	Anln	8492300
P06537	Nr3c1	8434950
P23492	Pnp	8392275
Q61206	Pafah1b2	8312675
Q8BNN1	Spata2l	8224050
Q9CQ80	Vps25	8189700
Q8R4I7	Neto1	8146700
P70207	Plxna2	8018400
P51125	Cast	8015125
Q6NZA9	Taf9b	7890375
Q3UX10	Tubal3	7889300
Q9R0Q3	Tmed2	7365675
Q6NV83	U2surp	7272675
Q5SSM3	Arhgap44	7255175
Q99KP6	Prpf19	7075550
P62069	Usp46	7007475
Q80Z10	Astn2	6957175
Q8R1B5	Cplx3	6912400
Q61187	Tsg101	6909350
Q8BGY9	Slc5a7	6888825
P30999	Ctnnd1	6759825
Q99KP3	Cryl1	6743525
Q9JMH9	Myo18a	6738825
Q8BU33	Ilvbl	6489750
Q9DBT5	Ampd2	6243650
P20444	Prkca	6103650
O88746	Tom1	6098225
A6X8Z5	Arhgap31	5907400
Q99LI8	Hgs	5809200
Q8VED9	Lgalsl	5704550
Q8BMA6	Srp68	5630725
Q61024	Asns	5601300
Q8R2V5	Adap2	5578350
Q62393	Tpd52	5383100
P36371	Tap2	5324250
P62196	Psmc5	5195675
E9Q6B2	Ccdc85c	5130125
E9Q6P5	Ttc7b	5119875
Q8BY87	Usp47	5101700
Q9JLI8	Sart3	5032475
Q91VM3	Wdr45	4999075
Q69ZH9	Arhgap23	4954600
Q80XG9	Lrrtm4	4715600
P24529	Th	4697800
Q4VAA2	Cdv3	4676350
Q0GA42	Cnnm1	4649225
Q99JP0	Map4k3	4571900
Q61923	Kcna6	4336025
O70252	Hmox2	4328000
Q3USB7	Plcl1	4245175
Q9Z2W8	Gria4	3668625
Q8BNU0	Armc6	3593050
Q61036	Pak3	3409025
Q6PFD9	Nup98	3359350
E9Q8I9	Fry	3295000
Q9R1L5	Mast1	3268800
Q8C0L9	Gpcpd1	3200575
P62305	Snrpe	3162825
Q80W04	Tmcc2	2894375
Q810B8	Slitrk4	2767725
Q6TEK5	Vkorc1l1	2096875
Q3V0G7	Garnl3	1561800
Q8BT88	2	604965

## Sheet: Neuro Lck-BioID2 proteins
Unique Proteins		Average abundance			Enriched proteins vs Astro Lck-BioID2		Average abundance
Uniprot ID	Gene ID	Hi to Lo			Uniprot ID	Gene ID	Hi to Lo
Q9QYR6	Map1a	2948800000			D3YVF0	Akap5	1298900000
P14873	Map1b	2738800000			A2ARS0	Ankrd63	426440000
O88737	Bsn	2737800000			Q80YA9	Cnksr2	348672500
Q8C8R3	Ank2	2737500000			Q61735	Cd47	267927500
P68369	Tuba1a	2493800000			Q2M3X8	Phactr1	252492500
Q8VHX2	Edaradd	2303425000			Q80ZF8	Adgrb3	212985000
P16858	Gapdh	2165400000			Q62205	Scn9a	211297500
P48962	Slc25a4	2133800000			Q80X80	C2cd2l	158385000
P35279	Rab6a	1624050000			P97772	Grm1	111532500
Q6PIC6	Atp1a3	1487650000			Q68FD9	Kiaa1549	102576500
Q60771	Cldn11	1443175000			Q60738	Slc30a1	88392250
P52480	Pkm	1442575000			Q8C031	Lrrc4c	81330750
O08599	Stxbp1	1351275000			Q03717	Kcnb1	66513250
P16330	Cnp	1131752500			Q61137	Astn1	64422000
Q8K0T0	Rtn1	1125497500			Q99JG2	Gpr37l1	60693250
Q68FD5	Cltc	1077287500			Q61062	Dvl3	57863500
P18872	Gnao1	1011622500			Q9D1Q6	Erp44	57598250
P68372	Tubb4b	966867500			Q8CGQ8	Slc24a4	56161500
P0CG50	Ubc	880247500			P22723	Gabrg2	53427500
P10126	Eef1a1	833330000			Q8R3Z5	Cacnb1	49313250
P68134	Acta1	748432500			A2AHC3	Camsap1	46574250
Q9R0K7	Atp2b2	731760000			Q3TES0	Iqsec3	44289500
P35802	Gpm6a	730522500			Q9DCL8	Ppp1r2	40587750
P68368	Tuba4a	721570000			Q8VDZ4	Zdhhc5	38597750
P51881	Slc25a5	708662500			P62484	Abi2	33344250
Q9WV92	Epb41l3	679760000			P0C192	Lrrc4b	30888500
Q9Z2H5	Epb41l1	677320000			Q9CR67	Tmem33	30778000
O55100	Syngr1	668597500			B1AY13	Usp24	23747500
P84084	Arf5	659845000			Q8BGU5	Ccny	20534500
P62874	Gnb1	644170000			Q3UHC7	Dab2ip	20415750
P14094	Atp1b1	615735000			Q8R550	Sh3kbp1	18979250
P15105	Glul	585887500
P63011	Rab3a	582512500
P35803	Gpm6b	570870000
P56564	Slc1a3	568015000
P06151	Ldha	559612500
Q8VDN2	Atp1a1	537790000
Q8BHE3	Atcay	525467500
Q9CWF2	Tubb2b	481330000
Q91ZZ3	Sncb	465242500
G5E829	Atp2b1	460605000
P16125	Ldhb	450902500
P35276	Rab3d	436925000
Q8R191	Syngr3	426240000
P31648	Slc6a1	414667500
Q8C419	Gpr158	410995000
P17742	Ppia	410947500
O08553	Dpysl2	396810000
P61264	Stx1b	389475000
Q62425	Ndufa4	387840000
Q9ES97	Rtn3	374130000
P61205	Arf3	369650000
Q62277	Syp	366945000
Q9DBG3	Ap2b1	366227500
Q91V61	Sfxn3	360362500
P13595	Ncam1	359132500
P60879	Snap25	344742500
Q99PT1	Arhgdia	333177500
E9PUL5	Prrt2	327150000
P62631	Eef1a2	324610000
Q3TXX4	Slc17a7	323035000
Q9D6F9	Tubb4a	322525000
P58463	Foxp2	319770000
Q61171	Prdx2	318460000
P62823	Rab3c	317827500
Q9JKD3	Scamp5	314230000
P62827	Ran	310135000
Q5S003	Spag17	304755000
P84091	Ap2m1	304227500
P18760	Cfl1	300975000
P62821	Rab1A	297957500
Q05512	Mark2	294965000
Q9QYC0	Add1	294202500
Q99P72	Rtn4	293690000
Q91V14	Slc12a5	292282500
Q91V41	Rab14	291270000
P50396	Gdi1	290335000
Q80SW1	Ahcyl1	290125000
P47857	Pfkm	282520000
Q9JIS5	Sv2a	279747500
Q61548	Snap91	270845000
P53994	Rab2a	269695000
P11798	Camk2a	267517500
Q91V12	Acot7	259355000
P39053	Dnm1	257835000
Q9Z2Q6	44079	257117500
P14152	Mdh1	256107500
Q61553	Fscn1	255537500
P28652	Camk2b	247107500
Q3UHL1	Camkv	241950000
P63328	Ppp3ca	239870000
Q3UVX5	Grm5	238552500
P62962	Pfn1	238005000
P17182	Eno1	234147500
O88935	Syn1	232442500
P46096	Syt1	232067500
P62812	Gabra1	231750000
P31324	Prkar2b	224617500
Q8K0S0	Phyhip	224195000
P62743	Ap2s1	220047500
Q9DCU2	Pllp	219227500
P63001	Rac1	216877500
P62814	Atp6v1b2	215777500
Q9QYB8	Add2	211645000
Q9D394	Rufy3	208267500
Q9Z1B3	Plcb1	205145000
P11499	Hsp90ab1	201992500
O55042	Snca	194432500
O55131	44081	189270000
Q9R0Q6	Arpc1a	187660000
Q8CA95	Pde10a	186237500
Q9DBJ1	Pgam1	186045000
P39054	Dnm2	185015000
Q2PFD7	Psd3	185012500
P63101	Ywhaz	183745000
Q7TQD2	Tppp	183647500
P97300	Nptn	181485000
P68404	Prkcb	181462500
P63318	Prkcg	178405000
P23819	Gria2	178360000
Q8K212	Pacs1	177982500
Q8R1I1	Uqcr10	175235000
Q60931	Vdac3	170297500
O89053	Coro1a	169702500
Q8BLM0	Klf8	169261250
Q7TME0	Plppr4	168797500
Q64332	Syn2	167365000
P59999	Arpc4	166965000
Q9ERD7	Tubb3	166470000
Q9CS72	Filip1	165622500
Q8BVE3	Atp6v1h	165610000
Q9WUA3	Pfkp	164062500
Q3UHJ0	Aak1	163142500
Q8CHC4	Synj1	162557500
P09411	Pgk1	157610000
Q9R1V6	Adam22	157047500
P98086	C1qa	156645000
Q91VZ6	Smap1	156252750
P63005	Pafah1b1	154265000
Q8K021	Scamp1	152920000
P61027	Rab10	152642500
Q8VEK3	Hnrnpu	150517500
P10852	Slc3a2	149605000
O55143	Atp2a2	149417500
P12382	Pfkl	148435000
Q8BG39	Sv2b	145687500
P40124	Cap1	143997500
Q69ZT1	Fan1	142218000
Q91XM9	Dlg2	141627500
P00920	Ca2	141535000
P14231	Atp1b2	140697500
O35633	Slc32a1	140075000
P97427	Crmp1	138535000
Q60932	Vdac1	138350000
P84309	Adcy5	136797500
Q60870	Reep5	136100000
O70456	Sfn	134190500
P17426	Ap2a1	134017500
Q6PHN9	Rab35	133929750
P35700	Prdx1	133922500
P32037	Slc2a3	133795000
Q6PFE3	Rad54b	133710500
Q9R1T4	44080	133150000
O88342	Wdr1	132560000
P14106	C1qb	132185000
Q61316	Hspa4	131722500
Q9Z0E0	Ncdn	131615000
P31650	Slc6a11	131597500
Q8C1B7	44085	131582500
Q80T41	Gabbr2	131302500
Q60930	Vdac2	131130000
Q9ER47	Kcnh7	130380750
Q91XV3	Basp1	128182500
P28660	Nckap1	125902500
Q8BGT8	Phyhipl	123188250
O08807	Prdx4	122728000
P97315	Csrp1	121275000
Q5SQX6	Cyfip2	120925000
P63137	Gabrb2	120817250
Q9JIA1	Lgi1	120762500
Q78IK2	Usmg5	120752500
Q9JHU4	Dync1h1	119967500
Q6NS52	Dgkb	119789250
P05201	Got1	119175000
P34884	Mif	118832500
P62880	Gnb2	118038000
Q60829	Ppp1r1b	117830000
Q9QYB5	Add3	117483500
O08709	Prdx6	117415000
Q5SUA5	Myo1g	116520250
P05132	Prkaca	116054250
Q925N0	Sfxn5	113726000
P47911	Rpl6	113001250
Q8CI94	Pygb	112935250
Q8K596	Slc8a2	112805000
Q8K0U4	Hspa12a	112502000
Q6ZWN5	Rps9	111791250
Q3UHD9	Agap2	110699750
P35278	Rab5c	110381250
Q80TJ1	Cadps	110241000
Q9CQW1	Ykt6	109899500
Q9CQI6	Cotl1	109760000
Q02105	C1qc	109717500
P46460	Nsf	109647500
P60843	Eif4a1	109454500
Q9D1G1	Rab1b	107224500
Q9CYT6	Cap2	105197500
O54829	Rgs7	105028750
Q812F8	Mgat4b	104603500
P03975	Iap	103870250
P47754	Capza2	103748000
Q61327	Slc6a3	100943250
Q9CVB6	Arpc2	100696000
Q01065	Pde1b	100368500
P07901	Hsp90aa1	100297750
P26048	Gabra2	99519750
P68510	Ywhah	98703750
P63321	Rala	98049750
Q99L43	Cds2	97049500
Q8CHH9	44082	95949000
P63141	Kcna2	95606750
Q6Q477	Atp2b4	95579500
Q9Z218	Dpp6	95531250
Q5M8N0	Cnrip1	95504500
P62881	Gnb5	95059000
O70443	Gnaz	94689250
P40142	Tkt	94498250
Q9EPJ9	Arfgap1	94138750
O35526	Stx1a	93858250
P47757	Capzb	93654000
P14148	Rpl7	93111750
Q920I9	Wdr7	91915750
P28474	Adh5	90961250
B2RSH2	Gnai1	90919000
Q61290	Cacna1e	90293500
O55023	Impa1	89201500
P08752	Gnai2	88643250
P17809	Slc2a1	87851500
P12960	Cntn1	87779750
Q99JI6	Rap1b	86403750
Q8BPN8	Dmxl2	85492000
Q9R0N7	Syt7	84986250
P63168	Dynll1	84773250
Q9R0P5	Dstn	84747250
Q8CCJ9	Phf20l1	84551000
Q80TZ3	Dnajc6	84498250
Q3UVL4	Vps51	83169000
Q8BYI9	Tnr	82832750
G5E8K5	Ank3	82526500
P27659	Rpl3	82488250
P51150	Rab7a	82209000
O35136	Ncam2	82061250
Q6PE13	Prrt3	81162750
Q9WUM3	Coro1b	80381000
P12970	Rpl7a	80018250
O55234	Psmb5	79802500
P62242	Rps8	79260500
Q9D3R6	Katnal2	79071750
P03888	Mtnd1	78837000
P47962	Rpl5	78438500
P17183	Eno2	78128250
Q9EQF6	Dpysl5	77332500
O54991	Cntnap1	75915000
P50247	Ahcy	75912500
Q8BL65	Ablim2	75609250
Q3UNH4	Gprin1	75517250
Q9JJY3	Smpd3	75157250
Q62108	Dlg4	75094750
Q920P3	Brinp1	75019750
P28663	Napb	74954000
Q9CQ91	Ndufa3	74724750
P84086	Cplx2	74553750
Q8R0S2	Iqsec1	74172750
Q8K400	Stxbp5	73909500
P68040	Rack1	73840750
Q9JM52	Mink1	73395500
P00405	Mtco2	73234500
Q02248	Ctnnb1	71822750
Q9JJV2	Pfn2	71716000
P62897	Cycs	71659250
O70161	Pip5k1c	71434250
Q9DCN2	Cyb5r3	70981000
Q921M7	Fam49b	70774750
Q99JR1	Sfxn1	70604750
Q62420	Sh3gl2	70340250
P03930	Mtatp8	70062500
Q9Z140	Cpne6	69967750
P06745	Gpi	69961500
P11983	Tcp1	68969500
Q4ACU6	Shank3	68858250
Q7TN02	Med26	68843250
Q9Z1N5	Ddx39b	68803000
P60766	Cdc42	68354500
P08228	Sod1	67795500
Q9Z1G4	Atp6v0a1	67748250
P50516	Atp6v1a	67311250
Q6NXK7	Dpp10	67282250
Q5DTL9	Slc4a10	67249500
Q61165	Slc9a1	67162000
Q9EPN1	Nbea	67130750
Q9CZM2	Rpl15	66782000
P55012	Slc12a2	66184250
Q8R001	Mapre2	66054250
P62908	Rps3	66011500
Q64133	Maoa	65685000
P51830	Adcy9	65662250
Q9WUM4	Coro1c	65334500
P97441	Slc30a3	64696250
P62267	Rps23	64327500
Q91V92	Acly	64169000
Q9QYS2	Grm3	63824000
Q8BNY6	Ncs1	63815000
Q9WTU3	Scn8a	63297750
P51141	Dvl1	63265500
Q99PU5	Acsbg1	63218500
Q9WV69	Dmtn	63154500
Q8R570	Snap47	62906750
O09167	Rpl21	62807500
Q11011	Npepps	62677250
Q9D415	Dlgap1	62642500
Q8BW75	Maob	62064500
Q8VDQ8	Sirt2	61858250
P68181	Prkacb	61646750
Q6PAJ1	Bcr	60959250
P62761	Vsnl1	60797250
Q8CAQ8	Immt	60228250
P83510	Tnik	60226750
Q9JJV5	Cacng3	60155750
Q80WT5	Aftph	60035500
Q6ZQ18	Efr3b	59458000
Q9QXY6	Ehd3	59188500
P24549	Aldh1a1	59180500
Q9Z0V2	Kcnd2	59136250
P47746	Cnr1	59124750
P58252	Eef2	58965000
O08919	Numbl	58535000
O88602	Cacng2	58275000
Q9CYH2	Fam213a	58181500
Q9DCT8	Crip2	58031250
Q61361	Bcan	57827500
Q99JI4	Psmd6	57467250
P70704	Atp8a1	57286500
Q3UHD1	Bai1	57241500
Q5PR73	Diras2	57130500
O88704	Hcn1	57009250
Q9WV18	Gabbr1	56711000
Q8BIZ1	Anks1b	56208000
P10630	Eif4a2	56039000
Q7TSJ2	Map6	55676250
P19096	Fasn	55581500
Q8BJI1	Slc6a17	55283750
Q8CHT1	Ngef	55230250
Q6ZWU9	Rps27	55036250
Q8K2C9	Hacd3	54974250
P48722	Hspa4l	54920500
P25444	Rps2	54912000
P63087	Ppp1cc	54823250
Q811P8	Arhgap32	54758000
Q922S4	Pde2a	54704750
Q8BG05	Hnrnpa3	54600500
P17427	Ap2a2	54001000
P16054	Prkce	53864000
P70414	Slc8a1	53082000
Q9Z0P5	Twf2	52837750
Q3U214	Mast3	52275250
P70175	Dlg3	52202500
O55029	Copb2	52196250
O54774	Ap3d1	52162000
P63330	Ppp2ca	52027250
Q8C0E2	Vps26b	51968750
Q9D8B4	Ndufa11	51872250
Q9D8E6	Rpl4	51794250
Q8R5J9	Arl6ip5	51694750
Q9JKV5	Scamp4	51603000
Q80XI4	Pip4k2b	51598500
P19253	Rpl13a	51485250
P14685	Psmd3	51246750
P56399	Usp5	51024750
Q9QXS1	Plec	51007250
Q62283	Tspan7	50921750
Q8R366	Igsf8	50602250
Q8CAA7	Pgm2l1	50567750
Q9R0P3	Esd	50341250
P84096	Rhog	50306500
Q80TR1	Adgrl1	50266250
Q08460	Kcnma1	50261250
Q80TL4	Phf24	50154750
P14211	Calr	50109500
Q61792	Lasp1	49999250
P35288	Rab23	49643250
P19157	Gstp1	49635750
Q61481	Pde1a	49330500
Q9CS84	Nrxn1	49185750
Q3UUG6	Tbc1d24	48998250
A2RT62	Fbxl16	48880500
Q9Z2W9	Gria3	48751500
O88741	Gdap1	48659250
P35438	Grin1	48561750
Q8BLE7	Slc17a6	48361250
Q8BK64	Ahsa1	48187750
P63080	Gabrb3	47949250
O88533	Ddc	47162250
Q9Z1S5	44077	47031750
P51410	Rpl9	46995500
P35980	Rpl18	46874750
P06837	Gap43	46813500
Q7TPB0	Plppr3	46778500
Q8BLF1	Nceh1	46619000
O89112	Lancl1	46271500
P68254	Ywhaq	46148500
Q8VEH3	Arl8a	46097500
P03911	Mtnd4	46037500
Q7TQI3	Otub1	45889000
Q9WV85	Nme3	45851000
Q9R1V7	Adam23	45751750
Q8BH44	Coro2b	45442750
Q99K85	Psat1	45341250
Q50L41	Pla2g4f	45183500
Q8VHW2	Cacng8	45105250
Q9QUP5	Hapln1	44805750
Q8CGK7	Gnal	44617250
Q9D710	Tmx2	44616250
Q810U3	Nfasc	44402000
Q9CQW2	Arl8b	44242500
Q9Z351	Kcnq2	44139250
Q6P1F6	Ppp2r2a	44055250
Q9CR95	Necap1	43872000
Q922B2	Dars	43769500
Q99104	Myo5a	43722750
P12710	Fabp1	43719750
Q9R0Y5	Ak1	43382750
Q99N28	Cadm3	43300250
Q4KMM3	Oxr1	43144750
Q80TS3	Adgrl3	43082750
Q9JIG8	Praf2	43049750
P07724	Alb	42748000
P62331	Arf6	42394750
Q9CR57	Rpl14	42271750
Q9EQZ6	Rapgef4	42153250
Q01853	Vcp	41933250
Q61616	Drd1	41841250
Q9WV60	Gsk3b	41493500
Q9QUI0	Rhoa	41197750
Q9DBG6	Rpn2	41125000
Q6ZQ38	Cand1	40910500
Q3UUI3	Them4	40790750
Q8BP47	Nars	40700250
E9Q4P1	Wdfy1	40684500
P17710	Hk1	40645500
Q61699	Hsph1	40626000
Q8BL99	Dopey1	40599250
Q8VDP6	Cdipt	40438750
Q9DBE8	Alg2	40226000
P50571	Gabrb1	40166500
P12657	Chrm1	40159250
Q3UHB1	Nt5dc3	39835250
Q6NVE8	Wdr44	39671000
P15508	Sptb	39429000
E9Q3L2	Pi4ka	39215000
Q8BH66	Atl1	39055250
P62702	Rps4x	39046000
P61226	Rap2b	38995750
Q9ESN6	Trim2	38950750
Q62172	Ralbp1	38931250
Q8K012	Fnbp1l	38885500
Q5SSL4	Abr	38775500
Q9Z0R4	Itsn1	38665000
P28028	Braf	38627250
Q62419	Sh3gl1	38553250
Q8C0M9	Asrgl1	38262000
Q9JLM8	Dclk1	38179750
P32211	Chrm4	38108750
Q8BI08	Mal2	38018500
Q61411	Hras	37795750
Q3UHK6	Tenm4	37772750
P84075	Hpca	37718500
Q9QZ88	Vps29	37596850
Q61016	Gng7	37569750
Q8VE33	Gdap1l1	37380750
Q9CQ54	Ndufc2	37349750
Q99MX7	Cecr6	37199000
Q9JIX9	Fastk	36816250
O88998	Olfm1	36633250
Q8K183	Pdxk	36548000
Q80UG2	Plxna4	36545500
P05480	Src	36544250
Q9ET77	Jph3	36533250
P63085	Mapk1	36442750
Q66L42	Map3k10	36360500
P62754	Rps6	36314000
Q0VBF8	1	36268500
Q91YQ5	Rpn1	36011750
Q3UR97	Snx21	35939500
Q99P58	Rab27b	35749250
Q9D1P4	Chordc1	35696500
Q6ZWX6	Eif2s1	35642250
Q9QVP9	Ptk2b	35545000
Q80U28	Madd	35509000
P08551	Nefl	35494250
P47708	Rph3a	35434250
O70133	Dhx9	35323750
O70172	Pip4k2a	35308250
Q8R081	Hnrnpl	35298250
Q8BGY9	Slc5a7	35281750
Q3TXS7	Psmd1	35269000
Q6PER3	Mapre3	35206250
P23818	Gria1	34987250
O35609	Scamp3	34984750
Q8BTX9	Hsdl1	34972250
Q9JIF0	Prmt1	34737000
Q64487	Ptprd	34681000
Q9JM76	Arpc3	34612750
Q8BIW1	Prune	34570750
Q69ZK9	Nlgn2	34174500
Q61490	Alcam	34170000
P05532	Kit	34100750
P35762	Cd81	34087250
P16388	Kcna1	34069750
Q8BUV3	Gphn	34061250
P61255	Rpl26	34057500
P53810	Pitpna	34033750
A2APV2	Fmnl2	34021250
Q8BGZ1	Hpcal4	33745750
Q56A07	Scn2b	33726750
Q80U63	Mfn2	33686500
Q6URW6	Myh14	33647750
Q9JME5	Ap3b2	33610750
P61161	Actr2	33607000
P55821	Stmn2	33577750
O88485	Dync1i1	33195250
Q80UP3	Dgkz	32945000
Q02357	Ank1	32818500
Q8CGY8	Ogt	32783000
Q921J2	Rheb	32677500
Q9Z0N1	Eif2s3x	32566250
Q9QUR6	Prep	32453000
P54823	Ddx6	32379750
O70310	Nmt1	32362500
Q8VDM4	Psmd2	32271250
P63082	Atp6v0c	32267000
P11881	Itpr1	32181750
Q6DFV3	Arhgap21	32062000
Q5DTY9	Kctd16	31896250
P97445	Cacna1a	31873250
Q9QXL2	Kif21a	31861250
Q6PGE7	Slc6a7	31715250
Q8BZ98	Dnm3	31261000
Q9CWZ7	Napg	31158000
Q3V1U8	Elmod1	31009250
Q9WV55	Vapa	30930250
Q9QYX7	Pclo	30855000
P28740	Kif2a	30754000
P49615	Cdk5	30638250
P51660	Hsd17b4	30554250
Q9ERB0	Snap29	30521750
Q14BI2	Grm2	30501000
Q5F285	Tmem256	30489500
P47963	Rpl13	30405500
Q9CX34	Sugt1	30346000
Q80W47	Wipi2	30323500
Q9Z2H2	Rgs6	30304000
Q60854	Serpinb6	30247750
P62281	Rps11	30069750
Q80WM4	Hapln4	30066500
Q8BNW9	Kbtbd11	30032750
Q9CZT8	Rab3b	30023000
Q60692	Psmb6	29995000
Q99PL6	Ubxn6	29946250
Q9JI18	Lrp1b	29903250
Q9R0D8	Wdr54	29863000
Q9D1R9	Rpl34	29733500
Q9DCZ4	Apoo	29729000
Q4QQM4	Trp53i11	29719500
P63040	Cplx1	29698000
Q8BVI4	Qdpr	29675500
P48193	Epb41	29642250
P61021	Rab5b	29613750
Q9EQJ9	Magi3	29602750
Q9CPU4	Mgst3	29556750
Q9CZC8	Scrn1	29513500
Q8BGH2	Samm50	29454000
P47809	Map2k4	29453750
Q9DBP5	Cmpk1	29443600
Q80TL0	Ppm1e	29397500
P14131	Rps16	29340000
Q8JZP2	Syn3	29337500
Q8C167	Prepl	29263750
O35295	Purb	29220500
Q9D8N0	Eef1g	29179000
Q6P9K9	Nrxn3	29061250
Q8C0T5	Sipa1l1	28956000
Q9QWY8	Asap1	28926250
P21836	Ache	28886250
Q6PD21	Shb	28801250
Q9CXS4	Cenpv	28696250
Q8C3Q5	Shisa7	28463250
Q8VHH5	Agap3	28433250
Q8K1S4	Unc5a	28298250
Q8BXR1	Slc7a14	28271750
Q9R1C6	Dgke	28242000
A6H8H5	Kcnb2	28209750
P42932	Cct8	28167250
Q9EP69	Sacm1l	28079500
Q8JZW4	Cpne5	28045750
Q91YR1	Twf1	27921250
P62245	Rps15a	27911500
P70336	Rock2	27803750
P46471	Psmc2	27739000
P16460	Ass1	27687000
Q80VP1	Epn1	27645000
Q923T9	Camk2g	27640500
Q6P1B1	Xpnpep1	27567500
Q8BVQ5	Ppme1	27499000
Q64514	Tpp2	27389000
Q4KUS2	Unc13a	27362250
P11404	Fabp3	27330750
Q99L04	Dhrs1	27233000
Q9DCR2	Ap3s1	27079000
P80315	Cct4	26937250
P26049	Gabra3	26933750
Q8BHL3	Tbc1d10b	26921750
Q9ERL9	Gucy1a3	26880000
Q9WTU6	Mapk9	26755500
P80313	Cct7	26749250
Q921F4	Hnrnpll	26718500
P61028	Rab8b	26683000
P53612	Rabggtb	26674500
Q6NS60	Fbxo41	26657750
P48453	Ppp3cb	26580750
Q5FWK3	Arhgap1	26546750
O89026	Robo1	26516750
P55258	Rab8a	26512000
B1AXH1	Nhsl2	26497250
Q9CQD1	Rab5a	26463750
Q5RJI5	Brsk1	26399750
Q8QZY1	Eif3l	26338750
Q8CJ19	Mical3	26128750
Q3UHD6	Snx27	25996750
P42669	Pura	25904250
Q9JMH6	Txnrd1	25869000
P27612	Plaa	25786600
Q61161	Map4k2	25775750
Q8JZR6	Slc4a8	25671750
Q6WVG3	Kctd12	25511250
A2AGT5	Ckap5	25475500
Q80TQ2	Cyld	25458750
P70670	Naca	25441500
Q9Z0V1	Kcnd3	25316500
P62855	Rps26	25160250
O08756	Hsd17b10	25092000
Q9CPW0	Cntnap2	25067500
Q8BZ81	Lrrtm3	24965000
Q9Z0S1	Bpnt1	24820750
O35405	Pld3	24665500
O54828	Rgs9	24663000
Q8C145	Slc39a6	24606500
A2A690	Tanc2	24604000
Q9Z1Z2	Strap	24530250
Q8CGF6	Wdr47	24518000
Q6ZPJ3	Ube2o	24467200
Q9Z1G3	Atp6v1c1	24454000
P24527	Lta4h	24421000
Q60900	Elavl3	24419000
O88703	Hcn2	24414575
Q5DQR4	Stxbp5l	24377250
P58389	Ppp2r4	24341000
P20444	Prkca	24294000
Q8CBE3	Wdr37	24268500
Q6ZPE2	Sbf1	24267000
Q8VCT3	Rnpep	24265500
P62918	Rpl8	24238000
Q9DBF1	Aldh7a1	24205500
P00158	Mt-Cyb	24083750
Q7TT50	Cdc42bpb	24018250
O35449	Prrt1	23836500
Q3UH60	Dip2b	23808500
P67778	Phb	23732500
Q8CBY8	Dctn4	23665500
Q04690	Nf1	23496250
Q8K406	Lgi3	23340500
Q9Z2U0	Psma7	23249000
P03893	Mtnd2	23226250
Q9D4H8	Cul2	23189250
Q810B8	Slitrk4	23158750
Q02053	Uba1	23115500
P18242	Ctsd	23103250
Q8CHG7	Rapgef2	23069500
Q9D517	Agpat3	23046250
P45376	Akr1b1	22972750
Q9Z1Q2	Abhd16a	22939000
Q62418	Dbnl	22854750
Q91XQ0	Dnah8	22833500
P41216	Acsl1	22828750
Q91YM2	Arhgap35	22764000
O35643	Ap1b1	22703000
P33173	Kif1a	22682500
Q3U1J4	Ddb1	22635500
Q80VP0	Tecpr1	22588500
Q924L1	Letmd1	22541250
Q925T6	Grip1	22486750
Q80TN5	Zdhhc17	22421000
O88487	Dync1i2	22417250
P61082	Ube2m	22311000
Q01405	Sec23a	22279250
Q9WTX6	Cul1	22246000
Q8K386	Rab15	22208000
P62482	Kcnab2	22170500
Q9WUB3	Pygm	22128250
Q8CIE6	Copa	22127750
Q8BQP9	Rgs7bp	22067000
O54901	Cd200	22058250
A2ALS5	Rap1gap	22055000
P07310	Ckm	22047500
Q8VHK5	Mlc1	22036500
Q91Z61	Diras1	22008750
P59281	Arhgap39	22004250
Q62407	Speg	21925250
Q9D1E6	Tbcb	21867000
Q8R2Y0	Abhd6	21796500
Q3UHE1	Pitpnm3	21758000
O35098	Dpysl4	21722000
Q9CQC7	Ndufb4	21671750
B1AS29	Grik3	21665000
Q9QYJ0	Dnaja2	21647500
O88712	Ctbp1	21631000
Q3B7Z2	Osbp	21504450
P60487	Pdxp	21454500
P49442	Inpp1	21417500
P40336	Vps26a	21401250
P54830	Ptpn5	21372000
F8VPU2	Farp1	21369750
P80318	Cct3	21311000
Q8R5H6	Wasf1	21162250
A2CG49	Kalrn	21093450
P48758	Cbr1	21044750
Q9D7G0	Prps1	21018000
Q8BFT9	Svop	20977750
Q9DC51	Gnai3	20967000
Q68FL4	Ahcyl2	20947250
P08414	Camk4	20919250
Q9JI46	Nudt3	20903000
Q3UTH8	Arhgef9	20895500
Q62188	Dpysl3	20889000
Q62465	Vat1	20840500
Q3UU96	Cdc42bpa	20762500
P06795	Abcb1b	20690500
P70202	Lxn	20676250
O54865	Gucy1b3	20641000
Q9QUM9	Psma6	20615075
Q4VAE3	Tmem65	20607000
Q6A0A9	FAM120A	20547750
Q8R574	Prpsap2	20543500
Q3UHK1	Slc2a13	20502250
P42208	44076	20500500
Q9JLV5	Cul3	20475250
Q8JZQ9	Eif3b	20441000
Q9QYB1	Clic4	20401750
D3YZU1	Shank1	20393875
Q9CZW4	Acsl3	20355000
Q03137	Epha4	20346250
Q5SWU9	Acaca	20265000
Q99KK2	Cmas	20247250
Q91ZX7	Lrp1	20102750
Q9QXZ0	Macf1	20100000
P29387	Gnb4	20093250
Q9DCL9	Paics	20058000
Q9D6G9	Cmtm5	20022750
Q8K310	Matr3	19973500
Q6P5U7	Nwd2	19956250
Q3TDQ1	Stt3b	19867500
P84099	Rpl19	19843250
Q62167	Ddx3x	19837750
P26231	Ctnna1	19826500
P46638	Rab11b	19795000
Q61301	Ctnna2	19738750
Q8K4X7	Agpat4	19720325
P63213	Gng2	19704750
Q9D819	Ppa1	19691750
Q6ZPR4	Kcnt1	19690100
Q6ZPQ6	Pitpnm2	19688250
P70398	Usp9x	19685250
O08547	Sec22b	19683000
Q9JJ28	Flii	19671750
Q9D0M5	Dynll2	19624250
Q9DBS2	Tprg1l	19620000
O35954	Pitpnm1	19613000
B9EJ86	Osbpl8	19532250
Q8BWG8	Arrb1	19500750
Q9CXW4	Rpl11	19483750
Q8CCN5	Bcas3	19438250
O88643	Pak1	19432500
Q61423	Kcna4	19408250
Q9WTR1	Trpv2	19377500
Q7TMB8	Cyfip1	19344000
Q3TDK6	Rogdi	19296750
Q9JHK4	Rabggta	19245250
Q99KY4	Gak	19243500
A2ALK8	Ptpn3	19236750
Q8BMG7	Rab3gap2	19172750
Q9WV34	Mpp2	19172500
Q9EQH3	Vps35	19162000
P29595	Nedd8	19134000
P60469	Ppfia3	19109000
P80316	Cct5	19100500
Q5XJY5	Arcn1	19025750
O55125	Nipsnap1	18953000
Q60519	Sema5b	18871250
Q9QZ06	Tollip	18856250
Q924N4	Slc12a6	18809000
Q7TPR4	Actn1	18748500
P35235	Ptpn11	18710400
P48318	Gad1	18660250
Q8BHC1	Rab39b	18658300
Q8C7X2	Emc1	18640400
Q9CZJ2	Hspa12b	18597750
Q3UUJ4	Strada	18531000
Q80Y24	Prickle2	18489700
Q9Z204	Hnrnpc	18452750
Q3UFT3	Garem1	18161500
Q9Z2Y3	Homer1	18139750
Q61879	Myh10	18069725
P97447	Fhl1	18036150
Q8CAY6	Acat2	18033500
Q9Z268	Rasal1	18005225
Q9QY76	Vapb	18003000
Q9WUK2	Eif4h	17977750
Q9D7X3	Dusp3	17975500
Q8C129	Lnpep	17950000
Q9DC07	Nebl	17901325
Q0KL02	Trio	17871800
B0V2N1	Ptprs	17867000
Q8VEL9	Rem2	17803500
O88689	Pcdha4	17779000
P48320	Gad2	17748050
Q8K4Z3	Apoa1bp	17717500
Q3KNM2	43895	17663250
P48774	Gstm5	17654750
Q11136	Pepd	17640125
P62746	Rhob	17630750
Q69ZS6	Sv2c	17623800
Q9ESJ4	Nckipsd	17570750
P97792	Cxadr	17542500
Q8K1M6	Dnm1l	17517750
Q9QZS3	Numb	17483750
P35282	Rab21	17460000
Q64442	Sord	17438250
Q99K48	Nono	17392000
Q8BYM5	Nlgn3	17372500
Q60875	Arhgef2	17348750
O55017	Cacna1b	17339250
Q6P1B3	Pianp	17219500
Q8C015	Pak7	17209375
Q8CG47	Smc4	17199750
Q58A65	Spag9	17181500
P62835	Rap1a	17094500
P58021	Tm9sf2	17027000
Q921F2	Tardbp	16906375
Q08642	Padi2	16896000
P53026	Rpl10a	16881250
P60853	Lzts1	16862500
O35083	Agpat1	16837750
O35864	Cops5	16751500
Q924S8	Spred1	16728500
A2AWA9	Rabgap1	16687575
O88851	Rbbp9	16675250
Q6PDL0	Dync1li2	16575625
P54285	Cacnb3	16570275
O70503	Hsd17b12	16560500
Q9DB05	Napa	16520750
Q61627	Grid1	16497500
E9Q401	Ryr2	16427500
Q8CGC7	Eprs	16403600
P28661	44078	16398750
P23506	Pcmt1	16361750
Q3UHF7	Hivep2	16332250
Q8C4X2	Csnk1g3	16273600
P51880	Fabp7	16254500
P34152	Ptk2	16238400
Q03059	Chat	16216750
Q5U458	Dnajc11	16202750
Q9WVK8	Cyp46a1	16116750
P60335	Pcbp1	16060075
Q8VHJ5	Mark1	16033250
Q69Z98	Brsk2	16027250
P62869	Tceb2	15964675
Q3THS6	Mat2a	15949000
Q922Q4	Pycr2	15871250
Q6ZQK5	Acap2	15867250
Q8BGK5	Slc35f1	15850275
Q8BGT1	Flrt3	15839250
Q8CDN6	Txnl1	15805500
Q8R050	Gspt1	15744000
Q9R1P1	Psmb3	15730100
Q7TPS5	C2cd5	15728650
P35283	Rab12	15672675
P35979	Rpl12	15650500
Q7TNS7	Asic4	15538250
Q3V3V9	Rltpr	15513000
P97798	Neo1	15512750
Q9D1T0	Lingo1	15492375
P06801	Me1	15378000
Q9ESX5	Dkc1	15344000
P18052	Ptpra	15340600
Q6PAK3	Prmt8	15309000
Q8BGD5	Cpt1c	15274825
Q91ZR1	Rab4b	15264650
Q80VC9	Camsap3	15260850
Q6P1Y8	Inpp4b	15209500
Q60625	Icam5	15184750
Q3UYG8	Macrod2	15175500
Q99J08	Sec14l2	15081350
Q62442	Vamp1	15056500
Q60864	Stip1	15053625
Q9JMH9	Myo18a	15006750
Q8CC35	Synpo	15001000
Q7TN29	Smap2	14998750
Q91WA3	Hdac11	14989250
O70311	Nmt2	14900750
Q61990	Pcbp2	14753150
Q8BRT1	Clasp2	14742000
Q8R0S4	Cacnb4	14729750
P28352	Apex1	14655400
Q8K4R4	Pitpnc1	14653800
P49025	Cit	14646800
Q5HZI9	Slc25a51	14632825
P08113	Hsp90b1	14632800
P62082	Rps7	14593850
Q99NF2	Nsmf	14589625
Q99LR1	Abhd12	14539775
P39087	Grik2	14508000
P24369	Ppib	14497750
Q71LX4	Tln2	14446675
Q99K70	Rragc	14439825
O54988	Slk	14437775
Q69ZH9	Arhgap23	14423000
Q0GA42	Cnnm1	14406000
Q8CIG8	Prmt5	14388000
Q99K28	Arfgap2	14360275
O08788	Dctn1	14329250
Q61753	Phgdh	14271850
Q6ZQI3	Mlec	14244500
P23492	Pnp	14228750
Q91V09	Wdr13	14221750
Q8K2P7	Slc38a1	14207000
Q80XP9	Wnk3	14176750
Q7TNG5	Eml2	14166600
Q9R1V4	Adam11	14159600
Q9D958	Spcs1	14151525
Q6GQT9	Nomo1	14148000
Q68FF6	Git1	14098500
Q9DD18	Dtd1	14053750
Q8K3H0	Appl1	14031600
Q61081	Cdc37	14022975
P55264	Adk	13950525
Q8C561	Lmbrd2	13851750
Q8VHQ3	Ppp1r16b	13776000
Q9D1H7	Get4	13773225
Q8C754	Vps52	13746500
Q8C7M3	Trim9	13731825
P70372	Elavl1	13633825
P35290	Rab24	13593300
Q9DAM7	Tmem263	13574250
P15388	Kcnc1	13573000
Q9JIW9	Ralb	13540250
P42859	Htt	13539500
Q9CR26	Vta1	13483050
P70211	Dcc	13443000
Q6DFV7	Ncoa7	13378500
P22933	Gabrd	13364175
Q8K0D7	Wrb	13352675
Q99LX0	Park7	13323450
Q8VBZ3	Clptm1	13236225
Q8BYR5	Cadps2	13229000
A2AJA9	Gm996	13227250
Q8R361	Rab11fip5	13143525
P35293	Rab18	13134300
Q9CQC9	Sar1b	13095600
Q9DB73	Cyb5r1	13045750
Q9WVR4	Fxr2	13039900
Q5SRX1	Tom1l2	13027675
Q6GYP7	Ralgapa1	13016000
O70566	Diaph2	12990825
Q5XKN4	Jagn1	12976975
Q91WK2	Eif3h	12958500
Q9DCD0	Pgd	12954100
Q9CZ42	Carkd	12880025
Q8VCD6	Reep2	12867575
P45878	Fkbp2	12861775
Q8BTG7	Ndrg4	12836200
P63037	Dnaja1	12777200
P62320	Snrpd3	12773200
Q8BY89	Slc44a2	12709875
Q8BL97	Srsf7	12696125
Q8BX70	Vps13c	12676750
P61164	Actr1a	12615400
P47955	Rplp1	12576475
P22892	Ap1g1	12570125
Q9ERK4	Cse1l	12551450
G3XA57	Rab11fip2	12508550
Q9CQ22	Lamtor1	12505500
Q9CQE1	Nipsnap3b	12406025
Q9EPU0	Upf1	12382075
P28271	Aco1	12346100
Q4JIM5	Abl2	12330250
Q69ZF3	Gba2	12279450
O35737	Hnrnph1	12278575
P61211	Arl1	12260575
Q8C166	Cpne1	12248525
P60764	Rac3	12216600
O54781	Srpk2	12125275
P62717	Rpl18a	12125000
Q8R127	Sccpdh	12109000
Q91W50	Csde1	12006425
Q9DCF9	Ssr3	11973850
Q60838	Dvl2	11937850
Q8VD65	Pik3r4	11935325
P0C7L0	Wipf3	11912625
Q61655	Ddx19a	11910025
Q6ZPF3	Tiam2	11873750
Q8C0P5	Coro2a	11862350
P36916	Gnl1	11858100
O54916	Reps1	11852425
O70228	Atp9a	11849150
A6X8Z5	Arhgap31	11848250
P55096	Abcd3	11843800
O88958	Gnpda1	11755600
Q80XG9	Lrrtm4	11745475
P61222	Abce1	11700625
P97318	Dab1	11642200
Q9R0Q3	Tmed2	11635300
Q9QZI8	Serinc1	11592700
Q8R1B4	Eif3c	11574950
Q9D7X8	Ggct	11520900
Q60634	Flot2	11496050
Q80TF3	Pcdh19	11469650
Q9Z1Q9	Vars	11463025
P54763	Ephb2	11462725
Q7TMK9	Syncrip	11459350
Q8K4Q0	Rptor	11375975
Q9JI90	Rnf14	11337750
E9Q6P5	Ttc7b	11330550
P62889	Rpl30	11287500
Q9Z2W8	Gria4	11203200
Q9Z127	Slc7a5	11198975
Q8VHQ9	Acot11	11180125
Q80U40	Rimbp2	11125175
P46935	Nedd4	11114825
Q9JK45	Kcnq5	11091375
O08917	Flot1	11087300
Q5DTX6	Jcad	11079900
O55106	Strn	11035725
Q62351	Tfrc	1.10117e+07
Q05BC3	Eml1	11001425
Q80X95	Rraga	11000050
Q922E4	Pcyt2	10981975
Q9EP53	Tsc1	10949800
Q8BH57	Wdr48	10937450
Q9R1R2	Trim3	10895175
Q78PY7	Snd1	10888575
P60840	Ensa	10855650
Q8K4G5	Ablim1	10822675
Q9CPX8	Uqcr11	10784375
Q9D5V5	Cul5	10781500
O35286	Dhx15	10767475
Q91VI7	Rnh1	10762025
Q921I1	Tf	10741575
O08530	S1pr1	10715175
O08582	Gtpbp1	10674700
P56695	Wfs1	10658700
Q78ZA7	Nap1l4	10567350
Q8CIQ7	Dock3	10557550
Q8BNJ6	Neto2	10520725
Q8BLU0	Flrt2	10513325
Q99LH2	Ptdss1	10505750
Q8BGC4	Zadh2	10490825
Q9CR20	Ier3ip1	10463575
Q9WTL7	Lypla2	10434975
Q91XE8	Tmem205	10425700
Q9DBD5	Pelp1	10417200
Q9ERY9	ORF11	10413000
Q9D164	Fxyd6	10379800
Q99KU0	Vmp1	10361575
Q9CRC9	Gnpda2	10343575
A2A5R2	Arfgef2	10311575
Q9JKC8	Ap3m1	10297350
P70392	Rasgrf2	10289350
Q9ES56	Trappc4	10272150
Q8BR86	Kirrel3	10245750
Q9D7N9	Apmap	10201700
Q3UHX2	Pdap1	10184175
Q68FL6	Mars	10160800
Q9CWK8	Snx2	10145100
Q9ERZ3	Chrm3	10135975
Q8BRU6	Slc18a2	10109000
Q99PV0	Prpf8	10077925
Q5DTN8	Jakmip3	10000125
P80314	Cct2	9988450
Q80ZW2	Them6	9969025
Q62443	Nptx1	9918700
O70439	Stx7	9901975
Q922D8	Mthfd1	9885000
Q6PGN3	Dclk2	9878400
Q63810	Ppp3r1	9860425
Q9D4C9	Clvs1	9841275
Q91VE0	Slc27a4	9813575
Q61037	Tsc2	9805775
P62309	Snrpg	9797700
Q8BW96	Camk1d	9785675
Q3TC72	Fahd2	9783500
Q8CGA0	Ppm1f	9769100
Q99JP0	Map4k3	9767650
P70288	Hdac2	9739425
Q5H8C4	Vps13a	9709275
Q9WTS4	Tenm1	9663975
Q920Q4	Vps16	9657825
P21278	Gna11	9637550
Q9ET80	Jph1	9632850
Q8BHC4	Dcakd	9628500
Q9CQI3	Gmfb	9607700
P63115	Slc7a10	9601375
Q91Y86	Mapk8	9554750
Q60603	Kcnh1	9532100
Q8K298	Anln	9513700
P00848	Mtatp6	9501750
Q3TZZ7	Esyt2	9482475
Q6VNB8	Wdfy3	9460000
O88444	Adcy1	9428100
Q9CY64	Blvra	9400300
Q5SYD0	Myo1d	9374650
Q8C8N2	Scai	9363825
P62301	Rps13	9353950
Q9QZD9	Eif3i	9350925
Q8CCX5	Krt222	9323500
P61294	Rab6b	9312950
Q9CQM2	Kdelr2	9310750
O08759	Ube3a	9265975
Q641P0	Actr3b	9254975
Q80TB8	Vat1l	9175650
P51910	Apod	9152075
Q8BK63	Csnk1a1	9105725
Q91V64	Isoc1	9050575
Q8BZZ3	Wwp1	9047500
Q3U7U3	Fbxo7	9019250
Q9CQX5	Cldnd1	8989650
P18572	Bsg	8977850
P61961	Ufm1	8874975
Q9WV27	Atp1a4	8813400
Q3UNZ8	1	8811075
Q9EQ06	Hsd17b11	8804900
P70429	Evl	8757575
Q9CWS0	Ddah1	8747000
Q6PDN3	Mylk	8722450
Q8BJ03	Cox15	8720250
Q61024	Asns	8690400
Q9D6Y9	Gbe1	8656025
Q8JZK9	Hmgcs1	8653000
Q9ET30	Tm9sf3	8646275
Q99KC8	Vwa5a	8603450
Q80UG5	44083	8578025
Q91W86	Vps11	8571150
P97467	Pam	8532800
Q9D8W7	Ociad2	8480525
Q8CDG3	Vcpip1	8458850
Q9JIF7	Copb1	8452400
Q8BWT5	Dip2a	8435950
A2AN08	Ubr4	8413500
Q5HZH7	Slc38a8	8405750
Q9WU78	Pdcd6ip	8404625
P46097	Syt2	8382700
Q9QZQ8	H2afy	8370575
Q3TY86	Aifm3	8280700
O70589	Cask	8263650
Q80UJ7	Rab3gap1	8227450
Q8R2U0	Seh1l	8217000
Q03141	Mark3	8174925
Q02257	Jup	8153425
O88910	Mpp3	8139600
P62137	Ppp1ca	8138650
O35683	Ndufa1	8130475
Q61599	Arhgdib	8118225
Q9JIP4	Panx1	8098900
Q8BPQ7	Sgsm1	8096425
Q8WTY4	Ciapin1	8069725
Q99NE5	Rims1	8050675
Q91XD6	Vps36	8018250
Q9CR39	Wdr45b	8000525
Q8VDU5	Snrk	7990525
P59764	Dock4	7983175
P28738	Kif5c	7981225
Q3UH66	Wnk2	7980650
P10605	Ctsb	7957825
Q8R3T5	Stxbp6	7925850
P61793	Lpar1	7877725
Q99K10	Nlgn1	7874625
Q7TMF3	Ndufa12	7851025
Q9JIA7	Sphk2	7844900
Q91X97	Ncald	7842725
P52189	Kcnj4	7836500
Q3UFS0	Zyg11b	7814375
Q9WVG6	Carm1	7800275
Q80Z24	Negr1	7781950
Q99KI3	Emc3	7772050
Q8R1Q8	Dync1li1	7761700
Q6RKD8	Flrt1	7751325
Q921M3	Sf3b3	7718575
Q9CX30	Yif1b	7712300
P55937	Golga3	7709300
Q924Z4	Cers2	7676800
Q8BGQ1	Vipas39	7633400
Q6PB44	Ptpn23	7625225
Q80WC7	Agfg2	7606050
Q8BHL8	Psmf1	7604500
Q8VD04	Gripap1	7604475
P98191	Cds1	7580300
P70206	Plxna1	7561450
Q61527	Erbb4	7502050
O08848	Trove2	7498525
P97742	Cpt1a	7384750
Q6W8Q3	Pcp4l1	7377475
Q8BWR2	Pithd1	7367725
P14869	Rplp0	7362250
P32921	Wars	7343050
Q9ER00	Stx12	7342575
Q810U4	Nrcam	7336850
Q8C170	Myo9a	7335700
P70297	Stam	7320750
Q3THK7	Gmps	7304525
Q8BTZ7	Gmppb	7300750
O09126	Sema4d	7295200
Q9CR64	Tmem167a	7293150
Q9QXB9	Drg2	7243250
Q9ERI6	Rdh14	7208925
Q8C522	Endod1	7193025
Q8C7D2	Crbn	7188275
Q8BVA2	Tmem222	7185600
O54951	Sema6b	7185450
Q7TMY8	Huwe1	7135625
O35465	Fkbp8	7126100
Q3UDP0	Wdr41	7081825
Q9Z110	Aldh18a1	7068050
Q91VC9	Ghitm	7053350
O35566	Cd151	7038675
Q8BFQ4	Wdr82	7034475
Q91VR5	Ddx1	7033175
Q91XL9	Osbpl1a	7028400
Q7TT37	Ikbkap	7010750
Q5SSM3	Arhgap44	6983325
Q9D1D4	Tmed10	6932300
Q9ERR1	Ndel1	6880700
Q8BYA0	Tbcd	6877375
Q9D3B1	Hacd2	6844400
Q6P4S6	Sik3	6831225
Q921L3	Tmco1	6807100
Q6V4S5	Sdk2	6805900
Q9DC63	Fbxo3	6787125
O08688	Capn5	6766200
Q91YH5	Atl3	6725450
P50580	Pa2g4	6724875
Q810B6	Ankfy1	6719150
Q9DBC7	Prkar1a	6705750
Q8CC27	Cacnb2	6702100
Q6PHZ2	Camk2d	6683375
Q61701	Elavl4	6669250
Q8BXK8	Agap1	6664025
Q3UMB9	Kiaa1033	6662250
P62830	Rpl23	6655900
Q8BIK4	Dock9	6655325
Q00PI9	Hnrnpul2	6637575
Q61923	Kcna6	6632925
Q8R307	Vps18	6602925
Q62186	Ssr4	6576225
O08586	Pten	6570800
Q8K207	1	6550450
Q3UGY8	Arfgef3	6493800
Q5DU25	Iqsec2	6478650
Q78JE5	Fbxo22	6400300
P35505	Fah	6398050
P19246	Nefh	6392850
Q9D906	Atg7	6391125
Q8VCY8	Plppr2	6379500
Q8BRK8	Prkaa2	6368000
E9Q612	Ptpro	6353175
P0C0A3	Chmp6	6349525
Q3TWN3	Cnnm2	6348550
Q9DAS9	Gng12	6342700
Q148V7	Kiaa1468	6328775
Q6PA06	Atl2	6301725
P67871	Csnk2b	6278350
Q8VCE2	Gpn1	6266025
Q8BZN6	Dock10	6262950
P56387	Dynlt3	6237075
Q9D1M0	Sec13	6221375
Q9EQP2	Ehd4	6206000
Q9CPS6	Hint3	6194650
Q9Z2V5	Hdac6	6192825
Q9WVL0	Gstz1	6184850
P30416	Fkbp4	6177325
Q00612	G6pdx	6175375
Q9EPR5	Sorcs2	6174050
Q9CZ30	Ola1	6168225
Q69ZS7	Hbs1l	6147150
Q9EPE9	Atp13a1	6107900
P70207	Plxna2	6102275
P62071	Rras2	6101525
P62069	Usp46	6099075
Q64674	Srm	6096650
Q6P9Q6	Fkbp15	6087000
Q9Z2W0	Dnpep	6081425
Q91V36	Nrbp2	6079425
Q5IRJ6	Slc30a9	6040725
Q8R4V2	Dusp15	6024400
P35550	Fbl	6002575
P58137	Acot8	5990775
Q80W04	Tmcc2	5944625
Q9CYR6	Pgm3	5932200
Q9CQM9	Glrx3	5928175
O09012	Pex5	5906050
Q8CHK3	Mboat7	5897925
Q91YD9	Wasl	5891725
O35215	Ddt	5864425
Q8R092	2	5810625
Q3UYC0	Ppm1h	5794925
Q9JLN9	Mtor	5784100
Q61206	Pafah1b2	5781850
Q9CZX0	Elp3	5769650
Q9Z2E9	Bscl2	5739900
Q6IFT4	Arhgap20	5681750
Q80TY0	Fnbp1	5678775
Q9CXR1	Dhrs7	5670325
A2A432	Cul4b	5630825
Q9Z1D1	Eif3g	5623700
P59016	Vps33b	5615850
A2AHG0	Lzts3	5576450
Q68EF6	Begain	5560200
Q9ET43	Cldn12	5540625
Q9ESV0	Ddx24	5536400
Q66GT5	Ptpmt1	5498950
Q9JMA1	Usp14	5490125
P48542	Kcnj6	5485325
P08003	Pdia4	5479725
A2AP18	Plch2	5479050
P63094	Gnas	5435800
Q9QXS6	Dbn1	5427050
O35239	Ptpn9	5424175
Q9JII6	Akr1a1	5414300
Q60714	Slc27a1	5396525
P27601	Gna13	5393950
P14824	Anxa6	5388100
B2RQC6	Cad	5364275
Q8BK67	Rcc2	5338600
P29341	Pabpc1	5333300
P52795	Efnb1	5323750
Q52KF3	Spire1	5322475
Q6P4T2	Snrnp200	5309250
Q9DBS1	Tmem43	5299475
Q3UIU2	Ndufb6	5293250
Q8CHX7	Rftn2	5258125
Q5U3K5	Rabl6	5255300
Q61838	Pzp	5254975
Q9QUH0	Glrx	5241500
Q8BG16	Slc6a15	5221175
Q8BQZ4	Ralgapb	5204675
Q3UJB9	Edc4	5192975
Q6NZJ6	Eif4g1	5156750
Q640M6	Gdpd5	5153300
Q9D938	Tmem160	5150475
P62305	Snrpe	5133875
P15209	Ntrk2	5121225
O88455	Dhcr7	5120950
Q9Z2A5	Ate1	5119075
Q69ZX8	Ablim3	5080800
Q99KK7	Dpp3	5057150
Q9Z0H4	Celf2	5044025
Q78IK4	Apool	5024100
Q91Y02	Pcdhb18	5019775
P49722	Psma2	5016000
O35382	Exoc4	5003250
Q9JLC8	Sacs	4975625
Q91ZH7	Abhd3	4952175
Q8BZA9	Tigar	4926400
Q8K353	Cystm1	4917450
Q91YE6	Ipo9	4910875
Q9QXG4	Acss2	4888525
Q8BLK9	Rps6kc1	4888375
P47740	Aldh3a2	4886150
O89032	Sh3pxd2a	4880650
P59279	Rab2b	4876550
Q8K3W0	Bre	4813675
P68037	Ube2l3	4792700
P97492	Rgs14	4789775
Q64362	Aktip	4771125
Q922R1	1	4769425
G3X9K3	Arfgef1	4750150
Q9D1A2	Cndp2	4737325
Q8BTY2	Slc4a7	4735150
Q7TSH2	Phkb	4713325
Q6PFX8	Rimkla	4702125
Q80YV4	Pank4	4681550
Q62095	Ddx3y	4678975
Q9JHW2	Nit2	4664325
P49070	Camlg	4633425
Q5SVL6	Rap1gap2	4628550
Q91WG7	Dgkg	4627775
Q99KE3	Dok4	4622600
Q91VC3	Eif4a3	4609725
Q9D898	Arpc5l	4595000
Q9D892	Itpa	4592225
Q8CFE6	Slc38a2	4555050
Q8K1A6	Cc2d1a	4548975
Q9DC50	Crot	4541675
P70236	Map2k6	4532725
Q61120	Shc3	4515450
P62858	Rps28	4499550
O89106	Fhit	4498675
Q80T23	Sytl5	4481525
Q9JKB1	Uchl3	4461475
Q99MR3	Slc12a9	4449150
Q91W34	1	4440175
Q6PAR5	Gapvd1	4429175
P52800	Efnb2	4424700
A2AAE1	Kiaa1109	4421050
Q8C008	Dzank1	4378450
Q9D4H1	Exoc2	4326725
P98203	Arvcf	4248075
Q8BPU7	Elmo1	4228575
Q8K3F6	Kcnq3	4222625
Q920M7	Syt17	4219375
Q9Z1F9	Uba2	4216750
Q8C0Q9	Rapgef5	4216250
Q8BWY3	Etf1	4169400
Q64676	Ugt8	4164200
P85094	Isoc2a	4157750
O09117	Sypl1	4148900
Q99MK8	Adrbk1	4146775
P63028	Tpt1	4123275
Q91WG4	Elp2	4122675
Q923S9	Rab30	4115400
Q80TM9	Nisch	4100050
Q04736	Yes1	4099150
Q6DFY8	Brinp2	4080075
O70507	Hcn4	4073175
Q6IMP4	Panx2	4054425
Q8R2V5	Adap2	4051675
P70168	Kpnb1	4039675
P59759	Mkl2	4032625
Q3UX10	Tubal3	4015050
Q3UHG7	Lchn	4000575
Q9ERN0	Scamp2	3986750
P51906	Slc1a1	3978200
Q62178	Sema4a	3950100
Q69ZU6	Thsd7a	3944950
P52479	Usp10	3937100
Q9QUR7	Pin1	3923275
Q8R3Q2	Ppp6r2	3907950
Q8C1Y8	Ccz1	3906975
A2RSJ4	Uhrf1bp1l	3867525
Q6I6G8	Hecw2	3850450
Q922R8	Pdia6	3839375
Q80TA6	Mtmr12	3817700
Q9R1P3	Psmb2	3774850
O35900	Lsm2	3771775
Q6PB70	Ano8	3747200
Q925E7	Ppp2r2d	3716900
Q6ZQ82	Arhgap26	3685450
Q8VIJ6	Sfpq	3684200
Q9JKK1	Stx6	3640875
Q9EPB7	Gpr88	3638375
Q99J47	Dhrs7b	3635175
Q3TIX9	Usp39	3625575
Q921H8	Acaa1a	3616150
Q8C0L9	Gpcpd1	3613925
Q8K2Y9	Ccm2	3606225
Q8CDA1	Inpp5f	3602000
Q5SP85	Ccdc85a	3582350
P15379	Cd44	3564525
Q9JL26	Fmnl1	3562525
Q8K1X1	Wdr11	3542275
Q62074	Prkci	3536925
Q9JMK2	Csnk1e	3517800
Q61335	Bcap31	3502250
Q7TSH8	Tmem94	3501800
P54754	Ephb3	3494025
O08810	Eftud2	3485400
Q9WTK7	Stk11	3430400
Q8BM13	Olfm2	3413300
Q810B9	Slitrk3	3403750
P24288	Bcat1	3375400
Q9D1K2	Atp6v1f	3360425
Q8VDD5	Myh9	3339750
Q78PG9	Ccdc25	3326175
Q60770	Stxbp3	3316850
E9Q8I9	Fry	3252075
Q8CH72	Trim32	3233100
Q3ULB5	Pak6	3191800
Q0P5W1	Vps8	3182700
Q9JKV1	Adrm1	3179325
Q9JJV4	Cacng4	3130425
P48036	Anxa5	3102675
Q99J56	Derl1	3089425
Q3USB7	Plcl1	3088900
Q99KP3	Cryl1	3085950
P46737	Brcc3	3079125
Q9Z1L5	Cacna2d3	3076575
Q8CI75	Dis3l2	3074950
Q9DCM2	Gstk1	3074100
Q14BB9	Map6d1	3064100
P61620	Sec61a1	3044100
D3Z7H4	Gsg1l	3039800
Q8K377	Lrrtm1	3038625
P27545	Cers1	3025175
Q91VW3	Sh3bgrl3	3020700
Q9JLJ2	Aldh9a1	3015875
Q3USH1	Fam196a	2979050
Q6KAU4	Mvb12b	2974075
Q9R0N5	Syt5	2967125
P70245	Ebp	2964850
Q7TMS5	Abcg2	2953525
A2A8Z1	Osbpl9	2941175
Q9WUA2	Farsb	2932625
Q99JN2	Klhl22	2927325
Q8C4Q6	Aida	2911650
O70378	Emc8	2891150
Q3TPX4	Exoc5	2882650
Q91Z67	Srgap2	2876550
Q6PGC1	Dhx29	2868725
Q62059	Vcan	2866575
Q9JJ43	Rbfox1	2846000
Q8BHW2	Oscp1	2816300
Q5SSH7	Zzef1	2794425
Q08274	Dmwd	2792700
O88705	Hcn3	2791600
Q69Z38	Peak1	2783300
Q02956	Prkcz	2775525
Q9JJU8	Sh3bgrl	2774025
O35099	Map3k5	2747125
Q8K358	Pigu	2729075
Q8BMI3	Gga3	2709700
P70333	Hnrnph2	2701150
Q9QZ73	Dcun1d1	2686475
Q9EQZ7	Rims2	2668850
Q9JKZ2	Slc5a3	2620250
P61963	Dcaf7	2610700
Q4VAA2	Cdv3	2604875
Q8VH51	Rbm39	2602650
P17225	Ptbp1	2591350
Q9Z2C4	Mtmr1	2582475
Q9QZE5	Copg1	2552675
P97825	Hn1	2530850
Q80Y81	Elac2	2523425
Q64343	Abcg1	2509000
Q9D6I9	Lurap1	2495775
Q9CWR0	Arhgef25	2481025
P83093	Stim2	2461775
Q8K2T1	Nmral1	2456675
Q3TEA8	Hp1bp3	2432475
Q8K1B8	Fermt3	2424975
P12023	App	2413425
Q9CYN2	Spcs2	2406200
Q9D0K1	Pex13	2401875
Q9R1J0	Nsdhl	2358100
P57780	Actn4	2357225
Q80U57	Rims3	2357000
Q5DU31	Ipcef1	2354225
Q80ZI6	Lrsam1	2336650
P28184	Mt3	2333850
Q9JHW4	Eefsec	2312275
O08644	Ephb6	2311825
P31750	Akt1	2293375
Q6RI63	Fam120b	2288075
Q8VHK9	Dhx36	2280625
Q9D8B6	Fam210b	2280000
P20152	Vim	2273750
Q6EDY6	Lrrc16a	2248000
Q61743	Kcnj11	2231425
P59823	Il1rapl1	2223250
P51855	Gss	2203700
Q571K4	Tab3	2194225
Q8BM72	Hspa13	2189125
Q8VHE0	Sec63	2186900
Q8CI71	Vps50	2179600
Q91V57	Chn1	2146300
Q60610	Tiam1	2141000
Q91X56	S1pr5	2094650
O09114	Ptgds	2087500
Q76HP3	Tmem132d	2080550
Q9DB72	Btbd17	2053800
Q60737	Csnk2a1	2047100
Q9DBL7	Coasy	2032775
Q8VE88	Fam114a2	2016200
Q8VI59	Pcnxl3	2000575
Q5DU57	Spata13	1971775
Q8BPM2	Map4k5	1924550
O88746	Tom1	1923700
Q91XU3	Pip4k2c	1906400
Q9CR60	Golt1b	1902625
O08532	Cacna2d1	1892050
Q8C1E7	Tmem120a	1856775
O88738	Birc6	1837500
O35969	Gamt	1796100
Q3UGP8	Alg10b	1778775
Q8R1F6	Hid1	1773825
Q62318	Trim28	1752425
Q8BXN9	Tmem87a	1.74826e+06
P07147	Tyrp1	1743675
P98084	Apba2	1733925
Q9WU60	Atrn	1725800
Q8BGX0	Trim23	1.72034e+06
P01027	C3	1719025
Q8VE37	Rcc1	1718175
Q9EPL9	Acox3	1679650
Q9ERT9	Ppp1r1a	1662425
Q3UVC0	Ksr2	1661000
Q9QXW9	Slc7a8	1654150
Q8VCM8	Ncln	1636000
Q8K0T7	Unc13c	1628295
Q8BGR2	Lrrc8d	1600200
Q5XJV6	Lmtk3	1591725
Q9WTS6	Tenm3	1.57617e+06
Q8CFI0	Nedd4l	1575750
Q62132	Ptprr	1568750
Q9D8V7	Sec11c	1567600
Q09LZ8	Agbl4	1567525
Q8R071	Itpka	1540100
Q9R0M0	Celsr2	1476250
B1AZA5	Tmem245	1469150
Q8BGU2	Cbln2	1466125
Q8BQU6	Gjc2	1457175
Q5KU39	Vps41	1362450
Q811U4	Mfn1	1350600
Q01338	Adra2a	1326175
Q6DIC0	Smarca2	1323850
P55065	Pltp	1204145
Q8C739	Fam110b	1166525
Q8C052	Map1s	1.082e+06
P42232	Stat5b	1.07412e+06
Q8R4G0	Ntng1	1.04908e+06
Q8K2C8	Gpat4	1047800
Q69ZI1	Sh3rf1	1024025
P02468	Lamc1	632642
Q9R0H0	Acox1	632641

## Sheet: Neuron SAPAP3 interactors
Unique proteins vs Astrocyte SAPAP3
Uniprot ID	Gene ID	Average abundance Hi to Lo	SAINT score
F6SEU4	Syngap1	3.02827e+09	1
Q01097	Grin2b	2.01333e+09	1
Q80TE7	Lrrc7	1686700000	1
Q62108	Dlg4	1584800000	1
Q4ACU6	Shank3	1411700000	1
P70175	Dlg3	1.21297e+09	1
P99024	Tubb5	1001210000	0.66
Q9QWI6	Srcin1	8.95363e+08	1
P35802	Gpm6a	7.93643e+08	0.99
Q8C3Q5	Shisa7	670650000	1
P62880	Gnb2	657900000	0.99
Q8BKX1	Baiap2	6.51803e+08	1
Q80Z38	Shank2	6.14573e+08	1
Q9CZN4	Shisa9	6.05053e+08	1
Q8BIZ1	Anks1b	592750000	1
P35436	Grin2a	5.74547e+08	1
A2CG49	Kalrn	546260000	1
Q8BJ42	Dlgap2	5.44293e+08	1
Q80TQ2	Cyld	5.25883e+08	1
Q62277	Syp	4.62557e+08	0.99
Q80ZF8	Bai3	428260000	1
Q3V0I2	Prr7	425840000	1
Q810B7	Slitrk5	403690000	1
Q60930	Vdac2	3.91493e+08	0.47
Q61062	Dvl3	3.79867e+08	1
Q8R191	Syngr3	364710000	0.65
O88935	Syn1	337090000	0.79
P35438	Grin1	3.18833e+08	1
Q5DTX6	Jcad	315580000	1
Q60931	Vdac3	305500000	1
Q64332	Syn2	3.05247e+08	1
Q68FM6	Elfn2	3.05123e+08	1
Q9JIS5	Sv2a	2.97317e+08	0.69
P51141	Dvl1	2.89797e+08	1
B1AZP2	Dlgap4	2.79283e+08	1
P31648	Slc6a1	276000000	0.98
Q5DU25	Iqsec2	274400000	1
Q8R550	Sh3kbp1	2.60387e+08	1
P46096	Syt1	258010000	1
P53994	Rab2a	2.57813e+08	1
O88342	Wdr1	2.51533e+08	1
O88602	Cacng2	2.50397e+08	1
Q3UTQ8	Cdkl5	2.46497e+08	1
Q3TXX4	Slc17a7	2.43473e+08	1
P00920	Ca2	241730000	1
P70296	Pebp1	241010000	0
P31650	Slc6a11	2.37437e+08	1
Q91V14	Slc12a5	2.37327e+08	1
Q99PT1	Arhgdia	2.35217e+08	1
P17426	Ap2a1	226320000	1
Q8C8T7	Elfn1	2.23497e+08	1
Q9DC07	Nebl	222240000	1
Q68EF6	Begain	2.19043e+08	1
Q6VNS1	Ntrk3	214220000	1
P46460	Nsf	212710000	0.99
P62874	Gnb1	207920000	0.88
P0C192	Lrrc4b	2.04717e+08	1
P31324	Prkar2b	202710000	1
P00405	Mtco2	2.00197e+08	0.95
Q3UHD1	Bai1	1.83973e+08	1
Q9Z2H5	Epb41l1	182780000	1
Q80TH2	Erbb2ip	182710000	1
P08551	Nefl	181190000	1
Q8K596	Slc8a2	1.80183e+08	1
P63318	Prkcg	177590000	1
P47757	Capzb	1.77553e+08	1
P02088	Hbb-b1;Hbb-b2	1.70717e+08	1
Q3UHC7	Dab2ip	1.69337e+08	1
Q68FH0	Pkp4	167110000	1
Q60829	Ppp1r1b	166140000	1
Q8K012	Fnbp1l	1.61217e+08	1
Q8R4I7	Neto1	1.56897e+08	1
B5TVM2	Ildr2	1.55667e+08	1
D3YZU1	Shank1	153250000	1
P17751	Tpi1	1.48193e+08	0.01
P47754	Capza2	1.46663e+08	1
Q8CAQ8	Immt	1.42077e+08	1
Q8CC35	Synpo	140350000	1
A2AQ25	Skt	1.38847e+08	1
B2RSH2	Gnai1	1.37037e+08	1
Q80Y24	Prickle2	130330000	1
P17427	Ap2a2	128766000	1
P46660	Ina	1.27667e+08	1
Q60598	Cttn	126980000	1
P24549	Aldh1a1	1.24375e+08	1
Q3UH60	Dip2b	1.22369e+08	1
P62242	Rps8	121951000	1
Q9QYB8	Add2	1.1996e+08	1
P10637	Mapt	116100000	1
O35927	Ctnnd2	1.12154e+08	1
P52189	Kcnj4	1.08449e+08	1
P16546	Sptan1	1.07305e+08	1
Q8CGM1	Bai2	106829000	1
Q80TZ3	Dnajc6	1.04152e+08	1
Q80YA9	Cnksr2	1.03355e+08	1
Q61548	Snap91	102878000	1
Q6NS60	Fbxo41	1.01811e+08	1
Q9EQF6	Dpysl5	9.84503e+07	1
Q3UTJ2	Sorbs2	9.76633e+07	1
Q80SW1	Ahcyl1	9.71413e+07	1
Q62417	Sorbs1	9.70127e+07	1
P50247	Ahcy	9.53187e+07	1
Q9CQV8	Ywhab	95062000	0.99
A2AHG0	Lzts3	94378000	1
Q8C419	Gpr158	9.37603e+07	1
Q9Z218	Dpp6	92682000	1
Q02053	Uba1	9.18087e+07	1
Q3UHJ0	Aak1	90184000	1
Q8CAA7	Pgm2l1	86542000	1
Q9WV60	Gsk3b	8.64157e+07	1
Q76MZ3	Ppp2r1a	8.38433e+07	0.67
Q9R1Q8	Tagln3	8.37467e+07	1
Q8BL65	Ablim2	8.31457e+07	1
Q6ZQ38	Cand1	82478000	1
Q8C0T5	Sipa1l1	7.96757e+07	1
P97441	Slc30a3	7.90557e+07	1
Q9CQI6	Cotl1	78447000	1
O88737	Bsn	78324000	1
Q811P8	Arhgap32	7.67287e+07	1
Q11011	Npepps	7.54693e+07	1
P10630	Eif4a2	7.35213e+07	1
A2ARS0	Ankrd63	72884000	1
Q8CHH9	44447	7.18327e+07	1
Q9JJV5	Cacng3	7.12717e+07	1
Q8BG05	Hnrnpa3	7.09753e+07	1
O54991	Cntnap1	7.05447e+07	1
P68254	Ywhaq	7.04987e+07	0.92
Q8BVI4	Qdpr	70377000	1
Q8BM65	Nyap2	6.92213e+07	1
Q9CS84	Nrxn1	69157000	1
Q8BP47	Nars	67843000	1
O55042	Snca	6.73367e+07	1
Q3TY60	Fam131b	6.59263e+07	1
P70704	Atp8a1	64448000	1
O35129	Phb2	6.44033e+07	1
Q8BZ81	Lrrtm3	6.42477e+07	1
P60766	Cdc42	6.40917e+07	1
Q9D8E6	Rpl4	6.37727e+07	1
Q8K4G5	Ablim1	6.22963e+07	1
A2A690	Tanc2	6.17363e+07	1
Q9R0P3	Esd	6.03473e+07	1
Q80XI4	Pip4k2b	6.03263e+07	1
P11983	Tcp1	6.02387e+07	1
Q8R001	Mapre2	59909000	1
Q9CR57	Rpl14	59834000	1
G5E8K5	Ank3	5.90737e+07	1
P31938	Map2k1	5.85933e+07	1
Q8BH66	Atl1	57536000	1
Q2M3X8	Phactr1	5.75067e+07	1
O35136	Ncam2	57436000	1
Q9DBG6	Rpn2	5.62943e+07	1
Q3UH99	Shisa6	55490000	1
Q61792	Lasp1	55466000	1
P01872	Ighm	5.53233e+07	1
Q9QYB5	Add3	5.46763e+07	1
P84096	Rhog	5.43653e+07	1
Q8BNN1	Spata2l	5.39943e+07	1
Q9JM52	Mink1	5.39587e+07	1
Q99JY8	Ppap2b	53898000	1
Q922B2	Dars	5.33857e+07	1
P28571	Slc6a9	5.24087e+07	1
Q6Q477	Atp2b4	51609000	1
O88533	Ddc	5.09553e+07	1
Q62418	Dbnl	50457000	1
P19096	Fasn	5.00863e+07	1
Q9D8N0	Eef1g	4.99843e+07	1
Q8BJI1	Slc6a17	49617000	1
P48722	Hspa4l	4.95807e+07	1
P62812	Gabra1	4.93337e+07	1
Q8CBW3	Abi1	4.89637e+07	1
Q9CQW1	Ykt6	48306000	1
P61979	Hnrnpk	48187000	1
Q61879	Myh10	4.76813e+07	1
Q9JME5	Ap3b2	47361000	1
O88712	Ctbp1	4.62333e+07	1
P56399	Usp5	46074000	1
P14685	Psmd3	45725000	1
Q8VE33	Gdap1l1	4.55407e+07	1
P83510	Tnik	4.54103e+07	1
Q6NS52	Dgkb	4.50547e+07	1
Q7TME0	Lppr4	4.48007e+07	1
P42932	Cct8	44656000	1
P45376	Akr1b1	4.41013e+07	0.99
Q4KMM3	Oxr1	4.40657e+07	1
P11881	Itpr1	43588000	1
Q7TSJ2	Map6	4.35463e+07	1
O55106	Strn	4.33323e+07	1
P70414	Slc8a1	42619000	1
P61161	Actr2	4.21277e+07	1
P70670	Naca	4.06957e+07	0
Q9CQC7	Ndufb4	4.06647e+07	0.99
Q99JY9	Actr3	40202000	1
P28474	Adh5	3.95737e+07	1
O35609	Scamp3	39338000	1
P16054	Prkce	39272000	1
Q9WUM3	Coro1b	3.86713e+07	1
Q6PER3	Mapre3	38513000	0.67
Q9D394	Rufy3	3.72623e+07	1
Q62465	Vat1	36948000	1
Q923T9	Camk2g	36789000	1
Q91YQ5	Rpn1	36751000	1
P39087	Grik2	3.64983e+07	1
Q0KL02	Trio	3.59127e+07	1
Q8K310	Matr3	3.56393e+07	1
P35585	Ap1m1	3.41067e+07	1
O35098	Dpysl4	34035000	1
Q7TNS7	Asic4	33774000	1
Q99JI4	Psmd6	33582000	1
Q8CDN6	Txnl1	3.35283e+07	1
Q8BNJ6	Neto2	3.34167e+07	1
P16460	Ass1	33286000	1
Q6PH08	Erc2	3.27763e+07	1
P62717	Rpl18a	3.27037e+07	1
Q8K212	Pacs1	3.24063e+07	1
Q9DB05	Napa	3.23807e+07	1
O70310	Nmt1	3.22903e+07	1
A2ALS5	Rap1gap	32276000	1
E9Q3L2	Pi4ka	3.20433e+07	1
P60487	Pdxp	3.17807e+07	1
Q3UUI3	Them4	31183000	1
P49312	Hnrnpa1	3.10103e+07	1
Q9Z2W8	Gria4	3.05037e+07	1
P47708	Rph3a	2.97247e+07	1
Q8BGH2	Samm50	2.92907e+07	1
Q9CQD1	Rab5a	2.91987e+07	1
O55029	Copb2	2.89583e+07	1
Q8C0E2	Vps26b	28551000	1
Q8CGF6	Wdr47	28245000	1
Q9QUM9	Psma6	2.79167e+07	1
Q5FWK3	Arhgap1	2.78003e+07	1
P24527	Lta4h	2.68553e+07	1
Q9EPN1	Nbea	2.66223e+07	1
Q9Z2Y3	Homer1	2.62417e+07	1
Q5SSL4	Abr	25689000	1
Q9JM76	Arpc3	25208000	1
P11404	Fabp3	2.50607e+07	1
O08917	Flot1	2.49917e+07	1
Q8VDD5	Myh9	2.39183e+07	1
Q5SYD0	Myo1d	2.36383e+07	1
Q9WV34	Mpp2	23567000	1
Q6PHN9	Rab35	2.32427e+07	1
P48774	Gstm5	2.31603e+07	1
Q9Z0P4	Palm	22937000	1
Q9JJK2	Lancl2	2.27957e+07	1
Q9Z2U0	Psma7	2.27657e+07	1
Q8BH44	Coro2b	2.26117e+07	1
Q8VIJ6	Sfpq	2.20777e+07	1
A2AGT5	Ckap5	2.18417e+07	1
P22892	Ap1g1	21784000	1
Q6ZPE2	Sbf1	21654000	1
O70503	Hsd17b12	21643000	1
P28740	Kif2a	21539000	1
Q6P1B1	Xpnpep1	2.11547e+07	1
Q8VD37	Sgip1	2.08703e+07	1
Q63810	Ppp3r1	2.08637e+07	1
Q8VDP6	Cdipt	20827000	1
Q9QVP9	Ptk2b	20685000	1
P70398	Usp9x	2.01023e+07	1
P33173	Kif1a	19496000	1
Q3UHD6	Snx27	19492000	1
Q8BNW9	Kbtbd11	1.92107e+07	1
Q9D517	Agpat3	18977000	1
Q91XV3	Basp1	1.89363e+07	0.92
Q14CH0	Fam171b	1.88557e+07	1
Q5DTL9	Slc4a10	1.87293e+07	1
P42225	Stat1	1.85003e+07	1
Q8BWS5	Gprin3	1.80187e+07	1
Q9JLB0	Mpp6	17537000	1
Q9R0N7	Syt7	17296000	1
P07724	Alb	1.67183e+07	1
Q08642	Padi2	16592300	1
O88485	Dync1i1	1.65087e+07	1
O08919	Numbl	1.58343e+07	1
Q80U63	Mfn2	1.57247e+07	1
Q80U40	Rimbp2	1.56887e+07	1
Q7TN29	Smap2	1.55977e+07	1
P14869	Rplp0	1.55727e+07	1
Q6NXK8	Asic1	1.55683e+07	1
Q921F4	Hnrnpll	15230000	1
Q9R0D8	Wdr54	14890000	1
Q80Y17	Llgl1	1.48167e+07	1
O08788	Dctn1	1.44567e+07	1
P42208	44441	14403000	1
Q921M3	Sf3b3	14352000	1
Q61140	Bcar1	1.37494e+07	1
Q5DQR4	Stxbp5l	1.35293e+07	1
Q8JZP2	Syn3	1.24595e+07	1
Q9QXJ1	Apbb1	1.20963e+07	1
Q8R1B4	Eif3c	11779300	1
Q80UP3	Dgkz	11753800	1
Q8BFZ9	Erlin2	1.17516e+07	1
Q8BW96	Camk1d	1.10514e+07	0.67
Q9CWZ7	Napg	10968900	1
Q91VE0	Slc27a4	10944000	1
Q9QYG0	Ndrg2	1.09097e+07	1
Q9Z0S1	Bpnt1	10834100	1
Q91ZX7	Lrp1	1.04198e+07	1
Q78PY7	Snd1	10397900	1
Q9R1R2	Trim3	1.03707e+07	1
Q61626	Grik5	9135100	1
Q99NE5	Rims1	8.79157e+06	1
P09405	Ncl	8.19513e+06	1
Q9EPU0	Upf1	7853300	1
P50518	Atp6v1e1	7808600	0.67
P32921	Wars	6761700	1
