# Supplementary material for: Astrocyte–neuron subproteomes and obsessive–compulsive disorder mechanisms
Source: Nature. 2023 Apr 12;616(7958):764–73. doi: 10.1038/s41586-023-05927-7 (PMC10132990; doi:10.1038/s41586-023-05927-7)
Supplement: Supplementary file 5 — Astrocyte subcompartment proteomes. [file 41586_2023_5927_MOESM5_ESM.xlsx]

## Sheet: astro Lck-BioID2
Unique Proteins vs all compartments		Average abundance			Unique Proteins vs Astro BioID2		Average abundance			Enriched proteins vs Astro BioID2		Average abundance
Uniprot ID	Gene ID	Hi to Lo			Uniprot ID	Gene ID	Hi to Lo			Uniprot ID	Gene ID	Hi to Lo
O54887	Tsks	579646500			Q62261	Sptbn1	2867850000			P43006	Slc1a2	15887750000
P20917	Mag	264292500			O54887	Tsks	579646500			Q6PIE5	Atp1a2	12056500000
P68033	Actc1	248285000			P70296	Pebp1	461425000			O88343	Slc4a4	7906050000
Q8BR92	Palm2	228262500			Q9Z0P4	Palm	426542500			O54983	Crym	881497500
Q80YN3	Bcas1	209872500			P20917	Mag	264292500			Q3TY60	Fam131b	758897500
O08539	Bin1	181875000			P68033	Actc1	248285000			Q6PFD5	Dlgap3	477102500
P63044	Vamp2	142956750			D3YVF0	Akap5	228952500			Q9JM96	Cdc42ep4	407005000
Q61735	Cd47	79768750			Q8BR92	Palm2	228262500			P97797	Sirpa	395787500
Q99JY8	Plpp3	60502500			Q9DCP2	Slc38a3	226930000			P70441	Slc9a3r1	361602500
Q68FD9	Kiaa1549	59928000			Q80YN3	Bcas1	209872500			Q811D0	Dlg1	286745000
Q68FH0	Pkp4	58416500			Q9R1Q8	Tagln3	190752500			Q8VD37	Sgip1	226807500
P62192	Psmc1	53963750			O08539	Bin1	181875000			Q9JLB0	Mpp6	212790000
Q8BKX1	Baiap2	53910500			O35874	Slc1a4	174980000			F6SEU4	Syngap1	208702500
Q810B7	Slitrk5	51996250			Q7TQF7	Amph	164990500			A2A699	Fam171a2	187020000
Q9JKF6	Pvrl1	40147000			P63044	Vamp2	142956750			A2AQ25	Skt	170582500
Q61036	Pak3	38805500			Q2M3X8	Phactr1	92582750			Q71M36	Cspg5	165087500
P83940	Tceb1	38082750			Q99JP7	Ggt7	88396000			Q8C8T7	Elfn1	141022500
Q9D1Q6	Erp44	35555250			P05213	Tuba1b	80334500			Q8BWS5	Gprin3	135887750
Q9CZN4	Shisa9	33213250			Q61735	Cd47	79768750			Q8CCJ4	Amer2	127665500
A2ARS0	Ankrd63	31451000			Q80X80	C2cd2l	74324000			Q68FM6	Elfn2	107670750
B5TVM2	Ildr2	30299500			Q80YA9	Cnksr2	74269250			Q91W92	Cdc42ep1	79891750
O55135	Eif6	29941000			P28571	Slc6a9	72148000			Q01279	Egfr	70853750
Q9DAK9	Phpt1	28260750			Q8R464	Cadm4	67052250			Q60738	Slc30a1	56193500
Q99J85	Nptxr	28234750			Q99JY8	Plpp3	60502500			D3YZV8	Ccdc8	48297500
Q2NL51	Gsk3a	28079750			Q68FD9	Kiaa1549	59928000			Q8C437	Pex5l	43908750
O09044	Snap23	27185750			Q68FH0	Pkp4	58416500			Q61137	Astn1	32104250
O09000	Ncoa3	27089500			Q9Z0Z4	Heph	57150000			Q99KN9	Clint1	30102500
Q8K221	Arfip2	26902250			P62192	Psmc1	53963750			Q6VNS1	Ntrk3	30019500
Q8R1F1	Fam129b	26673500			Q8BKX1	Baiap2	53910500			Q9D8W5	Psmd12	27365500
Q5HZI2	C2cd4cC2CD4	26382250			Q810B7	Slitrk5	51996250			Q6PH08	Erc2	21221250
Q8BH58	Tiprl	26039500			Q8BHZ0	Fam49a	51081500			O70492	Snx3	17894500
Q7TPD3	Robo2	25154250			B1AZP2	Dlgap4	50717500			Q8BSS9	Ppfia2	15043500
Q6ZWV3	Rpl10	24632500			P61358	Rpl27	47471000
P43406	Itgav	24315250			P28867	Prkcd	43392250
Q8BR63	Fam177a1	24299250			Q9JLB2	Mpp5	40646500
Q9ES28	Arhgef7	23753000			Q9JKF6	Pvrl1	40147000
P45591	Cfl2	22899700			P30999	Ctnnd1	39911250
P97772	Grm1	22485750			O35678	Mgll	39652750
Q8CH77	Nav1	21070000			Q61036	Pak3	38805500
Q9QYJ3	Dnajb1	20893000			Q64455	Ptprj	38787500
P13597	Icam1	20110400			P83940	Tceb1	38082750
Q8R164	Bphl	19052000			Q9CPU0	Glo1	36520000
P70232	Chl1	18139200			Q9D1Q6	Erp44	35555250
P09055	Itgb1	18028250			Q923Z0	Gprc5b	33735000
P26638	Sars	17859250			Q5FWH7	Slc39a12	33500750
Q8K124	Plekho2	15597750			Q9CZN4	Shisa9	33213250
Q8R3Z5	Cacnb1	15543250			Q9EPR4	Slc23a2	32825500
P09528	Fth1	14911750			Q61831	Mapk10	32711500
P62317	Snrpd2	13840000			Q6X893	Slc44a1	32225750
Q9DBR2	Fam13c	13498425			A2ARS0	Ankrd63	31451000
O35681	Syt3	13254500			Q9D1K7	1	31055500
O35607	Bmpr2	13228750			B5TVM2	Ildr2	30299500
Q9CQT1	Mri1	13096700			O55135	Eif6	29941000
Q6NZC7	Sec23ip	10581000			Q9JKW0	Arl6ip1	29372000
Q8CGE9	Rgs12	10516500			Q9JL56	Gde1	28953000
Q99J99	Mpst	10158650			Q9DAK9	Phpt1	28260750
Q3TES0	Iqsec3	9863250			Q99J85	Nptxr	28234750
Q69ZW3	Ehbp1	9430500			Q2NL51	Gsk3a	28079750
Q3UTQ8	Cdkl5	9092950			O09044	Snap23	27185750
P56375	Acyp2	8971375			O09000	Ncoa3	27089500
Q8C031	Lrrc4c	8764575			Q8K221	Arfip2	26902250
Q9WTQ5	Akap12	8502000			Q8R1F1	Fam129b	26673500
Q3TIU4	Pde12	8359625			Q5HZI2	C2cd4cC2CD4	26382250
Q3UHC7	Dab2ip	8353900			Q8BH58	Tiprl	26039500
Q8C0D5	Eftud1	8010400			Q6RHR9	Magi1	26024250
Q08509	Eps8	7833825			P97390	Vps45	25281250
Q9ERB5	Slco1c1	7566850			Q7TPD3	Robo2	25154250
Q9EQQ9	Mgea5	7410025			P16283	Slc4a3	24935500
Q3TN34	Micall2	7183325			Q99LG1	Tmem51	24653750
Q8CGQ8	Slc24a4	6982025			Q6ZWV3	Rpl10	24632500
O35226	Psmd4	6780000			P43406	Itgav	24315250
Q7TNF0	Doc2a	6729775			Q8BR63	Fam177a1	24299250
P53996	Cnbp	6472675			Q8K2K6	Agfg1	24014750
Q810J8	Zfyve1	6434250			Q9ES28	Arhgef7	23753000
O08914	Faah	6154625			Q501J7	Phactr4	23732000
P54923	Adprh	6122450			Q3UHH2	Slc22a23	23161000
O70251	Eef1b	5783900			P45591	Cfl2	22899700
Q810C0	Slitrk2	5773025			P97772	Grm1	22485750
Q9EPL2	Clstn1	5659925			P22723	Gabrg2	22348750
Q8CGM1	Adgrb2	5309200			Q9WVK4	Ehd1	21893500
Q9CRC8	Lrrc40	5278700			Q80UP8	Slc20a2	21418250
Q8C180	Frs2	5249775			Q8VDZ4	Zdhhc5	21338250
P60867	Rps20	5186650			Q8CH77	Nav1	21070000
Q99MN1	Kars	5161550			Q9QYJ3	Dnajb1	20893000
P70290	Mpp1	5110350			Q67BT3	Slc13a5	20814250
P00493	Hprt1	5044000			Q9D379	Ephx1	20337500
Q8CFE4	Scyl2	5003175			P13597	Icam1	20110400
Q9CR67	Tmem33	4915350			Q8BGH4	Reep1	20032500
P62334	Psmc6	4892675			P97393	Arhgap5	19924250
Q99J09	Wdr77	4744975			Q99L47	St13	19851000
Q9JME7	Trappc2l	4732225			Q8R164	Bphl	19052000
Q8C1B1	Camsap2	4706075			Q9D328	Tmem35	18698750
P63323	Rps12	4675650			P0C673	Igsf11	18558900
Q9DB34	Chmp2a	4576075			Q80ZJ1	Rap2a	18168250
Q4V9Z5	Sez6l2	4408275			P70232	Chl1	18139200
Q80Z10	Astn2	4240250			P09055	Itgb1	18028250
Q9D0M1	Prpsap1	4204950			P26638	Sars	17859250
Q63959	Kcnc3	4040125			P63250	Kcnj3	17481750
Q921Q7	Rin1	3986175			Q3U1F9	Pag1	17397250
P60122	Ruvbl1	3748000			Q6QI06	Rictor	16933250
Q9R0N0	Galk1	3507575			Q99JG2	Gpr37l1	16847500
Q8BG32	Psmd11	3236325			Q8BGD9	Eif4b	16674000
Q3TC93	Hs1bp3	3109050			Q8R3B1	Plcd1	16647500
P97813	Pld2	3002475			Q8K124	Plekho2	15597750
Q61625	Grid2	2910875			Q8R3Z5	Cacnb1	15543250
Q8C0Y0	Ppp4r4	2724150			Q5DTT2	Psd	15118000
Q9DCS9	Ndufb10	2565750			P09528	Fth1	14911750
Q9WUD1	Stub1	2554650			P08556	Nras	14388475
Q7TQG1	Plekha6	2523700			Q91VR7	Map1lc3a	14287500
A2ASQ1	Agrn	2496875			P62317	Snrpd2	13840000
Q8BRF7	Scfd1	2230025			Q9DBR2	Fam13c	13498425
Q8R4I7	Neto1	1969075			Q9DCL8	Ppp1r2	13318600
P29533	Vcam1	1961225			O35681	Syt3	13254500
P55144	Tyro3	1342650			O35607	Bmpr2	13228750
					Q9CPX6	Atg3	13190550
					Q9CQT1	Mri1	13096700
					Q9QUJ7	Acsl4	13025775
					Q8VCH8	Ubxn4	12983500
					P0C192	Lrrc4b	12702425
					Q60805	Mertk	12544175
					Q8BXV2	Bri3bp	12362900
					Q01815	Cacna1c	12246775
					Q9QZ85	Iigp1	11954500
					P46735	Myo1b	11950050
					Q8R146	Apeh	11819875
					Q9D3A9	Ttyh1	11689925
					Q8BG73	Sh3bgrl2	11013750
					Q99LI8	Hgs	10836450
					Q91Z31	Ptbp2	10641500
					Q6NZC7	Sec23ip	10581000
					Q8CGE9	Rgs12	10516500
					Q3UVK0	Ermp1	10186150
					Q99J99	Mpst	10158650
					Q8BGX2	1	9950725
					Q3TES0	Iqsec3	9863250
					Q69ZW3	Ehbp1	9430500
					Q8BMA6	Srp68	9294300
					Q6P9R2	Oxsr1	9172000
					Q3UTQ8	Cdkl5	9092950
					P56375	Acyp2	8971375
					Q9WUL7	Arl3	8915850
					Q5QNQ6	Osbp2	8894375
					Q9QZB0	Rgs17	8867250
					Q8C031	Lrrc4c	8764575
					Q3TPE9	Ankmy2	8680825
					Q9CQA1	Trappc5	8511125
					Q9WTQ5	Akap12	8502000
					Q8BGU5	Ccny	8436175
					Q3TIU4	Pde12	8359625
					Q3UHC7	Dab2ip	8353900
					Q9D6F4	Gabra4	8300550
					Q9CX86	Hnrnpa0	8023150
					Q8C0D5	Eftud1	8010400
					Q91YX5	Lpgat1	7994825
					Q80W54	Zmpste24	7929275
					Q08509	Eps8	7833825
					Q9ERB5	Slco1c1	7566850
					Q9EQQ9	Mgea5	7410025
					Q3TN34	Micall2	7183325
					Q5M8N4	Sdr39u1	7007600
					Q8CGQ8	Slc24a4	6982025
					O35226	Psmd4	6780000
					Q7TNF0	Doc2a	6729775
					P47941	Crkl	6716300
					P32233	Drg1	6643900
					Q3UUQ7	Pgap1	6607500
					P70302	Stim1	6511500
					P53996	Cnbp	6472675
					Q9JKL4	Ndufaf3	6463450
					Q810J8	Zfyve1	6434250
					Q8BXR9	Osbpl6	6297600
					P15116	Cdh2	6204450
					O08914	Faah	6154625
					Q9QXK3	Copg2	6148250
					P54923	Adprh	6122450
					Q8C7K6	Pcyox1l	6099225
					Q61418	Clcn4	5864625
					O70251	Eef1b	5783900
					Q810C0	Slitrk2	5773025
					P63034	Cyth2	5759400
					Q9EPL2	Clstn1	5659925
					Q9JJ59	Abcb9	5356750
					Q80UM7	Mogs	5315300
					Q8VEH5	Epm2aip1	5310800
					Q8CGM1	Adgrb2	5309200
					Q9CRC8	Lrrc40	5278700
					Q8C180	Frs2	5249775
					P60867	Rps20	5186650
					Q99MN1	Kars	5161550
					P70290	Mpp1	5110350
					P00493	Hprt1	5044000
					Q8CFE4	Scyl2	5003175
					Q9CR67	Tmem33	4915350
					P69566	Ranbp9	4909950
					P62334	Psmc6	4892675
					B1AY13	Usp24	4825700
					Q99J09	Wdr77	4744975
					Q61609	Slc20a1	4738400
					Q9JME7	Trappc2l	4732225
					Q8C1B1	Camsap2	4706075
					Q6PIP5	Nudcd1	4691600
					P63323	Rps12	4675650
					Q91VM3	Wdr45	4668975
					Q3UH93	Plxnd1	4652300
					Q9DB34	Chmp2a	4576075
					Q4V9Z5	Sez6l2	4408275
					Q80Z10	Astn2	4240250
					Q9D0M1	Prpsap1	4204950
					Q63959	Kcnc3	4040125
					Q921Q7	Rin1	3986175
					O70293	Grk6	3855150
					Q8R1A4	Dock7	3772350
					Q9Z0R9	Fads2	3771375
					P60122	Ruvbl1	3748000
					O88307	Sorl1	3713350
					O55057	Pde6d	3707100
					Q8C050	Rps6ka5	3628050
					Q3U7R1	Esyt1	3573875
					Q9R0N0	Galk1	3507575
					Q5NCF2	Trappc1	3359800
					O35075	Dscr3	3243600
					Q8BG32	Psmd11	3236325
					P14576	Srp54	3191225
					Q3TC93	Hs1bp3	3109050
					Q8C7R4	Uba6	3100250
					P97813	Pld2	3002475
					Q61625	Grid2	2910875
					Q8BLJ3	Plcxd3	2735200
					Q8C0Y0	Ppp4r4	2724150
					Q9DCS9	Ndufb10	2565750
					Q9WUD1	Stub1	2554650
					Q7TQG1	Plekha6	2523700
					A2ASQ1	Agrn	2496875
					A2A8L5	Ptprf	2418375
					Q8BRF7	Scfd1	2230025
					Q8R4I7	Neto1	1969075
					P29533	Vcam1	1961225
					P55144	Tyro3	1342650

## Sheet: astro Aqp4-BioID2
Unique Proteins vs all compartments		Average abundance			Unique Proteins vs Astro BioID2		Average abundance			Enriched proteins vs Astro BioID2		Average abundance
Uniprot ID	Gene ID	Hi to Lo			Uniprot ID	Gene ID	Hi to Lo			Uniprot ID	Gene ID	Hi to Lo
Q8VDN2	Atp1a1	27052500000			Q8VDN2	Atp1a1	27052500000			P43006	Slc1a2	105418000000
Q9WV92	Epb41l3	11973075000			Q9WV92	Epb41l3	11973075000			O88343	Slc4a4	22999250000
P11499	Hsp90ab1	11309700000			P11499	Hsp90ab1	11309700000			P55088	Aqp4	22661475000
Q61316	Hspa4	11164625000			Q61316	Hspa4	11164625000			O70318	Epb41l2	6995150000
Q91V61	Sfxn3	7774300000			Q9QYC0	Add1	7505050000			Q99P72	Rtn4	3998250000
Q9QYC0	Add1	7505050000			P31650	Slc6a11	6938175000			Q9ES97	Rtn3	3707900000
P31650	Slc6a11	6938175000			P06151	Ldha	6891950000			Q8CI94	Pygb	3063525000
P06151	Ldha	6891950000			P50396	Gdi1	6839425000			P23242	Gja1	1877750000
P50396	Gdi1	6839425000			P39053	Dnm1	6241550000			Q8VDM4	Psmd2	1530400000
P39053	Dnm1	6241550000			P17426	Ap2a1	5627075000			P12367	Prkar2a	1246485000
P17426	Ap2a1	5627075000			Q9Z2H5	Epb41l1	5545225000			P55012	Slc12a2	1171475000
Q62277	Syp	5238100000			Q62277	Syp	5238100000			Q8BLE7	Slc17a6	1103917500
P40142	Tkt	4781275000			P40142	Tkt	4781275000			Q91WC3	Acsl6	982105000
O89053	Coro1a	4594525000			P10852	Slc3a2	4669975000			Q8R0Y6	Aldh1l1	941160000
P62827	Ran	4530675000			O89053	Coro1a	4594525000			Q01405	Sec23a	802265000
P31648	Slc6a1	4499175000			P62827	Ran	4530675000			Q8BHE3	Atcay	784405000
P63005	Pafah1b1	4419650000			P31648	Slc6a1	4499175000			B0V2N1	Ptprs	771732500
Q9Z1B3	Plcb1	4276475000			P63005	Pafah1b1	4419650000			Q9QZX7	Srr	744082500
O35633	Slc32a1	3770850000			P48722	Hspa4l	4330225000			Q9CY27	Tecr	717230000
Q8BPN8	Dmxl2	3525125000			Q9Z1B3	Plcb1	4276475000			Q9D394	Rufy3	669092500
P84078	Arf1	3508650000			O35633	Slc32a1	3770850000			Q14CH0	Fam171b	657305000
P97427	Crmp1	3493425000			Q8BPN8	Dmxl2	3525125000			Q64487	Ptprd	641212500
Q9QYB8	Add2	3473400000			P84078	Arf1	3508650000			Q6NVE8	Wdr44	623192500
Q99PT1	Arhgdia	3394050000			P97427	Crmp1	3493425000			Q8C0T5	Sipa1l1	615455000
P23819	Gria2	3358425000			Q9QYB8	Add2	3473400000			Q9DCL9	Paics	587045000
P19096	Fasn	3252400000			Q99PT1	Arhgdia	3394050000			Q2PFD7	Psd3	583577500
P68404	Prkcb	3251525000			P23819	Gria2	3358425000			Q9JM63	Kcnj10	550020000
Q80TJ1	Cadps	3230775000			P19096	Fasn	3252400000			P41216	Acsl1	545250000
Q80SW1	Ahcyl1	3114975000			P68404	Prkcb	3251525000			Q8K097	Faim2	521742500
Q8BG39	Sv2b	3087025000			Q80TJ1	Cadps	3230775000			F8VPU2	Farp1	504700000
P53994	Rab2a	3083850000			Q80SW1	Ahcyl1	3114975000			Q62205	Scn9a	471832500
Q9WUA3	Pfkp	3080325000			Q8BG39	Sv2b	3087025000			O35609	Scamp3	461320000
P51881	Slc25a5	3073025000			P53994	Rab2a	3083850000			Q9ESN6	Trim2	454615000
Q8K0S0	Phyhip	3005475000			Q9WUA3	Pfkp	3080325000			O35954	Pitpnm1	441997500
Q91V92	Acly	2833950000			P51881	Slc25a5	3073025000			Q80TR1	Adgrl1	441285000
Q80TZ3	Dnajc6	2732200000			O88485	Dync1i1	3036075000			Q61234	Snta1	378247500
Q8C1B7	44085	2714000000			Q8K0S0	Phyhip	3005475000			P47746	Cnr1	373682500
Q61699	Hsph1	2536800000			Q91V92	Acly	2833950000			Q9CYH2	Fam213a	351232500
P58252	Eef2	2400050000			Q80TZ3	Dnajc6	2732200000			Q9WTU3	Scn8a	350387500
P84084	Arf5	2345725000			Q8C1B7	44085	2714000000			P18052	Ptpra	340517500
Q9WUM3	Coro1b	2176225000			Q3UHJ0	Aak1	2583675000			Q924M7	Mpi	332455000
Q8R081	Hnrnpl	2167125000			Q61699	Hsph1	2536800000			Q4QQM4	Trp53i11	330827500
P35700	Prdx1	2095225000			Q8K021	Scamp1	2528250000			Q8R2Y0	Abhd6	325365000
Q9CYT6	Cap2	2025025000			P58252	Eef2	2400050000			Q8CI51	Pdlim5	319537500
Q8VEK3	Hnrnpu	2022125000			P84084	Arf5	2345725000			Q9DCT8	Crip2	314880000
Q9Z0E0	Ncdn	1970900000			Q9WUM3	Coro1b	2176225000			P42208	44076	313945000
P68181	Prkacb	1818770000			Q8R081	Hnrnpl	2167125000			Q61062	Dvl3	310835000
Q9CQI6	Cotl1	1748117500			P35700	Prdx1	2095225000			Q9CQ69	Uqcrq	308005000
Q9R1T4	44080	1731825000			Q9Z218	Dpp6	2091825000			Q80TS3	Adgrl3	278330000
Q925N0	Sfxn5	1680775000			Q9JKD3	Scamp5	2073400000			Q01097	Grin2b	275317500
Q99L43	Cds2	1627187500			Q6P1F6	Ppp2r2a	2050550000			P36916	Gnl1	272017500
P16054	Prkce	1574400000			Q9CYT6	Cap2	2025025000			Q5XJY5	Arcn1	264430000
Q91YQ5	Rpn1	1566150000			Q8VEK3	Hnrnpu	2022125000			Q3UHD1	Bai1	218330000
Q02248	Ctnnb1	1549230000			Q9Z0E0	Ncdn	1970900000			Q99KY4	Gak	217127500
P62267	Rps23	1452715000			P84309	Adcy5	1899450000			P55264	Adk	216142500
Q9CZM2	Rpl15	1285785000			O88487	Dync1i2	1855900000			Q8CJ19	Mical3	207272500
Q64133	Maoa	1218150000			Q9QUR6	Prep	1834100000			Q8CIG8	Prmt5	194892500
P12382	Pfkl	1187425000			P68181	Prkacb	1818770000			Q6ZQ18	Efr3b	191705000
Q99JR1	Sfxn1	1172622500			Q9QXL2	Kif21a	1751525000			O54734	Ddost	178702500
Q64514	Tpp2	1138627500			Q9CQI6	Cotl1	1748117500			Q61838	Pzp	169754250
P28740	Kif2a	1069480000			Q9R1T4	44080	1731825000			Q8VD37	Sgip1	167822500
B2RSH2	Gnai1	1046732500			Q925N0	Sfxn5	1680775000			Q9Z351	Kcnq2	166045000
P70414	Slc8a1	1032655000			Q8C419	Gpr158	1647600000			Q6P5E4	Uggt1	159842500
O55023	Impa1	1026252500			Q99L43	Cds2	1627187500			Q69ZF3	Gba2	151502500
P47708	Rph3a	1024480000			P16054	Prkce	1574400000			O08810	Eftud2	150106000
Q60930	Vdac2	1003710000			P70704	Atp8a1	1571400000			Q8C8N2	Scai	149932750
Q9CVB6	Arpc2	974527500			P11983	Tcp1	1570475000			Q8BJW6	Eif2a	149038750
Q8BH66	Atl1	934887500			Q91YQ5	Rpn1	1566150000			Q8BLR2	Cpne4	144641750
Q9QVP9	Ptk2b	932750000			Q02248	Ctnnb1	1549230000			Q9JIW9	Ralb	143891000
Q99PU5	Acsbg1	886432500			Q8BW75	Maob	1501825000			Q8VIJ6	Sfpq	139827500
Q91YR1	Twf1	873260000			Q11011	Npepps	1479625000			Q8VE47	Uba5	125552500
Q922B2	Dars	869255000			Q9QYB5	Add3	1456132500			Q6NVF0	Ocrl	119167500
Q9Z1Z2	Strap	855057500			P62267	Rps23	1452715000			P32883	Kras	118161500
Q8BJI1	Slc6a17	836032500			P17427	Ap2a2	1390250000			P80318	Cct3	101663250
Q9CPW0	Cntnap2	797835000			Q640R3	Hepacam	1353782500			Q9CQS4	Slc25a46	100630000
P35438	Grin1	754680000			Q6NXK7	Dpp10	1334750000			Q8CJH3	Plxnb1	93796250
Q3U1J4	Ddb1	745802500			Q9CQ91	Ndufa3	1313027500			Q60738	Slc30a1	92163250
P80313	Cct7	718930000			Q9CZM2	Rpl15	1285785000			Q80X95	Rraga	92065500
Q6ZPJ3	Ube2o	714955000			Q9JM52	Mink1	1281840000			Q7TN29	Smap2	91062750
Q9D8E6	Rpl4	692650000			O35874	Slc1a4	1231122500			Q01279	Egfr	85174000
P50247	Ahcy	613560000			Q64133	Maoa	1218150000			Q8BHG1	Nrdc	80950750
Q9CS84	Nrxn1	601530000			P12382	Pfkl	1187425000			P46978	Stt3a	80750000
Q8BLF1	Nceh1	588282500			Q99JR1	Sfxn1	1172622500			Q9JHW2	Nit2	78551250
Q99K85	Psat1	585705000			Q9JME5	Ap3b2	1151845000			Q5IRJ6	Slc30a9	77330250
Q9CXS4	Cenpv	583357500			Q64514	Tpp2	1138627500			Q9D0I9	Rars	60018750
P62281	Rps11	568180000			P14231	Atp1b2	1118550000			S4R1M9	Osbpl10	58213750
Q5DQR4	Stxbp5l	555150000			Q4KMM3	Oxr1	1102390000			O70492	Snx3	57459000
P55258	Rab8a	553335000			Q5DTL9	Slc4a10	1102002500			Q3UN02	Lclat1	43960750
Q62465	Vat1	545420000			P28740	Kif2a	1069480000			Q8K3G9	Appl2	33427000
Q3UHD6	Snx27	539320750			B2RSH2	Gnai1	1046732500			Q6PDI5	Ecm29	24842250
P14685	Psmd3	520257500			P70414	Slc8a1	1032655000
P62754	Rps6	518940000			O55023	Impa1	1026252500
P80317	Cct6a	493597500			P47708	Rph3a	1024480000
P97441	Slc30a3	485682500			Q60930	Vdac2	1003710000
P84096	Rhog	485470000			Q01853	Vcp	994110000
Q60817	Naca	471852500			Q8BUV3	Gphn	975235000
Q9Z2U0	Psma7	465817500			Q9CVB6	Arpc2	974527500
P53612	Rabggtb	458855000			Q7TME0	Plppr4	971712500
Q6ZWX6	Eif2s1	448757500			P16460	Ass1	968862500
P19253	Rpl13a	439815000			Q8R0S2	Iqsec1	966690000
Q9DBG6	Rpn2	437515000			Q9Z1N5	Ddx39b	944952500
Q9Z1Q9	Vars	396430000			Q3UVX5	Grm5	937872500
P08752	Gnai2	389372500			Q8BH66	Atl1	934887500
Q7TPR4	Actn1	380797500			Q9QVP9	Ptk2b	932750000
Q5DTY9	Kctd16	377680000			P27612	Plaa	894560000
Q9Z0P5	Twf2	375990000			Q99PU5	Acsbg1	886432500
Q8BWG8	Arrb1	365315000			Q6ZPE2	Sbf1	884320000
O89112	Lancl1	363325250			Q8BXR1	Slc7a14	882287500
E9Q401	Ryr2	361172500			Q91YR1	Twf1	873260000
Q8C996	Tmem163	351227500			Q922B2	Dars	869255000
Q6ZQI3	Mlec	343197500			Q9Z1Z2	Strap	855057500
Q99KP6	Prpf19	339585000			Q8BJI1	Slc6a17	836032500
Q9WV27	Atp1a4	311520000			Q9EPJ9	Arfgap1	822640000
P60843	Eif4a1	295170000			Q80UG2	Plxna4	807277500
Q9EQZ6	Rapgef4	290097500			Q9CPW0	Cntnap2	797835000
P50580	Pa2g4	282557500			P28474	Adh5	793090000
Q9Z204	Hnrnpc	279142500			P42932	Cct8	780780000
P48320	Gad2	273213000			Q8BVQ5	Ppme1	768397500
E9Q4P1	Wdfy1	267367500			Q3UHD9	Agap2	765417500
P11404	Fabp3	262727500			Q8VCT3	Rnpep	763580000
Q9D5Y1	Ccdc39	262569250			P35438	Grin1	754680000
Q8R2R9	Ap3m2	261345000			Q3U1J4	Ddb1	745802500
Q99KU0	Vmp1	259516750			P33173	Kif1a	738970000
Q8CIB5	Fermt2	259092500			Q99JI4	Psmd6	727492500
P49025	Cit	256967500			P80313	Cct7	718930000
Q9CXW3	Cacybp	246052750			P23818	Gria1	718742500
Q9D7G0	Prps1	234045000			Q6ZPJ3	Ube2o	714955000
Q9CZT8	Rab3b	232790000			Q8CIE6	Copa	698932500
P20444	Prkca	229908250			O88533	Ddc	698160000
P14115	Rpl27a	220017500			Q9D8E6	Rpl4	692650000
Q9JIF0	Prmt1	217746750			Q9CZW4	Acsl3	667902500
Q9QZ88	Vps29	213590000			Q6ZPQ6	Pitpnm2	665192500
Q99JY9	Actr3	212762500			G5E8K5	Ank3	662777500
Q5SYD0	Myo1d	211097500			Q921F4	Hnrnpll	662490000
Q9Z0N1	Eif2s3x	208807250			P50247	Ahcy	613560000
Q6WVG3	Kctd12	198820000			Q3TXS7	Psmd1	607075000
P35979	Rpl12	194757500			Q80U28	Madd	605712500
Q9Z1Q2	Abhd16a	192990000			Q8VCD6	Reep2	602397500
O88507	Cntfr	185305000			P26041	Msn	596022500
Q8C561	Lmbrd2	182105000			P51660	Hsd17b4	595655000
P62717	Rpl18a	181850000			Q8BLF1	Nceh1	588282500
Q3UHB1	Nt5dc3	174166000			Q9Z0P4	Palm	586787500
Q6ZWU9	Rps27	170487500			Q99K85	Psat1	585705000
P21460	Cst3	167990500			Q9CXS4	Cenpv	583357500
O35286	Dhx15	162380000			Q8CGF6	Wdr47	574520000
Q3TWI9	Tmem63b	159910000			Q8K400	Stxbp5	569882500
Q924N4	Slc12a6	153790000			P62281	Rps11	568180000
Q9D7N9	Apmap	153540000			Q8C167	Prepl	560222500
Q8JZW4	Cpne5	150506750			Q5DQR4	Stxbp5l	555150000
P05480	Src	145912500			P55258	Rab8a	553335000
O35449	Prrt1	144947500			Q62465	Vat1	545420000
Q8BGH2	Samm50	141548750			Q3UHD6	Snx27	539320750
Q7TNG5	Eml2	141292250			Q9CQ54	Ndufc2	532910000
P55096	Abcd3	136452500			Q9JJY3	Smpd3	528922500
P48453	Ppp3cb	133790500			P63137	Gabrb2	522535000
Q61081	Cdc37	129487000			P14685	Psmd3	520257500
O35405	Pld3	118843250			P62754	Rps6	518940000
P53026	Rpl10a	115036500			Q5SSL4	Abr	516817500
Q61584	Fxr1	113238250			Q91Y86	Mapk8	515297500
P48193	Epb41	110388500			O70133	Dhx9	509602500
Q8R0X7	Sgpl1	105110750			P80317	Cct6a	493597500
Q78RX3	Smim12	98110750			Q9D4H8	Cul2	489212500
O09126	Sema4d	95618500			P97441	Slc30a3	485682500
P62835	Rap1a	94024500			P84096	Rhog	485470000
Q8C078	Camkk2	91907500			P61358	Rpl27	485045000
Q9JJ28	Flii	88889500			Q3UH60	Dip2b	479272500
Q9DB50	Ap1s2	87457250			P24527	Lta4h	473412500
Q8BWR2	Pithd1	85942750			Q60817	Naca	471852500
Q9D8B4	Ndufa11	85046250			Q9Z2U0	Psma7	465817500
Q80TL1	Adcy2	83963750			P53612	Rabggtb	458855000
P32211	Chrm4	83546750			Q8CDN6	Txnl1	457815000
O54829	Rgs7	82201500			O70161	Pip5k1c	449667500
A2AJA9	Gm996	81180500			Q3B7Z2	Osbp	449305000
Q8CI75	Dis3l2	78569750			Q6ZWX6	Eif2s1	448757500
Q9R1V7	Adam23	76980750			Q9ESJ4	Nckipsd	443907500
Q8CBH5	Mfsd6	69880250			Q99PV0	Prpf8	441442500
Q99JP0	Map4k3	66035750			P19253	Rpl13a	439815000
Q9D8S3	Arfgap3	65804250			Q9DBG6	Rpn2	437515000
A2RSJ4	Uhrf1bp1l	63866250			Q8BMG7	Rab3gap2	401760000
P01757	1	62120500			Q9EPU0	Upf1	397680000
Q8VCM8	Ncln	61527250			Q9Z1Q9	Vars	396430000
Q3TDK6	Rogdi	57070000			Q03137	Epha4	396195000
Q9JMD3	Stard10	56709000			P70336	Rock2	395400000
B2RXC1	Trappc11	55049250			P49615	Cdk5	393132500
Q8CDA1	Inpp5f	53933500			Q60854	Serpinb6	393025000
Q91VT4	Cbr4	52972250			P08752	Gnai2	389372500
P51791	Clcn3	52734000			P83510	Tnik	381822500
Q8BXZ1	Tmx3	52273750			Q7TPR4	Actn1	380797500
Q8K2Q7	Brox	51910000			P17809	Slc2a1	379900000
O88444	Adcy1	51560750			Q5DTY9	Kctd16	377680000
Q924L1	Letmd1	49578000			Q921C1	Gjc3	377165000
Q921L3	Tmco1	49492750			Q8VBZ3	Clptm1	377100000
Q80TV8	Clasp1	48143250			Q9CR95	Necap1	376847500
Q61923	Kcna6	47164000			Q9Z0P5	Twf2	375990000
Q9D819	Ppa1	47021250			Q6PE13	Prrt3	373850000
Q8C008	Dzank1	46166750			Q9QYB1	Clic4	373545000
Q9EPB7	Gpr88	44860000			Q8BNW9	Kbtbd11	372895000
Q3TCJ1	Fam175b	43840000			Q8BP47	Nars	367745000
P80560	Ptprn2	43238250			Q8BWG8	Arrb1	365315000
Q99MK8	Adrbk1	42628250			O89112	Lancl1	363325250
Q9CXR1	Dhrs7	41810500			Q7TQI3	Otub1	362845750
Q3UHK6	Tenm4	40997750			E9Q401	Ryr2	361172500
Q9DBT5	Ampd2	40067750			Q8C996	Tmem163	351227500
Q64310	Surf4	39876750			Q8CBY8	Dctn4	343867500
Q8BXK8	Agap1	36844750			Q6ZQI3	Mlec	343197500
Q8R3E3	Wipi1	33223000			Q99KP6	Prpf19	339585000
Q9ERI6	Rdh14	32885000			Q8VE33	Gdap1l1	335790000
Q9Z1L5	Cacna2d3	32087250			Q8CCN5	Bcas3	333915000
Q9D0L4	Adck1	31473250			Q9Z140	Cpne6	330195000
P38585	Ttl	31181250			Q6PGE7	Slc6a7	324170000
Q8VCN9	Tbcc	30738000			P56395	Cyb5a	324112500
Q78PG9	Ccdc25	29032250			Q9DCD0	Pgd	323722500
P04919	Slc4a1	28961750			P40336	Vps26a	321132500
Q9D358	Acp1	28757250			Q80U63	Mfn2	319010000
A2AAJ9	Obscn	28533000			P62482	Kcnab2	317897500
Q61070	Ei24	28282000			Q8VDD5	Myh9	313838000
Q3UN04	Usp30	28023250			P70206	Plxna1	312072500
Q9QZB7	Actr10	27752750			Q9WV27	Atp1a4	311520000
P61971	Nutf2	27388500			O88543	Cops3	307340000
Q9JIG4	Ppp1r3f	26757750			Q9DCZ4	Apoo	304125000
Q7TSH2	Phkb	26067750			Q9CYR6	Pgm3	304015000
Q9CQT9	2	25583250			A2ALS5	Rap1gap	303087500
Q9Z1K5	Arih1	25181750			Q8K394	Plcl2	302991000
Q8BVA2	Tmem222	24643500			P28028	Braf	295750000
Q78T54	Vma21	24048000			P60843	Eif4a1	295170000
Q9JIM1	Slc29a1	23457500			Q80ZJ1	Rap2a	294387500
O35099	Map3k5	23159250			Q9R0N7	Syt7	292402500
Q9R233	Tapbp	22635250			P42859	Htt	290237500
Q8BH24	Tm9sf4	21900250			Q9EQZ6	Rapgef4	290097500
Q03141	Mark3	20979750			P01872	Ighm	288622500
Q9QX11	Cyth1	19109250			P50580	Pa2g4	282557500
P70122	Sbds	17993250			Q9Z204	Hnrnpc	279142500
Q91W52	Tmem19	17092500			Q8R1B4	Eif3c	278975000
Q9R049	Amfr	15285500			P28571	Slc6a9	276015000
Q9JK45	Kcnq5	15238250			Q8JZK9	Hmgcs1	275975000
Q91XD7	Creld1	15210750			P48320	Gad2	273213000
Q8BYI8	Fam234b	14056000			Q61165	Slc9a1	270210000
Q9Z0S9	Rabac1	12392300			Q8K4G5	Ablim1	267837500
Q9DB72	Btbd17	12073325			E9Q4P1	Wdfy1	267367500
Q8R349	Cdc16	11576500			Q80TQ2	Cyld	264752500
Q9JI78	Ngly1	10826925			Q9Z1Z0	Uso1	264230000
Q8BX17	Gemin5	10770425			P11404	Fabp3	262727500
P50172	Hsd11b1	10694750			Q9D5Y1	Ccdc39	262569250
Q9QZW0	Atp11c	10379750			Q8R2R9	Ap3m2	261345000
Q3UZP4	Svip	9760500			Q99KU0	Vmp1	259516750
P97471	Smad4	8884375			Q8CIB5	Fermt2	259092500
P70399	Tp53bp1	8354925			A2RT62	Fbxl16	258800000
Q3TEA8	Hp1bp3	4504875			Q91ZJ5	Ugp2	258710000
					Q5U458	Dnajc11	257057500
					P49025	Cit	256967500
					Q05BC3	Eml1	251592500
					Q8CAY6	Acat2	250795000
					P28867	Prkcd	249850000
					Q8BHN3	Ganab	249589750
					Q9CXW3	Cacybp	246052750
					Q99KC8	Vwa5a	241657500
					Q9DCP2	Slc38a3	241652500
					Q9QYJ0	Dnaja2	238587500
					Q99JP7	Ggt7	236767500
					Q6X893	Slc44a1	236115000
					Q9R1R2	Trim3	235832500
					Q9D7G0	Prps1	234045000
					Q9CZT8	Rab3b	232790000
					P47809	Map2k4	230458250
					P20444	Prkca	229908250
					Q9DBE8	Alg2	228247500
					Q8K406	Lgi3	227857500
					Q923Z0	Gprc5b	227140000
					Q9WV32	Arpc1b	224952500
					Q8K4X7	Agpat4	224305000
					Q99J08	Sec14l2	224135000
					Q3TDQ1	Stt3b	221532500
					P14115	Rpl27a	220017500
					Q80U40	Rimbp2	218330000
					P24369	Ppib	217857500
					Q9JIF0	Prmt1	217746750
					P21836	Ache	215508250
					Q99L04	Dhrs1	215467500
					O35465	Fkbp8	215412500
					Q80UP8	Slc20a2	213972500
					Q9QZ88	Vps29	213590000
					Q99JY9	Actr3	212762500
					Q8K298	Anln	211280750
					Q5SYD0	Myo1d	211097500
					Q8R464	Cadm4	208902500
					Q9Z0N1	Eif2s3x	208807250
					P35293	Rab18	208555250
					Q8BHZ0	Fam49a	207647500
					Q9JJV5	Cacng3	205297000
					Q8R127	Sccpdh	205140000
					P22723	Gabrg2	204815000
					Q8R574	Prpsap2	204572750
					Q08274	Dmwd	204315000
					Q68FL4	Ahcyl2	202605000
					Q9D2V7	Coro7	199881000
					Q6WVG3	Kctd12	198820000
					Q8BH57	Wdr48	198656500
					Q9QUJ7	Acsl4	195450000
					P63115	Slc7a10	195230500
					P35979	Rpl12	194757500
					Q64331	Myo6	194618250
					Q9Z1Q2	Abhd16a	192990000
					Q9JIF7	Copb1	188360250
					O88507	Cntfr	185305000
					Q78PY7	Snd1	183647500
					Q9JHK4	Rabggta	182920000
					P58389	Ppp2r4	182210000
					Q8C561	Lmbrd2	182105000
					P62717	Rpl18a	181850000
					Q3UHH2	Slc22a23	181790000
					B9EJ86	Osbpl8	181348750
					Q0VBF8	1	178028250
					Q9D6G9	Cmtm5	177040750
					Q68FL6	Mars	175667500
					Q3UHB1	Nt5dc3	174166000
					Q9JKV5	Scamp4	172900000
					Q921M3	Sf3b3	171581250
					Q6ZWU9	Rps27	170487500
					Q8K4R4	Pitpnc1	169552000
					P21460	Cst3	167990500
					Q8CGA0	Ppm1f	167499250
					O08688	Capn5	165425000
					Q8C166	Cpne1	165385750
					Q80UJ7	Rab3gap1	164402000
					O35286	Dhx15	162380000
					Q62048	Pea15	162362500
					Q9EPW0	Inpp4a	161609000
					Q8CHX7	Rftn2	160900000
					Q3TWI9	Tmem63b	159910000
					Q8R404	Mic13	158564500
					Q8K4Q0	Rptor	157273750
					Q78IK4	Apool	154080000
					Q924N4	Slc12a6	153790000
					Q9D7N9	Apmap	153540000
					P35550	Fbl	153368500
					Q8JZW4	Cpne5	150506750
					P63141	Kcna2	150298750
					P05480	Src	145912500
					Q64442	Sord	145512500
					Q00612	G6pdx	145335500
					O35449	Prrt1	144947500
					Q925E7	Ppp2r2d	143992500
					O08759	Ube3a	142448750
					Q8BGH2	Samm50	141548750
					P61082	Ube2m	141349500
					Q7TNG5	Eml2	141292250
					Q5FWK3	Arhgap1	138095500
					Q8BVG4	Dpp9	137918000
					P55096	Abcd3	136452500
					Q9Z1F9	Uba2	135707500
					Q6P5F9	Xpo1	133945750
					P48453	Ppp3cb	133790500
					O35382	Exoc4	132858500
					O70228	Atp9a	132156500
					O35678	Mgll	131180000
					Q9EPE9	Atp13a1	131021250
					Q61081	Cdc37	129487000
					Q91ZR1	Rab4b	125926750
					Q9JMH9	Myo18a	125361000
					O55137	Acot1	122011250
					O35405	Pld3	118843250
					Q9JL56	Gde1	116918000
					Q80W54	Zmpste24	116192250
					Q60634	Flot2	115477000
					Q7TQ95	Lnp	115143500
					Q8C729	Fam126b	115038500
					P53026	Rpl10a	115036500
					P46735	Myo1b	114702250
					Q61584	Fxr1	113238250
					Q9D906	Atg7	112115750
					Q99LB2	Dhrs4	111580500
					Q6ZPF3	Tiam2	111577500
					O08756	Hsd17b10	110411500
					P48193	Epb41	110388500
					P46935	Nedd4	110171000
					Q80ZW2	Them6	107915500
					Q9Z0V2	Kcnd2	107350500
					A2A690	Tanc2	107049750
					Q8R0X7	Sgpl1	105110750
					Q05512	Mark2	104852750
					P29387	Gnb4	100363250
					Q641P0	Actr3b	99594000
					Q99MX7	Cecr6	99330500
					Q9ERL9	Gucy1a3	98932750
					Q78RX3	Smim12	98110750
					P70280	Vamp7	98110000
					O09126	Sema4d	95618500
					P62835	Rap1a	94024500
					Q3UVK0	Ermp1	93180250
					Q9CX86	Hnrnpa0	93126000
					P62869	Tceb2	92730000
					Q9D328	Tmem35	91950500
					Q8C078	Camkk2	91907500
					P31750	Akt1	90739750
					Q9JJ28	Flii	88889500
					Q9D5V5	Cul5	87471000
					Q9DB50	Ap1s2	87457250
					Q9WVA3	Bub3	87326750
					O70311	Nmt2	87097500
					Q9Z0Z4	Heph	86716000
					Q8BWR2	Pithd1	85942750
					Q9D8B4	Ndufa11	85046250
					Q8CIQ7	Dock3	84183000
					P63094	Gnas	84035250
					Q80TL1	Adcy2	83963750
					Q9QXB9	Drg2	83868250
					Q6P5U7	Nwd2	83828500
					P32211	Chrm4	83546750
					Q8BGS2	Bola2	82337250
					O54829	Rgs7	82201500
					P35762	Cd81	81361500
					A2AJA9	Gm996	81180500
					Q9DBS2	Tprg1l	81008750
					Q8VDZ4	Zdhhc5	80257750
					Q8CI75	Dis3l2	78569750
					Q9CY64	Blvra	78271250
					Q9R1V7	Adam23	76980750
					P70207	Plxna2	76354500
					P63250	Kcnj3	76055750
					Q8BL65	Ablim2	74973250
					Q9WU78	Pdcd6ip	74809500
					Q68ED2	Grm7	72787250
					P60764	Rac3	72721250
					Q8BQP9	Rgs7bp	72624875
					Q8CBH5	Mfsd6	69880250
					Q68FF6	Git1	69470750
					Q8BGC4	Zadh2	68594500
					Q8R1Q8	Dync1li1	66592000
					Q8R146	Apeh	66494000
					P16283	Slc4a3	66218750
					Q99JP0	Map4k3	66035750
					Q9D8S3	Arfgap3	65804250
					Q67BT3	Slc13a5	65061250
					Q9JJU8	Sh3bgrl	64650250
					Q91W86	Vps11	64280500
					A2RSJ4	Uhrf1bp1l	63866250
					Q8BYA0	Tbcd	63782000
					Q9D1A2	Cndp2	63432500
					Q9ES56	Trappc4	63274750
					P01757	1	62120500
					Q9D1M0	Sec13	61851500
					Q8VCM8	Ncln	61527250
					Q6P4T2	Snrnp200	60268750
					P21981	Tgm2	60215250
					Q9D8N2	Fam45a	58304000
					Q8BWY3	Etf1	57882500
					Q3TDK6	Rogdi	57070000
					Q9JMD3	Stard10	56709000
					Q8BGY9	Slc5a7	55627500
					B2RXC1	Trappc11	55049250
					P97390	Vps45	54412250
					Q6PB44	Ptpn23	54156000
					Q8CDA1	Inpp5f	53933500
					Q91VT4	Cbr4	52972250
					P51791	Clcn3	52734000
					Q8BXZ1	Tmx3	52273750
					Q8K2Q7	Brox	51910000
					O88444	Adcy1	51560750
					Q924L1	Letmd1	49578000
					Q921L3	Tmco1	49492750
					Q6PIP5	Nudcd1	48922250
					O88958	Gnpda1	48578250
					Q80TV8	Clasp1	48143250
					Q61923	Kcna6	47164000
					Q9D819	Ppa1	47021250
					Q8C008	Dzank1	46166750
					Q9WVR4	Fxr2	45834750
					Q9D1H7	Get4	45451750
					P69566	Ranbp9	44952500
					Q9EPB7	Gpr88	44860000
					Q9QZ85	Iigp1	44030500
					Q3TCJ1	Fam175b	43840000
					O88307	Sorl1	43532750
					P80560	Ptprn2	43238250
					Q3TY86	Aifm3	43131750
					Q99L45	Eif2s2	42687250
					Q99MK8	Adrbk1	42628250
					Q3UGY8	Arfgef3	42302500
					Q9CXR1	Dhrs7	41810500
					Q6NVG1	Lpcat4	41585000
					Q9QXG4	Acss2	41021250
					Q01815	Cacna1c	41013500
					Q3UHK6	Tenm4	40997750
					Q9DBT5	Ampd2	40067750
					Q5FWH7	Slc39a12	40052500
					Q64310	Surf4	39876750
					Q8C7D2	Crbn	39780250
					Q8C7K6	Pcyox1l	39389000
					P97742	Cpt1a	38728500
					P97467	Pam	38546000
					Q61418	Clcn4	38257000
					Q5SSZ5	Tns3	38080250
					O35083	Agpat1	37565250
					Q8BXK8	Agap1	36844750
					Q149F3	Gspt2	36652500
					Q7TNM2	Trim46	36093750
					P54763	Ephb2	35722500
					Q9QYF1	Rdh11	35358500
					Q9CR26	Vta1	34821500
					Q3UUQ7	Pgap1	34585000
					P49070	Camlg	33914250
					P62069	Usp46	33549500
					Q8R3E3	Wipi1	33223000
					Q9ERI6	Rdh14	32885000
					Q3V0G7	Garnl3	32457500
					P15388	Kcnc1	32366000
					Q9Z1L5	Cacna2d3	32087250
					Q9D0L4	Adck1	31473250
					P38585	Ttl	31181250
					Q8VCN9	Tbcc	30738000
					O54828	Rgs9	29971500
					O54950	Prkag1	29146000
					Q78PG9	Ccdc25	29032250
					P04919	Slc4a1	28961750
					Q8BGX2	1	28913250
					Q9D358	Acp1	28757250
					Q3TZM9	Alg11	28671000
					P28659	Celf1	28637750
					Q3USB7	Plcl1	28542250
					A2AAJ9	Obscn	28533000
					Q61070	Ei24	28282000
					Q3UN04	Usp30	28023250
					Q9QZB7	Actr10	27752750
					P61971	Nutf2	27388500
					Q61423	Kcna4	26929500
					Q9JIG4	Ppp1r3f	26757750
					Q9D1T0	Lingo1	26147750
					Q7TSH2	Phkb	26067750
					O70152	Dpm1	25798750
					Q9CQT9	2	25583250
					Q8BW41	Pomgnt2	25518500
					Q9CZX9	Emc4	25439500
					Q9Z1K5	Arih1	25181750
					Q8BVA2	Tmem222	24643500
					Q78T54	Vma21	24048000
					Q8VE37	Rcc1	23641500
					Q9JIM1	Slc29a1	23457500
					O88455	Dhcr7	23453000
					O35099	Map3k5	23159250
					Q9CWK8	Snx2	23116000
					Q9R233	Tapbp	22635250
					Q8BH24	Tm9sf4	21900250
					Q99LG1	Tmem51	21289750
					Q91Z31	Ptbp2	21106500
					Q03141	Mark3	20979750
					P61211	Arl1	20543000
					Q9ERZ3	Chrm3	20530750
					Q9QX11	Cyth1	19109250
					P01867	Igh-3	18241000
					P70122	Sbds	17993250
					B1AY13	Usp24	17562750
					Q91W52	Tmem19	17092500
					Q3TPE9	Ankmy2	16855250
					Q9R049	Amfr	15285500
					Q9JK45	Kcnq5	15238250
					Q91XD7	Creld1	15210750
					Q6EDY6	Lrrc16a	14435775
					Q9R0Q9	Mpdu1	14358625
					Q8BYI8	Fam234b	14056000
					Q01338	Adra2a	14014200
					Q9ES07	Slc15a2	13551750
					Q9Z0S9	Rabac1	12392300
					Q9DB72	Btbd17	12073325
					Q8BUN5	Smad3	11879250
					Q5NCF2	Trappc1	11581250
					Q8R349	Cdc16	11576500
					Q9JI78	Ngly1	10826925
					Q8BX17	Gemin5	10770425
					P50172	Hsd11b1	10694750
					Q9QZW0	Atp11c	10379750
					Q3UZP4	Svip	9760500
					P97471	Smad4	8884375
					P70399	Tp53bp1	8354925
					Q80UM7	Mogs	7952975
					Q3TEA8	Hp1bp3	4504875

## Sheet: astro Ezr-BioID2
Unique Proteins vs all compartments		Average abundance			Unique Proteins vs Astro BioID2		Average abundance			Enriched proteins vs Astro BioID2		Average abundance
Uniprot ID	Gene ID	Hi to Lo			Uniprot ID	Gene ID	Hi to Lo			Uniprot ID	Gene ID	Hi to Lo
Q3UKC1	Tax1bp1	8214425000			Q3UKC1	Tax1bp1	8214425000			Q9DC07	Nebl	62312500000
Q8C8R3	Ank2	3907050000			Q8CJ40	Crocc	5901525000			P70441	Slc9a3r1	38640250000
Q7TNE1	Sugct	2760525000			Q8C8R3	Ank2	3907050000			Q60598	Cttn	17126675000
Q7TSJ2	Map6	2526850000			Q7TNE1	Sugct	2760525000			Q9QWY8	Asap1	12907250000
P08553	Nefm	2014550000			P26041	Msn	2730790000			Q3UNH4	Gprin1	2954400000
P14873	Map1b	1856050000			Q7TSJ2	Map6	2526850000			Q8BWS5	Gprin3	2876425000
Q61548	Snap91	1607522500			Q9Z2H5	Epb41l1	2121950000			A2AQ25	Skt	2675175000
Q9Z2Q6	44079	1605175000			P08553	Nefm	2014550000			Q6P9K8	Caskin1	1637550000
Q91ZZ3	Sncb	1604137500			P14873	Map1b	1856050000			Q9JKK7	Tmod2	1339725000
Q61792	Lasp1	888375000			Q62261	Sptbn1	1784975000			Q9DCT8	Crip2	1134002500
Q9QYX7	Pclo	717502500			Q61548	Snap91	1607522500			Q9CWZ7	Napg	1001667500
P63318	Prkcg	688045000			Q9Z2Q6	44079	1605175000			P39447	Tjp1	801595000
P50516	Atp6v1a	627347500			Q91ZZ3	Sncb	1604137500			Q3TY60	Fam131b	700740000
Q9CQD1	Rab5a	555300000			Q3UHJ0	Aak1	1462960000			Q9QXS6	Dbn1	682205000
Q8K4E0	Alms1	534605000			Q9R1Q8	Tagln3	1355565000			Q62418	Dbnl	581615000
P39054	Dnm2	397627500			P70296	Pebp1	947217500			Q80XI3	Eif4g3	541852500
Q920I9	Wdr7	394460000			Q61792	Lasp1	888375000			Q8CC35	Synpo	524587500
P62761	Vsnl1	348890000			P10852	Slc3a2	735022500			Q8VD37	Sgip1	422212500
Q9Z1S5	44077	340747500			Q9QYX7	Pclo	717502500			P26043	Rdx	332830000
O35136	Ncam2	319712500			P63318	Prkcg	688045000			Q8CBW3	Abi1	282535000
Q9R0P3	Esd	301845000			P50516	Atp6v1a	627347500			Q80Y56	Rbsn	276077500
Q02053	Uba1	291327500			P11983	Tcp1	601607500			Q8BM65	Nyap2	261572500
Q62420	Sh3gl2	265017500			Q9CQD1	Rab5a	555300000			Q9QYR6	Map1a	254140000
O55042	Snca	253660000			Q8C419	Gpr158	549692500			P10637	Mapt	216315000
Q9CS84	Nrxn1	243022500			Q8K4E0	Alms1	534605000			Q9D394	Rufy3	215485500
Q8K183	Pdxk	239082500			Q9QYG0	Ndrg2	491860000			Q5SXY1	Specc1	179321750
Q6ZQ38	Cand1	218805000			Q6P1F6	Ppp2r2a	483937500			Q62417	Sorbs1	123662500
Q8K212	Pacs1	203282500			Q01853	Vcp	478787500			P20357	Map2	117505000
Q61753	Phgdh	180210000			P17427	Ap2a2	446557500			Q9D8Y0	Efhd2	102736000
Q61327	Slc6a3	177760000			P70704	Atp8a1	422460000			P26040	Ezr	88251000
Q61481	Pde1a	168906500			Q11011	Npepps	406492500			Q6PFD5	Dlgap3	81401000
Q9Z0S1	Bpnt1	164719250			P39054	Dnm2	397627500			Q9DAW9	Cnn3	64207750
P62204	Calm1	164520000			Q920I9	Wdr7	394460000			Q80Z38	Shank2	60206750
O54931	Akap2	148661500			Q7TQF7	Amph	373177500			P28661	44078	29090000
Q62188	Dpysl3	144787500			P31324	Prkar2b	362928750			P54227	Stmn1	18711875
P19157	Gstp1	140180000			Q9Z0P4	Palm	359085000
Q61016	Gng7	122723500			P62761	Vsnl1	348890000
Q8VC30	Tkfc	117988750			Q9Z1S5	44077	340747500
P48758	Cbr1	108305750			P42932	Cct8	336037500
Q9DB05	Napa	73613250			Q4KMM3	Oxr1	333717500
Q61166	Mapre1	67108250			Q8BL65	Ablim2	325265000
P02802	Mt1	64479000			Q8BW75	Maob	321652500
P62137	Ppp1ca	54231000			O35136	Ncam2	319712500
Q80UG5	44083	52627750			Q9R0P3	Esd	301845000
Q6PGN3	Dclk2	51116750			Q922S4	Pde2a	301240000
Q80UP3	Dgkz	50422000			Q02053	Uba1	291327500
Q80TK0	Kiaa1107	44379000			Q9QYB5	Add3	278665000
P60487	Pdxp	42987750			Q62420	Sh3gl2	265017500
P80314	Cct2	40585000			O55042	Snca	253660000
Q922D8	Mthfd1	40564500			Q6NXK7	Dpp10	249677750
Q9DBF1	Aldh7a1	36870000			Q9JME5	Ap3b2	247190000
Q9D7X3	Dusp3	35156000			D3YVF0	Akap5	247160500
Q9Z2H2	Rgs6	34139750			Q9CS84	Nrxn1	243022500
Q9R257	Hebp1	33728000			Q8K183	Pdxk	239082500
Q9ERS2	Ndufa13	33197000			Q640R3	Hepacam	219567500
B9EJA2	Cttnbp2	31841000			Q6ZQ38	Cand1	218805000
Q9Z0H4	Celf2	30011750			Q7TQI3	Otub1	213565000
Q9DC51	Gnai3	29441000			P28474	Adh5	212020000
A2AG50	Map7d2	25325500			Q8K212	Pacs1	203282500
Q922Q4	Pycr2	25079500			Q8BUV3	Gphn	181852500
Q01705	Notch1	24291250			Q61753	Phgdh	180210000
Q9QZQ8	H2afy	23888250			Q61327	Slc6a3	177760000
O35963	Rab33b	23794000			P80316	Cct5	176400000
O88643	Pak1	23363000			Q3UHD9	Agap2	176342500
Q9CQF9	Pcyox1	21445075			Q60864	Stip1	173153750
Q91YE8	Synpo2	20774000			Q61481	Pde1a	168906500
Q9QYF9	Ndrg3	17382500			Q99JI4	Psmd6	166537500
O88545	Cops6	17105250			Q9CR95	Necap1	166242500
Q80U49	Cep170b	17038750			Q9Z0S1	Bpnt1	164719250
Q7TPS5	C2cd5	16831600			P62204	Calm1	164520000
P62849	Rps24	13323350			O35295	Purb	161417500
P70236	Map2k6	12069125			G5E8K5	Ank3	161175000
Q8VED9	Lgalsl	11991250			P27612	Plaa	153981000
Q91Z67	Srgap2	11762250			Q9JM52	Mink1	153497500
Q8R5H6	Wasf1	10957550			O54931	Akap2	148661500
Q9CY58	Serbp1	8739700			Q62188	Dpysl3	144787500
Q91W69	Epn3	4507975			P19157	Gstp1	140180000
					A2RT62	Fbxl16	137635000
					O70161	Pip5k1c	131320000
					Q9WV34	Mpp2	127007500
					Q61016	Gng7	122723500
					P62482	Kcnab2	122504500
					Q8VC30	Tkfc	117988750
					Q8BP47	Nars	115251500
					Q2M3X8	Phactr1	109341000
					P48758	Cbr1	108305750
					A2ALS5	Rap1gap	107894500
					P24527	Lta4h	107535000
					Q9DCZ4	Apoo	107005500
					Q5SSL4	Abr	106554250
					Q8VCT3	Rnpep	105745000
					Q80U28	Madd	104290000
					Q3UVX5	Grm5	102493000
					P14211	Calr	98863250
					Q9Z140	Cpne6	96414750
					Q4ACU6	Shank3	92764500
					Q9CPU0	Glo1	85051250
					Q8BVQ5	Ppme1	84396750
					Q9QYJ0	Dnaja2	83663750
					P49722	Psma2	82049000
					Q3UH60	Dip2b	74638000
					Q9DB05	Napa	73613250
					P58404	Strn4	73248250
					Q9WV18	Gabbr1	73135500
					P62774	Mtpn	72089500
					Q6PE13	Prrt3	71669750
					Q3TXS7	Psmd1	71657750
					Q80TQ2	Cyld	68236000
					O70133	Dhx9	68093500
					P70372	Elavl1	67621750
					Q61166	Mapre1	67108250
					P02802	Mt1	64479000
					Q3B7Z2	Osbp	63727000
					P56695	Wfs1	63327750
					Q8BMG7	Rab3gap2	63201000
					Q9D1P4	Chordc1	63056250
					Q9D1K7	1	62991500
					Q9R0N7	Syt7	62548250
					Q5U5Q9	Uimc1	62459750
					P28571	Slc6a9	61523250
					Q68FF6	Git1	60452250
					Q8R127	Sccpdh	59172000
					Q9WUK2	Eif4h	58700250
					Q80YA9	Cnksr2	56465500
					Q7TT50	Cdc42bpb	55911000
					Q9ESJ4	Nckipsd	54876250
					P35293	Rab18	54350250
					P62137	Ppp1ca	54231000
					Q80UG5	44083	52627750
					O08756	Hsd17b10	52417750
					Q6PGN3	Dclk2	51116750
					O35678	Mgll	50645000
					Q6X893	Slc44a1	50638750
					Q80UP3	Dgkz	50422000
					Q0KL02	Trio	50276500
					Q8JZQ9	Eif3b	49371250
					P28028	Braf	48711500
					P58389	Ppp2r4	48632500
					O35382	Exoc4	47582250
					Q8C166	Cpne1	46755000
					P05213	Tuba1b	45318650
					Q80TK0	Kiaa1107	44379000
					Q8K4G5	Ablim1	44283250
					Q99KK2	Cmas	44103500
					Q9JIX9	Fastk	43270750
					Q9DBE8	Alg2	43203750
					P60487	Pdxp	42987750
					Q9DBS2	Tprg1l	41156575
					Q9R1R2	Trim3	40863500
					P03888	Mtnd1	40853500
					Q68FL6	Mars	40761500
					Q7TMB8	Cyfip1	40700250
					P80314	Cct2	40585000
					Q922D8	Mthfd1	40564500
					Q00612	G6pdx	39827750
					Q8R1Q8	Dync1li1	38090750
					Q9JLV5	Cul3	37336750
					Q9DBF1	Aldh7a1	36870000
					Q9WVA3	Bub3	36447500
					Q91VR7	Map1lc3a	36435750
					Q9D1A2	Cndp2	36154250
					Q8K3H0	Appl1	36095000
					Q9D7X3	Dusp3	35156000
					Q9Z2H2	Rgs6	34139750
					Q9R257	Hebp1	33728000
					Q9ERS2	Ndufa13	33197000
					Q8BGD9	Eif4b	32844000
					B9EJA2	Cttnbp2	31841000
					Q8R1B4	Eif3c	31262250
					Q9Z0H4	Celf2	30011750
					Q91W50	Csde1	29880750
					Q91ZJ5	Ugp2	29449600
					Q9DC51	Gnai3	29441000
					Q62048	Pea15	28491225
					Q9D898	Arpc5l	26491000
					Q6PGE7	Slc6a7	26111250
					A2AG50	Map7d2	25325500
					Q922Q4	Pycr2	25079500
					Q9EPU0	Upf1	24730500
					Q9CX86	Hnrnpa0	24654250
					Q01705	Notch1	24291250
					Q9QZQ8	H2afy	23888250
					O35963	Rab33b	23794000
					O88643	Pak1	23363000
					Q91VE0	Slc27a4	23333750
					Q8BHL3	Tbc1d10b	22381750
					O08759	Ube3a	21619250
					Q9CQF9	Pcyox1	21445075
					Q91YE8	Synpo2	20774000
					P63094	Gnas	20011250
					Q9CQN6	Tmem14c	17979250
					Q9QYF9	Ndrg3	17382500
					O88545	Cops6	17105250
					Q80U49	Cep170b	17038750
					Q7TPS5	C2cd5	16831600
					Q04690	Nf1	16358750
					P47941	Crkl	13936600
					P62849	Rps24	13323350
					P97390	Vps45	12166500
					P70236	Map2k6	12069125
					Q8VED9	Lgalsl	11991250
					B1AZP2	Dlgap4	11833750
					Q91Z67	Srgap2	11762250
					Q8R5H6	Wasf1	10957550
					Q8C7D2	Crbn	10072325
					Q78PY7	Snd1	9375975
					Q9CY58	Serbp1	8739700
					P62069	Usp46	8010650
					Q9R1C6	Dgke	6608975
					P34152	Ptk2	5548150
					Q9CR20	Ier3ip1	5098550
					Q91W69	Epn3	4507975
					O35075	Dscr3	4116900
					Q9JI46	Nudt3	4087900

## Sheet: astro Glt1-BioID2
Unique Proteins vs all compartments		Average abundance			Unique Proteins vs Astro BioID2		Average abundance			Enriched proteins vs Astro BioID2		Average abundance
Uniprot ID	Gene ID	Hi to Lo			Uniprot ID	Gene ID	Hi to Lo			Uniprot ID	Gene ID	Hi to Lo
P60766	Cdc42	282770000			Q62261	Sptbn1	1863675000			P43006	Slc1a2	33093250000
E9PUL5	Prrt2	248950000			Q6Q477	Atp2b4	321267500			Q8K097	Faim2	128419750
Q6NS52	Dgkb	159165000			P31324	Prkar2b	316055000			P97797	Sirpa	222650000
Q61879	Myh10	117326500			P60766	Cdc42	282770000			O88343	Slc4a4	3906050000
P63321	Rala	115195750			Q9QUR6	Prep	279812500			Q60738	Slc30a1	46193500
Q8CHT1	Ngef	106884500			E9PUL5	Prrt2	248950000
Q9DCU2	Pllp	104774000			Q640R3	Hepacam	232717500
O54865	Gucy1b3	100333750			O88485	Dync1i1	228692500
P68369	Tuba1a	98606750			Q9QXL2	Kif21a	215420000
Q9CQW1	Ykt6	93144500			Q9JME5	Ap3b2	192230000
Q80TL0	Ppm1e	90292000			P14231	Atp1b2	187632500
Q99N28	Cadm3	76797750			Q9QYG0	Ndrg2	180133250
Q4VAE3	Tmem65	65113250			Q9Z1N5	Ddx39b	175002500
Q80T41	Gabbr2	63593500			Q9EPJ9	Arfgap1	159702500
Q9QUI0	Rhoa	61947250			Q6NS52	Dgkb	159165000
Q9D1E6	Tbcb	61856500			Q8R0S2	Iqsec1	155415000
O08788	Dctn1	59858750			Q9DCP2	Slc38a3	154000000
Q14BI2	Grm2	59317000			Q9D0M5	Dynll2	151809000
P22892	Ap1g1	56086250			Q3TXS7	Psmd1	138943500
P53810	Pitpna	55726000			O35874	Slc1a4	133001000
Q62108	Dlg4	51527750			Q9Z0P4	Palm	132912500
Q8QZY1	Eif3l	50280750			Q9JM52	Mink1	131982750
Q6PER3	Mapre3	47385000			Q3UHD9	Agap2	130696250
P62746	Rhob	47033500			Q6PE13	Prrt3	128334500
Q61655	Ddx19a	44317000			P14211	Calr	125300250
Q60692	Psmb6	43105500			P42932	Cct8	122980500
Q80TB8	Vat1l	38281750			P63141	Kcna2	122278000
Q69Z98	Brsk2	34479750			Q80U28	Madd	121480750
Q9CPQ1	Cox6c	30740000			O88487	Dync1i2	121469500
O08547	Sec22b	30704250			P16460	Ass1	118510000
Q9DD18	Dtd1	30500750			Q61879	Myh10	117326500
Q6NS59	Fam135a	29777750			P63321	Rala	115195750
O09061	Psmb1	29354750			Q5SSL4	Abr	113486500
O35864	Cops5	28892750			P24527	Lta4h	110685000
Q9R1P1	Psmb3	28248750			Q7TME0	Plppr4	108583750
P62301	Rps13	28115000			Q9WV34	Mpp2	108077750
Q9Z210	Pex11b	27226500			Q8CHT1	Ngef	106884500
Q4U4S6	Xirp2	26508500			Q3UVX5	Grm5	105720750
Q8VHK5	Mlc1	24356750			Q9DCU2	Pllp	104774000
Q5RJI5	Brsk1	23630250			O54865	Gucy1b3	100333750
P55937	Golga3	23527500			P68369	Tuba1a	98606750
Q61335	Bcap31	23276500			Q9JJY3	Smpd3	96128750
Q8CHK3	Mboat7	21480250			Q8CGK7	Gnal	93689750
Q06890	Clu	20930750			Q9CQW1	Ykt6	93144500
Q80U56	Avl9	20699750			Q6ZPQ6	Pitpnm2	91146000
Q9QUM0	Itga2b	20324250			Q80TL0	Ppm1e	90292000
Q3TC72	Fahd2	20168500			Q8CGY8	Ogt	87555500
P49446	Ptpre	20151000			P23818	Gria1	86961750
Q6P4S6	Sik3	19271425			Q9DCL9	Paics	86861250
Q8BW96	Camk1d	18647225			Q6X893	Slc44a1	86195250
Q9CQE1	Nipsnap3b	17769075			Q8BYM5	Nlgn3	84524500
P60335	Pcbp1	17409000			Q921F4	Hnrnpll	84502500
Q61024	Asns	17388750			Q8BVQ5	Ppme1	80499500
Q99K70	Rragc	17327725			Q9WVK8	Cyp46a1	77145250
P56371	Rab4a	16842500			Q99N28	Cadm3	76797750
Q9JLN9	Mtor	16580225			Q9WUB3	Pygm	74933250
Q6PA06	Atl2	16301500			P56695	Wfs1	74243000
P62855	Rps26	16240575			Q4ACU6	Shank3	74230750
Q5XKN4	Jagn1	16195025			Q8BNW9	Kbtbd11	73256500
P06795	Abcb1b	16124250			P51660	Hsd17b4	71109500
Q61616	Drd1	15889050			Q9JHK4	Rabggta	70977750
P56387	Dynlt3	15566350			P21836	Ache	69749000
A2ACJ2	Faap100	15452000			Q9EQH3	Vps35	68482250
Q8VEK0	Tmem30a	15326250			Q9JKV5	Scamp4	68062250
E9Q7X6	Heg1	14809750			Q6PGE7	Slc6a7	67960750
P04627	Araf	14474500			Q8CBY8	Dctn4	67266000
Q9R0N5	Syt5	14335250			Q61831	Mapk10	66387000
Q9ERB0	Snap29	14245000			Q4VAE3	Tmem65	65113250
Q8C0L0	Tmx4	13757475			Q9D4H8	Cul2	64838250
Q8BGK5	Slc35f1	13625250			O70161	Pip5k1c	64742500
P63037	Dnaja1	13623500			P28028	Braf	64629000
Q6VNB8	Wdfy3	13253550			Q9D517	Agpat3	64324250
Q78JE5	Fbxo22	12501175			Q80T41	Gabbr2	63593500
Q8VDU5	Snrk	12436225			Q8BXR1	Slc7a14	63328500
P28738	Kif5c	11809750			P58389	Ppp2r4	63297750
Q60668	Hnrnpd	11387500			Q9R1Q8	Tagln3	62798000
P48318	Gad1	11166950			Q9QUI0	Rhoa	61947250
Q9CQR6	Ppp6c	11147050			Q9D1E6	Tbcb	61856500
Q80XR2	Atp2c1	11133500			O08788	Dctn1	59858750
A2APV2	Fmnl2	10819325			Q8BMG7	Rab3gap2	59733000
Q9D892	Itpa	10778075			Q14BI2	Grm2	59317000
P19246	Nefh	10702275			P28571	Slc6a9	59258750
Q9CX56	Psmd8	10583150			Q9WTU6	Mapk9	59166250
Q63844	Mapk3	10494550			Q9ESJ4	Nckipsd	58859250
Q9QXY6	Ehd3	10480075			Q9CR95	Necap1	57998750
A2CG49	Kalrn	10450325			Q00612	G6pdx	57525250
Q9QZE5	Copg1	10349250			Q9DCD0	Pgd	56738500
Q3UEZ8	Slc10a4	9564525			P22892	Ap1g1	56086250
Q99KF1	Tmed9	9245725			P53810	Pitpna	55726000
Q62186	Ssr4	9191125			B9EJ86	Osbpl8	55109250
P97447	Fhl1	9171175			Q8BHN3	Ganab	54900000
Q8JZQ2	Afg3l2	9052150			Q8VHW2	Cacng8	54700000
P00848	Mtatp6	8989925			Q0VBF8	1	54057500
Q8BQZ4	Ralgapb	8856950			Q80TQ2	Cyld	53757750
Q64362	Aktip	8679650			Q8VCD6	Reep2	53367750
P10605	Ctsb	8655900			Q8K3H0	Appl1	53273750
Q9DCZ1	Gmpr	8524725			Q9QYB1	Clic4	53173250
Q91YH5	Atl3	8254400			Q9DBS2	Tprg1l	53110500
Q61627	Grid1	8189100			Q9EPU0	Upf1	52238000
Q3U7U3	Fbxo7	8119950			Q62108	Dlg4	51527750
P97820	Map4k4	8086750			Q91ZR1	Rab4b	50880000
Q3U0M1	Trappc9	7840025			Q8QZY1	Eif3l	50280750
Q9DB60	Fam213b	7836650			Q68FL4	Ahcyl2	49982250
P52479	Usp10	7587975			Q9JLV5	Cul3	48947500
Q6PAV2	Herc4	7367025			P49722	Psma2	47435475
Q8BRK8	Prkaa2	7216775			Q6PER3	Mapre3	47385000
Q8K354	Cbr3	7200725			P62746	Rhob	47033500
Q99NE5	Rims1	7017275			Q8BHZ0	Fam49a	46831750
Q80YV4	Pank4	6811425			P61222	Abce1	46519750
Q8VDK1	Nit1	6717150			Q8CDN6	Txnl1	45947750
Q52KR3	Prune2	6608000			Q8R464	Cadm4	44980500
P68037	Ube2l3	6586725			Q8K386	Rab15	44956750
Q9EP53	Tsc1	6469000			Q05BC3	Eml1	44483000
Q9JJI8	Rpl38	6439275			Q69ZK9	Nlgn2	44386500
Q9DBS1	Tmem43	6431550			Q61655	Ddx19a	44317000
P04925	Prnp	6263725			Q60692	Psmb6	43105500
Q07076	Anxa7	5796525			P47809	Map2k4	42825000
O88685	Psmc3	5651300			P28352	Apex1	41693000
Q9Z1W9	Stk39	5637375			O88543	Cops3	41501250
P26039	Tln1	5634350			Q8VBZ3	Clptm1	41134750
Q80VQ0	Aldh3b1	5525750			Q80ZW2	Them6	39106750
Q6I6G8	Hecw2	5481250			Q80TB8	Vat1l	38281750
Q3TLI0	Trappc10	5409350			Q501J7	Phactr4	37760000
Q9R1T2	Sae1	5347250			Q9JJV5	Cacng3	37758500
O35409	Folh1	5324850			Q9R1R2	Trim3	37306000
Q9R0P6	Sec11a	4989075			Q9ERL9	Gucy1a3	37238250
Q3UMB9	Kiaa1033	4851450			Q80ZJ1	Rap2a	36188500
Q9D5T0	Atad1	4701525			O35295	Purb	34803250
Q8C4G9	Adgra1	4688350			Q99KC8	Vwa5a	34783000
P40240	Cd9	4654000			Q8C166	Cpne1	34712750
Q0GA42	Cnnm1	4648275			Q69Z98	Brsk2	34479750
Q64676	Ugt8	4631275			Q61165	Slc9a1	34085250
Q9JJ43	Rbfox1	4630650			Q8K394	Plcl2	32896250
Q9Z2W8	Gria4	4495225			Q68FL6	Mars	32438000
Q8BVA5	Ldah	4385100			Q8CCN5	Bcas3	32038250
Q8K1S4	Unc5a	4066475			P97393	Arhgap5	31863500
Q9QUK3	Cln8	3983650			Q8K4R4	Pitpnc1	31607250
Q9Z1E4	Gys1	3939975			P62869	Tceb2	31535000
Q8CES0	Naa30	3919025			Q8R574	Prpsap2	31022250
Q99020	Hnrnpab	3829325			P97390	Vps45	30832750
Q91YM4	Tbrg4	3687075			Q9CPQ1	Cox6c	30740000
Q62283	Tspan7	3683256			O08547	Sec22b	30704250
P49962	Srp9	3655275			Q9DD18	Dtd1	30500750
Q69ZK0	Prex1	3638925			Q9D5V5	Cul5	29975250
Q9WU60	Atrn	3510425			Q6NS59	Fam135a	29777750
Q80U87	Usp8	3448550			Q9JKW0	Arl6ip1	29642500
Q99J56	Derl1	3433000			O09061	Psmb1	29354750
Q8C145	Slc39a6	3378775			O88998	Olfm1	29319750
Q3TFQ1	Spryd7	3360100			Q05512	Mark2	29138000
Q3UX10	Tubal3	3261990			Q78PY7	Snd1	29082750
Q8K3W0	Bre	3221975			O35864	Cops5	28892750
Q5U4E0	Lhfpl4	3158700			O08688	Capn5	28435750
P62196	Psmc5	3152575			Q91YX5	Lpgat1	28302550
Q9EQQ2	Yipf5	3114025			Q9R1P1	Psmb3	28248750
Q04736	Yes1	3110325			P62301	Rps13	28115000
Q8R2V5	Adap2	3096900			Q91W86	Vps11	27846000
Q64008	Rab34	3046725			Q8BG73	Sh3bgrl2	27814000
Q9CQV4	Fam134c	3016350			Q0KL02	Trio	27569750
P27545	Cers1	2878450			Q99LG1	Tmem51	27244875
Q91ZP9	Necab2	2736000			Q9Z210	Pex11b	27226500
Q3TKT4	Smarca4	2725150			Q99PV0	Prpf8	27034150
Q9CR89	Ergic2	2694250			Q5DTT2	Psd	26948600
Q3TMP8	Tmem38a	2585025			Q8K4X7	Agpat4	26669250
Q8VCH5	Rabepk	2501225			Q4U4S6	Xirp2	26508500
B1AZA5	Tmem245	2477675			Q8CGA0	Ppm1f	26362750
Q9R1Q9	Atp6ap1	2473850			Q78IK4	Apool	26021250
Q8JZR0	Acsl5	2449475			O08756	Hsd17b10	25885900
P59764	Dock4	2422450			O08759	Ube3a	25882500
Q80Y81	Elac2	2407475			Q80UJ7	Rab3gap1	25304250
O88544	Cops4	2401175			Q6P5F6	Slc39a10	24700000
Q9D6H2	Hspb11	2350750			Q8VHK5	Mlc1	24356750
Q60605	Myl6	2350350			Q9D2V7	Coro7	24164250
Q9R1J0	Nsdhl	2344125			Q9QUJ7	Acsl4	24061250
Q8VCN5	Cth	2321575			P70206	Plxna1	23687000
P59481	Lman2l	2274675			Q5RJI5	Brsk1	23630250
Q8BVL3	Snx17	2268700			Q62048	Pea15	23592700
Q8K2C8	Gpat4	2168800			P55937	Golga3	23527500
G3XA57	Rab11fip2	2134350			P46935	Nedd4	23489950
Q8K4Z0	Lgi2	2069000			Q61335	Bcap31	23276500
Q50H33	Kctd8	2046825			O35083	Agpat1	23263500
Q80WQ2	Vac14	2034200			Q8CHX7	Rftn2	23236950
Q9DCM2	Gstk1	1992975			Q8BGH4	Reep1	22843000
Q8C0C7	Farsa	1986950			Q64442	Sord	22706250
P12815	Pdcd6	1982025			Q9D906	Atg7	22686250
Q9QZM0	Ubqln2	1935075			Q6ZPF3	Tiam2	22597750
Q8C1E7	Tmem120a	1930100			Q8BQP9	Rgs7bp	22270000
Q80ZI6	Lrsam1	1916075			O70311	Nmt2	21660500
Q0VE82	Cpne7	1896850			Q9Z1F9	Uba2	21655725
Q8BFV2	Pcid2	1888075			Q99LR1	Abhd12	21487550
Q91WU5	As3mt	1842150			Q8CHK3	Mboat7	21480250
Q9CYS6	1	1787550			Q3TDQ1	Stt3b	21463250
Q5DU25	Iqsec2	1722360			Q8C729	Fam126b	21161500
Q8BM72	Hspa13	1.66084e+06			Q8BHC1	Rab39b	21149000
Q01063	Pde4d	1579600			Q06890	Clu	20930750
Q80VP1	Epn1	1560400			Q6QI06	Rictor	20909000
Q9CR76	Tmem186	1398530			Q04690	Nf1	20805500
Q9DBR3	Armc8	1388775			Q80U56	Avl9	20699750
Q921E2	Rab31	1347775			Q8K4Q0	Rptor	20611900
Q3TWL2	Tmem55b	1327425			Q9QXB9	Drg2	20555750
Q3TIR3	Ric8a	1285625			Q9CR20	Ier3ip1	20329250
Q8K3F6	Kcnq3	1.0428e+06			Q9QUM0	Itga2b	20324250
Q8BGB7	Enoph1	1020245			O35382	Exoc4	20193250
Q9D8U2	Tmem41a	970338			Q3TC72	Fahd2	20168500
Q6P5H6	Frmd5	906200			P49446	Ptpre	20151000
Q69ZX8	Ablim3	818558			Q9D6G9	Cmtm5	20009000
					O08582	Gtpbp1	19956000
					Q8JZK9	Hmgcs1	19817750
					Q5U458	Dnajc11	19813250
					Q6P4S6	Sik3	19271425
					P24369	Ppib	19076250
					Q3UHH2	Slc22a23	18749625
					Q8BW96	Camk1d	18647225
					Q6NVG1	Lpcat4	18527250
					Q9ERK4	Cse1l	18489950
					Q8BGD5	Cpt1c	18047500
					Q9CQE1	Nipsnap3b	17769075
					Q99L04	Dhrs1	17647000
					P60335	Pcbp1	17409000
					Q61024	Asns	17388750
					P62069	Usp46	17333450
					Q99K70	Rragc	17327725
					Q3TZZ7	Esyt2	17056425
					Q5M8N4	Sdr39u1	16989500
					Q91V64	Isoc1	16940500
					Q8CAY6	Acat2	16857075
					P56371	Rab4a	16842500
					Q8BWT5	Dip2a	16780000
					Q68ED2	Grm7	16741750
					Q64455	Ptprj	16643675
					Q9JLN9	Mtor	16580225
					Q6PA06	Atl2	16301500
					P62855	Rps26	16240575
					Q5XKN4	Jagn1	16195025
					Q9WVA3	Bub3	16146500
					P06795	Abcb1b	16124250
					Q6PB44	Ptpn23	16045750
					Q8R1Q8	Dync1li1	15979450
					Q6P5F9	Xpo1	15945000
					Q61616	Drd1	15889050
					Q91VR5	Ddx1	15841000
					P56387	Dynlt3	15566350
					Q9D1M0	Sec13	15553275
					A2ACJ2	Faap100	15452000
					Q641P0	Actr3b	15408000
					Q8CJ40	Crocc	15389250
					Q8VEK0	Tmem30a	15326250
					Q8R404	Mic13	15122500
					A2A432	Cul4b	14995350
					E9Q7X6	Heg1	14809750
					Q9JIX9	Fastk	14662000
					Q9D3R6	Katnal2	14629000
					P04627	Araf	14474500
					Q8BVG4	Dpp9	14410625
					Q8VDZ4	Zdhhc5	14356400
					Q9R0N5	Syt5	14335250
					Q9ERB0	Snap29	14245000
					P63168	Dynll1	14195250
					P70207	Plxna2	14110250
					P16283	Slc4a3	14088875
					O88703	Hcn2	13965250
					Q80UP8	Slc20a2	13858500
					Q8C0L0	Tmx4	13757475
					Q67BT3	Slc13a5	13684250
					Q8BGX2	1	13632000
					Q8BGK5	Slc35f1	13625250
					P63037	Dnaja1	13623500
					Q9WVK4	Ehd1	13598800
					Q62443	Nptx1	13535750
					Q6VNB8	Wdfy3	13253550
					Q99KP3	Cryl1	13077500
					Q99JP7	Ggt7	13074175
					Q8CIQ7	Dock3	13036350
					Q810B6	Ankfy1	13010750
					Q78JE5	Fbxo22	12501175
					Q8VDU5	Snrk	12436225
					Q5U3K5	Rabl6	12269000
					Q5FWH7	Slc39a12	12059100
					Q3UVK0	Ermp1	12022425
					Q3U214	Mast3	11951000
					Q3U1F9	Pag1	11888450
					Q9D1T0	Lingo1	11828175
					P28738	Kif5c	11809750
					Q8C522	Endod1	11727425
					Q6P5U7	Nwd2	11557775
					Q925E7	Ppp2r2d	11537500
					Q5H8C4	Vps13a	11507825
					Q9CZJ2	Hspa12b	11469950
					Q9JJU8	Sh3bgrl	11439500
					Q60668	Hnrnpd	11387500
					P97742	Cpt1a	11326075
					Q9QZB0	Rgs17	11296250
					P48318	Gad1	11166950
					Q9CQR6	Ppp6c	11147050
					Q80XR2	Atp2c1	11133500
					Q8BHL3	Tbc1d10b	11018400
					A2APV2	Fmnl2	10819325
					Q9D892	Itpa	10778075
					Q8K274	Fn3krp	10765000
					P19246	Nefh	10702275
					Q9CX56	Psmd8	10583150
					Q9QUH0	Glrx	10524175
					P97467	Pam	10507975
					Q63844	Mapk3	10494550
					Q9QXY6	Ehd3	10480075
					Q9D1H7	Get4	10464750
					A2CG49	Kalrn	10450325
					Q9QZE5	Copg1	10349250
					P63115	Slc7a10	10103500
					Q9CQX5	Cldnd1	10079025
					P69566	Ranbp9	10027625
					Q9D3A9	Ttyh1	10003500
					Q9CR26	Vta1	9925900
					O55137	Acot1	9734000
					Q9D8N2	Fam45a	9575475
					Q3UEZ8	Slc10a4	9564525
					Q7TPB0	Plppr3	9545900
					Q3TY86	Aifm3	9541800
					Q8R3B1	Plcd1	9259750
					Q99KF1	Tmed9	9245725
					Q62186	Ssr4	9191125
					P97447	Fhl1	9171175
					P61924	Copz1	9157125
					P56380	Nudt2	9137025
					Q9Z2W0	Dnpep	9101825
					O35465	Fkbp8	9064325
					Q8JZQ2	Afg3l2	9052150
					P00848	Mtatp6	8989925
					Q91W50	Csde1	8929975
					Q8BQZ4	Ralgapb	8856950
					Q2TPA8	Hsdl2	8825400
					Q99JG2	Gpr37l1	8824300
					Q7TQ95	Lnp	8797075
					Q61609	Slc20a1	8705975
					Q64362	Aktip	8679650
					P10605	Ctsb	8655900
					Q9JKC8	Ap3m1	8572175
					Q9DCZ1	Gmpr	8524725
					Q61161	Map4k2	8312775
					Q6A4J8	Usp7	8260575
					Q91YH5	Atl3	8254400
					Q61627	Grid1	8189100
					Q3U7U3	Fbxo7	8119950
					P97820	Map4k4	8086750
					Q3U0M1	Trappc9	7840025
					Q9DB60	Fam213b	7836650
					Q8BGS2	Bola2	7707300
					Q9D0E1	Hnrnpm	7679175
					Q8BWY3	Etf1	7666500
					P52479	Usp10	7587975
					P30999	Ctnnd1	7479000
					Q6PIP5	Nudcd1	7471200
					Q9CQA1	Trappc5	7396600
					Q6PAV2	Herc4	7367025
					Q8BRK8	Prkaa2	7216775
					Q8K354	Cbr3	7200725
					Q91Y86	Mapk8	7070575
					Q4VBD2	Tapt1	7044525
					Q99NE5	Rims1	7017275
					P0C192	Lrrc4b	7001900
					Q69ZS7	Hbs1l	6923075
					Q3UH93	Plxnd1	6915900
					Q80YV4	Pank4	6811425
					Q8VDK1	Nit1	6717150
					Q9WVL0	Gstz1	6670775
					P70699	Gaa	6646525
					Q5SSZ5	Tns3	6642000
					P35550	Fbl	6639825
					Q52KR3	Prune2	6608000
					P68037	Ube2l3	6586725
					Q9WUL7	Arl3	6568150
					Q9EP53	Tsc1	6469000
					Q9EPR4	Slc23a2	6445250
					Q9JJI8	Rpl38	6439275
					Q9DBS1	Tmem43	6431550
					Q31125	Slc39a7	6343275
					Q9WVR4	Fxr2	6290300
					P04925	Prnp	6263725
					Q91WC0	Setd3	6231750
					O54828	Rgs9	6213125
					Q8BXR9	Osbpl6	6066825
					Q9CPX6	Atg3	6009325
					Q9D6F4	Gabra4	5987725
					Q8JZR6	Slc4a8	5863175
					Q07076	Anxa7	5796525
					Q91VM3	Wdr45	5722550
					O88685	Psmc3	5651300
					Q9Z1W9	Stk39	5637375
					P26039	Tln1	5634350
					Q9DBL7	Coasy	5530450
					Q80VQ0	Aldh3b1	5525750
					Q8VC42	Mic1	5502175
					Q6I6G8	Hecw2	5481250
					Q3TLI0	Trappc10	5409350
					Q8BYH7	Tbc1d17	5350050
					Q9R1T2	Sae1	5347250
					O35409	Folh1	5324850
					Q8K2K6	Agfg1	5114925
					Q9R0P6	Sec11a	4989075
					Q9R0Q7	Ptges3	4961375
					O35075	Dscr3	4852500
					Q3UMB9	Kiaa1033	4851450
					Q9JJ59	Abcb9	4847950
					P63034	Cyth2	4786450
					Q9DCC4	Pycrl	4772800
					P31750	Akt1	4751750
					Q9D5T0	Atad1	4701525
					Q9Z0R9	Fads2	4696900
					Q8C4G9	Adgra1	4688350
					P40240	Cd9	4654000
					Q0GA42	Cnnm1	4648275
					Q64676	Ugt8	4631275
					Q9JJ43	Rbfox1	4630650
					P54763	Ephb2	4515850
					Q149F3	Gspt2	4507300
					Q9Z2W8	Gria4	4495225
					Q8BVA5	Ldah	4385100
					P32233	Drg1	4256400
					Q9DC63	Fbxo3	4169950
					Q8VEH5	Epm2aip1	4161075
					P15388	Kcnc1	4141175
					Q60805	Mertk	4127625
					Q8BH79	Ano10	4101050
					Q7TNM2	Trim46	4071850
					Q8K1S4	Unc5a	4066475
					Q9JLB2	Mpp5	4057950
					Q9R0Q9	Mpdu1	4014500
					Q9QUK3	Cln8	3983650
					Q9Z1E4	Gys1	3939975
					Q9CZX9	Emc4	3937400
					Q8CES0	Naa30	3919025
					Q8R1F6	Hid1	3880325
					Q63836	Selenbp2	3863575
					Q99020	Hnrnpab	3829325
					Q9ERZ3	Chrm3	3818550
					Q8BGC4	Zadh2	3718025
					Q91YM4	Tbrg4	3687075
					Q62283	Tspan7	3683256
					P49962	Srp9	3655275
					Q69ZK0	Prex1	3638925
					Q9WU60	Atrn	3510425
					Q80U87	Usp8	3448550
					Q99J56	Derl1	3433000
					Q8BGU5	Ccny	3405400
					Q8C145	Slc39a6	3378775
					Q3TFQ1	Spryd7	3360100
					Q8BW41	Pomgnt2	3351075
					Q3UX10	Tubal3	3261990
					Q9EPW0	Inpp4a	3230725
					Q8K3W0	Bre	3221975
					B1AY13	Usp24	3214000
					Q9D6Y9	Gbe1	3181950
					Q5U4E0	Lhfpl4	3158700
					P62196	Psmc5	3152575
					Q9WUK2	Eif4h	3145625
					Q9QYF1	Rdh11	3126575
					Q9EQQ2	Yipf5	3114025
					Q04736	Yes1	3110325
					Q8R2V5	Adap2	3096900
					Q64008	Rab34	3046725
					Q8VEE1	Lmcd1	3019600
					Q9CQV4	Fam134c	3016350
					P27545	Cers1	2878450
					P39087	Grik2	2745975
					Q91ZP9	Necab2	2736000
					Q8BR90	1	2725450
					Q3TKT4	Smarca4	2725150
					Q9EPK2	Rp2	2721700
					Q9CR89	Ergic2	2694250
					O70293	Grk6	2637275
					O55057	Pde6d	2.61795e+06
					Q3TMP8	Tmem38a	2585025
					P22933	Gabrd	2553950
					Q99L45	Eif2s2	2549400
					P70297	Stam	2509025
					Q8VCH5	Rabepk	2501225
					Q61120	Shc3	2500650
					B1AZA5	Tmem245	2477675
					Q9R1Q9	Atp6ap1	2473850
					Q8JZR0	Acsl5	2449475
					P59764	Dock4	2422450
					Q80Y81	Elac2	2407475
					O88544	Cops4	2401175
					Q9JKR6	Hyou1	2388875
					Q60634	Flot2	2379775
					Q9D6H2	Hspb11	2350750
					Q60605	Myl6	2350350
					Q9R1J0	Nsdhl	2344125
					Q8VCN5	Cth	2321575
					P59481	Lman2l	2274675
					Q8BVL3	Snx17	2268700
					O88307	Sorl1	2263450
					O70152	Dpm1	2216050
					Q8K2C8	Gpat4	2168800
					G3XA57	Rab11fip2	2134350
					Q8K4Z0	Lgi2	2069000
					Q50H33	Kctd8	2046825
					Q80WQ2	Vac14	2034200
					Q9DCM2	Gstk1	1992975
					Q8C0C7	Farsa	1986950
					P12815	Pdcd6	1982025
					Q80UM7	Mogs	1966800
					Q9QZM0	Ubqln2	1935075
					Q8C1E7	Tmem120a	1930100
					Q80ZI6	Lrsam1	1916075
					Q0VE82	Cpne7	1896850
					Q8BFV2	Pcid2	1888075
					Q91WU5	As3mt	1842150
					Q9CYS6	1	1787550
					Q91Y63	Slc13a3	1.74834e+06
					Q5DU25	Iqsec2	1722360
					Q8BM72	Hspa13	1.66084e+06
					P47941	Crkl	1623400
					Q01063	Pde4d	1579600
					Q80VP1	Epn1	1560400
					Q9CR76	Tmem186	1398530
					Q9DBR3	Armc8	1388775
					Q921E2	Rab31	1347775
					Q3TWL2	Tmem55b	1327425
					Q3TIR3	Ric8a	1285625
					Q01338	Adra2a	1153055
					Q9ES07	Slc15a2	1134200
					Q8K3F6	Kcnq3	1.0428e+06
					Q6P9R2	Oxsr1	1031735
					Q8BGB7	Enoph1	1020245
					Q9D8U2	Tmem41a	970338
					Q6P5H6	Frmd5	906200
					Q69ZX8	Ablim3	818558

## Sheet: astro Kir4.1-BioID2
Unique Proteins vs all compartments		Average abundance			Unique Proteins vs Astro BioID2		Average abundance			Enriched proteins vs Astro BioID2		Average abundance
Uniprot ID	Gene ID	Hi to Lo			Uniprot ID	Gene ID	Hi to Lo			Uniprot ID	Gene ID	Hi to Lo
Q91V41	Rab14	1177277500			P31324	Prkar2b	300862500			Q9JM63	Kcnj10	1638777500
Q921M7	Fam49b	226542500			Q6Q477	Atp2b4	300042500			P55088	Aqp4	20056350000
P35564	Canx	190587500			Q9QYG0	Ndrg2	241260000			Q9QZX7	Srr	184407500
Q8C0M9	Asrgl1	138828750			Q921M7	Fam49b	226542500
Q80VP0	Tecpr1	125419000			Q640R3	Hepacam	192267500
Q8BK64	Ahsa1	117847000			P35564	Canx	190587500
Q8BH44	Coro2b	108834250			P56395	Cyb5a	183462500
P05132	Prkaca	107214250			P23818	Gria1	178960000
P03911	Mtnd4	95635000			Q9R1Q8	Tagln3	177210000
P54823	Ddx6	86691250			Q3TXS7	Psmd1	170252500
P08113	Hsp90b1	77802500			Q80U28	Madd	169147500
Q9JIG8	Praf2	77401000			Q9Z140	Cpne6	166155000
Q8BTX9	Hsdl1	69228250			O35874	Slc1a4	157597500
P25444	Rps2	66005500			P17809	Slc2a1	146010500
P58463	Foxp2	58388250			Q4KMM3	Oxr1	145239250
Q6PDL0	Dync1li2	56813000			Q3UVX5	Grm5	140617000
Q6GQT9	Nomo1	51273250			Q8C0M9	Asrgl1	138828750
Q9CZC8	Scrn1	50742750			Q5DTL9	Slc4a10	137744000
Q8R5J9	Arl6ip5	50213500			Q03137	Epha4	137112500
P42669	Pura	46571500			P16460	Ass1	128215000
Q9QY76	Vapb	45567750			Q9WV34	Mpp2	127850000
Q60875	Arhgef2	43439250			Q80UG2	Plxna4	126450000
P61979	Hnrnpk	35948000			Q9DCL9	Paics	126175750
A2ADY9	Ddi2	31139000			Q80VP0	Tecpr1	125419000
O88704	Hcn1	29415750			Q6ZPE2	Sbf1	120593750
Q9D855	Uqcrb	29078500			P33173	Kif1a	119727500
Q9JII6	Akr1a1	27506250			Q8BK64	Ahsa1	117847000
P62830	Rpl23	26698000			Q9DCP2	Slc38a3	115551500
P58021	Tm9sf2	26653500			Q7TME0	Plppr4	115127500
O70194	Eif3d	24632250			P27612	Plaa	114446750
B1AXV0	Frrs1l	23701250			P63168	Dynll1	114162300
Q9D6K8	Fundc2	23586200			Q9D3R6	Katnal2	111123000
O88851	Rbbp9	22964750			Q8K400	Stxbp5	110233500
P60904	Dnajc5	22735750			Q8BH44	Coro2b	108834250
P09922	Mx1	21977000			P26041	Msn	107270000
Q8C754	Vps52	21702000			P05132	Prkaca	107214250
Q505D7	Opa3	21653250			Q8CIE6	Copa	106152750
P63040	Cplx1	20138325			P80316	Cct5	103557250
P61202	Cops2	19476000			Q8CDN6	Txnl1	101800500
Q62318	Trim28	16432000			Q3UHD9	Agap2	98204250
Q9D4C9	Clvs1	16196775			P03911	Mtnd4	95635000
Q03173	Enah	16117275			Q9WUB3	Pygm	93617750
Q9CRC9	Gnpda2	15615400			Q00612	G6pdx	92296000
P26645	Marcks	15371650			Q8CGF6	Wdr47	87342250
P34022	Ranbp1	13884500			Q6X893	Slc44a1	86756000
Q3UYG8	Macrod2	13512500			P54823	Ddx6	86691250
Q9D938	Tmem160	13167575			Q60854	Serpinb6	86102000
P70429	Evl	12963750			Q8CBY8	Dctn4	84083250
Q6P1G2	Kdm2b	12663350			Q6PGE7	Slc6a7	82824750
P07310	Ckm	11911700			O70161	Pip5k1c	82351750
Q60967	Papss1	11893650			Q921F4	Hnrnpll	80259750
Q9DCF9	Ssr3	11854725			Q8VDD5	Myh9	79350750
Q91V09	Wdr13	11718250			Q6PE13	Prrt3	79145750
Q9Z1D1	Eif3g	11471875			P08113	Hsp90b1	77802500
Q99PJ0	Ntm	10748000			Q9JIG8	Praf2	77401000
Q60714	Slc27a1	10425825			Q60864	Stip1	75405250
Q8CGB6	Tns2	10356675			Q8BMG7	Rab3gap2	74903750
O88531	Ppt1	10191975			Q8JZQ9	Eif3b	74588750
Q91W89	Man2c1	9460300			P56695	Wfs1	73708500
B0F2B4	Nlgn4l	9447425			Q8BNW9	Kbtbd11	73604000
P70392	Rasgrf2	9445650			P40336	Vps26a	73186500
Q9D7S1	Tmem54	8704725			Q69ZK9	Nlgn2	71489500
Q8C878	Uba3	8696425			Q7TT50	Cdc42bpb	71233250
Q9QZL9	Dkkl1	8652025			P28028	Braf	70128250
Q91WG4	Elp2	8421950			A2ALS5	Rap1gap	69714750
P0DN34	Ndufb1	8226900			Q05BC3	Eml1	69645250
P98200	Atp8a2	8087950			Q8BTX9	Hsdl1	69228250
Q9D958	Spcs1	7500525			Q9DCD0	Pgd	68496500
Q8K0C9	Gmds	7334925			Q9D517	Agpat3	67794750
Q61937	Npm1	7332650			Q6ZPQ6	Pitpnm2	67095000
Q9CXY6	Ilf2	6782725			Q9QYB1	Clic4	66648000
Q8VBT0	Tmx1	6734500			Q9CQ54	Ndufc2	66400500
O08579	Emd	6437750			P25444	Rps2	66005500
Q08331	Calb2	6213475			Q91ZJ5	Ugp2	64488750
Q8R0K4	Ccdc137	6045175			Q9WVK8	Cyp46a1	63668000
Q80VL1	Tdrkh	5942825			Q8BYM5	Nlgn3	63107250
Q6ZPR4	Kcnt1	5759050			P35293	Rab18	61202000
Q60899	Elavl2	5735900			Q7TMB8	Cyfip1	60363250
Q920R0	Als2	5643575			Q9QYJ0	Dnaja2	60296500
Q8R307	Vps18	5581375			Q9EPU0	Upf1	60218500
Q5F285	Tmem256	5565725			Q9WV18	Gabbr1	60093000
Q9EPL8	Ipo7	5493875			Q8VHW2	Cacng8	58861000
Q921H8	Acaa1a	5346750			P58463	Foxp2	58388250
P70168	Kpnb1	5342925			Q8CGK7	Gnal	57365250
Q8C0L9	Gpcpd1	5325625			O88998	Olfm1	57265500
P28656	Nap1l1	5277825			Q6PDL0	Dync1li2	56813000
P70211	Dcc	5266400			Q9DBS2	Tprg1l	52738750
Q99NB9	Sf3b1	5196150			Q9CPU0	Glo1	52678250
Q61599	Arhgdib	5146000			Q80U63	Mfn2	52471500
O70305	Atxn2	5015975			Q6GQT9	Nomo1	51273250
Q8BFW7	Lpp	4948750			P70372	Elavl1	51198750
Q61220	Nell2	4833525			Q9CZC8	Scrn1	50742750
P51859	Hdgf	4497450			Q8R5J9	Arl6ip5	50213500
Q3U2V3	Nudt18	4469700			P24369	Ppib	50135500
Q9JHW4	Eefsec	4391275			Q921C1	Gjc3	49801250
O70370	Ctss	4378975			Q8BH57	Wdr48	49566250
Q61730	Il1rap	4216750			Q8K406	Lgi3	49408000
A2A8Z1	Osbpl9	4172950			O88543	Cops3	48912750
Q6ZPU9	Kif1bp	4148225			Q3UVK0	Ermp1	48795750
Q9JIA7	Sphk2	3689900			Q9JI46	Nudt3	47938000
P26049	Gabra3	3316050			Q8K298	Anln	47826250
Q61206	Pafah1b2	3141525			P42669	Pura	46571500
Q99J45	Nrbp1	2878250			Q9CZW4	Acsl3	45752000
Q5F2E7	Nufip2	2798100			Q9QY76	Vapb	45567750
Q80WG5	Lrrc8a	2483275			B9EJ86	Osbpl8	44416000
Q9D7H3	RtcA	2441725			Q08460	Kcnma1	43846000
Q62095	Ddx3y	2323025			Q60875	Arhgef2	43439250
O88447	Klc1	2102425			P03888	Mtnd1	43425750
Q9CXF4	Tbc1d15	1971325			Q8K4R4	Pitpnc1	43102750
O09114	Ptgds	1802900			Q99J08	Sec14l2	42578750
Q91VW3	Sh3bgrl3	1749325			P61222	Abce1	42511000
Q7TSE6	Stk38l	1691825			Q68FL4	Ahcyl2	41716750
Q99K46	Usp11	1670050			Q8JZK9	Hmgcs1	40713750
Q8C570	Rae1	1463800			Q99KC8	Vwa5a	39595250
Q60737	Csnk2a1	1168950			O08688	Capn5	39500500
Q91X84	Crtc3	1140225			Q78PY7	Snd1	39121500
P98191	Cds1	1.01416e+06			P35762	Cd81	38903250
Q61743	Kcnj11	896322			Q9WTU6	Mapk9	37742000
Q62448	Eif4g2	877250			Q641P0	Actr3b	36081350
					P61979	Hnrnpk	35948000
					Q9D2V7	Coro7	35796500
					Q5H8C4	Vps13a	35072500
					O35382	Exoc4	34582000
					O88958	Gnpda1	34271000
					O08756	Hsd17b10	33840750
					Q9JMH9	Myo18a	33745500
					P01872	Ighm	33559500
					Q9JIF7	Copb1	33464000
					Q8R574	Prpsap2	32616000
					Q99LR1	Abhd12	32469500
					Q8BTZ7	Gmppb	32288500
					Q8K394	Plcl2	31388250
					A2ADY9	Ddi2	31139000
					Q6P5F6	Slc39a10	30379500
					Q9WTX6	Cul1	29585475
					Q6P4T2	Snrnp200	29416250
					O88704	Hcn1	29415750
					Q8R1B4	Eif3c	29081000
					Q9D855	Uqcrb	29078500
					Q8R146	Apeh	28408500
					Q9R1C6	Dgke	28299250
					P60764	Rac3	28258750
					P62869	Tceb2	27790750
					Q9CYR6	Pgm3	27635000
					Q9JII6	Akr1a1	27506250
					P22723	Gabrg2	27413750
					O88703	Hcn2	27220250
					Q923Z0	Gprc5b	27192750
					P62830	Rpl23	26698000
					P58021	Tm9sf2	26653500
					Q9WU78	Pdcd6ip	26491000
					Q9ERL9	Gucy1a3	25374750
					Q91V64	Isoc1	25167250
					Q80U40	Rimbp2	25149850
					Q5FWK3	Arhgap1	24722500
					O70194	Eif3d	24632250
					Q8BGC4	Zadh2	24236000
					B1AXV0	Frrs1l	23701250
					Q64331	Myo6	23659325
					Q9D6K8	Fundc2	23586200
					Q8BXV2	Bri3bp	23378500
					Q9EPR4	Slc23a2	23359000
					Q99PV0	Prpf8	23295250
					Q8BGH4	Reep1	23139250
					Q61831	Mapk10	22969500
					O88851	Rbbp9	22964750
					P60904	Dnajc5	22735750
					P42859	Htt	22448550
					Q8BHC1	Rab39b	22284000
					Q5U5Q9	Uimc1	22166250
					P09922	Mx1	21977000
					Q8C754	Vps52	21702000
					Q91VE0	Slc27a4	21667000
					Q505D7	Opa3	21653250
					Q8K4G5	Ablim1	21164250
					Q68FF6	Git1	20496250
					P62774	Mtpn	20468250
					P63040	Cplx1	20138325
					Q9DCL8	Ppp1r2	20123500
					Q6A4J8	Usp7	19933000
					Q91W50	Csde1	19809500
					Q3TDQ1	Stt3b	19735500
					P61202	Cops2	19476000
					Q80UP8	Slc20a2	18950250
					Q61165	Slc9a1	18894750
					Q99LB2	Dhrs4	18383500
					Q9CQN6	Tmem14c	18332500
					P29387	Gnb4	18214750
					Q9QUH0	Glrx	18212125
					Q91VR5	Ddx1	18148750
					Q8BWT5	Dip2a	17887075
					Q9R0Q7	Ptges3	17152150
					Q9D328	Tmem35	17120875
					Q99MX7	Cecr6	17081000
					Q9D0M5	Dynll2	16705425
					A2A432	Cul4b	16507250
					Q62318	Trim28	16432000
					Q9D4C9	Clvs1	16196775
					Q03173	Enah	16117275
					Q8BGD5	Cpt1c	16104050
					P63115	Slc7a10	15883500
					P61082	Ube2m	15647100
					Q9QXG4	Acss2	15637250
					Q9CRC9	Gnpda2	15615400
					Q5M8N4	Sdr39u1	15549950
					P26645	Marcks	15371650
					P58404	Strn4	15184000
					Q5U458	Dnajc11	15026500
					Q8VDZ4	Zdhhc5	14847000
					P97393	Arhgap5	14489500
					Q9D1M0	Sec13	14390000
					Q5U3K5	Rabl6	14311300
					P08556	Nras	14286750
					Q8R404	Mic13	14094900
					Q5FWH7	Slc39a12	13944000
					P34022	Ranbp1	13884500
					Q9EPE9	Atp13a1	13625300
					Q9D6Y9	Gbe1	13529500
					Q3UYG8	Macrod2	13512500
					Q99L47	St13	13498250
					P54763	Ephb2	13312975
					P70302	Stim1	13215800
					P46935	Nedd4	13195825
					Q9D938	Tmem160	13167575
					P70429	Evl	12963750
					Q8C7D2	Crbn	12680750
					Q6P1G2	Kdm2b	12663350
					Q80X80	C2cd2l	12644500
					Q9D898	Arpc5l	12558425
					P97467	Pam	12495525
					P07310	Ckm	11911700
					Q60967	Papss1	11893650
					Q9DCF9	Ssr3	11854725
					Q91V09	Wdr13	11718250
					Q9Z1D1	Eif3g	11471875
					Q8VCH8	Ubxn4	11398500
					P61211	Arl1	10934725
					O08582	Gtpbp1	10830350
					Q99PJ0	Ntm	10748000
					Q9D0E1	Hnrnpm	10740950
					Q9DC63	Fbxo3	10722025
					P49070	Camlg	10526500
					Q60714	Slc27a1	10425825
					Q8CGB6	Tns2	10356675
					O88531	Ppt1	10191975
					Q9JKL4	Ndufaf3	9721250
					P01867	Igh-3	9560975
					Q8BYH7	Tbc1d17	9468675
					Q91W89	Man2c1	9460300
					B0F2B4	Nlgn4l	9447425
					P70392	Rasgrf2	9445650
					Q9ES56	Trappc4	9320050
					Q2TPA8	Hsdl2	9256475
					P70699	Gaa	9111975
					Q9D7S1	Tmem54	8704725
					Q8C878	Uba3	8696425
					Q9QZL9	Dkkl1	8652025
					Q8BLJ3	Plcxd3	8631950
					Q9CR26	Vta1	8460875
					Q3UGY8	Arfgef3	8454750
					Q91WG4	Elp2	8421950
					Q9WV32	Arpc1b	8392750
					P0DN34	Ndufb1	8226900
					P98200	Atp8a2	8087950
					Q8BHL3	Tbc1d10b	7925150
					Q62443	Nptx1	7905825
					Q9QXB9	Drg2	7890300
					Q8BYA0	Tbcd	7844050
					Q31125	Slc39a7	7823250
					Q9WVL0	Gstz1	7672975
					Q9D958	Spcs1	7500525
					P39087	Grik2	7482475
					A2A690	Tanc2	7469575
					Q8K0C9	Gmds	7334925
					Q61937	Npm1	7332650
					P49722	Psma2	7221150
					Q5DTT2	Psd	7133000
					P63250	Kcnj3	7122275
					Q63836	Selenbp2	6971100
					Q9CXY6	Ilf2	6782725
					Q8VBT0	Tmx1	6734500
					Q9EPK2	Rp2	6723150
					Q3USB7	Plcl1	6713150
					Q7TNM2	Trim46	6669975
					Q6PIP5	Nudcd1	6508050
					Q6P9R2	Oxsr1	6478175
					O88746	Tom1	6453950
					O08579	Emd	6437750
					Q6NVG1	Lpcat4	6399500
					P63034	Cyth2	6310650
					A2A8L5	Ptprf	6224650
					Q08331	Calb2	6213475
					P97742	Cpt1a	6108500
					Q9CQA1	Trappc5	6094700
					Q9WUK2	Eif4h	6082400
					Q8R0K4	Ccdc137	6045175
					Q08274	Dmwd	6010625
					Q80VL1	Tdrkh	5942825
					Q69ZS7	Hbs1l	5816275
					Q6ZPR4	Kcnt1	5759050
					Q60899	Elavl2	5735900
					P34152	Ptk2	5726850
					Q920R0	Als2	5643575
					Q8R307	Vps18	5581375
					Q5F285	Tmem256	5565725
					Q9JKC8	Ap3m1	5557300
					Q9EPL8	Ipo7	5493875
					Q8VE37	Rcc1	5373175
					Q921H8	Acaa1a	5346750
					P70168	Kpnb1	5342925
					Q8C0L9	Gpcpd1	5325625
					P28656	Nap1l1	5277825
					P70211	Dcc	5266400
					Q61107	Gbp4	5261825
					Q99NB9	Sf3b1	5196150
					Q9D6F4	Gabra4	5169025
					Q61599	Arhgdib	5146000
					Q9WUL7	Arl3	5039075
					Q91WC0	Setd3	5037700
					O70305	Atxn2	5015975
					P47941	Crkl	4976150
					Q3U214	Mast3	4970750
					Q8BFW7	Lpp	4948750
					O70293	Grk6	4857050
					Q61220	Nell2	4833525
					Q9Z0R9	Fads2	4832300
					Q8BUN5	Smad3	4752500
					P61924	Copz1	4748675
					P70280	Vamp7	4672700
					Q3TZM9	Alg11	4632275
					P70297	Stam	4503700
					P51859	Hdgf	4497450
					Q3U2V3	Nudt18	4469700
					Q8BH79	Ano10	4392750
					Q9JHW4	Eefsec	4391275
					O70370	Ctss	4378975
					Q61730	Il1rap	4216750
					A2A8Z1	Osbpl9	4172950
					Q6ZPU9	Kif1bp	4148225
					Q8VC42	Mic1	4078175
					P15116	Cdh2	3973800
					Q9CZX9	Emc4	3944200
					Q501J7	Phactr4	3922500
					Q9CWK8	Snx2	3823275
					Q8BMA6	Srp68	3781975
					Q9D8N2	Fam45a	3714150
					Q9JIA7	Sphk2	3689900
					Q8R3B1	Plcd1	3540525
					Q3V0G7	Garnl3	3396825
					Q9D379	Ephx1	3366200
					Q9CZJ2	Hspa12b	3354700
					P26049	Gabra3	3316050
					Q99LI8	Hgs	3301825
					Q61206	Pafah1b2	3141525
					Q91Y63	Slc13a3	3093575
					Q9JJ59	Abcb9	3085550
					Q80UM7	Mogs	3028875
					Q9JKR6	Hyou1	2994750
					Q99J45	Nrbp1	2878250
					O88455	Dhcr7	2841650
					Q5F2E7	Nufip2	2798100
					Q64455	Ptprj	2653700
					Q80WG5	Lrrc8a	2483275
					Q9D7H3	RtcA	2441725
					Q8VCY8	Plppr2	2365625
					P14576	Srp54	2365275
					Q62095	Ddx3y	2323025
					Q61120	Shc3	2296750
					Q9WVJ2	Psmd13	2230750
					Q8R1A4	Dock7	2169100
					O88447	Klc1	2102425
					B1AZP2	Dlgap4	2080025
					Q8C050	Rps6ka5	2020275
					Q9DBL7	Coasy	2014950
					Q9CXF4	Tbc1d15	1971325
					Q8VEE1	Lmcd1	1959575
					Q9QXK3	Copg2	1867050
					O09114	Ptgds	1802900
					Q91VW3	Sh3bgrl3	1749325
					Q7TSE6	Stk38l	1691825
					Q8C7R4	Uba6	1679225
					Q99K46	Usp11	1670050
					Q8C570	Rae1	1463800
					Q3U7R1	Esyt1	1262275
					Q60737	Csnk2a1	1168950
					Q91X84	Crtc3	1140225
					P98191	Cds1	1.01416e+06
					Q8BR90	1	902312
					Q61743	Kcnj11	896322
					Q62448	Eif4g2	877250

## Sheet: astro Cx43-BioID2
Unique Proteins vs all compartments		Average abundance			Unique Proteins vs Astro BioID2		Average abundance			Enriched proteins vs Astro BioID2		Average abundance
Uniprot ID	Gene ID	Hi to Lo			Uniprot ID	Gene ID	Hi to Lo			Uniprot ID	Gene ID	Hi to Lo
Q9R0Q6	Arpc1a	919217500			Q8K021	Scamp1	994307500			P23242	Gja1	48654750000
Q14B46	Rtkn2	764300000			Q9R0Q6	Arpc1a	919217500			P10649	Gstm1	8363375000
P62743	Ap2s1	530930000			Q9Z218	Dpp6	855337500			Q9Z0U1	Tjp2	7567075000
P27659	Rpl3	516402500			Q14B46	Rtkn2	764300000			Q8VBX6	Mpdz	939117500
Q8VEH3	Arl8a	331485000			P84309	Adcy5	691140000			P42567	Eps15	838227500
O35594	Ift81	262305000			P62743	Ap2s1	530930000			Q8BHE3	Atcay	493222500
Q6P9K9	Nrxn3	209782500			P27659	Rpl3	516402500			Q61062	Dvl3	474082500
P15975	Usp53	187697500			Q922S4	Pde2a	461762500			Q80TS3	Adgrl3	150082250
P06801	Me1	171102250			Q640R3	Hepacam	400835000			P36916	Gnl1	146165000
Q9D1R9	Rpl34	170147500			Q9JM52	Mink1	393585000			Q5SRX1	Tom1l2	117917250
P54830	Ptpn5	117957750			O88533	Ddc	371867500			Q8CHU3	Epn2	104524750
Q64337	Sqstm1	115145000			Q8VEH3	Arl8a	331485000			Q7TN29	Smap2	78988750
Q8R050	Gspt1	112741750			P0C673	Igsf11	270055000			O08530	S1pr1	73577000
Q3TUU5	Tex30	112285000			O35594	Ift81	262305000			Q8C8T7	Elfn1	68289500
Q3UHK1	Slc2a13	104644750			Q9CQ91	Ndufa3	252458250			Q8K3G9	Appl2	28153250
Q4KUS2	Unc13a	98189250			P26041	Msn	232577500
Q60838	Dvl2	93818750			P28474	Adh5	230967500
P70195	Psmb7	89802000			P42932	Cct8	229667500
Q9Z127	Slc7a5	71436500			Q3TXS7	Psmd1	224145000
P84099	Rpl19	68585500			O35874	Slc1a4	222385000
Q9QUM9	Psma6	57985250			Q923Z0	Gprc5b	220052500
P51910	Apod	47516750			P83510	Tnik	216570000
Q8BK63	Csnk1a1	46053250			Q80TQ2	Cyld	214772500
Q8CG79	Tp53bp2	39932500			Q6P9K9	Nrxn3	209782500
Q9D1E8	Agpat5	36229250			P70336	Rock2	209025000
Q9D7X8	Ggct	31020000			Q9R1Q8	Tagln3	195692500
Q9QZN4	Fbxo6	29321500			Q9DCP2	Slc38a3	191132750
Q91XY4	Pcdhga4	28813000			Q9JJY3	Smpd3	190242500
Q9CQ00	Tmem261	27741250			P15975	Usp53	187697500
Q6ZWY3	Rps27l	25108375			P49615	Cdk5	181795000
Q8BQU6	Gjc2	21253975			P63137	Gabrb2	171995000
Q9JMK2	Csnk1e	20879750			Q3UVX5	Grm5	171282500
Q61187	Tsg101	19479625			Q8CGK7	Gnal	171113000
Q8BHK1	Nipa1	17170250			P06801	Me1	171102250
A2AAY5	Sh3pxd2b	17133500			Q9JKV5	Scamp4	170510250
Q9D8V0	Hm13	15788250			Q9D1R9	Rpl34	170147500
Q80YX1	Tnc	15218650			P01872	Ighm	169672500
Q80UW3	Rinl	14633225			Q8K3H0	Appl1	160982500
Q8VHK9	Dhx36	13344750			Q8C167	Prepl	157542500
Q9EQJ9	Magi3	12955150			Q8CGY8	Ogt	154337500
Q8K0B2	Lmbrd1	11383075			Q8BYM5	Nlgn3	148849250
Q6PDY2	Ado	10502425			Q6ZPQ6	Pitpnm2	148065000
P97432	Nbr1	9155300			B9EJ86	Osbpl8	142812000
Q8BNN1	Spata2l	9079750			P63141	Kcna2	137222250
Q64339	Isg15	8883500			Q80U63	Mfn2	129891250
Q9R1L5	Mast1	8433425			Q9WV34	Mpp2	125343000
O88811	Stam2	8340050			O88746	Tom1	124510000
S4R2P9	Slc8a3	7188650			Q8VE33	Gdap1l1	124477500
O35474	Edil3	6868550			P54830	Ptpn5	117957750
Q80X71	Tmem106b	5349225			Q8K400	Stxbp5	116961000
P97470	Ppp4c	4689225			Q9D1P4	Chordc1	116469750
					O08688	Capn5	116018500
					Q9JHK4	Rabggta	115741750
					Q9QYB1	Clic4	115325250
					Q64337	Sqstm1	115145000
					Q6PE13	Prrt3	114361250
					Q8R050	Gspt1	112741750
					Q3TUU5	Tex30	112285000
					Q9D4H8	Cul2	108510250
					Q8K386	Rab15	105653500
					Q8BMG7	Rab3gap2	105561000
					Q3UHK1	Slc2a13	104644750
					Q8K298	Anln	100686750
					P47809	Map2k4	99825250
					P28571	Slc6a9	99461500
					Q4KUS2	Unc13a	98189250
					Q9EQH3	Vps35	96525000
					Q9DCD0	Pgd	96315750
					Q8CCN5	Bcas3	95301000
					Q60838	Dvl2	93818750
					Q9WTX6	Cul1	89878500
					P70195	Psmb7	89802000
					Q9ERL9	Gucy1a3	87477750
					Q64331	Myo6	86370500
					O70228	Atp9a	80072250
					P28028	Braf	76865750
					Q08460	Kcnma1	71731000
					Q9Z127	Slc7a5	71436500
					P28352	Apex1	70072750
					Q9JKD3	Scamp5	69599500
					Q9DCZ4	Apoo	68748250
					P84099	Rpl19	68585500
					Q05BC3	Eml1	66313250
					Q99KC8	Vwa5a	64836250
					Q5U458	Dnajc11	63638750
					Q61165	Slc9a1	63583500
					Q04690	Nf1	63343250
					Q0KL02	Trio	62575750
					Q9Z1Z0	Uso1	60309750
					Q9QUM9	Psma6	57985250
					Q9WV32	Arpc1b	54718000
					P60764	Rac3	52295250
					P56380	Nudt2	51664500
					Q9Z0V2	Kcnd2	48050500
					P51910	Apod	47516750
					Q99KK2	Cmas	46739750
					Q8BK63	Csnk1a1	46053250
					Q3U214	Mast3	44655950
					Q61107	Gbp4	44511750
					P97390	Vps45	44466750
					Q8CHX7	Rftn2	43083750
					Q9D1M0	Sec13	42625750
					O08582	Gtpbp1	42353250
					Q9ERK4	Cse1l	41650250
					O70311	Nmt2	41329500
					Q925E7	Ppp2r2d	40831000
					Q9CY64	Blvra	40051000
					Q8CG79	Tp53bp2	39932500
					Q9D1E8	Agpat5	36229250
					Q921M3	Sf3b3	35268250
					Q8C522	Endod1	34322000
					Q9JLB2	Mpp5	33924500
					Q5QNQ6	Osbp2	33349750
					Q8R464	Cadm4	33229500
					Q7TPB0	Plppr3	33090250
					Q61423	Kcna4	31518000
					Q9D7X8	Ggct	31020000
					Q8JZR6	Slc4a8	30619250
					Q8BH57	Wdr48	30103000
					Q9QZN4	Fbxo6	29321500
					Q6RHR9	Magi1	29271500
					Q91XY4	Pcdhga4	28813000
					Q8BTZ7	Gmppb	28588425
					Q9DCC4	Pycrl	28023000
					Q9CQ00	Tmem261	27741250
					P70297	Stam	26378500
					Q5H8C4	Vps13a	25669000
					Q6ZWY3	Rps27l	25108375
					Q9Z2W0	Dnpep	24805500
					Q6EDY6	Lrrc16a	24618000
					Q3TZZ7	Esyt2	23274325
					Q8BGH4	Reep1	22672500
					Q9Z1F9	Uba2	21919500
					O54950	Prkag1	21703000
					Q8BQU6	Gjc2	21253975
					Q9JMK2	Csnk1e	20879750
					Q810B6	Ankfy1	20637575
					P46935	Nedd4	20621700
					Q61187	Tsg101	19479625
					Q6P5F9	Xpo1	19321900
					Q80UP8	Slc20a2	18267500
					Q8BHK1	Nipa1	17170250
					A2AAY5	Sh3pxd2b	17133500
					P22933	Gabrd	15985150
					Q9D8V0	Hm13	15788250
					Q4VBD2	Tapt1	15441225
					Q99KP3	Cryl1	15439250
					Q99LI8	Hgs	15262250
					Q80YX1	Tnc	15218650
					Q9CQX5	Cldnd1	14717250
					Q80UW3	Rinl	14633225
					P21981	Tgm2	13766025
					Q8R1A4	Dock7	13431750
					Q8VHK9	Dhx36	13344750
					Q9EQJ9	Magi3	12955150
					Q8K0B2	Lmbrd1	11383075
					P47941	Crkl	11133150
					Q8BGY9	Slc5a7	11121450
					P28659	Celf1	10952675
					Q6PDY2	Ado	10502425
					Q8K274	Fn3krp	10243000
					Q8R1F6	Hid1	10021350
					Q61161	Map4k2	9467725
					P97432	Nbr1	9155300
					Q8BNN1	Spata2l	9079750
					Q64339	Isg15	8883500
					Q9R1L5	Mast1	8433425
					O88811	Stam2	8340050
					S4R2P9	Slc8a3	7188650
					O35474	Edil3	6868550
					Q9WVJ2	Psmd13	6051475
					Q80X71	Tmem106b	5349225
					Q7TNM2	Trim46	5034325
					A2A8L5	Ptprf	4784800
					P97470	Ppp4c	4689225
					Q8VCY8	Plppr2	3788475
					Q01338	Adra2a	3422350
					Q9CPX6	Atg3	3036125

## Sheet: Proteins common in all
Proteins common in all subcompartments
Uniprot ID	Gene ID
Q32NY4	Cnnm3
Q8VBX6	Mpdz
Q8C3W1	C1orf198
Q80Y56	Rbsn
Q8CI51	Pdlim5
Q9QXJ1	Apbb1
P39447	Tjp1
P42567	Eps15
Q61062	Dvl3
Q9D8B3	Chmp4b
Q14CH0	Fam171b
Q62417	Sorbs1
P27546	Map4
Q9Z0U1	Tjp2
Q80XI3	Eif4g3
O35927	Ctnnd2
Q9CZ44	Nsfl1c
Q6P9K8	Caskin1
P10649	Gstm1
P58871	Tnks1bp1
P12367	Prkar2a
O88343	Slc4a4
Q80TH2	Erbb2ip
Q9Z0J4	Nos1
O70318	Epb41l2
Q80Y17	Llgl1
