# Supplementary material for: Astrocyte–neuron subproteomes and obsessive–compulsive disorder mechanisms
Source: Nature. 2023 Apr 12;616(7958):764–73. doi: 10.1038/s41586-023-05927-7 (PMC10132990; doi:10.1038/s41586-023-05927-7)
Supplement: Supplementary file 6 — limma analysed proteomics data versus GFP controls. [file 41586_2023_5927_MOESM6_ESM.xlsx]

## Sheet: NeuroBioID2 analysis
Uniprot IDs	Gene ID	Fasta headers	Razor + unique peptides	Unique peptides	Mol. weight [kDa]	BioID2 LFQ intensity 1	BioID2 LFQ intensity 2	BioID2 LFQ intensity 3	BioID2 LFQ intensity 4	GFP LFQ intensity 1	GFP LFQ intensity 2	GFP LFQ intensity 3	GFP LFQ intensity 4		Uniprot IDs	Gene ID	Average BioID2	Average GFP	Ratio	Log2ratio	adj.P value	Imputed
Q70IV5	Synm	sp|Q70IV5|SYNEM_MOUSE Synemin OS=Mus musculus GN=Synm PE=1 SV=2	1	1	173.21	0	6681600000	0	0	0	0	0	0		Q70IV5	Synm	1670400000	0	#DIV/0!	#DIV/0!	0.177959	Yes
P03975	Iap	sp|P03975|IGEB_MOUSE IgE-binding protein OS=Mus musculus GN=Iap PE=2 SV=1	1	1	62.747	0	0	0	2161300000	0	0	0	0		P03975	Iap	540325000	0	#DIV/0!	#DIV/0!	0.177959	Yes
Q60585	Zfp30	sp|Q60585|ZFP30_MOUSE Zinc finger protein 30 OS=Mus musculus GN=Zfp30 PE=2 SV=2	1	1	62.768	0	367960000	0	0	0	0	0	0		Q60585	Zfp30	91990000	0	#DIV/0!	#DIV/0!	0.177959	Yes
Q8BSD5	She	sp|Q8BSD5|SHE_MOUSE SH2 domain-containing adapter protein E OS=Mus musculus GN=She PE=1 SV=1	2	2	53.352	267850000	0	0	0	0	0	0	0		Q8BSD5	She	66962500	0	#DIV/0!	#DIV/0!	0.177959	Yes
Q9D952	Evpl	sp|Q9D952|EVPL_MOUSE Envoplakin OS=Mus musculus GN=Evpl PE=1 SV=3	1	1	232.01	141480000	0	0	0	0	0	0	0		Q9D952	Evpl	35370000	0	#DIV/0!	#DIV/0!	0.177959	Yes
Q3UGX3	Nat8l	sp|Q3UGX3|NAT8L_MOUSE N-acetylaspartate synthetase OS=Mus musculus GN=Nat8l PE=1 SV=1	1	1	32.777	0	132640000	0	0	0	0	0	0		Q3UGX3	Nat8l	33160000	0	#DIV/0!	#DIV/0!	0.177959	Yes
Q812F8	Mgat4b	sp|Q812F8|MGT4B_MOUSE Alpha-1,3-mannosyl-glycoprotein 4-beta-N-acetylglucosaminyltransferase B OS=Mus musculus GN=Mgat4b PE=2 SV=1	2	2	63.301	0	0	0	121650000	0	0	0	0		Q812F8	Mgat4b	30412500	0	#DIV/0!	#DIV/0!	0.177959	Yes
Q8CH18	Ccar1	sp|Q8CH18|CCAR1_MOUSE Cell division cycle and apoptosis regulator protein 1 OS=Mus musculus GN=Ccar1 PE=1 SV=1	3	3	132.06	0	0	0	121190000	0	0	0	0		Q8CH18	Ccar1	30297500	0	#DIV/0!	#DIV/0!	0.177959	Yes
Q8BW94	Dnah3	sp|Q8BW94|DYH3_MOUSE Dynein heavy chain 3, axonemal OS=Mus musculus GN=Dnah3 PE=1 SV=2	2	2	467.77	0	0	0	119410000	0	0	0	0		Q8BW94	Dnah3	29852500	0	#DIV/0!	#DIV/0!	0.177959	Yes
Q8BSQ9	Pbrm1	sp|Q8BSQ9|PB1_MOUSE Protein polybromo-1 OS=Mus musculus GN=Pbrm1 PE=1 SV=4	1	1	187.19	0	111620000	0	0	0	0	0	0		Q8BSQ9	Pbrm1	27905000	0	#DIV/0!	#DIV/0!	0.177959	Yes
Q9JIX8	Acin1	sp|Q9JIX8|ACINU_MOUSE Apoptotic chromatin condensation inducer in the nucleus OS=Mus musculus GN=Acin1 PE=1 SV=3	2	2	150.72	104640000	0	0	0	0	0	0	0		Q9JIX8	Acin1	26160000	0	#DIV/0!	#DIV/0!	0.177959	Yes
G3X9K3	Arfgef1	sp|G3X9K3|BIG1_MOUSE Brefeldin A-inhibited guanine nucleotide-exchange protein 1 OS=Mus musculus GN=Arfgef1 PE=1 SV=1	2	2	208.5	97278000	0	0	0	0	0	0	0		G3X9K3	Arfgef1	24319500	0	#DIV/0!	#DIV/0!	0.177959	Yes
Q8C0R9	Lrrd1	sp|Q8C0R9|LRRD1_MOUSE Leucine-rich repeat and death domain-containing protein 1 OS=Mus musculus GN=Lrrd1 PE=2 SV=2	2	2	97.131	0	75974000	0	0	0	0	0	0		Q8C0R9	Lrrd1	18993500	0	#DIV/0!	#DIV/0!	0.177959	Yes
Q99M80	Ptprt	sp|Q99M80|PTPRT_MOUSE Receptor-type tyrosine-protein phosphatase T OS=Mus musculus GN=Ptprt PE=1 SV=2	1	1	163.01	0	0	60815000	0	0	0	0	0		Q99M80	Ptprt	15203750	0	#DIV/0!	#DIV/0!	0.177959	Yes
Q9QZL9	Dkkl1	sp|Q9QZL9|DKKL1_MOUSE Dickkopf-like protein 1 OS=Mus musculus GN=Dkkl1 PE=1 SV=2	1	1	26.639	0	0	59519000	0	0	0	0	0		Q9QZL9	Dkkl1	14879750	0	#DIV/0!	#DIV/0!	0.177959	Yes
P20263	Pou5f1	sp|P20263|PO5F1_MOUSE POU domain, class 5, transcription factor 1 OS=Mus musculus GN=Pou5f1 PE=1 SV=1	1	1	38.216	54875000	0	0	0	0	0	0	0		P20263	Pou5f1	13718750	0	#DIV/0!	#DIV/0!	0.177959	Yes
Q6P566	Lix1	sp|Q6P566|LIX1_MOUSE Protein limb expression 1 homolog OS=Mus musculus GN=Lix1 PE=2 SV=1	1	1	31.915	0	54527000	0	0	0	0	0	0		Q6P566	Lix1	13631750	0	#DIV/0!	#DIV/0!	0.177959	Yes
Q5NCC3	Trim41	sp|Q5NCC3|TRI41_MOUSE E3 ubiquitin-protein ligase TRIM41 OS=Mus musculus GN=Trim41 PE=1 SV=1	1	1	71.817	0	53172000	0	0	0	0	0	0		Q5NCC3	Trim41	13293000	0	#DIV/0!	#DIV/0!	0.177959	Yes
A2AWL7	Mga	sp|A2AWL7|MGAP_MOUSE MAX gene-associated protein OS=Mus musculus GN=Mga PE=2 SV=1	2	2	328.8	0	46034000	0	0	0	0	0	0		A2AWL7	Mga	11508500	0	#DIV/0!	#DIV/0!	0.177959	Yes
Q6P4T2	Snrnp200	sp|Q6P4T2|U520_MOUSE U5 small nuclear ribonucleoprotein 200 kDa helicase OS=Mus musculus GN=Snrnp200 PE=1 SV=1	1	1	244.54	0	0	0	42932000	0	0	0	0		Q6P4T2	Snrnp200	10733000	0	#DIV/0!	#DIV/0!	0.177959	Yes
Q99L88	Sntb1	sp|Q99L88|SNTB1_MOUSE Beta-1-syntrophin OS=Mus musculus GN=Sntb1 PE=1 SV=4	1	1	58.081	0	41524000	0	0	0	0	0	0		Q99L88	Sntb1	10381000	0	#DIV/0!	#DIV/0!	0.177959	Yes
Q3U3C9	Gse1	sp|Q3U3C9|GSE1_MOUSE Genetic suppressor element 1 OS=Mus musculus GN=Gse1 PE=1 SV=2	1	1	136.23	38413000	0	0	0	0	0	0	0		Q3U3C9	Gse1	9603250	0	#DIV/0!	#DIV/0!	0.177959	Yes
Q9EQZ7	Rims2	sp|Q9EQZ7|RIMS2_MOUSE Regulating synaptic membrane exocytosis protein 2 OS=Mus musculus GN=Rims2 PE=1 SV=1	2	2	172.86	33959000	0	0	0	0	0	0	0		Q9EQZ7	Rims2	8489750	0	#DIV/0!	#DIV/0!	0.177959	Yes
Q8BIL5	Hook1	sp|Q8BIL5|HOOK1_MOUSE Protein Hook homolog 1 OS=Mus musculus GN=Hook1 PE=1 SV=2	1	1	84.438	32870000	0	0	0	0	0	0	0		Q8BIL5	Hook1	8217500	0	#DIV/0!	#DIV/0!	0.177959	Yes
Q8R311	Ctage5	sp|Q8R311|CTGE5_MOUSE cTAGE family member 5 OS=Mus musculus GN=Ctage5 PE=1 SV=1	1	1	87.717	0	31644000	0	0	0	0	0	0		Q8R311	Ctage5	7911000	0	#DIV/0!	#DIV/0!	0.177959	Yes
Q6ZPS6	Ankib1	sp|Q6ZPS6|AKIB1_MOUSE Ankyrin repeat and IBR domain-containing protein 1 OS=Mus musculus GN=Ankib1 PE=1 SV=2	2	2	121.87	0	0	31621000	0	0	0	0	0		Q6ZPS6	Ankib1	7905250	0	#DIV/0!	#DIV/0!	0.177959	Yes
Q8C8T8	Tsr2	sp|Q8C8T8|TSR2_MOUSE Pre-rRNA-processing protein TSR2 homolog OS=Mus musculus GN=Tsr2 PE=1 SV=1	1	1	20.891	0	0	0	30766000	0	0	0	0		Q8C8T8	Tsr2	7691500	0	#DIV/0!	#DIV/0!	0.177959	Yes
Q8CI12	Smtnl2	sp|Q8CI12|SMTL2_MOUSE Smoothelin-like protein 2 OS=Mus musculus GN=Smtnl2 PE=1 SV=1	1	1	49.523	0	0	29720000	0	0	0	0	0		Q8CI12	Smtnl2	7430000	0	#DIV/0!	#DIV/0!	0.177959	Yes
P61082	Ube2m	sp|P61082|UBC12_MOUSE NEDD8-conjugating enzyme Ubc12 OS=Mus musculus GN=Ube2m PE=1 SV=1	5	5	20.9	0	0	0	29555000	0	0	0	0		P61082	Ube2m	7388750	0	#DIV/0!	#DIV/0!	0.177959	Yes
Q5FW52	Mlip	sp|Q5FW52|MLIP_MOUSE Muscular LMNA-interacting protein OS=Mus musculus GN=Mlip PE=1 SV=1	3	3	29.465	0	0	28903000	0	0	0	0	0		Q5FW52	Mlip	7225750	0	#DIV/0!	#DIV/0!	0.177959	Yes
Q3TC93	Hs1bp3	sp|Q3TC93|H1BP3_MOUSE HCLS1-binding protein 3 OS=Mus musculus GN=Hs1bp3 PE=1 SV=2	3	3	43.691	0	28088000	0	0	0	0	0	0		Q3TC93	Hs1bp3	7022000	0	#DIV/0!	#DIV/0!	0.177959	Yes
Q6PAK3	Prmt8	sp|Q6PAK3|ANM8_MOUSE Protein arginine N-methyltransferase 8 OS=Mus musculus GN=Prmt8 PE=1 SV=2	2	2	45.276	0	0	27902000	0	0	0	0	0		Q6PAK3	Prmt8	6975500	0	#DIV/0!	#DIV/0!	0.177959	Yes
Q91W96	Anapc4	sp|Q91W96|APC4_MOUSE Anaphase-promoting complex subunit 4 OS=Mus musculus GN=Anapc4 PE=1 SV=1	2	2	91.707	0	0	27715000	0	0	0	0	0		Q91W96	Anapc4	6928750	0	#DIV/0!	#DIV/0!	0.177959	Yes
Q9EQJ9	Magi3	sp|Q9EQJ9|MAGI3_MOUSE Membrane-associated guanylate kinase, WW and PDZ domain-containing protein 3 OS=Mus musculus GN=Magi3 PE=1 SV=2	9	9	161.67	26522000	0	0	0	0	0	0	0		Q9EQJ9	Magi3	6630500	0	#DIV/0!	#DIV/0!	0.177959	Yes
Q5SSG4	Gas2l2	sp|Q5SSG4|GA2L2_MOUSE GAS2-like protein 2 OS=Mus musculus GN=Gas2l2 PE=2 SV=1	1	1	94.316	0	0	0	26349000	0	0	0	0		Q5SSG4	Gas2l2	6587250	0	#DIV/0!	#DIV/0!	0.177959	Yes
Q9ER47	Kcnh7	sp|Q9ER47|KCNH7_MOUSE Potassium voltage-gated channel subfamily H member 7 OS=Mus musculus GN=Kcnh7 PE=1 SV=2	6	6	135.06	25890000	0	0	0	0	0	0	0		Q9ER47	Kcnh7	6472500	0	#DIV/0!	#DIV/0!	0.177959	Yes
Q8K3G9	Appl2	sp|Q8K3G9|DP13B_MOUSE DCC-interacting protein 13-beta OS=Mus musculus GN=Appl2 PE=1 SV=1	1	1	73.853	0	0	0	25706000	0	0	0	0		Q8K3G9	Appl2	6426500	0	#DIV/0!	#DIV/0!	0.177959	Yes
Q9Z1D1	Eif3g	sp|Q9Z1D1|EIF3G_MOUSE Eukaryotic translation initiation factor 3 subunit G OS=Mus musculus GN=Eif3g PE=1 SV=2	4	4	35.638	0	0	25556000	0	0	0	0	0		Q9Z1D1	Eif3g	6389000	0	#DIV/0!	#DIV/0!	0.177959	Yes
Q9D1T5	Prr15	sp|Q9D1T5|PRR15_MOUSE Proline-rich protein 15 OS=Mus musculus GN=Prr15 PE=1 SV=1	1	1	13.655	0	25204000	0	0	0	0	0	0		Q9D1T5	Prr15	6301000	0	#DIV/0!	#DIV/0!	0.177959	Yes
Q8C129	Lnpep	sp|Q8C129|LCAP_MOUSE Leucyl-cystinyl aminopeptidase OS=Mus musculus GN=Lnpep PE=1 SV=1	9	9	117.3	24802000	0	0	0	0	0	0	0		Q8C129	Lnpep	6200500	0	#DIV/0!	#DIV/0!	0.177959	Yes
Q5XJV6	Lmtk3	sp|Q5XJV6|LMTK3_MOUSE Serine/threonine-protein kinase LMTK3 OS=Mus musculus GN=Lmtk3 PE=1 SV=1	1	1	150.89	0	24195000	0	0	0	0	0	0		Q5XJV6	Lmtk3	6048750	0	#DIV/0!	#DIV/0!	0.177959	Yes
P48725	Pcnt	sp|P48725|PCNT_MOUSE Pericentrin OS=Mus musculus GN=Pcnt PE=1 SV=2	2	2	329.46	0	0	24045000	0	0	0	0	0		P48725	Pcnt	6011250	0	#DIV/0!	#DIV/0!	0.177959	Yes
P06800	Ptprc	sp|P06800|PTPRC_MOUSE Receptor-type tyrosine-protein phosphatase C OS=Mus musculus GN=Ptprc PE=1 SV=3	1	1	144.6	23673000	0	0	0	0	0	0	0		P06800	Ptprc	5918250	0	#DIV/0!	#DIV/0!	0.177959	Yes
Q61221	Hif1a	sp|Q61221|HIF1A_MOUSE Hypoxia-inducible factor 1-alpha OS=Mus musculus GN=Hif1a PE=1 SV=3	1	1	93.515	0	22937000	0	0	0	0	0	0		Q61221	Hif1a	5734250	0	#DIV/0!	#DIV/0!	0.177959	Yes
Q2TB54	Fcamr	sp|Q2TB54|FCAMR_MOUSE High affinity immunoglobulin alpha and immunoglobulin mu Fc receptor OS=Mus musculus GN=Fcamr PE=1 SV=2	1	1	57.822	0	21956000	0	0	0	0	0	0		Q2TB54	Fcamr	5489000	0	#DIV/0!	#DIV/0!	0.177959	Yes
Q8BHE3	Atcay	sp|Q8BHE3|ATCAY_MOUSE Caytaxin OS=Mus musculus GN=Atcay PE=1 SV=1	1	1	42.178	0	0	0	21625000	0	0	0	0		Q8BHE3	Atcay	5406250	0	#DIV/0!	#DIV/0!	0.177959	Yes
Q9DC28	Csnk1d	sp|Q9DC28|KC1D_MOUSE Casein kinase I isoform delta OS=Mus musculus GN=Csnk1d PE=1 SV=2	1	1	47.316	21598000	0	0	0	0	0	0	0		Q9DC28	Csnk1d	5399500	0	#DIV/0!	#DIV/0!	0.177959	Yes
Q8C739	Fam110b	sp|Q8C739|F110B_MOUSE Protein FAM110B OS=Mus musculus GN=Fam110b PE=1 SV=1	4	4	40.36	21148000	0	0	0	0	0	0	0		Q8C739	Fam110b	5287000	0	#DIV/0!	#DIV/0!	0.177959	Yes
Q9QZ85	Iigp1	sp|Q9QZ85|IIGP1_MOUSE Interferon-inducible GTPase 1 OS=Mus musculus GN=Iigp1 PE=1 SV=2	5	5	47.571	0	21110000	0	0	0	0	0	0		Q9QZ85	Iigp1	5277500	0	#DIV/0!	#DIV/0!	0.177959	Yes
Q924A2	Cic	sp|Q924A2|CIC_MOUSE Protein capicua homolog OS=Mus musculus GN=Cic PE=1 SV=2	4	4	258.13	0	0	20487000	0	0	0	0	0		Q924A2	Cic	5121750	0	#DIV/0!	#DIV/0!	0.177959	Yes
O54931	Akap2	sp|O54931|AKAP2_MOUSE A-kinase anchor protein 2 OS=Mus musculus GN=Akap2 PE=1 SV=3	6	6	98.577	0	20425000	0	0	0	0	0	0		O54931	Akap2	5106250	0	#DIV/0!	#DIV/0!	0.177959	Yes
Q80UZ0	Fgd5	sp|Q80UZ0|FGD5_MOUSE FYVE, RhoGEF and PH domain-containing protein 5 OS=Mus musculus GN=Fgd5 PE=1 SV=2	2	2	134.72	0	20389000	0	0	0	0	0	0		Q80UZ0	Fgd5	5097250	0	#DIV/0!	#DIV/0!	0.177959	Yes
Q6NZR2	Msantd2	sp|Q6NZR2|MSD2_MOUSE Myb/SANT-like DNA-binding domain-containing protein 2 OS=Mus musculus GN=Msantd2 PE=1 SV=1	1	1	61.361	0	0	0	19726000	0	0	0	0		Q6NZR2	Msantd2	4931500	0	#DIV/0!	#DIV/0!	0.177959	Yes
Q8K0V4	Cnot3	sp|Q8K0V4|CNOT3_MOUSE CCR4-NOT transcription complex subunit 3 OS=Mus musculus GN=Cnot3 PE=1 SV=1	1	1	81.945	19576000	0	0	0	0	0	0	0		Q8K0V4	Cnot3	4894000	0	#DIV/0!	#DIV/0!	0.177959	Yes
Q9Z0H8	Clip2	sp|Q9Z0H8|CLIP2_MOUSE CAP-Gly domain-containing linker protein 2 OS=Mus musculus GN=Clip2 PE=1 SV=2	4	4	115.91	19047000	0	0	0	0	0	0	0		Q9Z0H8	Clip2	4761750	0	#DIV/0!	#DIV/0!	0.177959	Yes
P97447	Fhl1	sp|P97447|FHL1_MOUSE Four and a half LIM domains protein 1 OS=Mus musculus GN=Fhl1 PE=1 SV=3	2	2	31.888	0	18851000	0	0	0	0	0	0		P97447	Fhl1	4712750	0	#DIV/0!	#DIV/0!	0.177959	Yes
A6H6A9	Rabgap1l	sp|A6H6A9|RBG1L_MOUSE Rab GTPase-activating protein 1-like OS=Mus musculus GN=Rabgap1l PE=1 SV=1	2	2	92.403	18353000	0	0	0	0	0	0	0		A6H6A9	Rabgap1l	4588250	0	#DIV/0!	#DIV/0!	0.177959	Yes
Q3UHX2	Pdap1	sp|Q3UHX2|HAP28_MOUSE 28 kDa heat- and acid-stable phosphoprotein OS=Mus musculus GN=Pdap1 PE=1 SV=1	1	1	20.605	0	0	18332000	0	0	0	0	0		Q3UHX2	Pdap1	4583000	0	#DIV/0!	#DIV/0!	0.177959	Yes
Q8BGC4	Zadh2	sp|Q8BGC4|ZADH2_MOUSE Zinc-binding alcohol dehydrogenase domain-containing protein 2 OS=Mus musculus GN=Zadh2 PE=1 SV=1	2	2	40.528	0	0	0	18322000	0	0	0	0		Q8BGC4	Zadh2	4580500	0	#DIV/0!	#DIV/0!	0.177959	Yes
Q9DAW9	Cnn3	sp|Q9DAW9|CNN3_MOUSE Calponin-3 OS=Mus musculus GN=Cnn3 PE=1 SV=1	3	3	36.428	0	18272000	0	0	0	0	0	0		Q9DAW9	Cnn3	4568000	0	#DIV/0!	#DIV/0!	0.177959	Yes
Q62167	Ddx3x	sp|Q62167|DDX3X_MOUSE ATP-dependent RNA helicase DDX3X OS=Mus musculus GN=Ddx3x PE=1 SV=3;sp|P16381|DDX3L_MOUSE Putative ATP-dependent RNA helicase Pl10 OS=Mus musculus GN=D1Pas1 PE=1 SV=1	2	2	73.101	0	0	0	17924000	0	0	0	0		Q62167	Ddx3x	4481000	0	#DIV/0!	#DIV/0!	0.177959	Yes
Q8R050	Gspt1	sp|Q8R050|ERF3A_MOUSE Eukaryotic peptide chain release factor GTP-binding subunit ERF3A OS=Mus musculus GN=Gspt1 PE=1 SV=2	6	4	68.625	17614000	0	0	0	0	0	0	0		Q8R050	Gspt1	4403500	0	#DIV/0!	#DIV/0!	0.177959	Yes
Q99K51	Pls3	sp|Q99K51|PLST_MOUSE Plastin-3 OS=Mus musculus GN=Pls3 PE=1 SV=3	4	4	70.741	0	0	0	17055000	0	0	0	0		Q99K51	Pls3	4263750	0	#DIV/0!	#DIV/0!	0.177959	Yes
Q6P8I4	Pcnp	sp|Q6P8I4|PCNP_MOUSE PEST proteolytic signal-containing nuclear protein OS=Mus musculus GN=Pcnp PE=1 SV=1	3	3	18.963	0	0	0	16905000	0	0	0	0		Q6P8I4	Pcnp	4226250	0	#DIV/0!	#DIV/0!	0.177959	Yes
Q60662	Akap4	sp|Q60662|AKAP4_MOUSE A-kinase anchor protein 4 OS=Mus musculus GN=Akap4 PE=1 SV=1	1	1	93.795	0	0	16351000	0	0	0	0	0		Q60662	Akap4	4087750	0	#DIV/0!	#DIV/0!	0.177959	Yes
O70566	Diaph2	sp|O70566|DIAP2_MOUSE Protein diaphanous homolog 2 OS=Mus musculus GN=Diaph2 PE=1 SV=2	4	4	124.87	0	16307000	0	0	0	0	0	0		O70566	Diaph2	4076750	0	#DIV/0!	#DIV/0!	0.177959	Yes
Q9JLF6	Tgm1	sp|Q9JLF6|TGM1_MOUSE Protein-glutamine gamma-glutamyltransferase K OS=Mus musculus GN=Tgm1 PE=1 SV=2	1	1	89.825	0	16141000	0	0	0	0	0	0		Q9JLF6	Tgm1	4035250	0	#DIV/0!	#DIV/0!	0.177959	Yes
Q06138	Cab39	sp|Q06138|CAB39_MOUSE Calcium-binding protein 39 OS=Mus musculus GN=Cab39 PE=1 SV=2	2	2	39.842	16105000	0	0	0	0	0	0	0		Q06138	Cab39	4026250	0	#DIV/0!	#DIV/0!	0.177959	Yes
A2ASS6	Ttn	sp|A2ASS6|TITIN_MOUSE Titin OS=Mus musculus GN=Ttn PE=1 SV=1	6	6	3906.4	0	15711000	0	0	0	0	0	0		A2ASS6	Ttn	3927750	0	#DIV/0!	#DIV/0!	0.177959	Yes
Q91YD9	Wasl	sp|Q91YD9|WASL_MOUSE Neural Wiskott-Aldrich syndrome protein OS=Mus musculus GN=Wasl PE=1 SV=1	3	3	54.274	0	0	15542000	0	0	0	0	0		Q91YD9	Wasl	3885500	0	#DIV/0!	#DIV/0!	0.177959	Yes
P60867	Rps20	sp|P60867|RS20_MOUSE 40S ribosomal protein S20 OS=Mus musculus GN=Rps20 PE=1 SV=1	1	1	13.373	0	0	15332000	0	0	0	0	0		P60867	Rps20	3833000	0	#DIV/0!	#DIV/0!	0.177959	Yes
Q9D3R6	Katnal2	sp|Q9D3R6|KATL2_MOUSE Katanin p60 ATPase-containing subunit A-like 2 OS=Mus musculus GN=Katnal2 PE=2 SV=2	1	1	61.152	15307000	0	0	0	0	0	0	0		Q9D3R6	Katnal2	3826750	0	#DIV/0!	#DIV/0!	0.177959	Yes
Q8BZ81	Lrrtm3	sp|Q8BZ81|LRRT3_MOUSE Leucine-rich repeat transmembrane neuronal protein 3 OS=Mus musculus GN=Lrrtm3 PE=2 SV=2	5	4	66.087	15074000	0	0	0	0	0	0	0		Q8BZ81	Lrrtm3	3768500	0	#DIV/0!	#DIV/0!	0.177959	Yes
Q9CQV4	Fam134c	sp|Q9CQV4|F134C_MOUSE Protein FAM134C OS=Mus musculus GN=Fam134c PE=1 SV=1	1	1	51.637	0	15074000	0	0	0	0	0	0		Q9CQV4	Fam134c	3768500	0	#DIV/0!	#DIV/0!	0.177959	Yes
Q9WTR1	Trpv2	sp|Q9WTR1|TRPV2_MOUSE Transient receptor potential cation channel subfamily V member 2 OS=Mus musculus GN=Trpv2 PE=1 SV=2	5	5	85.964	14700000	0	0	0	0	0	0	0		Q9WTR1	Trpv2	3675000	0	#DIV/0!	#DIV/0!	0.177959	Yes
P62500	Tsc22d1	sp|P62500|T22D1_MOUSE TSC22 domain family protein 1 OS=Mus musculus GN=Tsc22d1 PE=1 SV=2	2	2	109.81	0	0	14658000	0	0	0	0	0		P62500	Tsc22d1	3664500	0	#DIV/0!	#DIV/0!	0.177959	Yes
Q60865	Caprin1	sp|Q60865|CAPR1_MOUSE Caprin-1 OS=Mus musculus GN=Caprin1 PE=1 SV=2	1	1	78.168	0	14465000	0	0	0	0	0	0		Q60865	Caprin1	3616250	0	#DIV/0!	#DIV/0!	0.177959	Yes
Q9Z0F7	Sncg	sp|Q9Z0F7|SYUG_MOUSE Gamma-synuclein OS=Mus musculus GN=Sncg PE=1 SV=1	3	3	13.159	0	0	14120000	0	0	0	0	0		Q9Z0F7	Sncg	3530000	0	#DIV/0!	#DIV/0!	0.177959	Yes
Q5QNQ6	Osbp2	sp|Q5QNQ6|OSBP2_MOUSE Oxysterol-binding protein 2 OS=Mus musculus GN=Osbp2 PE=1 SV=1	5	5	101.35	0	0	14041000	0	0	0	0	0		Q5QNQ6	Osbp2	3510250	0	#DIV/0!	#DIV/0!	0.177959	Yes
Q9ERR1	Ndel1	sp|Q9ERR1|NDEL1_MOUSE Nuclear distribution protein nudE-like 1 OS=Mus musculus GN=Ndel1 PE=1 SV=2	5	5	38.365	0	13846000	0	0	0	0	0	0		Q9ERR1	Ndel1	3461500	0	#DIV/0!	#DIV/0!	0.177959	Yes
Q9Z130	Hnrnpdl	sp|Q9Z130|HNRDL_MOUSE Heterogeneous nuclear ribonucleoprotein D-like OS=Mus musculus GN=Hnrnpdl PE=1 SV=1	2	2	33.558	13829000	0	0	0	0	0	0	0		Q9Z130	Hnrnpdl	3457250	0	#DIV/0!	#DIV/0!	0.177959	Yes
Q9R233	Tapbp	sp|Q9R233|TPSN_MOUSE Tapasin OS=Mus musculus GN=Tapbp PE=1 SV=2	4	4	49.736	0	0	13731000	0	0	0	0	0		Q9R233	Tapbp	3432750	0	#DIV/0!	#DIV/0!	0.177959	Yes
Q5M8N4	Sdr39u1	sp|Q5M8N4|D39U1_MOUSE Epimerase family protein SDR39U1 OS=Mus musculus GN=Sdr39u1 PE=1 SV=1	2	2	32.994	0	0	0	13361000	0	0	0	0		Q5M8N4	Sdr39u1	3340250	0	#DIV/0!	#DIV/0!	0.177959	Yes
Q9JJG0	Tacc2	sp|Q9JJG0|TACC2_MOUSE Transforming acidic coiled-coil-containing protein 2 OS=Mus musculus GN=Tacc2 PE=1 SV=2	5	5	124.13	0	0	12967000	0	0	0	0	0		Q9JJG0	Tacc2	3241750	0	#DIV/0!	#DIV/0!	0.177959	Yes
Q6ZQK5	Acap2	sp|Q6ZQK5|ACAP2_MOUSE Arf-GAP with coiled-coil, ANK repeat and PH domain-containing protein 2 OS=Mus musculus GN=Acap2 PE=1 SV=2	4	4	87.21	0	0	12922000	0	0	0	0	0		Q6ZQK5	Acap2	3230500	0	#DIV/0!	#DIV/0!	0.177959	Yes
Q4QY64	Atad5	sp|Q4QY64|ATAD5_MOUSE ATPase family AAA domain-containing protein 5 OS=Mus musculus GN=Atad5 PE=1 SV=1	1	1	203.91	0	12670000	0	0	0	0	0	0		Q4QY64	Atad5	3167500	0	#DIV/0!	#DIV/0!	0.177959	Yes
Q01063	Pde4d	sp|Q01063|PDE4D_MOUSE cAMP-specific 3,5-cyclic phosphodiesterase 4D OS=Mus musculus GN=Pde4d PE=1 SV=2	2	1	84.562	12666000	0	0	0	0	0	0	0		Q01063	Pde4d	3166500	0	#DIV/0!	#DIV/0!	0.177959	Yes
Q9ET30	Tm9sf3	sp|Q9ET30|TM9S3_MOUSE Transmembrane 9 superfamily member 3 OS=Mus musculus GN=Tm9sf3 PE=1 SV=1	3	3	67.544	0	0	0	12460000	0	0	0	0		Q9ET30	Tm9sf3	3115000	0	#DIV/0!	#DIV/0!	0.177959	Yes
Q9DB27	Mcts1	sp|Q9DB27|MCTS1_MOUSE Malignant T-cell-amplified sequence 1 OS=Mus musculus GN=Mcts1 PE=1 SV=1;sp|Q9CQ21|MCTS2_MOUSE Malignant T-cell-amplified sequence 2 OS=Mus musculus GN=Mcts2 PE=1 SV=1	1	1	20.555	0	0	12315000	0	0	0	0	0		Q9DB27	Mcts1	3078750	0	#DIV/0!	#DIV/0!	0.177959	Yes
Q8CCX5	Krt222	sp|Q8CCX5|KT222_MOUSE Keratin-like protein KRT222 OS=Mus musculus GN=Krt222 PE=2 SV=1	1	1	34.197	0	0	11866000	0	0	0	0	0		Q8CCX5	Krt222	2966500	0	#DIV/0!	#DIV/0!	0.177959	Yes
Q80XA6	Reps2	sp|Q80XA6|REPS2_MOUSE RalBP1-associated Eps domain-containing protein 2 OS=Mus musculus GN=Reps2 PE=1 SV=1	3	3	57.749	0	11509000	0	0	0	0	0	0		Q80XA6	Reps2	2877250	0	#DIV/0!	#DIV/0!	0.177959	Yes
O54828	Rgs9	sp|O54828|RGS9_MOUSE Regulator of G-protein signaling 9 OS=Mus musculus GN=Rgs9 PE=1 SV=3	2	2	76.977	0	0	11463000	0	0	0	0	0		O54828	Rgs9	2865750	0	#DIV/0!	#DIV/0!	0.177959	Yes
P29595	Nedd8	sp|P29595|NEDD8_MOUSE NEDD8 OS=Mus musculus GN=Nedd8 PE=1 SV=2	1	1	8.9723	11417000	0	0	0	0	0	0	0		P29595	Nedd8	2854250	0	#DIV/0!	#DIV/0!	0.177959	Yes
Q9JLB9	Pvrl3	sp|Q9JLB9|PVRL3_MOUSE Nectin-3 OS=Mus musculus GN=Pvrl3 PE=1 SV=1	1	1	60.582	11316000	0	0	0	0	0	0	0		Q9JLB9	Pvrl3	2829000	0	#DIV/0!	#DIV/0!	0.177959	Yes
Q6P1Y8	Inpp4b	sp|Q6P1Y8|INP4B_MOUSE Type II inositol 3,4-bisphosphate 4-phosphatase OS=Mus musculus GN=Inpp4b PE=2 SV=1	3	3	104.53	0	10876000	0	0	0	0	0	0		Q6P1Y8	Inpp4b	2719000	0	#DIV/0!	#DIV/0!	0.177959	Yes
Q61768	Kif5b	sp|Q61768|KINH_MOUSE Kinesin-1 heavy chain OS=Mus musculus GN=Kif5b PE=1 SV=3	5	5	109.55	10870000	0	0	0	0	0	0	0		Q61768	Kif5b	2717500	0	#DIV/0!	#DIV/0!	0.177959	Yes
Q9CWJ9	Atic	sp|Q9CWJ9|PUR9_MOUSE Bifunctional purine biosynthesis protein PURH OS=Mus musculus GN=Atic PE=1 SV=2	1	1	64.217	0	10652000	0	0	0	0	0	0		Q9CWJ9	Atic	2663000	0	#DIV/0!	#DIV/0!	0.177959	Yes
D3YZP9	Ccdc6	sp|D3YZP9|CCDC6_MOUSE Coiled-coil domain-containing protein 6 OS=Mus musculus GN=Ccdc6 PE=1 SV=1	3	3	52.938	0	0	0	10227000	0	0	0	0		D3YZP9	Ccdc6	2556750	0	#DIV/0!	#DIV/0!	0.177959	Yes
Q5NBX1	Cobl	sp|Q5NBX1|COBL_MOUSE Protein cordon-bleu OS=Mus musculus GN=Cobl PE=1 SV=1	2	2	143.86	0	10219000	0	0	0	0	0	0		Q5NBX1	Cobl	2554750	0	#DIV/0!	#DIV/0!	0.177959	Yes
O08784	Tcof1	sp|O08784|TCOF_MOUSE Treacle protein OS=Mus musculus GN=Tcof1 PE=1 SV=1	3	3	135	0	10214000	0	0	0	0	0	0		O08784	Tcof1	2553500	0	#DIV/0!	#DIV/0!	0.177959	Yes
P42227	Stat3	sp|P42227|STAT3_MOUSE Signal transducer and activator of transcription 3 OS=Mus musculus GN=Stat3 PE=1 SV=2	2	2	88.053	0	10183000	0	0	0	0	0	0		P42227	Stat3	2545750	0	#DIV/0!	#DIV/0!	0.177959	Yes
Q8CGF7	Tcerg1	sp|Q8CGF7|TCRG1_MOUSE Transcription elongation regulator 1 OS=Mus musculus GN=Tcerg1 PE=1 SV=2	1	1	123.79	0	10108000	0	0	0	0	0	0		Q8CGF7	Tcerg1	2527000	0	#DIV/0!	#DIV/0!	0.177959	Yes
Q8C3F2	Fam120c	sp|Q8C3F2|F120C_MOUSE Constitutive coactivator of PPAR-gamma-like protein 2 OS=Mus musculus GN=Fam120c PE=1 SV=3	2	2	119.72	0	10014000	0	0	0	0	0	0		Q8C3F2	Fam120c	2503500	0	#DIV/0!	#DIV/0!	0.177959	Yes
Q8C878	Uba3	sp|Q8C878|UBA3_MOUSE NEDD8-activating enzyme E1 catalytic subunit OS=Mus musculus GN=Uba3 PE=1 SV=2	2	2	51.737	0	0	0	9631300	0	0	0	0		Q8C878	Uba3	2407825	0	#DIV/0!	#DIV/0!	0.177959	Yes
Q6NZC7	Sec23ip	sp|Q6NZC7|S23IP_MOUSE SEC23-interacting protein OS=Mus musculus GN=Sec23ip PE=1 SV=2	2	2	110.78	0	9375500	0	0	0	0	0	0		Q6NZC7	Sec23ip	2343875	0	#DIV/0!	#DIV/0!	0.177959	Yes
Q3UHF7	Hivep2	sp|Q3UHF7|ZEP2_MOUSE Transcription factor HIVEP2 OS=Mus musculus GN=Hivep2 PE=1 SV=1	4	4	266.7	0	9355600	0	0	0	0	0	0		Q3UHF7	Hivep2	2338900	0	#DIV/0!	#DIV/0!	0.177959	Yes
Q6P5D8	Smchd1	sp|Q6P5D8|SMHD1_MOUSE Structural maintenance of chromosomes flexible hinge domain-containing protein 1 OS=Mus musculus GN=Smchd1 PE=1 SV=2	5	5	225.65	0	0	9153000	0	0	0	0	0		Q6P5D8	Smchd1	2288250	0	#DIV/0!	#DIV/0!	0.177959	Yes
Q9CZX7	Tmem55a	sp|Q9CZX7|TM55A_MOUSE Type 2 phosphatidylinositol 4,5-bisphosphate 4-phosphatase OS=Mus musculus GN=Tmem55a PE=1 SV=1	1	1	28.038	0	9092100	0	0	0	0	0	0		Q9CZX7	Tmem55a	2273025	0	#DIV/0!	#DIV/0!	0.177959	Yes
Q80TN5	Zdhhc17	sp|Q80TN5|ZDH17_MOUSE Palmitoyltransferase ZDHHC17 OS=Mus musculus GN=Zdhhc17 PE=1 SV=2	1	1	72.62	0	0	0	9088200	0	0	0	0		Q80TN5	Zdhhc17	2272050	0	#DIV/0!	#DIV/0!	0.177959	Yes
Q9D1M0	Sec13	sp|Q9D1M0|SEC13_MOUSE Protein SEC13 homolog OS=Mus musculus GN=Sec13 PE=1 SV=3	2	2	35.565	0	8881800	0	0	0	0	0	0		Q9D1M0	Sec13	2220450	0	#DIV/0!	#DIV/0!	0.177959	Yes
Q61166	Mapre1	sp|Q61166|MARE1_MOUSE Microtubule-associated protein RP/EB family member 1 OS=Mus musculus GN=Mapre1 PE=1 SV=3	3	3	30.016	0	0	0	8769100	0	0	0	0		Q61166	Mapre1	2192275	0	#DIV/0!	#DIV/0!	0.177959	Yes
Q3U5C7	Prickle1	sp|Q3U5C7|PRIC1_MOUSE Prickle-like protein 1 OS=Mus musculus GN=Prickle1 PE=1 SV=1	2	2	94.13	8626800	0	0	0	0	0	0	0		Q3U5C7	Prickle1	2156700	0	#DIV/0!	#DIV/0!	0.177959	Yes
P47915	Rpl29	sp|P47915|RL29_MOUSE 60S ribosomal protein L29 OS=Mus musculus GN=Rpl29 PE=2 SV=2	2	2	17.587	0	0	0	8615000	0	0	0	0		P47915	Rpl29	2153750	0	#DIV/0!	#DIV/0!	0.177959	Yes
P60122	Ruvbl1	sp|P60122|RUVB1_MOUSE RuvB-like 1 OS=Mus musculus GN=Ruvbl1 PE=1 SV=1	2	2	50.213	0	0	8578700	0	0	0	0	0		P60122	Ruvbl1	2144675	0	#DIV/0!	#DIV/0!	0.177959	Yes
Q3V3V9	Rltpr	sp|Q3V3V9|CARL2_MOUSE F-actin-uncapping protein RLTPR OS=Mus musculus GN=Rltpr PE=1 SV=2	3	3	141.37	0	8554900	0	0	0	0	0	0		Q3V3V9	Rltpr	2138725	0	#DIV/0!	#DIV/0!	0.177959	Yes
Q9WU42	Ncor2	sp|Q9WU42|NCOR2_MOUSE Nuclear receptor corepressor 2 OS=Mus musculus GN=Ncor2 PE=1 SV=3	3	3	269.8	0	8541300	0	0	0	0	0	0		Q9WU42	Ncor2	2135325	0	#DIV/0!	#DIV/0!	0.177959	Yes
Q8BWT5	Dip2a	sp|Q8BWT5|DIP2A_MOUSE Disco-interacting protein 2 homolog A OS=Mus musculus GN=Dip2a PE=1 SV=3	5	5	165.25	0	8254900	0	0	0	0	0	0		Q8BWT5	Dip2a	2063725	0	#DIV/0!	#DIV/0!	0.177959	Yes
Q63850	Nup62	sp|Q63850|NUP62_MOUSE Nuclear pore glycoprotein p62 OS=Mus musculus GN=Nup62 PE=1 SV=2	2	2	53.254	8204500	0	0	0	0	0	0	0		Q63850	Nup62	2051125	0	#DIV/0!	#DIV/0!	0.177959	Yes
Q9D9V3	Echdc1	sp|Q9D9V3|ECHD1_MOUSE Ethylmalonyl-CoA decarboxylase OS=Mus musculus GN=Echdc1 PE=1 SV=2	2	2	35.467	8127000	0	0	0	0	0	0	0		Q9D9V3	Echdc1	2031750	0	#DIV/0!	#DIV/0!	0.177959	Yes
Q9DBX2	Pdcl	sp|Q9DBX2|PHLP_MOUSE Phosducin-like protein OS=Mus musculus GN=Pdcl PE=1 SV=1	2	2	34.406	0	8118700	0	0	0	0	0	0		Q9DBX2	Pdcl	2029675	0	#DIV/0!	#DIV/0!	0.177959	Yes
Q922Q8	Lrrc59	sp|Q922Q8|LRC59_MOUSE Leucine-rich repeat-containing protein 59 OS=Mus musculus GN=Lrrc59 PE=1 SV=1	2	2	34.877	0	0	8074500	0	0	0	0	0		Q922Q8	Lrrc59	2018625	0	#DIV/0!	#DIV/0!	0.177959	Yes
P97411	Ica1	sp|P97411|ICA69_MOUSE Islet cell autoantigen 1 OS=Mus musculus GN=Ica1 PE=1 SV=3	2	2	54.324	0	0	8052400	0	0	0	0	0		P97411	Ica1	2013100	0	#DIV/0!	#DIV/0!	0.177959	Yes
E9Q3S4	Map3k19	sp|E9Q3S4|M3K19_MOUSE Mitogen-activated protein kinase kinase kinase 19 OS=Mus musculus GN=Map3k19 PE=3 SV=1	1	1	146.41	0	0	0	8025900	0	0	0	0		E9Q3S4	Map3k19	2006475	0	#DIV/0!	#DIV/0!	0.177959	Yes
Q9JKC8	Ap3m1	sp|Q9JKC8|AP3M1_MOUSE AP-3 complex subunit mu-1 OS=Mus musculus GN=Ap3m1 PE=1 SV=1	3	3	46.936	0	7976500	0	0	0	0	0	0		Q9JKC8	Ap3m1	1994125	0	#DIV/0!	#DIV/0!	0.177959	Yes
Q5SXA9	Wwc1	sp|Q5SXA9|KIBRA_MOUSE Protein KIBRA OS=Mus musculus GN=Wwc1 PE=1 SV=1	1	1	124.11	7966900	0	0	0	0	0	0	0		Q5SXA9	Wwc1	1991725	0	#DIV/0!	#DIV/0!	0.177959	Yes
O35239	Ptpn9	sp|O35239|PTN9_MOUSE Tyrosine-protein phosphatase non-receptor type 9 OS=Mus musculus GN=Ptpn9 PE=1 SV=2	2	2	67.969	0	0	0	7946600	0	0	0	0		O35239	Ptpn9	1986650	0	#DIV/0!	#DIV/0!	0.177959	Yes
Q99KR8	Fuca2	sp|Q99KR8|FUCO2_MOUSE Plasma alpha-L-fucosidase OS=Mus musculus GN=Fuca2 PE=1 SV=1	1	1	53.645	0	7867800	0	0	0	0	0	0		Q99KR8	Fuca2	1966950	0	#DIV/0!	#DIV/0!	0.177959	Yes
Q9EP53	Tsc1	sp|Q9EP53|TSC1_MOUSE Hamartin OS=Mus musculus GN=Tsc1 PE=1 SV=1	1	1	128.74	7864700	0	0	0	0	0	0	0		Q9EP53	Tsc1	1966175	0	#DIV/0!	#DIV/0!	0.177959	Yes
Q64455	Ptprj	sp|Q64455|PTPRJ_MOUSE Receptor-type tyrosine-protein phosphatase eta OS=Mus musculus GN=Ptprj PE=1 SV=2	1	1	136.77	0	7739800	0	0	0	0	0	0		Q64455	Ptprj	1934950	0	#DIV/0!	#DIV/0!	0.177959	Yes
Q68FG3	Spty2d1	sp|Q68FG3|SPT2_MOUSE Protein SPT2 homolog OS=Mus musculus GN=Spty2d1 PE=2 SV=1	1	1	74.817	0	0	0	7716400	0	0	0	0		Q68FG3	Spty2d1	1929100	0	#DIV/0!	#DIV/0!	0.177959	Yes
Q99K43	Prc1	sp|Q99K43|PRC1_MOUSE Protein regulator of cytokinesis 1 OS=Mus musculus GN=Prc1 PE=1 SV=2	1	1	70.289	0	0	7710300	0	0	0	0	0		Q99K43	Prc1	1927575	0	#DIV/0!	#DIV/0!	0.177959	Yes
Q9Z2V6	Hdac5	sp|Q9Z2V6|HDAC5_MOUSE Histone deacetylase 5 OS=Mus musculus GN=Hdac5 PE=1 SV=2	2	2	120.94	0	0	7703300	0	0	0	0	0		Q9Z2V6	Hdac5	1925825	0	#DIV/0!	#DIV/0!	0.177959	Yes
Q64339	Isg15	sp|Q64339|ISG15_MOUSE Ubiquitin-like protein ISG15 OS=Mus musculus GN=Isg15 PE=1 SV=4	2	2	17.897	0	7696300	0	0	0	0	0	0		Q64339	Isg15	1924075	0	#DIV/0!	#DIV/0!	0.177959	Yes
Q80TA6	Mtmr12	sp|Q80TA6|MTMRC_MOUSE Myotubularin-related protein 12 OS=Mus musculus GN=Mtmr12 PE=1 SV=2	3	3	85.515	0	0	0	7664900	0	0	0	0		Q80TA6	Mtmr12	1916225	0	#DIV/0!	#DIV/0!	0.177959	Yes
Q91VX2	Ubap2	sp|Q91VX2|UBAP2_MOUSE Ubiquitin-associated protein 2 OS=Mus musculus GN=Ubap2 PE=1 SV=1	3	3	117.96	0	7558700	0	0	0	0	0	0		Q91VX2	Ubap2	1889675	0	#DIV/0!	#DIV/0!	0.177959	Yes
Q8R1A4	Dock7	sp|Q8R1A4|DOCK7_MOUSE Dedicator of cytokinesis protein 7 OS=Mus musculus GN=Dock7 PE=1 SV=3	2	2	241.44	0	7547600	0	0	0	0	0	0		Q8R1A4	Dock7	1886900	0	#DIV/0!	#DIV/0!	0.177959	Yes
Q3UKJ7	Smu1	sp|Q3UKJ7|SMU1_MOUSE WD40 repeat-containing protein SMU1 OS=Mus musculus GN=Smu1 PE=2 SV=2	3	3	57.543	7529800	0	0	0	0	0	0	0		Q3UKJ7	Smu1	1882450	0	#DIV/0!	#DIV/0!	0.177959	Yes
Q61249	Igbp1	sp|Q61249|IGBP1_MOUSE Immunoglobulin-binding protein 1 OS=Mus musculus GN=Igbp1 PE=1 SV=1	2	2	38.97	0	0	0	7453200	0	0	0	0		Q61249	Igbp1	1863300	0	#DIV/0!	#DIV/0!	0.177959	Yes
Q9WV32	Arpc1b	sp|Q9WV32|ARC1B_MOUSE Actin-related protein 2/3 complex subunit 1B OS=Mus musculus GN=Arpc1b PE=1 SV=4	1	1	41.063	0	0	7359200	0	0	0	0	0		Q9WV32	Arpc1b	1839800	0	#DIV/0!	#DIV/0!	0.177959	Yes
Q9CZ04	Cops7a	sp|Q9CZ04|CSN7A_MOUSE COP9 signalosome complex subunit 7a OS=Mus musculus GN=Cops7a PE=1 SV=2	4	4	30.224	0	0	7314600	0	0	0	0	0		Q9CZ04	Cops7a	1828650	0	#DIV/0!	#DIV/0!	0.177959	Yes
Q8C4G9	Adgra1	sp|Q8C4G9|AGRA1_MOUSE Adhesion G protein-coupled receptor A1 OS=Mus musculus GN=Adgra1 PE=2 SV=1	1	1	63.496	0	0	0	7302500	0	0	0	0		Q8C4G9	Adgra1	1825625	0	#DIV/0!	#DIV/0!	0.177959	Yes
Q9ET80	Jph1	sp|Q9ET80|JPH1_MOUSE Junctophilin-1 OS=Mus musculus GN=Jph1 PE=1 SV=1	1	1	71.904	0	7260700	0	0	0	0	0	0		Q9ET80	Jph1	1815175	0	#DIV/0!	#DIV/0!	0.177959	Yes
B2RY56	Rbm25	sp|B2RY56|RBM25_MOUSE RNA-binding protein 25 OS=Mus musculus GN=Rbm25 PE=1 SV=2	2	2	99.551	0	0	7174500	0	0	0	0	0		B2RY56	Rbm25	1793625	0	#DIV/0!	#DIV/0!	0.177959	Yes
Q60519	Sema5b	sp|Q60519|SEM5B_MOUSE Semaphorin-5B OS=Mus musculus GN=Sema5b PE=2 SV=2	1	1	120.33	0	0	7173100	0	0	0	0	0		Q60519	Sema5b	1793275	0	#DIV/0!	#DIV/0!	0.177959	Yes
Q8R164	Bphl	sp|Q8R164|BPHL_MOUSE Valacyclovir hydrolase OS=Mus musculus GN=Bphl PE=1 SV=1	5	5	32.851	0	6865100	0	0	0	0	0	0		Q8R164	Bphl	1716275	0	#DIV/0!	#DIV/0!	0.177959	Yes
Q9D478	Odf2l	sp|Q9D478|ODF2L_MOUSE Outer dense fiber protein 2-like OS=Mus musculus GN=Odf2l PE=2 SV=1	1	1	74.15	0	0	0	6800200	0	0	0	0		Q9D478	Odf2l	1700050	0	#DIV/0!	#DIV/0!	0.177959	Yes
Q9JM13	Rabgef1	sp|Q9JM13|RABX5_MOUSE Rab5 GDP/GTP exchange factor OS=Mus musculus GN=Rabgef1 PE=1 SV=1	2	2	56.868	6785100	0	0	0	0	0	0	0		Q9JM13	Rabgef1	1696275	0	#DIV/0!	#DIV/0!	0.177959	Yes
P97434	Mprip	sp|P97434|MPRIP_MOUSE Myosin phosphatase Rho-interacting protein OS=Mus musculus GN=Mprip PE=1 SV=2	4	4	116.41	0	0	0	6739200	0	0	0	0		P97434	Mprip	1684800	0	#DIV/0!	#DIV/0!	0.177959	Yes
Q8BGX0	Trim23	sp|Q8BGX0|TRI23_MOUSE E3 ubiquitin-protein ligase TRIM23 OS=Mus musculus GN=Trim23 PE=2 SV=1	1	1	63.931	0	0	0	6651200	0	0	0	0		Q8BGX0	Trim23	1662800	0	#DIV/0!	#DIV/0!	0.177959	Yes
P59016	Vps33b	sp|P59016|VP33B_MOUSE Vacuolar protein sorting-associated protein 33B OS=Mus musculus GN=Vps33b PE=1 SV=1	5	5	70.525	6619900	0	0	0	0	0	0	0		P59016	Vps33b	1654975	0	#DIV/0!	#DIV/0!	0.177959	Yes
Q8K2F8	Lsm14a	sp|Q8K2F8|LS14A_MOUSE Protein LSM14 homolog A OS=Mus musculus GN=Lsm14a PE=1 SV=1	1	1	50.545	0	0	6488400	0	0	0	0	0		Q8K2F8	Lsm14a	1622100	0	#DIV/0!	#DIV/0!	0.177959	Yes
O89084	Pde4a	sp|O89084|PDE4A_MOUSE cAMP-specific 3,5-cyclic phosphodiesterase 4A OS=Mus musculus GN=Pde4a PE=1 SV=2	1	1	93.557	6451000	0	0	0	0	0	0	0		O89084	Pde4a	1612750	0	#DIV/0!	#DIV/0!	0.177959	Yes
Q9EQ28	Pold3	sp|Q9EQ28|DPOD3_MOUSE DNA polymerase delta subunit 3 OS=Mus musculus GN=Pold3 PE=1 SV=2	1	1	50.835	0	6386100	0	0	0	0	0	0		Q9EQ28	Pold3	1596525	0	#DIV/0!	#DIV/0!	0.177959	Yes
O70293	Grk6	sp|O70293|GRK6_MOUSE G protein-coupled receptor kinase 6 OS=Mus musculus GN=Grk6 PE=1 SV=1;sp|Q8VEB1|GRK5_MOUSE G protein-coupled receptor kinase 5 OS=Mus musculus GN=Grk5 PE=1 SV=2	2	2	65.978	0	0	6296100	0	0	0	0	0		O70293	Grk6	1574025	0	#DIV/0!	#DIV/0!	0.177959	Yes
Q9D7B1	Dus2	sp|Q9D7B1|DUS2L_MOUSE tRNA-dihydrouridine(20) synthase [NAD(P)+]-like OS=Mus musculus GN=Dus2 PE=1 SV=1	1	1	55.324	0	6282000	0	0	0	0	0	0		Q9D7B1	Dus2	1570500	0	#DIV/0!	#DIV/0!	0.177959	Yes
P54728	Rad23b	sp|P54728|RD23B_MOUSE UV excision repair protein RAD23 homolog B OS=Mus musculus GN=Rad23b PE=1 SV=2;sp|P54726|RD23A_MOUSE UV excision repair protein RAD23 homolog A OS=Mus musculus GN=Rad23a PE=1 SV=2	2	2	43.512	0	6174000	0	0	0	0	0	0		P54728	Rad23b	1543500	0	#DIV/0!	#DIV/0!	0.177959	Yes
Q5SVR0	Tbc1d9b	sp|Q5SVR0|TBC9B_MOUSE TBC1 domain family member 9B OS=Mus musculus GN=Tbc1d9b PE=1 SV=1	1	1	141.78	0	0	6124200	0	0	0	0	0		Q5SVR0	Tbc1d9b	1531050	0	#DIV/0!	#DIV/0!	0.177959	Yes
Q8K441	Abca6	sp|Q8K441|ABCA6_MOUSE ATP-binding cassette sub-family A member 6 OS=Mus musculus GN=Abca6 PE=1 SV=2	2	2	183.28	0	0	6102800	0	0	0	0	0		Q8K441	Abca6	1525700	0	#DIV/0!	#DIV/0!	0.177959	Yes
Q9CXX9	Cuedc2	sp|Q9CXX9|CUED2_MOUSE CUE domain-containing protein 2 OS=Mus musculus GN=Cuedc2 PE=1 SV=1	1	1	31.852	6083800	0	0	0	0	0	0	0		Q9CXX9	Cuedc2	1520950	0	#DIV/0!	#DIV/0!	0.177959	Yes
O70591	Pfdn2	sp|O70591|PFD2_MOUSE Prefoldin subunit 2 OS=Mus musculus GN=Pfdn2 PE=1 SV=2	1	1	16.534	0	0	6057800	0	0	0	0	0		O70591	Pfdn2	1514450	0	#DIV/0!	#DIV/0!	0.177959	Yes
Q64282	Ifit1	sp|Q64282|IFIT1_MOUSE Interferon-induced protein with tetratricopeptide repeats 1 OS=Mus musculus GN=Ifit1 PE=1 SV=2	1	1	53.737	6019300	0	0	0	0	0	0	0		Q64282	Ifit1	1504825	0	#DIV/0!	#DIV/0!	0.177959	Yes
Q9CZX9	Emc4	sp|Q9CZX9|EMC4_MOUSE ER membrane protein complex subunit 4 OS=Mus musculus GN=Emc4 PE=1 SV=1	1	1	20.116	0	0	0	5993400	0	0	0	0		Q9CZX9	Emc4	1498350	0	#DIV/0!	#DIV/0!	0.177959	Yes
Q9CZX0	Elp3	sp|Q9CZX0|ELP3_MOUSE Elongator complex protein 3 OS=Mus musculus GN=Elp3 PE=1 SV=1	3	3	62.384	5990100	0	0	0	0	0	0	0		Q9CZX0	Elp3	1497525	0	#DIV/0!	#DIV/0!	0.177959	Yes
Q80XU3	Nucks1	sp|Q80XU3|NUCKS_MOUSE Nuclear ubiquitous casein and cyclin-dependent kinase substrate 1 OS=Mus musculus GN=Nucks1 PE=1 SV=1	2	2	26.313	0	0	5948300	0	0	0	0	0		Q80XU3	Nucks1	1487075	0	#DIV/0!	#DIV/0!	0.177959	Yes
O89106	Fhit	sp|O89106|FHIT_MOUSE Bis(5-adenosyl)-triphosphatase OS=Mus musculus GN=Fhit PE=1 SV=3	1	1	17.234	0	0	5946400	0	0	0	0	0		O89106	Fhit	1486600	0	#DIV/0!	#DIV/0!	0.177959	Yes
Q6NXJ0	Wwc2	sp|Q6NXJ0|WWC2_MOUSE Protein WWC2 OS=Mus musculus GN=Wwc2 PE=1 SV=1	2	2	132.62	0	5893200	0	0	0	0	0	0		Q6NXJ0	Wwc2	1473300	0	#DIV/0!	#DIV/0!	0.177959	Yes
Q80XQ2	Tbc1d5	sp|Q80XQ2|TBCD5_MOUSE TBC1 domain family member 5 OS=Mus musculus GN=Tbc1d5 PE=1 SV=2	1	1	91.836	5891200	0	0	0	0	0	0	0		Q80XQ2	Tbc1d5	1472800	0	#DIV/0!	#DIV/0!	0.177959	Yes
Q8K4J6	Mkl1	sp|Q8K4J6|MKL1_MOUSE MKL/myocardin-like protein 1 OS=Mus musculus GN=Mkl1 PE=1 SV=2	1	1	102.54	0	5882100	0	0	0	0	0	0		Q8K4J6	Mkl1	1470525	0	#DIV/0!	#DIV/0!	0.177959	Yes
Q3UMU9	Hdgfrp2	sp|Q3UMU9|HDGR2_MOUSE Hepatoma-derived growth factor-related protein 2 OS=Mus musculus GN=Hdgfrp2 PE=1 SV=1	1	1	74.29	0	5810400	0	0	0	0	0	0		Q3UMU9	Hdgfrp2	1452600	0	#DIV/0!	#DIV/0!	0.177959	Yes
Q8CGU1	Calcoco1	sp|Q8CGU1|CACO1_MOUSE Calcium-binding and coiled-coil domain-containing protein 1 OS=Mus musculus GN=Calcoco1 PE=1 SV=2	3	3	77.279	0	0	0	5705500	0	0	0	0		Q8CGU1	Calcoco1	1426375	0	#DIV/0!	#DIV/0!	0.177959	Yes
P54285	Cacnb3	sp|P54285|CACB3_MOUSE Voltage-dependent L-type calcium channel subunit beta-3 OS=Mus musculus GN=Cacnb3 PE=1 SV=2	1	1	54.571	0	0	5609500	0	0	0	0	0		P54285	Cacnb3	1402375	0	#DIV/0!	#DIV/0!	0.177959	Yes
Q80XR2	Atp2c1	sp|Q80XR2|AT2C1_MOUSE Calcium-transporting ATPase type 2C member 1 OS=Mus musculus GN=Atp2c1 PE=1 SV=2	3	3	100.3	0	0	5586000	0	0	0	0	0		Q80XR2	Atp2c1	1396500	0	#DIV/0!	#DIV/0!	0.177959	Yes
Q922F4	Tubb6	sp|Q922F4|TBB6_MOUSE Tubulin beta-6 chain OS=Mus musculus GN=Tubb6 PE=1 SV=1	1	1	50.09	0	5552700	0	0	0	0	0	0		Q922F4	Tubb6	1388175	0	#DIV/0!	#DIV/0!	0.177959	Yes
Q80TI0	Gramd1b	sp|Q80TI0|GRM1B_MOUSE GRAM domain-containing protein 1B OS=Mus musculus GN=Gramd1b PE=1 SV=2	2	2	85.354	0	0	0	5528300	0	0	0	0		Q80TI0	Gramd1b	1382075	0	#DIV/0!	#DIV/0!	0.177959	Yes
Q8VBT9	Aspscr1	sp|Q8VBT9|ASPC1_MOUSE Tether containing UBX domain for GLUT4 OS=Mus musculus GN=Aspscr1 PE=1 SV=1	1	1	59.795	0	0	5520600	0	0	0	0	0		Q8VBT9	Aspscr1	1380150	0	#DIV/0!	#DIV/0!	0.177959	Yes
Q9D938	Tmem160	sp|Q9D938|TM160_MOUSE Transmembrane protein 160 OS=Mus musculus GN=Tmem160 PE=2 SV=1	2	2	19.587	0	5426600	0	0	0	0	0	0		Q9D938	Tmem160	1356650	0	#DIV/0!	#DIV/0!	0.177959	Yes
P81122	Irs2	sp|P81122|IRS2_MOUSE Insulin receptor substrate 2 OS=Mus musculus GN=Irs2 PE=1 SV=2	1	1	136.76	0	5375100	0	0	0	0	0	0		P81122	Irs2	1343775	0	#DIV/0!	#DIV/0!	0.177959	Yes
Q9D0L7	Armc10	sp|Q9D0L7|ARM10_MOUSE Armadillo repeat-containing protein 10 OS=Mus musculus GN=Armc10 PE=1 SV=1	3	3	33.31	5373300	0	0	0	0	0	0	0		Q9D0L7	Armc10	1343325	0	#DIV/0!	#DIV/0!	0.177959	Yes
Q8BWY9	Kiaa1524	sp|Q8BWY9|CIP2A_MOUSE Protein CIP2A OS=Mus musculus GN=Kiaa1524 PE=1 SV=3	1	1	102.04	0	5364000	0	0	0	0	0	0		Q8BWY9	Kiaa1524	1341000	0	#DIV/0!	#DIV/0!	0.177959	Yes
P47934	Crat	sp|P47934|CACP_MOUSE Carnitine O-acetyltransferase OS=Mus musculus GN=Crat PE=1 SV=3	4	4	70.839	5336300	0	0	0	0	0	0	0		P47934	Crat	1334075	0	#DIV/0!	#DIV/0!	0.177959	Yes
Q3ULJ0	Gpd1l	sp|Q3ULJ0|GPD1L_MOUSE Glycerol-3-phosphate dehydrogenase 1-like protein OS=Mus musculus GN=Gpd1l PE=1 SV=2	3	3	38.225	5330500	0	0	0	0	0	0	0		Q3ULJ0	Gpd1l	1332625	0	#DIV/0!	#DIV/0!	0.177959	Yes
P70195	Psmb7	sp|P70195|PSB7_MOUSE Proteasome subunit beta type-7 OS=Mus musculus GN=Psmb7 PE=1 SV=1	3	3	29.891	0	0	0	5257600	0	0	0	0		P70195	Psmb7	1314400	0	#DIV/0!	#DIV/0!	0.177959	Yes
Q78JE5	Fbxo22	sp|Q78JE5|FBX22_MOUSE F-box only protein 22 OS=Mus musculus GN=Fbxo22 PE=1 SV=2	1	1	44.202	5248100	0	0	0	0	0	0	0		Q78JE5	Fbxo22	1312025	0	#DIV/0!	#DIV/0!	0.177959	Yes
Q9D8N2	Fam45a	sp|Q9D8N2|FA45A_MOUSE Protein FAM45A OS=Mus musculus GN=Fam45a PE=1 SV=2	3	3	40.42	0	0	5243800	0	0	0	0	0		Q9D8N2	Fam45a	1310950	0	#DIV/0!	#DIV/0!	0.177959	Yes
Q8BG40	Katnb1	sp|Q8BG40|KTNB1_MOUSE Katanin p80 WD40 repeat-containing subunit B1 OS=Mus musculus GN=Katnb1 PE=1 SV=1	1	1	72.638	0	5177400	0	0	0	0	0	0		Q8BG40	Katnb1	1294350	0	#DIV/0!	#DIV/0!	0.177959	Yes
Q9D8S3	Arfgap3	sp|Q9D8S3|ARFG3_MOUSE ADP-ribosylation factor GTPase-activating protein 3 OS=Mus musculus GN=Arfgap3 PE=1 SV=2	5	5	57.455	0	0	5101600	0	0	0	0	0		Q9D8S3	Arfgap3	1275400	0	#DIV/0!	#DIV/0!	0.177959	Yes
Q6PD24	Ankrd13d	sp|Q6PD24|AN13D_MOUSE Ankyrin repeat domain-containing protein 13D OS=Mus musculus GN=Ankrd13d PE=1 SV=2	1	1	68.075	0	0	0	5084500	0	0	0	0		Q6PD24	Ankrd13d	1271125	0	#DIV/0!	#DIV/0!	0.177959	Yes
Q9Z2W0	Dnpep	sp|Q9Z2W0|DNPEP_MOUSE Aspartyl aminopeptidase OS=Mus musculus GN=Dnpep PE=1 SV=2	3	3	52.206	5043000	0	0	0	0	0	0	0		Q9Z2W0	Dnpep	1260750	0	#DIV/0!	#DIV/0!	0.177959	Yes
Q3UH99	Shisa6	sp|Q3UH99|SHSA6_MOUSE Protein shisa-6 homolog OS=Mus musculus GN=Shisa6 PE=1 SV=1	1	1	58.425	5010600	0	0	0	0	0	0	0		Q3UH99	Shisa6	1252650	0	#DIV/0!	#DIV/0!	0.177959	Yes
Q62077	Plcg1	sp|Q62077|PLCG1_MOUSE 1-phosphatidylinositol 4,5-bisphosphate phosphodiesterase gamma-1 OS=Mus musculus GN=Plcg1 PE=1 SV=2	8	8	149.67	0	4984000	0	0	0	0	0	0		Q62077	Plcg1	1246000	0	#DIV/0!	#DIV/0!	0.177959	Yes
Q3UJD6	Usp19	sp|Q3UJD6|UBP19_MOUSE Ubiquitin carboxyl-terminal hydrolase 19 OS=Mus musculus GN=Usp19 PE=1 SV=1	2	2	150.55	0	4958700	0	0	0	0	0	0		Q3UJD6	Usp19	1239675	0	#DIV/0!	#DIV/0!	0.177959	Yes
Q810A7	Ddx42	sp|Q810A7|DDX42_MOUSE ATP-dependent RNA helicase DDX42 OS=Mus musculus GN=Ddx42 PE=1 SV=3	2	2	101.96	4924400	0	0	0	0	0	0	0		Q810A7	Ddx42	1231100	0	#DIV/0!	#DIV/0!	0.177959	Yes
Q8BUK6	Hook3	sp|Q8BUK6|HOOK3_MOUSE Protein Hook homolog 3 OS=Mus musculus GN=Hook3 PE=1 SV=2	3	3	83.217	4906500	0	0	0	0	0	0	0		Q8BUK6	Hook3	1226625	0	#DIV/0!	#DIV/0!	0.177959	Yes
Q99JX4	Eif3m	sp|Q99JX4|EIF3M_MOUSE Eukaryotic translation initiation factor 3 subunit M OS=Mus musculus GN=Eif3m PE=1 SV=1	2	2	42.516	0	4867000	0	0	0	0	0	0		Q99JX4	Eif3m	1216750	0	#DIV/0!	#DIV/0!	0.177959	Yes
Q6NS82	Fam134a	sp|Q6NS82|F134A_MOUSE Protein FAM134A OS=Mus musculus GN=Fam134a PE=1 SV=2	3	3	57.541	0	0	0	4861000	0	0	0	0		Q6NS82	Fam134a	1215250	0	#DIV/0!	#DIV/0!	0.177959	Yes
Q80U72	Scrib	sp|Q80U72|SCRIB_MOUSE Protein scribble homolog OS=Mus musculus GN=Scrib PE=1 SV=2	6	6	174.06	0	4841700	0	0	0	0	0	0		Q80U72	Scrib	1210425	0	#DIV/0!	#DIV/0!	0.177959	Yes
Q9WVJ2	Psmd13	sp|Q9WVJ2|PSD13_MOUSE 26S proteasome non-ATPase regulatory subunit 13 OS=Mus musculus GN=Psmd13 PE=1 SV=1	3	3	42.809	4817000	0	0	0	0	0	0	0		Q9WVJ2	Psmd13	1204250	0	#DIV/0!	#DIV/0!	0.177959	Yes
Q9D9C7	1	sp|Q9D9C7|CC062_MOUSE Uncharacterized protein C3orf62 homolog OS=Mus musculus PE=1 SV=1	2	2	28.535	4803200	0	0	0	0	0	0	0		Q9D9C7	1	1200800	0	#DIV/0!	#DIV/0!	0.177959	Yes
Q9Z1T6	Pikfyve	sp|Q9Z1T6|FYV1_MOUSE 1-phosphatidylinositol 3-phosphate 5-kinase OS=Mus musculus GN=Pikfyve PE=1 SV=3	3	3	236.87	0	4802800	0	0	0	0	0	0		Q9Z1T6	Pikfyve	1200700	0	#DIV/0!	#DIV/0!	0.177959	Yes
Q9Z1T1	Ap3b1	sp|Q9Z1T1|AP3B1_MOUSE AP-3 complex subunit beta-1 OS=Mus musculus GN=Ap3b1 PE=1 SV=2	2	2	122.74	0	0	0	4728000	0	0	0	0		Q9Z1T1	Ap3b1	1182000	0	#DIV/0!	#DIV/0!	0.177959	Yes
A2ARZ3	Fsip2	sp|A2ARZ3|FSIP2_MOUSE Fibrous sheath-interacting protein 2 OS=Mus musculus GN=Fsip2 PE=1 SV=3	2	2	784.85	4705600	0	0	0	0	0	0	0		A2ARZ3	Fsip2	1176400	0	#DIV/0!	#DIV/0!	0.177959	Yes
Q8BW41	Pomgnt2	sp|Q8BW41|PMGT2_MOUSE Protein O-linked-mannose beta-1,4-N-acetylglucosaminyltransferase 2 OS=Mus musculus GN=Pomgnt2 PE=1 SV=1	1	1	69.378	0	4629300	0	0	0	0	0	0		Q8BW41	Pomgnt2	1157325	0	#DIV/0!	#DIV/0!	0.177959	Yes
Q8BNJ6	Neto2	sp|Q8BNJ6|NETO2_MOUSE Neuropilin and tolloid-like protein 2 OS=Mus musculus GN=Neto2 PE=1 SV=1	1	1	59.367	0	0	0	4604600	0	0	0	0		Q8BNJ6	Neto2	1151150	0	#DIV/0!	#DIV/0!	0.177959	Yes
Q80TA9	Epg5	sp|Q80TA9|EPG5_MOUSE Ectopic P granules protein 5 homolog OS=Mus musculus GN=Epg5 PE=1 SV=2	2	2	290.8	4598500	0	0	0	0	0	0	0		Q80TA9	Epg5	1149625	0	#DIV/0!	#DIV/0!	0.177959	Yes
P97467	Pam	sp|P97467|AMD_MOUSE Peptidyl-glycine alpha-amidating monooxygenase OS=Mus musculus GN=Pam PE=1 SV=2	3	3	108.96	0	0	0	4538600	0	0	0	0		P97467	Pam	1134650	0	#DIV/0!	#DIV/0!	0.177959	Yes
Q3V0I2	Prr7	sp|Q3V0I2|PRR7_MOUSE Proline-rich protein 7 OS=Mus musculus GN=Prr7 PE=1 SV=1	3	3	30.354	0	0	4518000	0	0	0	0	0		Q3V0I2	Prr7	1129500	0	#DIV/0!	#DIV/0!	0.177959	Yes
Q7TSH4	Ccp110	sp|Q7TSH4|CP110_MOUSE Centriolar coiled-coil protein of 110 kDa OS=Mus musculus GN=Ccp110 PE=1 SV=1	3	3	111.14	0	0	0	4493500	0	0	0	0		Q7TSH4	Ccp110	1123375	0	#DIV/0!	#DIV/0!	0.177959	Yes
Q99LB6	Mat2b	sp|Q99LB6|MAT2B_MOUSE Methionine adenosyltransferase 2 subunit beta OS=Mus musculus GN=Mat2b PE=1 SV=1	4	4	37.392	0	0	4445900	0	0	0	0	0		Q99LB6	Mat2b	1111475	0	#DIV/0!	#DIV/0!	0.177959	Yes
O88532	Zfr	sp|O88532|ZFR_MOUSE Zinc finger RNA-binding protein OS=Mus musculus GN=Zfr PE=1 SV=2	2	2	116.86	0	4422300	0	0	0	0	0	0		O88532	Zfr	1105575	0	#DIV/0!	#DIV/0!	0.177959	Yes
Q9WTX2	Prkra	sp|Q9WTX2|PRKRA_MOUSE Interferon-inducible double-stranded RNA-dependent protein kinase activator A OS=Mus musculus GN=Prkra PE=1 SV=1	2	2	34.371	0	4408200	0	0	0	0	0	0		Q9WTX2	Prkra	1102050	0	#DIV/0!	#DIV/0!	0.177959	Yes
Q8VCQ3	Nrbf2	sp|Q8VCQ3|NRBF2_MOUSE Nuclear receptor-binding factor 2 OS=Mus musculus GN=Nrbf2 PE=1 SV=1	2	2	32.5	4408200	0	0	0	0	0	0	0		Q8VCQ3	Nrbf2	1102050	0	#DIV/0!	#DIV/0!	0.177959	Yes
Q9CQH7	Btf3l4	sp|Q9CQH7|BT3L4_MOUSE Transcription factor BTF3 homolog 4 OS=Mus musculus GN=Btf3l4 PE=1 SV=1	1	1	17.27	0	4394100	0	0	0	0	0	0		Q9CQH7	Btf3l4	1098525	0	#DIV/0!	#DIV/0!	0.177959	Yes
Q8VHE0	Sec63	sp|Q8VHE0|SEC63_MOUSE Translocation protein SEC63 homolog OS=Mus musculus GN=Sec63 PE=1 SV=4	1	1	87.869	4370700	0	0	0	0	0	0	0		Q8VHE0	Sec63	1092675	0	#DIV/0!	#DIV/0!	0.177959	Yes
Q505D1	Ankrd28	sp|Q505D1|ANR28_MOUSE Serine/threonine-protein phosphatase 6 regulatory ankyrin repeat subunit A OS=Mus musculus GN=Ankrd28 PE=1 SV=1	2	2	112.9	4343800	0	0	0	0	0	0	0		Q505D1	Ankrd28	1085950	0	#DIV/0!	#DIV/0!	0.177959	Yes
Q99MI1	Erc1	sp|Q99MI1|RB6I2_MOUSE ELKS/Rab6-interacting/CAST family member 1 OS=Mus musculus GN=Erc1 PE=1 SV=1	5	5	128.33	4327300	0	0	0	0	0	0	0		Q99MI1	Erc1	1081825	0	#DIV/0!	#DIV/0!	0.177959	Yes
Q9ERN0	Scamp2	sp|Q9ERN0|SCAM2_MOUSE Secretory carrier-associated membrane protein 2 OS=Mus musculus GN=Scamp2 PE=1 SV=1	1	1	36.464	0	4302400	0	0	0	0	0	0		Q9ERN0	Scamp2	1075600	0	#DIV/0!	#DIV/0!	0.177959	Yes
Q8BH24	Tm9sf4	sp|Q8BH24|TM9S4_MOUSE Transmembrane 9 superfamily member 4 OS=Mus musculus GN=Tm9sf4 PE=1 SV=1	2	2	74.692	0	0	4260700	0	0	0	0	0		Q8BH24	Tm9sf4	1065175	0	#DIV/0!	#DIV/0!	0.177959	Yes
Q641K1	Agtpbp1	sp|Q641K1|CBPC1_MOUSE Cytosolic carboxypeptidase 1 OS=Mus musculus GN=Agtpbp1 PE=1 SV=2	2	2	137.2	0	4231400	0	0	0	0	0	0		Q641K1	Agtpbp1	1057850	0	#DIV/0!	#DIV/0!	0.177959	Yes
Q06180	Ptpn2	sp|Q06180|PTN2_MOUSE Tyrosine-protein phosphatase non-receptor type 2 OS=Mus musculus GN=Ptpn2 PE=1 SV=2	1	1	47.36	0	4196400	0	0	0	0	0	0		Q06180	Ptpn2	1049100	0	#DIV/0!	#DIV/0!	0.177959	Yes
P22933	Gabrd	sp|P22933|GBRD_MOUSE Gamma-aminobutyric acid receptor subunit delta OS=Mus musculus GN=Gabrd PE=2 SV=1	2	2	50.522	0	4162600	0	0	0	0	0	0		P22933	Gabrd	1040650	0	#DIV/0!	#DIV/0!	0.177959	Yes
Q8BZW8	Nhlrc2	sp|Q8BZW8|NHLC2_MOUSE NHL repeat-containing protein 2 OS=Mus musculus GN=Nhlrc2 PE=1 SV=1	1	1	78.429	0	0	4142200	0	0	0	0	0		Q8BZW8	Nhlrc2	1035550	0	#DIV/0!	#DIV/0!	0.177959	Yes
E9Q555	Rnf213	sp|E9Q555|RN213_MOUSE E3 ubiquitin-protein ligase RNF213 OS=Mus musculus GN=Rnf213 PE=1 SV=2	2	2	584.78	4140800	0	0	0	0	0	0	0		E9Q555	Rnf213	1035200	0	#DIV/0!	#DIV/0!	0.177959	Yes
Q69ZZ9	Kiaa0754	sp|Q69ZZ9|K0754_MOUSE Uncharacterized protein KIAA0754 OS=Mus musculus GN=Kiaa0754 PE=1 SV=2	2	2	104.64	4127600	0	0	0	0	0	0	0		Q69ZZ9	Kiaa0754	1031900	0	#DIV/0!	#DIV/0!	0.177959	Yes
Q9QUK3	Cln8	sp|Q9QUK3|CLN8_MOUSE Protein CLN8 OS=Mus musculus GN=Cln8 PE=2 SV=1	1	1	33.108	0	4101000	0	0	0	0	0	0		Q9QUK3	Cln8	1025250	0	#DIV/0!	#DIV/0!	0.177959	Yes
Q9ER72	Cars	sp|Q9ER72|SYCC_MOUSE Cysteine--tRNA ligase, cytoplasmic OS=Mus musculus GN=Cars PE=1 SV=2	2	2	94.859	4089300	0	0	0	0	0	0	0		Q9ER72	Cars	1022325	0	#DIV/0!	#DIV/0!	0.177959	Yes
P62046	Lrch1	sp|P62046|LRCH1_MOUSE Leucine-rich repeat and calponin homology domain-containing protein 1 OS=Mus musculus GN=Lrch1 PE=1 SV=2	1	1	79.075	0	4087000	0	0	0	0	0	0		P62046	Lrch1	1021750	0	#DIV/0!	#DIV/0!	0.177959	Yes
Q99NH0	Ankrd17	sp|Q99NH0|ANR17_MOUSE Ankyrin repeat domain-containing protein 17 OS=Mus musculus GN=Ankrd17 PE=1 SV=2	2	2	274.21	4082300	0	0	0	0	0	0	0		Q99NH0	Ankrd17	1020575	0	#DIV/0!	#DIV/0!	0.177959	Yes
Q9CPV9	P2ry12	sp|Q9CPV9|P2Y12_MOUSE P2Y purinoceptor 12 OS=Mus musculus GN=P2ry12 PE=1 SV=1	2	2	39.473	0	0	4049400	0	0	0	0	0		Q9CPV9	P2ry12	1012350	0	#DIV/0!	#DIV/0!	0.177959	Yes
Q9ERB0	Snap29	sp|Q9ERB0|SNP29_MOUSE Synaptosomal-associated protein 29 OS=Mus musculus GN=Snap29 PE=1 SV=1	3	3	29.572	0	0	4042700	0	0	0	0	0		Q9ERB0	Snap29	1010675	0	#DIV/0!	#DIV/0!	0.177959	Yes
Q8C5D8	Pias2	sp|Q8C5D8|PIAS2_MOUSE E3 SUMO-protein ligase PIAS2 OS=Mus musculus GN=Pias2 PE=1 SV=2;sp|O88907|PIAS1_MOUSE E3 SUMO-protein ligase PIAS1 OS=Mus musculus GN=Pias1 PE=1 SV=2	1	1	68.425	4038000	0	0	0	0	0	0	0		Q8C5D8	Pias2	1009500	0	#DIV/0!	#DIV/0!	0.177959	Yes
Q61120	Shc3	sp|Q61120|SHC3_MOUSE SHC-transforming protein 3 OS=Mus musculus GN=Shc3 PE=1 SV=2	2	2	52.12	0	4018800	0	0	0	0	0	0		Q61120	Shc3	1004700	0	#DIV/0!	#DIV/0!	0.177959	Yes
Q9EST3	Eif4enif1	sp|Q9EST3|4ET_MOUSE Eukaryotic translation initiation factor 4E transporter OS=Mus musculus GN=Eif4enif1 PE=1 SV=2	2	2	107.98	0	3969300	0	0	0	0	0	0		Q9EST3	Eif4enif1	992325	0	#DIV/0!	#DIV/0!	0.177959	Yes
Q3UMY5	Eml4	sp|Q3UMY5|EMAL4_MOUSE Echinoderm microtubule-associated protein-like 4 OS=Mus musculus GN=Eml4 PE=1 SV=1	5	5	110.03	0	3961800	0	0	0	0	0	0		Q3UMY5	Eml4	990450	0	#DIV/0!	#DIV/0!	0.177959	Yes
O88653	Lamtor3	sp|O88653|LTOR3_MOUSE Ragulator complex protein LAMTOR3 OS=Mus musculus GN=Lamtor3 PE=1 SV=1	2	2	13.553	0	3947200	0	0	0	0	0	0		O88653	Lamtor3	986800	0	#DIV/0!	#DIV/0!	0.177959	Yes
Q921L3	Tmco1	sp|Q921L3|TMCO1_MOUSE Transmembrane and coiled-coil domain-containing protein 1 OS=Mus musculus GN=Tmco1 PE=1 SV=1	2	2	21.175	0	0	3944100	0	0	0	0	0		Q921L3	Tmco1	986025	0	#DIV/0!	#DIV/0!	0.177959	Yes
Q7TPD3	Robo2	sp|Q7TPD3|ROBO2_MOUSE Roundabout homolog 2 OS=Mus musculus GN=Robo2 PE=1 SV=2	2	2	161.19	0	3912100	0	0	0	0	0	0		Q7TPD3	Robo2	978025	0	#DIV/0!	#DIV/0!	0.177959	Yes
Q3UVG3	Fam91a1	sp|Q3UVG3|F91A1_MOUSE Protein FAM91A1 OS=Mus musculus GN=Fam91a1 PE=1 SV=1	1	1	93.462	0	3893100	0	0	0	0	0	0		Q3UVG3	Fam91a1	973275	0	#DIV/0!	#DIV/0!	0.177959	Yes
Q8BGC0	Htatsf1	sp|Q8BGC0|HTSF1_MOUSE HIV Tat-specific factor 1 homolog OS=Mus musculus GN=Htatsf1 PE=1 SV=1	1	1	86.239	0	0	3878700	0	0	0	0	0		Q8BGC0	Htatsf1	969675	0	#DIV/0!	#DIV/0!	0.177959	Yes
Q8K2L8	Trappc12	sp|Q8K2L8|TPC12_MOUSE Trafficking protein particle complex subunit 12 OS=Mus musculus GN=Trappc12 PE=1 SV=2	4	4	87.693	0	3817700	0	0	0	0	0	0		Q8K2L8	Trappc12	954425	0	#DIV/0!	#DIV/0!	0.177959	Yes
Q9R0N3	Syt11	sp|Q9R0N3|SYT11_MOUSE Synaptotagmin-11 OS=Mus musculus GN=Syt11 PE=1 SV=2	1	1	48.332	0	3790800	0	0	0	0	0	0		Q9R0N3	Syt11	947700	0	#DIV/0!	#DIV/0!	0.00779588	Yes
Q8CGF7	Tcerg1	sp|Q8CGF7|TCRG1_MOUSE Transcription elongation regulator 1 OS=Mus musculus GN=Tcerg1 PE=1 SV=2	4	4	123.79	0	3789800	0	0	0	0	0	0		Q8CGF7	Tcerg1	947450	0	#DIV/0!	#DIV/0!	0.177959	Yes
Q99PL5	Rrbp1	sp|Q99PL5|RRBP1_MOUSE Ribosome-binding protein 1 OS=Mus musculus GN=Rrbp1 PE=1 SV=2	2	2	172.88	0	0	3745300	0	0	0	0	0		Q99PL5	Rrbp1	936325	0	#DIV/0!	#DIV/0!	0.177959	Yes
Q63943	Mef2d	sp|Q63943|MEF2D_MOUSE Myocyte-specific enhancer factor 2D OS=Mus musculus GN=Mef2d PE=1 SV=2	1	1	55.064	0	3729600	0	0	0	0	0	0		Q63943	Mef2d	932400	0	#DIV/0!	#DIV/0!	0.177959	Yes
Q7TSH2	Phkb	sp|Q7TSH2|KPBB_MOUSE Phosphorylase b kinase regulatory subunit beta OS=Mus musculus GN=Phkb PE=1 SV=1	2	2	123.89	3596000	0	0	0	0	0	0	0		Q7TSH2	Phkb	899000	0	#DIV/0!	#DIV/0!	0.177959	Yes
Q80U78	Pum1	sp|Q80U78|PUM1_MOUSE Pumilio homolog 1 OS=Mus musculus GN=Pum1 PE=1 SV=2	2	2	126.62	3568000	0	0	0	0	0	0	0		Q80U78	Pum1	892000	0	#DIV/0!	#DIV/0!	0.177959	Yes
Q61074	Ppm1g	sp|Q61074|PPM1G_MOUSE Protein phosphatase 1G OS=Mus musculus GN=Ppm1g PE=1 SV=3	1	1	58.727	0	3529700	0	0	0	0	0	0		Q61074	Ppm1g	882425	0	#DIV/0!	#DIV/0!	0.177959	Yes
O35668	Hap1	sp|O35668|HAP1_MOUSE Huntingtin-associated protein 1 OS=Mus musculus GN=Hap1 PE=1 SV=1	1	1	70.115	3517800	0	0	0	0	0	0	0		O35668	Hap1	879450	0	#DIV/0!	#DIV/0!	0.177959	Yes
Q5SPX1	Ccdc157	sp|Q5SPX1|CC157_MOUSE Coiled-coil domain-containing protein 157 OS=Mus musculus GN=Ccdc157 PE=1 SV=1	1	1	79.795	0	3499100	0	0	0	0	0	0		Q5SPX1	Ccdc157	874775	0	#DIV/0!	#DIV/0!	0.177959	Yes
A1Z198	Nlrp1b	sp|A1Z198|NL1B2_MOUSE NACHT, LRR and PYD domains-containing protein 1b allele 2 OS=Mus musculus GN=Nlrp1b PE=2 SV=1;sp|Q2LKU9|NLR1A_MOUSE NACHT, LRR and PYD domains-containing protein 1a OS=Mus musculus GN=Nlrp1a PE=1 SV=1	1	1	134.16	0	0	0	3484300	0	0	0	0		A1Z198	Nlrp1b	871075	0	#DIV/0!	#DIV/0!	0.177959	Yes
Q61625	Grid2	sp|Q61625|GRID2_MOUSE Glutamate receptor ionotropic, delta-2 OS=Mus musculus GN=Grid2 PE=1 SV=1	3	3	113.08	3454900	0	0	0	0	0	0	0		Q61625	Grid2	863725	0	#DIV/0!	#DIV/0!	0.177959	Yes
Q62083	Pick1	sp|Q62083|PICK1_MOUSE PRKCA-binding protein OS=Mus musculus GN=Pick1 PE=1 SV=2	1	1	46.597	3428500	0	0	0	0	0	0	0		Q62083	Pick1	857125	0	#DIV/0!	#DIV/0!	0.177959	Yes
Q3UHK6	Tenm4	sp|Q3UHK6|TEN4_MOUSE Teneurin-4 OS=Mus musculus GN=Tenm4 PE=1 SV=2	5	4	308.42	0	3394000	0	0	0	0	0	0		Q3UHK6	Tenm4	848500	0	#DIV/0!	#DIV/0!	0.177959	Yes
Q8JZR6	Slc4a8	sp|Q8JZR6|S4A8_MOUSE Electroneutral sodium bicarbonate exchanger 1 OS=Mus musculus GN=Slc4a8 PE=2 SV=1	1	1	122.42	0	0	0	3341800	0	0	0	0		Q8JZR6	Slc4a8	835450	0	#DIV/0!	#DIV/0!	0.177959	Yes
P27048	Snrpb	sp|P27048|RSMB_MOUSE Small nuclear ribonucleoprotein-associated protein B OS=Mus musculus GN=Snrpb PE=1 SV=1;sp|P63163|RSMN_MOUSE Small nuclear ribonucleoprotein-associated protein N OS=Mus musculus GN=Snrpn PE=2 SV=1	2	2	23.656	0	0	3296100	0	0	0	0	0		P27048	Snrpb	824025	0	#DIV/0!	#DIV/0!	0.177959	Yes
Q4VGL6	Rc3h1	sp|Q4VGL6|RC3H1_MOUSE Roquin-1 OS=Mus musculus GN=Rc3h1 PE=1 SV=1;sp|P0C090|RC3H2_MOUSE Roquin-2 OS=Mus musculus GN=Rc3h2 PE=1 SV=1	2	2	125.38	0	3294500	0	0	0	0	0	0		Q4VGL6	Rc3h1	823625	0	#DIV/0!	#DIV/0!	0.177959	Yes
P97770	Thumpd3	sp|P97770|THUM3_MOUSE THUMP domain-containing protein 3 OS=Mus musculus GN=Thumpd3 PE=1 SV=1	1	1	56.431	3291700	0	0	0	0	0	0	0		P97770	Thumpd3	822925	0	#DIV/0!	#DIV/0!	0.177959	Yes
Q8CHP5	Pym1	sp|Q8CHP5|PYM1_MOUSE Partner of Y14 and mago OS=Mus musculus GN=Pym1 PE=1 SV=2	1	1	22.689	0	3284700	0	0	0	0	0	0		Q8CHP5	Pym1	821175	0	#DIV/0!	#DIV/0!	0.177959	Yes
Q9Z1Q5	Clic1	sp|Q9Z1Q5|CLIC1_MOUSE Chloride intracellular channel protein 1 OS=Mus musculus GN=Clic1 PE=1 SV=3	1	1	27.013	0	3272600	0	0	0	0	0	0		Q9Z1Q5	Clic1	818150	0	#DIV/0!	#DIV/0!	0.177959	Yes
O09172	Gclm	sp|O09172|GSH0_MOUSE Glutamate--cysteine ligase regulatory subunit OS=Mus musculus GN=Gclm PE=1 SV=1	2	2	30.534	3222500	0	0	0	0	0	0	0		O09172	Gclm	805625	0	#DIV/0!	#DIV/0!	0.177959	Yes
Q9CWK3	Cd2bp2	sp|Q9CWK3|CD2B2_MOUSE CD2 antigen cytoplasmic tail-binding protein 2 OS=Mus musculus GN=Cd2bp2 PE=1 SV=1	2	2	37.694	0	0	3178200	0	0	0	0	0		Q9CWK3	Cd2bp2	794550	0	#DIV/0!	#DIV/0!	0.177959	Yes
Q80WS3	Fbll1	sp|Q80WS3|FBLL1_MOUSE rRNA/tRNA 2-O-methyltransferase fibrillarin-like protein 1 OS=Mus musculus GN=Fbll1 PE=2 SV=1	1	1	33.338	0	3146900	0	0	0	0	0	0		Q80WS3	Fbll1	786725	0	#DIV/0!	#DIV/0!	0.177959	Yes
P57722	Pcbp3	sp|P57722|PCBP3_MOUSE Poly(rC)-binding protein 3 OS=Mus musculus GN=Pcbp3 PE=1 SV=3	1	1	39.294	0	0	3144500	0	0	0	0	0		P57722	Pcbp3	786125	0	#DIV/0!	#DIV/0!	0.177959	Yes
Q8BGQ1	Vipas39	sp|Q8BGQ1|SPE39_MOUSE Spermatogenesis-defective protein 39 homolog OS=Mus musculus GN=Vipas39 PE=1 SV=1	2	2	56.624	3136000	0	0	0	0	0	0	0		Q8BGQ1	Vipas39	784000	0	#DIV/0!	#DIV/0!	0.177959	Yes
Q3UU35	Ovos	sp|Q3UU35|OVOS_MOUSE Ovostatin homolog OS=Mus musculus GN=Ovos PE=2 SV=2	1	1	162.34	3134900	0	0	0	0	0	0	0		Q3UU35	Ovos	783725	0	#DIV/0!	#DIV/0!	0.177959	Yes
Q8BZA9	Tigar	sp|Q8BZA9|TIGAR_MOUSE Fructose-2,6-bisphosphatase TIGAR OS=Mus musculus GN=Tigar PE=1 SV=1	2	2	29.19	3124500	0	0	0	0	0	0	0		Q8BZA9	Tigar	781125	0	#DIV/0!	#DIV/0!	0.177959	Yes
Q80TM6	R3hdm2	sp|Q80TM6|R3HD2_MOUSE R3H domain-containing protein 2 OS=Mus musculus GN=R3hdm2 PE=1 SV=2	2	2	114.58	0	0	3097400	0	0	0	0	0		Q80TM6	R3hdm2	774350	0	#DIV/0!	#DIV/0!	0.177959	Yes
Q9JJI8	Rpl38	sp|Q9JJI8|RL38_MOUSE 60S ribosomal protein L38 OS=Mus musculus GN=Rpl38 PE=1 SV=3	3	3	8.2038	3018900	0	0	0	0	0	0	0		Q9JJI8	Rpl38	754725	0	#DIV/0!	#DIV/0!	0.177959	Yes
Q8VC42	Mic1	sp|Q8VC42|MIC1_MOUSE Uncharacterized protein C18orf8 homolog OS=Mus musculus GN=Mic1 PE=2 SV=1	2	2	74.922	2981900	0	0	0	0	0	0	0		Q8VC42	Mic1	745475	0	#DIV/0!	#DIV/0!	0.177959	Yes
P28741	Kif3a	sp|P28741|KIF3A_MOUSE Kinesin-like protein KIF3A OS=Mus musculus GN=Kif3a PE=1 SV=2	2	2	80.169	0	0	0	2928200	0	0	0	0		P28741	Kif3a	732050	0	#DIV/0!	#DIV/0!	0.177959	Yes
Q62073	Map3k7	sp|Q62073|M3K7_MOUSE Mitogen-activated protein kinase kinase kinase 7 OS=Mus musculus GN=Map3k7 PE=1 SV=1	3	3	64.227	0	0	0	2909200	0	0	0	0		Q62073	Map3k7	727300	0	#DIV/0!	#DIV/0!	0.177959	Yes
Q8VCH5	Rabepk	sp|Q8VCH5|RABEK_MOUSE Rab9 effector protein with kelch motifs OS=Mus musculus GN=Rabepk PE=1 SV=2	2	2	41.119	0	2889700	0	0	0	0	0	0		Q8VCH5	Rabepk	722425	0	#DIV/0!	#DIV/0!	0.177959	Yes
Q3UUF8	Ankrd34b	sp|Q3UUF8|AN34B_MOUSE Ankyrin repeat domain-containing protein 34B OS=Mus musculus GN=Ankrd34b PE=1 SV=1	3	3	55.416	0	0	2885400	0	0	0	0	0		Q3UUF8	Ankrd34b	721350	0	#DIV/0!	#DIV/0!	0.177959	Yes
Q91YI1	Atg13	sp|Q91YI1|ATG13_MOUSE Autophagy-related protein 13 OS=Mus musculus GN=Atg13 PE=1 SV=2	2	2	56.44	2879800	0	0	0	0	0	0	0		Q91YI1	Atg13	719950	0	#DIV/0!	#DIV/0!	0.177959	Yes
Q6A070	Fam179b	sp|Q6A070|F179B_MOUSE Protein FAM179B OS=Mus musculus GN=Fam179b PE=1 SV=3	2	2	194.91	2797500	0	0	0	0	0	0	0		Q6A070	Fam179b	699375	0	#DIV/0!	#DIV/0!	0.177959	Yes
Q8BM13	Olfm2	sp|Q8BM13|NOE2_MOUSE Noelin-2 OS=Mus musculus GN=Olfm2 PE=1 SV=2	2	2	50.72	2789100	0	0	0	0	0	0	0		Q8BM13	Olfm2	697275	0	#DIV/0!	#DIV/0!	0.177959	Yes
Q9CQ89	Cuta	sp|Q9CQ89|CUTA_MOUSE Protein CutA OS=Mus musculus GN=Cuta PE=1 SV=3	1	1	18.865	0	2772200	0	0	0	0	0	0		Q9CQ89	Cuta	693050	0	#DIV/0!	#DIV/0!	0.177959	Yes
Q9WUT3	Rps6ka2	sp|Q9WUT3|KS6A2_MOUSE Ribosomal protein S6 kinase alpha-2 OS=Mus musculus GN=Rps6ka2 PE=1 SV=1	4	3	83.156	2762800	0	0	0	0	0	0	0		Q9WUT3	Rps6ka2	690700	0	#DIV/0!	#DIV/0!	0.177959	Yes
Q9R0I7	Ylpm1	sp|Q9R0I7|YLPM1_MOUSE YLP motif-containing protein 1 OS=Mus musculus GN=Ylpm1 PE=2 SV=2	1	1	155.13	0	0	0	2740000	0	0	0	0		Q9R0I7	Ylpm1	685000	0	#DIV/0!	#DIV/0!	0.177959	Yes
Q8CHS8	Vps37a	sp|Q8CHS8|VP37A_MOUSE Vacuolar protein sorting-associated protein 37A OS=Mus musculus GN=Vps37a PE=1 SV=1	2	2	44.418	2734400	0	0	0	0	0	0	0		Q8CHS8	Vps37a	683600	0	#DIV/0!	#DIV/0!	0.177959	Yes
Q9JJY4	Ddx20	sp|Q9JJY4|DDX20_MOUSE Probable ATP-dependent RNA helicase DDX20 OS=Mus musculus GN=Ddx20 PE=1 SV=2	1	1	91.709	0	0	2720600	0	0	0	0	0		Q9JJY4	Ddx20	680150	0	#DIV/0!	#DIV/0!	0.177959	Yes
Q9D5V6	Syap1	sp|Q9D5V6|SYAP1_MOUSE Synapse-associated protein 1 OS=Mus musculus GN=Syap1 PE=1 SV=1	1	1	41.349	2710800	0	0	0	0	0	0	0		Q9D5V6	Syap1	677700	0	#DIV/0!	#DIV/0!	0.177959	Yes
Q8BG89	Znf365	sp|Q8BG89|ZN365_MOUSE Protein ZNF365 OS=Mus musculus GN=Znf365 PE=1 SV=1	1	1	46.86	0	2710000	0	0	0	0	0	0		Q8BG89	Znf365	677500	0	#DIV/0!	#DIV/0!	0.177959	Yes
Q8C170	Myo9a	sp|Q8C170|MYO9A_MOUSE Unconventional myosin-IXa OS=Mus musculus GN=Myo9a PE=1 SV=2	2	2	292.12	0	2675200	0	0	0	0	0	0		Q8C170	Myo9a	668800	0	#DIV/0!	#DIV/0!	0.177959	Yes
Q63959	Kcnc3	sp|Q63959|KCNC3_MOUSE Potassium voltage-gated channel subfamily C member 3 OS=Mus musculus GN=Kcnc3 PE=1 SV=2	5	4	82.142	2632300	0	0	0	0	0	0	0		Q63959	Kcnc3	658075	0	#DIV/0!	#DIV/0!	0.177959	Yes
Q7M717	Tas2r102	sp|Q7M717|TR102_MOUSE Taste receptor type 2 member 102 OS=Mus musculus GN=Tas2r102 PE=3 SV=1	1	1	38.45	2630300	0	0	0	0	0	0	0		Q7M717	Tas2r102	657575	0	#DIV/0!	#DIV/0!	0.177959	Yes
Q9D706	Rpap3	sp|Q9D706|RPAP3_MOUSE RNA polymerase II-associated protein 3 OS=Mus musculus GN=Rpap3 PE=1 SV=1	1	1	74.095	0	2570900	0	0	0	0	0	0		Q9D706	Rpap3	642725	0	#DIV/0!	#DIV/0!	0.177959	Yes
Q8BHW2	Oscp1	sp|Q8BHW2|OSCP1_MOUSE Protein OSCP1 OS=Mus musculus GN=Oscp1 PE=1 SV=1	2	2	43.231	2532700	0	0	0	0	0	0	0		Q8BHW2	Oscp1	633175	0	#DIV/0!	#DIV/0!	0.177959	Yes
Q8C0Y0	Ppp4r4	sp|Q8C0Y0|PP4R4_MOUSE Serine/threonine-protein phosphatase 4 regulatory subunit 4 OS=Mus musculus GN=Ppp4r4 PE=1 SV=2	2	2	99.48	0	0	0	2460200	0	0	0	0		Q8C0Y0	Ppp4r4	615050	0	#DIV/0!	#DIV/0!	0.177959	Yes
Q8BFQ8	Pddc1	sp|Q8BFQ8|PDDC1_MOUSE Parkinson disease 7 domain-containing protein 1 OS=Mus musculus GN=Pddc1 PE=1 SV=1	2	2	23.277	0	2421500	0	0	0	0	0	0		Q8BFQ8	Pddc1	605375	0	#DIV/0!	#DIV/0!	0.177959	Yes
Q9JKV7	Extl1	sp|Q9JKV7|EXTL1_MOUSE Exostosin-like 1 OS=Mus musculus GN=Extl1 PE=2 SV=2	1	1	74.078	0	2401200	0	0	0	0	0	0		Q9JKV7	Extl1	600300	0	#DIV/0!	#DIV/0!	0.177959	Yes
O89026	Robo1	sp|O89026|ROBO1_MOUSE Roundabout homolog 1 OS=Mus musculus GN=Robo1 PE=1 SV=1	3	3	176.4	0	0	0	2399800	0	0	0	0		O89026	Robo1	599950	0	#DIV/0!	#DIV/0!	0.177959	Yes
Q8BYI8	Fam234b	sp|Q8BYI8|F234B_MOUSE Protein FAM234B OS=Mus musculus GN=Fam234b PE=1 SV=1	1	1	67.031	2384200	0	0	0	0	0	0	0		Q8BYI8	Fam234b	596050	0	#DIV/0!	#DIV/0!	0.177959	Yes
Q8BR90	1	sp|Q8BR90|CE051_MOUSE UPF0600 protein C5orf51 homolog OS=Mus musculus PE=1 SV=1	1	1	33.471	0	2359700	0	0	0	0	0	0		Q8BR90	1	589925	0	#DIV/0!	#DIV/0!	0.177959	Yes
Q8R0X7	Sgpl1	sp|Q8R0X7|SGPL1_MOUSE Sphingosine-1-phosphate lyase 1 OS=Mus musculus GN=Sgpl1 PE=1 SV=1	1	1	63.676	0	2356400	0	0	0	0	0	0		Q8R0X7	Sgpl1	589100	0	#DIV/0!	#DIV/0!	0.177959	Yes
Q8BL66	Eea1	sp|Q8BL66|EEA1_MOUSE Early endosome antigen 1 OS=Mus musculus GN=Eea1 PE=1 SV=2	2	2	160.91	0	2345300	0	0	0	0	0	0		Q8BL66	Eea1	586325	0	#DIV/0!	#DIV/0!	0.177959	Yes
Q8BGT1	Flrt3	sp|Q8BGT1|FLRT3_MOUSE Leucine-rich repeat transmembrane protein FLRT3 OS=Mus musculus GN=Flrt3 PE=1 SV=1	2	2	72.878	0	0	2293600	0	0	0	0	0		Q8BGT1	Flrt3	573400	0	#DIV/0!	#DIV/0!	0.177959	Yes
P39087	Grik2	sp|P39087|GRIK2_MOUSE Glutamate receptor ionotropic, kainate 2 OS=Mus musculus GN=Grik2 PE=1 SV=4	4	4	102.49	2287900	0	0	0	0	0	0	0		P39087	Grik2	571975	0	#DIV/0!	#DIV/0!	0.177959	Yes
Q61818	Rai1	sp|Q61818|RAI1_MOUSE Retinoic acid-induced protein 1 OS=Mus musculus GN=Rai1 PE=1 SV=3	1	1	201.57	0	2253100	0	0	0	0	0	0		Q61818	Rai1	563275	0	#DIV/0!	#DIV/0!	0.177959	Yes
Q7TQE6	Tmem57	sp|Q7TQE6|MACOI_MOUSE Macoilin OS=Mus musculus GN=Tmem57 PE=1 SV=1	1	1	76.088	2237300	0	0	0	0	0	0	0		Q7TQE6	Tmem57	559325	0	#DIV/0!	#DIV/0!	0.177959	Yes
Q7TN99	Cpeb3	sp|Q7TN99|CPEB3_MOUSE Cytoplasmic polyadenylation element-binding protein 3 OS=Mus musculus GN=Cpeb3 PE=1 SV=1;sp|Q812E0|CPEB2_MOUSE Cytoplasmic polyadenylation element-binding protein 2 OS=Mus musculus GN=Cpeb2 PE=1 SV=1;sp|Q7TN98|CPEB4_MOUSE Cytoplasmic	2	2	78.334	0	0	0	2209300	0	0	0	0		Q7TN99	Cpeb3	552325	0	#DIV/0!	#DIV/0!	0.177959	Yes
P49813	Tmod1	sp|P49813|TMOD1_MOUSE Tropomodulin-1 OS=Mus musculus GN=Tmod1 PE=1 SV=2	1	1	40.466	2195900	0	0	0	0	0	0	0		P49813	Tmod1	548975	0	#DIV/0!	#DIV/0!	0.177959	Yes
Q8BIQ5	Cstf2	sp|Q8BIQ5|CSTF2_MOUSE Cleavage stimulation factor subunit 2 OS=Mus musculus GN=Cstf2 PE=1 SV=2;sp|Q8C7E9|CSTFT_MOUSE Cleavage stimulation factor subunit 2 tau variant OS=Mus musculus GN=Cstf2t PE=1 SV=2	2	2	61.341	0	2148700	0	0	0	0	0	0		Q8BIQ5	Cstf2	537175	0	#DIV/0!	#DIV/0!	0.177959	Yes
Q8BZN6	Dock10	sp|Q8BZN6|DOC10_MOUSE Dedicator of cytokinesis protein 10 OS=Mus musculus GN=Dock10 PE=1 SV=3	1	1	245.76	0	2096200	0	0	0	0	0	0		Q8BZN6	Dock10	524050	0	#DIV/0!	#DIV/0!	0.177959	Yes
Q8VHR5	Gatad2b	sp|Q8VHR5|P66B_MOUSE Transcriptional repressor p66-beta OS=Mus musculus GN=Gatad2b PE=1 SV=1	1	1	65.41	0	2084000	0	0	0	0	0	0		Q8VHR5	Gatad2b	521000	0	#DIV/0!	#DIV/0!	0.177959	Yes
P14576	Srp54	sp|P14576|SRP54_MOUSE Signal recognition particle 54 kDa protein OS=Mus musculus GN=Srp54 PE=1 SV=2	1	1	55.72	2077900	0	0	0	0	0	0	0		P14576	Srp54	519475	0	#DIV/0!	#DIV/0!	0.177959	Yes
Q9QZE5	Copg1	sp|Q9QZE5|COPG1_MOUSE Coatomer subunit gamma-1 OS=Mus musculus GN=Copg1 PE=1 SV=1;sp|Q9QXK3|COPG2_MOUSE Coatomer subunit gamma-2 OS=Mus musculus GN=Copg2 PE=1 SV=1	2	2	97.512	0	2047300	0	0	0	0	0	0		Q9QZE5	Copg1	511825	0	#DIV/0!	#DIV/0!	0.177959	Yes
Q99KQ4	Nampt	sp|Q99KQ4|NAMPT_MOUSE Nicotinamide phosphoribosyltransferase OS=Mus musculus GN=Nampt PE=1 SV=1	1	1	55.446	0	1971400	0	0	0	0	0	0		Q99KQ4	Nampt	492850	0	#DIV/0!	#DIV/0!	0.177959	Yes
Q8BYI8	Fam234b	sp|Q8BYI8|F234B_MOUSE Protein FAM234B OS=Mus musculus GN=Fam234b PE=1 SV=1	3	3	67.031	0	1964800	0	0	0	0	0	0		Q8BYI8	Fam234b	491200	0	#DIV/0!	#DIV/0!	0.177959	Yes
Q3UVY1	Gpr149	sp|Q3UVY1|GP149_MOUSE Probable G-protein coupled receptor 149 OS=Mus musculus GN=Gpr149 PE=1 SV=1	1	1	80.519	1962400	0	0	0	0	0	0	0		Q3UVY1	Gpr149	490600	0	#DIV/0!	#DIV/0!	0.177959	Yes
Q99PM3	Gtf2a1	sp|Q99PM3|TF2AA_MOUSE Transcription initiation factor IIA subunit 1 OS=Mus musculus GN=Gtf2a1 PE=2 SV=2	1	1	41.614	0	0	1951500	0	0	0	0	0		Q99PM3	Gtf2a1	487875	0	#DIV/0!	#DIV/0!	0.177959	Yes
Q7TNM2	Trim46	sp|Q7TNM2|TRI46_MOUSE Tripartite motif-containing protein 46 OS=Mus musculus GN=Trim46 PE=1 SV=1	3	3	83.431	0	1884600	0	0	0	0	0	0		Q7TNM2	Trim46	471150	0	#DIV/0!	#DIV/0!	0.177959	Yes
Q6P4S8	Ints1	sp|Q6P4S8|INT1_MOUSE Integrator complex subunit 1 OS=Mus musculus GN=Ints1 PE=1 SV=2	2	2	245.16	1871000	0	0	0	0	0	0	0		Q6P4S8	Ints1	467750	0	#DIV/0!	#DIV/0!	0.177959	Yes
Q9D824	Fip1l1	sp|Q9D824|FIP1_MOUSE Pre-mRNA 3-end-processing factor FIP1 OS=Mus musculus GN=Fip1l1 PE=1 SV=1	1	1	64.958	0	1855200	0	0	0	0	0	0		Q9D824	Fip1l1	463800	0	#DIV/0!	#DIV/0!	0.177959	Yes
Q3TIR3	Ric8a	sp|Q3TIR3|RIC8A_MOUSE Synembryn-A OS=Mus musculus GN=Ric8a PE=1 SV=2	1	1	59.846	0	1809600	0	0	0	0	0	0		Q3TIR3	Ric8a	452400	0	#DIV/0!	#DIV/0!	0.177959	Yes
P70677	Casp3	sp|P70677|CASP3_MOUSE Caspase-3 OS=Mus musculus GN=Casp3 PE=1 SV=1	1	1	31.474	1631100	0	0	0	0	0	0	0		P70677	Casp3	407775	0	#DIV/0!	#DIV/0!	0.177959	Yes
Q9JLC8	Sacs	sp|Q9JLC8|SACS_MOUSE Sacsin OS=Mus musculus GN=Sacs PE=1 SV=2	3	3	520.68	0	0	0	1612100	0	0	0	0		Q9JLC8	Sacs	403025	0	#DIV/0!	#DIV/0!	0.177959	Yes
Q9JHG6	Rcan1	sp|Q9JHG6|RCAN1_MOUSE Calcipressin-1 OS=Mus musculus GN=Rcan1 PE=1 SV=1	1	1	22.706	0	1601300	0	0	0	0	0	0		Q9JHG6	Rcan1	400325	0	#DIV/0!	#DIV/0!	0.177959	Yes
Q02956	Prkcz	sp|Q02956|KPCZ_MOUSE Protein kinase C zeta type OS=Mus musculus GN=Prkcz PE=1 SV=2	1	1	67.681	0	0	1510300	0	0	0	0	0		Q02956	Prkcz	377575	0	#DIV/0!	#DIV/0!	0.177959	Yes
Q9JIH2	Nup50	sp|Q9JIH2|NUP50_MOUSE Nuclear pore complex protein Nup50 OS=Mus musculus GN=Nup50 PE=1 SV=3	3	3	49.485	0	1449500	0	0	0	0	0	0		Q9JIH2	Nup50	362375	0	#DIV/0!	#DIV/0!	0.177959	Yes
Q3U7R1	Esyt1	sp|Q3U7R1|ESYT1_MOUSE Extended synaptotagmin-1 OS=Mus musculus GN=Esyt1 PE=1 SV=2	4	4	121.55	1419900	0	0	0	0	0	0	0		Q3U7R1	Esyt1	354975	0	#DIV/0!	#DIV/0!	0.177959	Yes
Q61743	Kcnj11	sp|Q61743|KCJ11_MOUSE ATP-sensitive inward rectifier potassium channel 11 OS=Mus musculus GN=Kcnj11 PE=1 SV=1	1	1	43.561	0	0	1416900	0	0	0	0	0		Q61743	Kcnj11	354225	0	#DIV/0!	#DIV/0!	0.177959	Yes
P34914	Ephx2	sp|P34914|HYES_MOUSE Bifunctional epoxide hydrolase 2 OS=Mus musculus GN=Ephx2 PE=1 SV=2	2	2	62.515	0	1315100	0	0	0	0	0	0		P34914	Ephx2	328775	0	#DIV/0!	#DIV/0!	0.177959	Yes
Q6P9S0	Mtss1l	sp|Q6P9S0|MTSSL_MOUSE MTSS1-like protein OS=Mus musculus GN=Mtss1l PE=1 SV=1	1	1	76.843	0	1232800	0	0	0	0	0	0		Q6P9S0	Mtss1l	308200	0	#DIV/0!	#DIV/0!	0.177959	Yes
A2APV2	Fmnl2	sp|A2APV2|FMNL2_MOUSE Formin-like protein 2 OS=Mus musculus GN=Fmnl2 PE=1 SV=2;sp|Q6ZPF4|FMNL3_MOUSE Formin-like protein 3 OS=Mus musculus GN=Fmnl3 PE=1 SV=2	3	3	123.1	0	1204800	0	0	0	0	0	0		A2APV2	Fmnl2	301200	0	#DIV/0!	#DIV/0!	0.177959	Yes
Q68FF7	Slain1	sp|Q68FF7|SLAI1_MOUSE SLAIN motif-containing protein 1 OS=Mus musculus GN=Slain1 PE=2 SV=1	2	2	61.307	0	0	1127000	0	0	0	0	0		Q68FF7	Slain1	281750	0	#DIV/0!	#DIV/0!	0.177959	Yes
Q7TNS7	Asic4	sp|Q7TNS7|ASIC4_MOUSE Acid-sensing ion channel 4 OS=Mus musculus GN=Asic4 PE=2 SV=1	1	1	59.216	0	1023800	0	0	0	0	0	0		Q7TNS7	Asic4	255950	0	#DIV/0!	#DIV/0!	0.177959	Yes
P56812	Pdcd5	sp|P56812|PDCD5_MOUSE Programmed cell death protein 5 OS=Mus musculus GN=Pdcd5 PE=1 SV=3	1	1	14.275	0	933100	0	0	0	0	0	0		P56812	Pdcd5	233275	0	#DIV/0!	#DIV/0!	0.177959	Yes
Q9JKR6	Hyou1	sp|Q9JKR6|HYOU1_MOUSE Hypoxia up-regulated protein 1 OS=Mus musculus GN=Hyou1 PE=1 SV=1	2	2	111.18	0	0	0	923210	0	0	0	0		Q9JKR6	Hyou1	230802	0	#DIV/0!	#DIV/0!	0.177959	Yes
Q9Z1X4	Ilf3	sp|Q9Z1X4|ILF3_MOUSE Interleukin enhancer-binding factor 3 OS=Mus musculus GN=Ilf3 PE=1 SV=2	1	1	96.02	832900	0	0	0	0	0	0	0		Q9Z1X4	Ilf3	208225	0	#DIV/0!	#DIV/0!	0.177959	Yes
Q8R1K1	Ubac2	sp|Q8R1K1|UBAC2_MOUSE Ubiquitin-associated domain-containing protein 2 OS=Mus musculus GN=Ubac2 PE=1 SV=1	1	1	39.056	111920	0	0	0	0	0	0	0		Q8R1K1	Ubac2	27980	0	#DIV/0!	#DIV/0!	0.177959	Yes
Q9Z2D0	Mtmr9	sp|Q9Z2D0|MTMR9_MOUSE Myotubularin-related protein 9 OS=Mus musculus GN=Mtmr9 PE=1 SV=2	2	2	62.907	107010	0	0	0	0	0	0	0		Q9Z2D0	Mtmr9	26752.5	0	#DIV/0!	#DIV/0!	0.177959	Yes
P43680	Sox18	sp|P43680|SOX18_MOUSE Transcription factor SOX-18 OS=Mus musculus GN=Sox18 PE=1 SV=3;sp|Q61473|SOX17_MOUSE Transcription factor SOX-17 OS=Mus musculus GN=Sox17 PE=1 SV=1;sp|Q04886|SOX8_MOUSE Transcription factor SOX-8 OS=Mus musculus GN=Sox8 PE=2 SV=2;sp|Q	1	1	40.898	83774	0	62649000	0	0	0	0	0		P43680	Sox18	1.56832e+07	0	#DIV/0!	#DIV/0!	0.177561	Yes
Q9DBS1	Tmem43	sp|Q9DBS1|TMM43_MOUSE Transmembrane protein 43 OS=Mus musculus GN=Tmem43 PE=1 SV=1	2	2	44.783	50332	0	4331400	0	0	0	0	0		Q9DBS1	Tmem43	1095433	0	#DIV/0!	#DIV/0!	0.174529	Yes
Q8VEL9	Rem2	sp|Q8VEL9|REM2_MOUSE GTP-binding protein REM 2 OS=Mus musculus GN=Rem2 PE=1 SV=2	1	1	37.367	92079	0	7465900	0	0	0	0	0		Q8VEL9	Rem2	1.88949e+06	0	#DIV/0!	#DIV/0!	0.17432	Yes
Q80Y24	Prickle2	sp|Q80Y24|PRIC2_MOUSE Prickle-like protein 2 OS=Mus musculus GN=Prickle2 PE=1 SV=3	5	5	95.78	189670000	0	24881000	0	0	0	0	0		Q80Y24	Prickle2	53637750	0	#DIV/0!	#DIV/0!	0.1426	Yes
Q61789	Lama3	sp|Q61789|LAMA3_MOUSE Laminin subunit alpha-3 OS=Mus musculus GN=Lama3 PE=1 SV=4	1	1	366.22	5794300	0	33182000	0	0	0	0	0		Q61789	Lama3	9744075	0	#DIV/0!	#DIV/0!	0.132613	Yes
Q99MX7	Cecr6	sp|Q99MX7|CECR6_MOUSE Cat eye syndrome critical region protein 6 homolog OS=Mus musculus GN=Cecr6 PE=1 SV=1	4	4	58.158	0	0	14100000	74081000	0	0	0	0		Q99MX7	Cecr6	22045250	0	#DIV/0!	#DIV/0!	0.129218	Yes
Q80TF3	Pcdh19	sp|Q80TF3|PCD19_MOUSE Protocadherin-19 OS=Mus musculus GN=Pcdh19 PE=1 SV=3	2	2	126.03	23481000	0	0	4478600	0	0	0	0		Q80TF3	Pcdh19	6989900	0	#DIV/0!	#DIV/0!	0.129133	Yes
Q91Z83	Myh7	sp|Q91Z83|MYH7_MOUSE Myosin-7 OS=Mus musculus GN=Myh7 PE=1 SV=1;sp|P13542|MYH8_MOUSE Myosin-8 OS=Mus musculus GN=Myh8 PE=2 SV=2;sp|Q02566|MYH6_MOUSE Myosin-6 OS=Mus musculus GN=Myh6 PE=1 SV=2;sp|Q5SX39|MYH4_MOUSE Myosin-4 OS=Mus musculus GN=Myh4 PE=2 SV=1;	1	1	222.88	29727000	146790000	0	0	0	0	0	0		Q91Z83	Myh7	44129250	0	#DIV/0!	#DIV/0!	0.126666	Yes
Q70IV5	Synm	sp|Q70IV5|SYNEM_MOUSE Synemin OS=Mus musculus GN=Synm PE=1 SV=2	9	9	173.21	0	6503000	0	31211000	0	0	0	0		Q70IV5	Synm	9428500	0	#DIV/0!	#DIV/0!	0.125466	Yes
Q8C079	Strip1	sp|Q8C079|STRP1_MOUSE Striatin-interacting protein 1 OS=Mus musculus GN=Strip1 PE=1 SV=2	2	2	95.584	4458800	21274000	0	0	0	0	0	0		Q8C079	Strip1	6433200	0	#DIV/0!	#DIV/0!	0.125215	Yes
Q6P9L6	Kif15	sp|Q6P9L6|KIF15_MOUSE Kinesin-like protein KIF15 OS=Mus musculus GN=Kif15 PE=1 SV=1	1	1	160.12	15697000	71464000	0	0	0	0	0	0		Q6P9L6	Kif15	21790250	0	#DIV/0!	#DIV/0!	0.123192	Yes
P97789	Xrn1	sp|P97789|XRN1_MOUSE 5-3 exoribonuclease 1 OS=Mus musculus GN=Xrn1 PE=1 SV=1	6	6	194.31	2503500	10952000	0	0	0	0	0	0		P97789	Xrn1	3363875	0	#DIV/0!	#DIV/0!	0.121434	Yes
Q7TT79	Mcph1	sp|Q7TT79|MCPH1_MOUSE Microcephalin OS=Mus musculus GN=Mcph1 PE=1 SV=1	1	1	90.372	0	13675000	0	3140700	0	0	0	0		Q7TT79	Mcph1	4203925	0	#DIV/0!	#DIV/0!	0.121225	Yes
Q6ZWU9	Rps27	sp|Q6ZWU9|RS27_MOUSE 40S ribosomal protein S27 OS=Mus musculus GN=Rps27 PE=1 SV=3	1	1	9.461	0	0	29972000	6949300	0	0	0	0		Q6ZWU9	Rps27	9230325	0	#DIV/0!	#DIV/0!	0.1208	Yes
Q60766	Irgm1	sp|Q60766|IRGM1_MOUSE Immunity-related GTPase family M protein 1 OS=Mus musculus GN=Irgm1 PE=1 SV=1	4	4	46.551	0	27307000	6748900	0	0	0	0	0		Q60766	Irgm1	8513975	0	#DIV/0!	#DIV/0!	0.117902	Yes
P63034	Cyth2	sp|P63034|CYH2_MOUSE Cytohesin-2 OS=Mus musculus GN=Cyth2 PE=1 SV=2;sp|Q9QX11|CYH1_MOUSE Cytohesin-1 OS=Mus musculus GN=Cyth1 PE=1 SV=2;sp|O08967|CYH3_MOUSE Cytohesin-3 OS=Mus musculus GN=Cyth3 PE=1 SV=1	2	2	46.585	12217000	3059100	0	0	0	0	0	0		P63034	Cyth2	3819025	0	#DIV/0!	#DIV/0!	0.1173	Yes
Q6QI06	Rictor	sp|Q6QI06|RICTR_MOUSE Rapamycin-insensitive companion of mTOR OS=Mus musculus GN=Rictor PE=1 SV=2	9	9	191.57	682670	0	20331000	4215800	0	0	0	0		Q6QI06	Rictor	6.30737e+06	0	#DIV/0!	#DIV/0!	0.1169	Yes
Q9D3R6	Katnal2	sp|Q9D3R6|KATL2_MOUSE Katanin p60 ATPase-containing subunit A-like 2 OS=Mus musculus GN=Katnal2 PE=2 SV=2;sp|Q3UMC0|SPAT5_MOUSE Spermatogenesis-associated protein 5 OS=Mus musculus GN=Spata5 PE=1 SV=2	2	2	61.152	23195000	86010000	0	0	0	0	0	0		Q9D3R6	Katnal2	27301250	0	#DIV/0!	#DIV/0!	0.113824	Yes
G5E870	Trip12	sp|G5E870|TRIPC_MOUSE E3 ubiquitin-protein ligase TRIP12 OS=Mus musculus GN=Trip12 PE=1 SV=1	3	3	224.13	4611300	35918000	4331300	0	0	0	0	0		G5E870	Trip12	11215150	0	#DIV/0!	#DIV/0!	0.112714	Yes
Q62523	Zyx	sp|Q62523|ZYX_MOUSE Zyxin OS=Mus musculus GN=Zyx PE=1 SV=2	2	2	60.545	0	5336500	1477200	0	0	0	0	0		Q62523	Zyx	1703425	0	#DIV/0!	#DIV/0!	0.112581	Yes
Q6PDG5	Smarcc2	sp|Q6PDG5|SMRC2_MOUSE SWI/SNF complex subunit SMARCC2 OS=Mus musculus GN=Smarcc2 PE=1 SV=2	1	1	132.6	6415700	0	0	1861200	0	0	0	0		Q6PDG5	Smarcc2	2069225	0	#DIV/0!	#DIV/0!	0.110325	Yes
Q8BV79	Trank1	sp|Q8BV79|TRNK1_MOUSE TPR and ankyrin repeat-containing protein 1 OS=Mus musculus GN=Trank1 PE=2 SV=3	1	1	343.32	232720000	0	0	69925000	0	0	0	0		Q8BV79	Trank1	75661250	0	#DIV/0!	#DIV/0!	0.108618	Yes
Q9R0H0	Acox1	sp|Q9R0H0|ACOX1_MOUSE Peroxisomal acyl-coenzyme A oxidase 1 OS=Mus musculus GN=Acox1 PE=1 SV=5	2	2	74.648	3401900000	1029800000	0	0	0	0	0	0		Q9R0H0	Acox1	1107925000	0	#DIV/0!	#DIV/0!	0.108255	Yes
Q8K3F6	Kcnq3	sp|Q8K3F6|KCNQ3_MOUSE Potassium voltage-gated channel subfamily KQT member 3 OS=Mus musculus GN=Kcnq3 PE=1 SV=2	3	3	96.85	30087000	0	9397200	0	0	0	0	0		Q8K3F6	Kcnq3	9871050	0	#DIV/0!	#DIV/0!	0.106723	Yes
Q8BRK8	Prkaa2	sp|Q8BRK8|AAPK2_MOUSE 5-AMP-activated protein kinase catalytic subunit alpha-2 OS=Mus musculus GN=Prkaa2 PE=1 SV=3	2	2	62.022	13929000	4424700	0	0	0	0	0	0		Q8BRK8	Prkaa2	4588425	0	#DIV/0!	#DIV/0!	0.105892	Yes
P70429	Evl	sp|P70429|EVL_MOUSE Ena/VASP-like protein OS=Mus musculus GN=Evl PE=1 SV=2	3	3	44.337	0	7183500	0	22026000	0	0	0	0		P70429	Evl	7302375	0	#DIV/0!	#DIV/0!	0.104594	Yes
Q9DBV4	Mxra8	sp|Q9DBV4|MXRA8_MOUSE Matrix-remodeling-associated protein 8 OS=Mus musculus GN=Mxra8 PE=1 SV=1	1	1	49.75	0	0	32216000	97558000	0	0	0	0		Q9DBV4	Mxra8	32443500	0	#DIV/0!	#DIV/0!	0.103979	Yes
Q8CJ67	Stau2	sp|Q8CJ67|STAU2_MOUSE Double-stranded RNA-binding protein Staufen homolog 2 OS=Mus musculus GN=Stau2 PE=1 SV=1	9	9	62.535	6420900	95426000	18153000	3285300	0	0	0	0		Q8CJ67	Stau2	30821300	0	#DIV/0!	#DIV/0!	0.10331	Yes
Q7SIG6	Asap2	sp|Q7SIG6|ASAP2_MOUSE Arf-GAP with SH3 domain, ANK repeat and PH domain-containing protein 2 OS=Mus musculus GN=Asap2 PE=1 SV=3	6	6	106.8	0	2609900	0	7736400	0	0	0	0		Q7SIG6	Asap2	2586575	0	#DIV/0!	#DIV/0!	0.102923	Yes
P63082	Atp6v0c	sp|P63082|VATL_MOUSE V-type proton ATPase 16 kDa proteolipid subunit OS=Mus musculus GN=Atp6v0c PE=1 SV=1	1	1	15.808	0	8455000	0	25043000	0	0	0	0		P63082	Atp6v0c	8374500	0	#DIV/0!	#DIV/0!	0.102884	Yes
Q9CQX5	Cldnd1	sp|Q9CQX5|CLDN1_MOUSE Claudin domain-containing protein 1 OS=Mus musculus GN=Cldnd1 PE=1 SV=1	1	1	28.572	0	8063300	0	2894500	0	0	0	0		Q9CQX5	Cldnd1	2739450	0	#DIV/0!	#DIV/0!	0.0998485	Yes
P97950	Rab33a	sp|P97950|RB33A_MOUSE Ras-related protein Rab-33A OS=Mus musculus GN=Rab33a PE=2 SV=1	4	4	26.54	0	41608000	0	14961000	0	0	0	0		P97950	Rab33a	14142250	0	#DIV/0!	#DIV/0!	0.0997661	Yes
O55022	Pgrmc1	sp|O55022|PGRC1_MOUSE Membrane-associated progesterone receptor component 1 OS=Mus musculus GN=Pgrmc1 PE=1 SV=4	4	4	21.694	0	2736600	0	7556400	0	0	0	0		O55022	Pgrmc1	2573250	0	#DIV/0!	#DIV/0!	0.0994117	Yes
Q8VCE2	Gpn1	sp|Q8VCE2|GPN1_MOUSE GPN-loop GTPase 1 OS=Mus musculus GN=Gpn1 PE=1 SV=1	4	4	41.598	21445000	3720100	7543000	102530000	0	0	0	0		Q8VCE2	Gpn1	33809525	0	#DIV/0!	#DIV/0!	0.0978248	Yes
Q6PNC0	Dmxl1	sp|Q6PNC0|DMXL1_MOUSE DmX-like protein 1 OS=Mus musculus GN=Dmxl1 PE=1 SV=1	2	2	336	13767000	36711000	0	0	0	0	0	0		Q6PNC0	Dmxl1	12619500	0	#DIV/0!	#DIV/0!	0.0976896	Yes
P35505	Fah	sp|P35505|FAAA_MOUSE Fumarylacetoacetase OS=Mus musculus GN=Fah PE=1 SV=2	3	3	46.175	0	4694700	12289000	0	0	0	0	0		P35505	Fah	4245925	0	#DIV/0!	#DIV/0!	0.0967773	Yes
O55047	Tlk2	sp|O55047|TLK2_MOUSE Serine/threonine-protein kinase tousled-like 2 OS=Mus musculus GN=Tlk2 PE=1 SV=2	1	1	82.26	0	4506800	0	1843500	0	0	0	0		O55047	Tlk2	1587575	0	#DIV/0!	#DIV/0!	0.0934389	Yes
Q9EPL8	Ipo7	sp|Q9EPL8|IPO7_MOUSE Importin-7 OS=Mus musculus GN=Ipo7 PE=1 SV=2	3	3	119.49	0	1787300	0	4310000	0	0	0	0		Q9EPL8	Ipo7	1524325	0	#DIV/0!	#DIV/0!	0.0927769	Yes
Q99K46	Usp11	sp|Q99K46|UBP11_MOUSE Ubiquitin carboxyl-terminal hydrolase 11 OS=Mus musculus GN=Usp11 PE=1 SV=4	5	3	105.38	10487000	0	4379700	0	0	0	0	0		Q99K46	Usp11	3716675	0	#DIV/0!	#DIV/0!	0.0924358	Yes
Q8VDU5	Snrk	sp|Q8VDU5|SNRK_MOUSE SNF-related serine/threonine-protein kinase OS=Mus musculus GN=Snrk PE=1 SV=1	4	4	81.912	0	2842400	6781800	0	0	0	0	0		Q8VDU5	Snrk	2406050	0	#DIV/0!	#DIV/0!	0.0922644	Yes
A2A8L1	Chd5	sp|A2A8L1|CHD5_MOUSE Chromodomain-helicase-DNA-binding protein 5 OS=Mus musculus GN=Chd5 PE=1 SV=1	2	2	222.51	0	173440000	0	74591000	0	0	0	0		A2A8L1	Chd5	62007750	0	#DIV/0!	#DIV/0!	0.0910299	Yes
Q8BGU5	Ccny	sp|Q8BGU5|CCNY_MOUSE Cyclin-Y OS=Mus musculus GN=Ccny PE=1 SV=1	1	1	39.394	18285000	7933400	0	0	0	0	0	0		Q8BGU5	Ccny	6554600	0	#DIV/0!	#DIV/0!	0.0906106	Yes
P98191	Cds1	sp|P98191|CDS1_MOUSE Phosphatidate cytidylyltransferase 1 OS=Mus musculus GN=Cds1 PE=1 SV=2	3	3	52.875	1711500	3898000	0	0	0	0	0	0		P98191	Cds1	1402375	0	#DIV/0!	#DIV/0!	0.0900466	Yes
P42567	Eps15	sp|P42567|EPS15_MOUSE Epidermal growth factor receptor substrate 15 OS=Mus musculus GN=Eps15 PE=1 SV=1	3	3	98.47	0	10391000	0	4576400	0	0	0	0		P42567	Eps15	3741850	0	#DIV/0!	#DIV/0!	0.0899018	Yes
P27671	Rasgrf1	sp|P27671|RGRF1_MOUSE Ras-specific guanine nucleotide-releasing factor 1 OS=Mus musculus GN=Rasgrf1 PE=1 SV=2	10	9	144.1	38463000	17038000	0	0	0	0	0	0		P27671	Rasgrf1	13875250	0	#DIV/0!	#DIV/0!	0.0896295	Yes
Q64331	Myo6	sp|Q64331|MYO6_MOUSE Unconventional myosin-VI OS=Mus musculus GN=Myo6 PE=1 SV=1	8	8	146.41	0	6742500	0	15210000	0	0	0	0		Q64331	Myo6	5488125	0	#DIV/0!	#DIV/0!	0.0895952	Yes
Q9WVG6	Carm1	sp|Q9WVG6|CARM1_MOUSE Histone-arginine methyltransferase CARM1 OS=Mus musculus GN=Carm1 PE=1 SV=2	4	4	65.853	2897300	0	0	6506700	0	0	0	0		Q9WVG6	Carm1	2351000	0	#DIV/0!	#DIV/0!	0.0893851	Yes
P62852	Rps25	sp|P62852|RS25_MOUSE 40S ribosomal protein S25 OS=Mus musculus GN=Rps25 PE=1 SV=1	1	1	13.742	0	336600000	160030000	0	0	0	0	0		P62852	Rps25	124157500	0	#DIV/0!	#DIV/0!	0.0863595	Yes
P57784	Snrpa1	sp|P57784|RU2A_MOUSE U2 small nuclear ribonucleoprotein A OS=Mus musculus GN=Snrpa1 PE=1 SV=2	3	3	28.357	6012200	0	2895000	0	0	0	0	0		P57784	Snrpa1	2226800	0	#DIV/0!	#DIV/0!	0.0857849	Yes
Q61627	Grid1	sp|Q61627|GRID1_MOUSE Glutamate receptor ionotropic, delta-1 OS=Mus musculus GN=Grid1 PE=1 SV=2	4	4	112.21	2240600	0	0	1095000	0	0	0	0		Q61627	Grid1	833900	0	#DIV/0!	#DIV/0!	0.0851221	Yes
Q80Z24	Negr1	sp|Q80Z24|NEGR1_MOUSE Neuronal growth regulator 1 OS=Mus musculus GN=Negr1 PE=1 SV=1	3	3	37.9	9112500	0	4464700	0	0	0	0	0		Q80Z24	Negr1	3394300	0	#DIV/0!	#DIV/0!	0.0850089	Yes
P63250	Kcnj3	sp|P63250|KCNJ3_MOUSE G protein-activated inward rectifier potassium channel 1 OS=Mus musculus GN=Kcnj3 PE=1 SV=1	2	2	56.573	14024000	106120000	15856000	9371600	0	0	0	0		P63250	Kcnj3	36342900	0	#DIV/0!	#DIV/0!	0.084907	Yes
Q9CPR7	Sike1	sp|Q9CPR7|SIKE1_MOUSE Suppressor of IKBKE 1 OS=Mus musculus GN=Sike1 PE=1 SV=1	4	4	23.522	0	0	12678000	25458000	0	0	0	0		Q9CPR7	Sike1	9534000	0	#DIV/0!	#DIV/0!	0.0842897	Yes
Q8BQZ4	Ralgapb	sp|Q8BQZ4|RLGPB_MOUSE Ral GTPase-activating protein subunit beta OS=Mus musculus GN=Ralgapb PE=1 SV=2	2	2	165.2	4124800	0	2060100	0	0	0	0	0		Q8BQZ4	Ralgapb	1546225	0	#DIV/0!	#DIV/0!	0.0841626	Yes
Q9WVK4	Ehd1	sp|Q9WVK4|EHD1_MOUSE EH domain-containing protein 1 OS=Mus musculus GN=Ehd1 PE=1 SV=1	3	3	60.602	5608800	11141000	0	0	0	0	0	0		Q9WVK4	Ehd1	4187450	0	#DIV/0!	#DIV/0!	0.0838146	Yes
Q9QX47	Son	sp|Q9QX47|SON_MOUSE Protein SON OS=Mus musculus GN=Son PE=1 SV=2	1	1	265.65	0	0	10257000	5238100	0	0	0	0		Q9QX47	Son	3873775	0	#DIV/0!	#DIV/0!	0.0831959	Yes
Q9CRA9	Fgfr1op2	sp|Q9CRA9|FGOP2_MOUSE FGFR1 oncogene partner 2 homolog OS=Mus musculus GN=Fgfr1op2 PE=1 SV=1	6	6	29.374	0	0	36148000	19271000	0	0	0	0		Q9CRA9	Fgfr1op2	13854750	0	#DIV/0!	#DIV/0!	0.0813804	Yes
Q9D9B4	1	sp|Q9D9B4|CJ011_MOUSE Leucine-rich repeat-containing protein C10orf11 homolog OS=Mus musculus PE=1 SV=1	1	1	25.988	0	242710000	0	135310000	0	0	0	0		Q9D9B4	1	94505000	0	#DIV/0!	#DIV/0!	0.0795703	Yes
Q6PD21	Shb	sp|Q6PD21|SHB_MOUSE SH2 domain-containing adapter protein B OS=Mus musculus GN=Shb PE=1 SV=2	2	2	54.707	0	0	12549000	7013400	0	0	0	0		Q6PD21	Shb	4890600	0	#DIV/0!	#DIV/0!	0.0794724	Yes
Q5EBJ4	Ermn	sp|Q5EBJ4|ERMIN_MOUSE Ermin OS=Mus musculus GN=Ermn PE=1 SV=1	6	6	32.148	0	37192000	0	20878000	0	0	0	0		Q5EBJ4	Ermn	14517500	0	#DIV/0!	#DIV/0!	0.0792987	Yes
Q8BTY2	Slc4a7	sp|Q8BTY2|S4A7_MOUSE Sodium bicarbonate cotransporter 3 OS=Mus musculus GN=Slc4a7 PE=1 SV=2	2	2	116.51	1770200	3135000	0	0	0	0	0	0		Q8BTY2	Slc4a7	1226300	0	#DIV/0!	#DIV/0!	0.0790697	Yes
Q9CQ65	Mtap	sp|Q9CQ65|MTAP_MOUSE S-methyl-5-thioadenosine phosphorylase OS=Mus musculus GN=Mtap PE=1 SV=1	4	4	31.062	8589300	0	4916700	0	0	0	0	0		Q9CQ65	Mtap	3376500	0	#DIV/0!	#DIV/0!	0.0785424	Yes
P67871	Csnk2b	sp|P67871|CSK2B_MOUSE Casein kinase II subunit beta OS=Mus musculus GN=Csnk2b PE=1 SV=1	2	2	24.942	21949000	0	12604000	0	0	0	0	0		P67871	Csnk2b	8638250	0	#DIV/0!	#DIV/0!	0.0784212	Yes
P84086	Cplx2	sp|P84086|CPLX2_MOUSE Complexin-2 OS=Mus musculus GN=Cplx2 PE=1 SV=1	3	3	15.394	17386000	0	10094000	0	0	0	0	0		P84086	Cplx2	6870000	0	#DIV/0!	#DIV/0!	0.0780052	Yes
Q9D4H4	Amotl1	sp|Q9D4H4|AMOL1_MOUSE Angiomotin-like protein 1 OS=Mus musculus GN=Amotl1 PE=1 SV=2	5	5	107.95	22955000	13344000	0	0	0	0	0	0		Q9D4H4	Amotl1	9074750	0	#DIV/0!	#DIV/0!	0.077958	Yes
Q8CC88	Vwa8	sp|Q8CC88|VWA8_MOUSE von Willebrand factor A domain-containing protein 8 OS=Mus musculus GN=Vwa8 PE=1 SV=2	1	1	213.42	478610000	0	820440000	0	0	0	0	0		Q8CC88	Vwa8	324762500	0	#DIV/0!	#DIV/0!	0.0778264	Yes
Q62074	Prkci	sp|Q62074|KPCI_MOUSE Protein kinase C iota type OS=Mus musculus GN=Prkci PE=1 SV=3	1	1	68.203	0	5073000	8678100	0	0	0	0	0		Q62074	Prkci	3437775	0	#DIV/0!	#DIV/0!	0.0777486	Yes
Q0VBF8	1	sp|Q0VBF8|STUM_MOUSE Protein stum homolog OS=Mus musculus PE=1 SV=1	2	2	15.005	68456000	0	41062000	0	0	0	0	0		Q0VBF8	1	27379500	0	#DIV/0!	#DIV/0!	0.0768051	Yes
Q9EPW0	Inpp4a	sp|Q9EPW0|INP4A_MOUSE Type I inositol 3,4-bisphosphate 4-phosphatase OS=Mus musculus GN=Inpp4a PE=1 SV=1	9	9	105.54	11802000	0	19384000	0	0	0	0	0		Q9EPW0	Inpp4a	7796500	0	#DIV/0!	#DIV/0!	0.076274	Yes
Q91W89	Man2c1	sp|Q91W89|MA2C1_MOUSE Alpha-mannosidase 2C1 OS=Mus musculus GN=Man2c1 PE=1 SV=1	3	3	115.69	0	7489500	0	4610000	0	0	0	0		Q91W89	Man2c1	3024875	0	#DIV/0!	#DIV/0!	0.0758937	Yes
Q6IR34	Gpsm1	sp|Q6IR34|GPSM1_MOUSE G-protein-signaling modulator 1 OS=Mus musculus GN=Gpsm1 PE=1 SV=3	2	2	74.361	2829900	0	1746400	0	0	0	0	0		Q6IR34	Gpsm1	1144075	0	#DIV/0!	#DIV/0!	0.0758043	Yes
P47941	Crkl	sp|P47941|CRKL_MOUSE Crk-like protein OS=Mus musculus GN=Crkl PE=1 SV=2	5	5	33.83	0	30955000	48871000	0	0	0	0	0		P47941	Crkl	19956500	0	#DIV/0!	#DIV/0!	0.0749263	Yes
Q8CGC4	Lsm14b	sp|Q8CGC4|LS14B_MOUSE Protein LSM14 homolog B OS=Mus musculus GN=Lsm14b PE=1 SV=3	2	2	42.309	11639000	0	7421500	0	0	0	0	0		Q8CGC4	Lsm14b	4765125	0	#DIV/0!	#DIV/0!	0.0747076	Yes
Q60634	Flot2	sp|Q60634|FLOT2_MOUSE Flotillin-2 OS=Mus musculus GN=Flot2 PE=1 SV=2	2	2	47.037	3229200	0	0	2092600	0	0	0	0		Q60634	Flot2	1330450	0	#DIV/0!	#DIV/0!	0.0741885	Yes
Q8C0D5	Eftud1	sp|Q8C0D5|ETUD1_MOUSE Elongation factor Tu GTP-binding domain-containing protein 1 OS=Mus musculus GN=Eftud1 PE=1 SV=1	7	7	125.78	0	11657000	17863000	0	0	0	0	0		Q8C0D5	Eftud1	7380000	0	#DIV/0!	#DIV/0!	0.0739683	Yes
Q9JKS5	Habp4	sp|Q9JKS5|HABP4_MOUSE Intracellular hyaluronan-binding protein 4 OS=Mus musculus GN=Habp4 PE=1 SV=2	3	3	45.924	6001800	0	9027700	0	0	0	0	0		Q9JKS5	Habp4	3757375	0	#DIV/0!	#DIV/0!	0.0733981	Yes
Q8BK63	Csnk1a1	sp|Q8BK63|KC1A_MOUSE Casein kinase I isoform alpha OS=Mus musculus GN=Csnk1a1 PE=1 SV=2	5	5	38.914	12718000	0	19119000	0	0	0	0	0		Q8BK63	Csnk1a1	7959250	0	#DIV/0!	#DIV/0!	0.0733808	Yes
Q149F3	Gspt2	sp|Q149F3|ERF3B_MOUSE Eukaryotic peptide chain release factor GTP-binding subunit ERF3B OS=Mus musculus GN=Gspt2 PE=1 SV=1	1	1	69.146	0	7517200	0	5019400	0	0	0	0		Q149F3	Gspt2	3134150	0	#DIV/0!	#DIV/0!	0.0732675	Yes
Q3TVA9	Ccdc136	sp|Q3TVA9|CC136_MOUSE Coiled-coil domain-containing protein 136 OS=Mus musculus GN=Ccdc136 PE=1 SV=2	3	3	131.93	0	9268600	0	6206200	0	0	0	0		Q3TVA9	Ccdc136	3868700	0	#DIV/0!	#DIV/0!	0.0731842	Yes
Q8C015	Pak7	sp|Q8C015|PAK7_MOUSE Serine/threonine-protein kinase PAK 7 OS=Mus musculus GN=Pak7 PE=1 SV=1	3	3	80.947	0	0	13184000	8848100	0	0	0	0		Q8C015	Pak7	5508025	0	#DIV/0!	#DIV/0!	0.0731166	Yes
Q6ZQ03	Fnbp4	sp|Q6ZQ03|FNBP4_MOUSE Formin-binding protein 4 OS=Mus musculus GN=Fnbp4 PE=1 SV=2	1	1	111.24	5819000	8667900	0	0	0	0	0	0		Q6ZQ03	Fnbp4	3621725	0	#DIV/0!	#DIV/0!	0.0731077	Yes
Q8C050	Rps6ka5	sp|Q8C050|KS6A5_MOUSE Ribosomal protein S6 kinase alpha-5 OS=Mus musculus GN=Rps6ka5 PE=1 SV=2	2	2	96.582	8530000	0	5775300	0	0	0	0	0		Q8C050	Rps6ka5	3576325	0	#DIV/0!	#DIV/0!	0.0728591	Yes
Q8C7R4	Uba6	sp|Q8C7R4|UBA6_MOUSE Ubiquitin-like modifier-activating enzyme 6 OS=Mus musculus GN=Uba6 PE=1 SV=1	2	2	117.96	4165100	0	6101200	0	0	0	0	0		Q8C7R4	Uba6	2566575	0	#DIV/0!	#DIV/0!	0.0726221	Yes
P52189	Kcnj4	sp|P52189|KCNJ4_MOUSE Inward rectifier potassium channel 4 OS=Mus musculus GN=Kcnj4 PE=1 SV=1	2	2	49.899	0	0	4180500	6115600	0	0	0	0		P52189	Kcnj4	2574025	0	#DIV/0!	#DIV/0!	0.0725842	Yes
Q8K327	Champ1	sp|Q8K327|CHAP1_MOUSE Chromosome alignment-maintaining phosphoprotein 1 OS=Mus musculus GN=Champ1 PE=1 SV=1	5	5	87.56	15391000	0	10531000	0	0	0	0	0		Q8K327	Champ1	6480500	0	#DIV/0!	#DIV/0!	0.0725572	Yes
Q68FG0	Zc4h2	sp|Q68FG0|ZC4H2_MOUSE Zinc finger C4H2 domain-containing protein OS=Mus musculus GN=Zc4h2 PE=2 SV=1	1	1	26.244	21422000	0	0	31093000	0	0	0	0		Q68FG0	Zc4h2	13128750	0	#DIV/0!	#DIV/0!	0.0723635	Yes
Q91ZK0	Tfap2d	sp|Q91ZK0|AP2D_MOUSE Transcription factor AP-2-delta OS=Mus musculus GN=Tfap2d PE=1 SV=1	1	1	49.547	5502800	0	7970600	0	0	0	0	0		Q91ZK0	Tfap2d	3368350	0	#DIV/0!	#DIV/0!	0.0723062	Yes
Q61136	Prpf4b	sp|Q61136|PRP4B_MOUSE Serine/threonine-protein kinase PRP4 homolog OS=Mus musculus GN=Prpf4b PE=1 SV=3	1	1	116.97	3043700	0	2109500	0	0	0	0	0		Q61136	Prpf4b	1288300	0	#DIV/0!	#DIV/0!	0.0721991	Yes
Q8CG71	P3h2	sp|Q8CG71|P3H2_MOUSE Prolyl 3-hydroxylase 2 OS=Mus musculus GN=P3h2 PE=1 SV=1	1	1	80.153	79844000	0	55592000	0	0	0	0	0		Q8CG71	P3h2	33859000	0	#DIV/0!	#DIV/0!	0.0720737	Yes
Q9QZS3	Numb	sp|Q9QZS3|NUMB_MOUSE Protein numb homolog OS=Mus musculus GN=Numb PE=1 SV=1	2	2	70.812	0	0	8814200	12456000	0	0	0	0		Q9QZS3	Numb	5317550	0	#DIV/0!	#DIV/0!	0.0716419	Yes
Q61527	Erbb4	sp|Q61527|ERBB4_MOUSE Receptor tyrosine-protein kinase erbB-4 OS=Mus musculus GN=Erbb4 PE=1 SV=5	3	3	146.85	1654500	0	1173400	0	0	0	0	0		Q61527	Erbb4	706975	0	#DIV/0!	#DIV/0!	0.0715835	Yes
Q9Z1W9	Stk39	sp|Q9Z1W9|STK39_MOUSE STE20/SPS1-related proline-alanine-rich protein kinase OS=Mus musculus GN=Stk39 PE=1 SV=1	1	1	60.319	8249500	0	11622000	0	0	0	0	0		Q9Z1W9	Stk39	4967875	0	#DIV/0!	#DIV/0!	0.0715615	Yes
Q80YT7	Pde4dip	sp|Q80YT7|MYOME_MOUSE Myomegalin OS=Mus musculus GN=Pde4dip PE=1 SV=2	5	5	250.63	0	0	5323800	7463200	0	0	0	0		Q80YT7	Pde4dip	3196750	0	#DIV/0!	#DIV/0!	0.0714341	Yes
P68037	Ube2l3	sp|P68037|UB2L3_MOUSE Ubiquitin-conjugating enzyme E2 L3 OS=Mus musculus GN=Ube2l3 PE=1 SV=1	2	2	17.861	5617600	0	4036000	0	0	0	0	0		P68037	Ube2l3	2413400	0	#DIV/0!	#DIV/0!	0.0712529	Yes
P23116	Eif3a	sp|P23116|EIF3A_MOUSE Eukaryotic translation initiation factor 3 subunit A OS=Mus musculus GN=Eif3a PE=1 SV=5	4	4	161.93	7255300	0	5253800	0	0	0	0	0		P23116	Eif3a	3127275	0	#DIV/0!	#DIV/0!	0.0710575	Yes
Q8CF89	Tab1	sp|Q8CF89|TAB1_MOUSE TGF-beta-activated kinase 1 and MAP3K7-binding protein 1 OS=Mus musculus GN=Tab1 PE=1 SV=2	2	2	54.616	4959300	3617500	0	0	0	0	0	0		Q8CF89	Tab1	2144200	0	#DIV/0!	#DIV/0!	0.07088	Yes
Q8CFE4	Scyl2	sp|Q8CFE4|SCYL2_MOUSE SCY1-like protein 2 OS=Mus musculus GN=Scyl2 PE=1 SV=1	2	2	103.32	0	3830000	0	2802800	0	0	0	0		Q8CFE4	Scyl2	1658200	0	#DIV/0!	#DIV/0!	0.0708025	Yes
O54833	Csnk2a2	sp|O54833|CSK22_MOUSE Casein kinase II subunit alpha OS=Mus musculus GN=Csnk2a2 PE=1 SV=1	2	2	41.215	0	0	3473600	4740000	0	0	0	0		O54833	Csnk2a2	2053400	0	#DIV/0!	#DIV/0!	0.0707692	Yes
Q69ZS7	Hbs1l	sp|Q69ZS7|HBS1L_MOUSE HBS1-like protein OS=Mus musculus GN=Hbs1l PE=1 SV=2	3	3	75.1	14398000	0	10684000	0	0	0	0	0		Q69ZS7	Hbs1l	6270500	0	#DIV/0!	#DIV/0!	0.0704776	Yes
Q99J36	Thumpd1	sp|Q99J36|THUM1_MOUSE THUMP domain-containing protein 1 OS=Mus musculus GN=Thumpd1 PE=1 SV=1	4	4	38.884	5984500	0	8040900	0	0	0	0	0		Q99J36	Thumpd1	3506350	0	#DIV/0!	#DIV/0!	0.0704099	Yes
Q80XP9	Wnk3	sp|Q80XP9|WNK3_MOUSE Serine/threonine-protein kinase WNK3 OS=Mus musculus GN=Wnk3 PE=1 SV=3	6	6	193.99	0	0	6134200	8211700	0	0	0	0		Q80XP9	Wnk3	3586475	0	#DIV/0!	#DIV/0!	0.0703268	Yes
Q64511	Top2b	sp|Q64511|TOP2B_MOUSE DNA topoisomerase 2-beta OS=Mus musculus GN=Top2b PE=1 SV=2	4	4	181.91	4597600	6105700	0	0	0	0	0	0		Q64511	Top2b	2675825	0	#DIV/0!	#DIV/0!	0.0701499	Yes
Q7TN08	Dact2	sp|Q7TN08|DACT2_MOUSE Dapper homolog 2 OS=Mus musculus GN=Dact2 PE=1 SV=2	1	1	81.667	0	25062000	33057000	0	0	0	0	0		Q7TN08	Dact2	14529750	0	#DIV/0!	#DIV/0!	0.0700028	Yes
Q9Z2C9	Mtmr7	sp|Q9Z2C9|MTMR7_MOUSE Myotubularin-related protein 7 OS=Mus musculus GN=Mtmr7 PE=1 SV=2	5	5	75.607	0	0	35125000	26662000	0	0	0	0		Q9Z2C9	Mtmr7	15446750	0	#DIV/0!	#DIV/0!	0.069977	Yes
Q922D4	Ppp6r3	sp|Q922D4|PP6R3_MOUSE Serine/threonine-protein phosphatase 6 regulatory subunit 3 OS=Mus musculus GN=Ppp6r3 PE=1 SV=1	8	8	94.652	0	18591000	24033000	0	0	0	0	0		Q922D4	Ppp6r3	10656000	0	#DIV/0!	#DIV/0!	0.0695872	Yes
Q80TL7	Mon2	sp|Q80TL7|MON2_MOUSE Protein MON2 homolog OS=Mus musculus GN=Mon2 PE=1 SV=2	3	3	189.08	6478600	0	0	5025500	0	0	0	0		Q80TL7	Mon2	2876025	0	#DIV/0!	#DIV/0!	0.0695323	Yes
Q8BT60	Cpne3	sp|Q8BT60|CPNE3_MOUSE Copine-3 OS=Mus musculus GN=Cpne3 PE=1 SV=2	1	1	59.584	5610700	0	4443100	0	0	0	0	0		Q8BT60	Cpne3	2513450	0	#DIV/0!	#DIV/0!	0.0691405	Yes
Q6P5U7	Nwd2	sp|Q6P5U7|NWD2_MOUSE NACHT and WD repeat domain-containing protein 2 OS=Mus musculus GN=Nwd2 PE=1 SV=2	9	9	197.41	0	35528000	28149000	0	0	0	0	0		Q6P5U7	Nwd2	15919250	0	#DIV/0!	#DIV/0!	0.0691312	Yes
Q9CZ62	Cep97	sp|Q9CZ62|CEP97_MOUSE Centrosomal protein of 97 kDa OS=Mus musculus GN=Cep97 PE=1 SV=1	1	1	94.64	2058000	0	0	1635700	0	0	0	0		Q9CZ62	Cep97	923425	0	#DIV/0!	#DIV/0!	0.0690744	Yes
Q7TMS5	Abcg2	sp|Q7TMS5|ABCG2_MOUSE ATP-binding cassette sub-family G member 2 OS=Mus musculus GN=Abcg2 PE=1 SV=1	2	2	72.977	0	0	2864800	3596300	0	0	0	0		Q7TMS5	Abcg2	1615275	0	#DIV/0!	#DIV/0!	0.0690341	Yes
Q9EQZ7	Rims2	sp|Q9EQZ7|RIMS2_MOUSE Regulating synaptic membrane exocytosis protein 2 OS=Mus musculus GN=Rims2 PE=1 SV=1	3	3	172.86	0	3248500	0	2591700	0	0	0	0		Q9EQZ7	Rims2	1460050	0	#DIV/0!	#DIV/0!	0.0690071	Yes
Q9Z2D3	Dfna5	sp|Q9Z2D3|DFNA5_MOUSE Non-syndromic hearing impairment protein 5 homolog OS=Mus musculus GN=Dfna5 PE=1 SV=1	4	4	56.63	0	0	9093500	7264700	0	0	0	0		Q9Z2D3	Dfna5	4089550	0	#DIV/0!	#DIV/0!	0.0689833	Yes
Q9QYF9	Ndrg3	sp|Q9QYF9|NDRG3_MOUSE Protein NDRG3 OS=Mus musculus GN=Ndrg3 PE=1 SV=1	3	3	41.555	0	0	15218000	12177000	0	0	0	0		Q9QYF9	Ndrg3	6848750	0	#DIV/0!	#DIV/0!	0.0689553	Yes
Q8CGQ8	Slc24a4	sp|Q8CGQ8|NCKX4_MOUSE Sodium/potassium/calcium exchanger 4 OS=Mus musculus GN=Slc24a4 PE=2 SV=2	1	1	68.973	0	0	15130000	18549000	0	0	0	0		Q8CGQ8	Slc24a4	8419750	0	#DIV/0!	#DIV/0!	0.0686344	Yes
Q8C180	Frs2	sp|Q8C180|FRS2_MOUSE Fibroblast growth factor receptor substrate 2 OS=Mus musculus GN=Frs2 PE=1 SV=3	2	1	56.793	4418300	0	5410200	0	0	0	0	0		Q8C180	Frs2	2457125	0	#DIV/0!	#DIV/0!	0.0686151	Yes
Q8K386	Rab15	sp|Q8K386|RAB15_MOUSE Ras-related protein Rab-15 OS=Mus musculus GN=Rab15 PE=1 SV=1	5	5	24.318	0	16316000	13407000	0	0	0	0	0		Q8K386	Rab15	7430750	0	#DIV/0!	#DIV/0!	0.0685185	Yes
Q8C0P5	Coro2a	sp|Q8C0P5|COR2A_MOUSE Coronin-2A OS=Mus musculus GN=Coro2a PE=2 SV=1	3	3	59.573	6825400	0	0	8196700	0	0	0	0		Q8C0P5	Coro2a	3755525	0	#DIV/0!	#DIV/0!	0.06832	Yes
Q8K224	Nat10	sp|Q8K224|NAT10_MOUSE RNA cytidine acetyltransferase OS=Mus musculus GN=Nat10 PE=1 SV=1	6	6	115.42	10184000	0	8484700	0	0	0	0	0		Q8K224	Nat10	4667175	0	#DIV/0!	#DIV/0!	0.0683124	Yes
Q8R4U7	Luzp1	sp|Q8R4U7|LUZP1_MOUSE Leucine zipper protein 1 OS=Mus musculus GN=Luzp1 PE=1 SV=2	10	10	119.31	0	9001700	10725000	0	0	0	0	0		Q8R4U7	Luzp1	4931675	0	#DIV/0!	#DIV/0!	0.0682081	Yes
Q3U269	Tstd2	sp|Q3U269|TSTD2_MOUSE Thiosulfate sulfurtransferase/rhodanese-like domain-containing protein 2 OS=Mus musculus GN=Tstd2 PE=2 SV=3	1	1	55.385	0	33585000	10095000	6600500	0	0	0	0		Q3U269	Tstd2	12570125	0	#DIV/0!	#DIV/0!	0.0681723	Yes
Q14B80	Kcnc2	sp|Q14B80|KCNC2_MOUSE Potassium voltage-gated channel subfamily C member 2 OS=Mus musculus GN=Kcnc2 PE=1 SV=1	1	1	70.502	4797000	0	5674600	0	0	0	0	0		Q14B80	Kcnc2	2617900	0	#DIV/0!	#DIV/0!	0.0681111	Yes
Q9Z0V1	Kcnd3	sp|Q9Z0V1|KCND3_MOUSE Potassium voltage-gated channel subfamily D member 3 OS=Mus musculus GN=Kcnd3 PE=1 SV=1	2	2	73.461	0	0	3255700	2754700	0	0	0	0		Q9Z0V1	Kcnd3	1502600	0	#DIV/0!	#DIV/0!	0.068099	Yes
G3X9J0	Sipa1l3	sp|G3X9J0|SI1L3_MOUSE Signal-induced proliferation-associated 1-like protein 3 OS=Mus musculus GN=Sipa1l3 PE=1 SV=1	7	7	195.06	0	0	14330000	16632000	0	0	0	0		G3X9J0	Sipa1l3	7740500	0	#DIV/0!	#DIV/0!	0.0678722	Yes
Q91YD3	Dcp1a	sp|Q91YD3|DCP1A_MOUSE mRNA-decapping enzyme 1A OS=Mus musculus GN=Dcp1a PE=1 SV=1	3	3	65.218	9214000	0	7994700	0	0	0	0	0		Q91YD3	Dcp1a	4302175	0	#DIV/0!	#DIV/0!	0.0677911	Yes
Q8BMI3	Gga3	sp|Q8BMI3|GGA3_MOUSE ADP-ribosylation factor-binding protein GGA3 OS=Mus musculus GN=Gga3 PE=1 SV=2	4	3	77.972	22455000	0	0	19725000	0	0	0	0		Q8BMI3	Gga3	10545000	0	#DIV/0!	#DIV/0!	0.0676582	Yes
P98084	Apba2	sp|P98084|APBA2_MOUSE Amyloid beta A4 precursor protein-binding family A member 2 OS=Mus musculus GN=Apba2 PE=1 SV=2	1	1	82.757	5589600	0	6335200	0	0	0	0	0		P98084	Apba2	2981200	0	#DIV/0!	#DIV/0!	0.0676134	Yes
Q9D517	Agpat3	sp|Q9D517|PLCC_MOUSE 1-acyl-sn-glycerol-3-phosphate acyltransferase gamma OS=Mus musculus GN=Agpat3 PE=1 SV=2	1	1	43.295	7541400	0	6658400	0	0	0	0	0		Q9D517	Agpat3	3549950	0	#DIV/0!	#DIV/0!	0.0676066	Yes
Q91Y20	Pcdha10	sp|Q91Y20|PCDAA_MOUSE Protocadherin alpha-10 OS=Mus musculus GN=Pcdha10 PE=2 SV=1;sp|O88689|PCDA4_MOUSE Protocadherin alpha-4 OS=Mus musculus GN=Pcdha4 PE=1 SV=1;sp|Q91Y11|PCDA9_MOUSE Protocadherin alpha-9 OS=Mus musculus GN=Pcdha9 PE=2 SV=1	1	1	102.06	2940800	0	0	3306500	0	0	0	0		Q91Y20	Pcdha10	1561825	0	#DIV/0!	#DIV/0!	0.0675362	Yes
Q6NZM9	Hdac4	sp|Q6NZM9|HDAC4_MOUSE Histone deacetylase 4 OS=Mus musculus GN=Hdac4 PE=1 SV=1	3	3	118.56	4916400	0	5517800	0	0	0	0	0		Q6NZM9	Hdac4	2608550	0	#DIV/0!	#DIV/0!	0.0675195	Yes
Q9JHU2	Palmd	sp|Q9JHU2|PALMD_MOUSE Palmdelphin OS=Mus musculus GN=Palmd PE=1 SV=1	4	4	62.699	0	0	11772000	13047000	0	0	0	0		Q9JHU2	Palmd	6204750	0	#DIV/0!	#DIV/0!	0.0674102	Yes
Q60749	Khdrbs1	sp|Q60749|KHDR1_MOUSE KH domain-containing, RNA-binding, signal transduction-associated protein 1 OS=Mus musculus GN=Khdrbs1 PE=1 SV=2	4	4	48.37	0	0	5008400	4538200	0	0	0	0		Q60749	Khdrbs1	2386650	0	#DIV/0!	#DIV/0!	0.067376	Yes
Q5SW75	Ssh2	sp|Q5SW75|SSH2_MOUSE Protein phosphatase Slingshot homolog 2 OS=Mus musculus GN=Ssh2 PE=1 SV=2	10	10	158.23	0	17130000	15617000	0	0	0	0	0		Q5SW75	Ssh2	8186750	0	#DIV/0!	#DIV/0!	0.0673294	Yes
P21981	Tgm2	sp|P21981|TGM2_MOUSE Protein-glutamine gamma-glutamyltransferase 2 OS=Mus musculus GN=Tgm2 PE=1 SV=4	3	3	77.06	9866200	0	9023900	0	0	0	0	0		P21981	Tgm2	4722525	0	#DIV/0!	#DIV/0!	0.0673059	Yes
Q8JZX4	Rbm17	sp|Q8JZX4|SPF45_MOUSE Splicing factor 45 OS=Mus musculus GN=Rbm17 PE=1 SV=1	3	3	45.303	0	0	19705000	18226000	0	0	0	0		Q8JZX4	Rbm17	9482750	0	#DIV/0!	#DIV/0!	0.067231	Yes
Q921C5	Bicd2	sp|Q921C5|BICD2_MOUSE Protein bicaudal D homolog 2 OS=Mus musculus GN=Bicd2 PE=1 SV=1	8	8	93.39	19300000	0	20769000	0	0	0	0	0		Q921C5	Bicd2	10017250	0	#DIV/0!	#DIV/0!	0.0672028	Yes
Q9Z0R9	Fads2	sp|Q9Z0R9|FADS2_MOUSE Fatty acid desaturase 2 OS=Mus musculus GN=Fads2 PE=1 SV=1	1	1	52.387	3417000	0	3217300	0	0	0	0	0		Q9Z0R9	Fads2	1658575	0	#DIV/0!	#DIV/0!	0.0671326	Yes
Q7TPW1	Nexn	sp|Q7TPW1|NEXN_MOUSE Nexilin OS=Mus musculus GN=Nexn PE=1 SV=3	4	4	72.107	7797700	0	7348600	0	0	0	0	0		Q7TPW1	Nexn	3786575	0	#DIV/0!	#DIV/0!	0.0671283	Yes
Q9WTX6	Cul1	sp|Q9WTX6|CUL1_MOUSE Cullin-1 OS=Mus musculus GN=Cul1 PE=1 SV=1	8	8	89.69	10909000	0	10298000	0	0	0	0	0		Q9WTX6	Cul1	5301750	0	#DIV/0!	#DIV/0!	0.0671204	Yes
Q6IFT4	Arhgap20	sp|Q6IFT4|RHG20_MOUSE Rho GTPase-activating protein 20 OS=Mus musculus GN=Arhgap20 PE=1 SV=1	3	3	131.37	0	0	7899200	8359900	0	0	0	0		Q6IFT4	Arhgap20	4064775	0	#DIV/0!	#DIV/0!	0.067116	Yes
Q3V3Q7	Pacs2	sp|Q3V3Q7|PACS2_MOUSE Phosphofurin acidic cluster sorting protein 2 OS=Mus musculus GN=Pacs2 PE=1 SV=2	3	3	94.931	9491500	0	8969600	0	0	0	0	0		Q3V3Q7	Pacs2	4615275	0	#DIV/0!	#DIV/0!	0.0671154	Yes
A2AJI0	Map7d1	sp|A2AJI0|MA7D1_MOUSE MAP7 domain-containing protein 1 OS=Mus musculus GN=Map7d1 PE=1 SV=1	4	4	93.275	9535000	0	10067000	0	0	0	0	0		A2AJI0	Map7d1	4900500	0	#DIV/0!	#DIV/0!	0.0671054	Yes
Q3UH99	Shisa6	sp|Q3UH99|SHSA6_MOUSE Protein shisa-6 homolog OS=Mus musculus GN=Shisa6 PE=1 SV=1	3	3	58.425	9267600	0	9775700	0	0	0	0	0		Q3UH99	Shisa6	4760825	0	#DIV/0!	#DIV/0!	0.0671014	Yes
P97379	G3bp2	sp|P97379|G3BP2_MOUSE Ras GTPase-activating protein-binding protein 2 OS=Mus musculus GN=G3bp2 PE=1 SV=2	4	4	54.087	25037000	0	24031000	0	0	0	0	0		P97379	G3bp2	12267000	0	#DIV/0!	#DIV/0!	0.0670547	Yes
Q8BWD8	Cdk19	sp|Q8BWD8|CDK19_MOUSE Cyclin-dependent kinase 19 OS=Mus musculus GN=Cdk19 PE=2 SV=1	1	1	56.569	50679000	0	52538000	0	0	0	0	0		Q8BWD8	Cdk19	25804250	0	#DIV/0!	#DIV/0!	0.0670393	Yes
Q9D2N4	Dtna	sp|Q9D2N4|DTNA_MOUSE Dystrobrevin alpha OS=Mus musculus GN=Dtna PE=1 SV=2	6	6	84.066	0	0	14431000	13923000	0	0	0	0		Q9D2N4	Dtna	7088500	0	#DIV/0!	#DIV/0!	0.0670388	Yes
Q80TY0	Fnbp1	sp|Q80TY0|FNBP1_MOUSE Formin-binding protein 1 OS=Mus musculus GN=Fnbp1 PE=1 SV=2	3	3	71.343	5673700	0	5877400	0	0	0	0	0		Q80TY0	Fnbp1	2887775	0	#DIV/0!	#DIV/0!	0.0670372	Yes
Q91VM5	Rbmxl1	sp|Q91VM5|RMXL1_MOUSE RNA binding motif protein, X-linked-like-1 OS=Mus musculus GN=Rbmxl1 PE=2 SV=1;sp|Q9WV02|RBMX_MOUSE RNA-binding motif protein, X chromosome OS=Mus musculus GN=Rbmx PE=1 SV=1	4	4	42.161	5527000	5666200	0	0	0	0	0	0		Q91VM5	Rbmxl1	2798300	0	#DIV/0!	#DIV/0!	0.0670121	Yes
P51906	Slc1a1	sp|P51906|EAA3_MOUSE Excitatory amino acid transporter 3 OS=Mus musculus GN=Slc1a1 PE=1 SV=2	2	2	56.693	3844000	0	3751200	0	0	0	0	0		P51906	Slc1a1	1898800	0	#DIV/0!	#DIV/0!	0.0670112	Yes
Q9JIG4	Ppp1r3f	sp|Q9JIG4|PPR3F_MOUSE Protein phosphatase 1 regulatory subunit 3F OS=Mus musculus GN=Ppp1r3f PE=1 SV=3	5	5	84.119	14129000	0	14467000	0	0	0	0	0		Q9JIG4	Ppp1r3f	7149000	0	#DIV/0!	#DIV/0!	0.0670097	Yes
Q91XD6	Vps36	sp|Q91XD6|VPS36_MOUSE Vacuolar protein-sorting-associated protein 36 OS=Mus musculus GN=Vps36 PE=1 SV=1	5	5	43.735	15543000	0	15892000	0	0	0	0	0		Q91XD6	Vps36	7858750	0	#DIV/0!	#DIV/0!	0.0670071	Yes
Q9ERT9	Ppp1r1a	sp|Q9ERT9|PPR1A_MOUSE Protein phosphatase 1 regulatory subunit 1A OS=Mus musculus GN=Ppp1r1a PE=1 SV=1	1	1	18.718	3552700	0	0	3604600	0	0	0	0		Q9ERT9	Ppp1r1a	1789325	0	#DIV/0!	#DIV/0!	0.0669957	Yes
Q8BHL3	Tbc1d10b	sp|Q8BHL3|TB10B_MOUSE TBC1 domain family member 10B OS=Mus musculus GN=Tbc1d10b PE=1 SV=2	8	8	87.274	9829600	0	9744600	0	0	0	0	0		Q8BHL3	Tbc1d10b	4893550	0	#DIV/0!	#DIV/0!	0.0669903	Yes
O08579	Emd	sp|O08579|EMD_MOUSE Emerin OS=Mus musculus GN=Emd PE=1 SV=1	3	3	29.435	0	0	9981700	10027000	0	0	0	0		O08579	Emd	5002175	0	#DIV/0!	#DIV/0!	0.0669881	Yes
Q9DA17	Tsga13	sp|Q9DA17|TSG13_MOUSE Testis-specific gene 13 protein OS=Mus musculus GN=Tsga13 PE=2 SV=1	1	1	32.067	0	0	81849000	81672000	0	0	0	0		Q9DA17	Tsga13	40880250	0	#DIV/0!	#DIV/0!	0.0669875	Yes
Q5DU37	Zfyve26	sp|Q5DU37|ZFY26_MOUSE Zinc finger FYVE domain-containing protein 26 OS=Mus musculus GN=Zfyve26 PE=1 SV=2	1	1	282.96	4686700	0	28620000	10867000	0	0	0	0		Q5DU37	Zfyve26	11043425	0	#DIV/0!	#DIV/0!	0.0642605	Yes
Q0KL01	Ubxn2b	sp|Q0KL01|UBX2B_MOUSE UBX domain-containing protein 2B OS=Mus musculus GN=Ubxn2b PE=1 SV=2	6	6	37.443	60331000	206030000	0	48856000	0	0	0	0		Q0KL01	Ubxn2b	78804250	0	#DIV/0!	#DIV/0!	0.063064	Yes
Q8BG73	Sh3bgrl2	sp|Q8BG73|SH3L2_MOUSE SH3 domain-binding glutamic acid-rich-like protein 2 OS=Mus musculus GN=Sh3bgrl2 PE=1 SV=1	4	4	12.255	14124000	9271700	93661000	29751000	0	0	0	0		Q8BG73	Sh3bgrl2	36701925	0	#DIV/0!	#DIV/0!	0.054288	Yes
Q497N6	Cep295nl	sp|Q497N6|C295L_MOUSE CEP295 N-terminal-like protein OS=Mus musculus GN=Cep295nl PE=1 SV=1	1	1	61.957	10336000	84290000	13015000	23652000	0	0	0	0		Q497N6	Cep295nl	32823250	0	#DIV/0!	#DIV/0!	0.0540542	Yes
Q80Y55	Bsdc1	sp|Q80Y55|BSDC1_MOUSE BSD domain-containing protein 1 OS=Mus musculus GN=Bsdc1 PE=1 SV=1	7	7	46.952	12732000	0	35433000	9087900	0	0	0	0		Q80Y55	Bsdc1	14313225	0	#DIV/0!	#DIV/0!	0.0530556	Yes
Q9EP78	Chst7	sp|Q9EP78|CHST7_MOUSE Carbohydrate sulfotransferase 7 OS=Mus musculus GN=Chst7 PE=2 SV=1	1	1	54.766	0	7104500	16090000	35783000	0	0	0	0		Q9EP78	Chst7	14744375	0	#DIV/0!	#DIV/0!	0.0528479	Yes
Q3UDK1	Trafd1	sp|Q3UDK1|TRAD1_MOUSE TRAF-type zinc finger domain-containing protein 1 OS=Mus musculus GN=Trafd1 PE=1 SV=1	1	1	64.282	0	47237000	12639000	17310000	0	0	0	0		Q3UDK1	Trafd1	19296500	0	#DIV/0!	#DIV/0!	0.0510204	Yes
F6ZDS4	Tpr	sp|F6ZDS4|TPR_MOUSE Nucleoprotein TPR OS=Mus musculus GN=Tpr PE=1 SV=1	15	15	273.99	82271000	14296000	25077000	9481700	0	0	0	0		F6ZDS4	Tpr	32781425	0	#DIV/0!	#DIV/0!	0.0495661	Yes
Q3UHU5	Mtcl1	sp|Q3UHU5|MTCL1_MOUSE Microtubule cross-linking factor 1 OS=Mus musculus GN=Mtcl1 PE=1 SV=1	8	8	213.86	0	10587000	30078000	9054200	0	0	0	0		Q3UHU5	Mtcl1	12429800	0	#DIV/0!	#DIV/0!	0.0485915	Yes
O08849	Rgs2	sp|O08849|RGS2_MOUSE Regulator of G-protein signaling 2 OS=Mus musculus GN=Rgs2 PE=2 SV=2	1	1	24.294	57356000	142690000	39301000	0	0	0	0	0		O08849	Rgs2	59836750	0	#DIV/0!	#DIV/0!	0.0469976	Yes
O88271	Cfdp1	sp|O88271|CFDP1_MOUSE Craniofacial development protein 1 OS=Mus musculus GN=Cfdp1 PE=1 SV=1	4	4	32.921	0	6331900	37160000	40926000	0	0	0	0		O88271	Cfdp1	21104475	0	#DIV/0!	#DIV/0!	0.045163	Yes
P01864	1	sp|P01864|GCAB_MOUSE Ig gamma-2A chain C region secreted form OS=Mus musculus PE=1 SV=1	3	3	36.595	0	59843000	166850000	57014000	0	0	0	0		P01864	1	70926750	0	#DIV/0!	#DIV/0!	0.0439032	Yes
Q61923	Kcna6	sp|Q61923|KCNA6_MOUSE Potassium voltage-gated channel subfamily A member 6 OS=Mus musculus GN=Kcna6 PE=1 SV=1	1	1	58.673	5214200	9758100	0	2371800	0	0	0	0		Q61923	Kcna6	4336025	0	#DIV/0!	#DIV/0!	0.0421448	Yes
Q80U93	Nup214	sp|Q80U93|NU214_MOUSE Nuclear pore complex protein Nup214 OS=Mus musculus GN=Nup214 PE=1 SV=2	16	16	212.98	49019000	162180000	10843000	49082000	0	0	0	0		Q80U93	Nup214	67781000	0	#DIV/0!	#DIV/0!	0.0418895	Yes
B9EKI3	Tmf1	sp|B9EKI3|TMF1_MOUSE TATA element modulatory factor OS=Mus musculus GN=Tmf1 PE=1 SV=2	17	17	121.8	18235000	66726000	31947000	0	0	0	0	0		B9EKI3	Tmf1	29227000	0	#DIV/0!	#DIV/0!	0.0418521	Yes
Q8C6E0	Cfap36	sp|Q8C6E0|CFA36_MOUSE Cilia- and flagella-associated protein 36 OS=Mus musculus GN=Cfap36 PE=1 SV=1	3	3	39.599	8398400	23923000	9210000	0	0	0	0	0		Q8C6E0	Cfap36	10382850	0	#DIV/0!	#DIV/0!	0.0408581	Yes
Q3UH68	Limch1	sp|Q3UH68|LIMC1_MOUSE LIM and calponin homology domains-containing protein 1 OS=Mus musculus GN=Limch1 PE=1 SV=2	13	13	118.19	98662000	16448000	24512000	23707000	0	0	0	0		Q3UH68	Limch1	40832250	0	#DIV/0!	#DIV/0!	0.0397457	Yes
P83741	Wnk1	sp|P83741|WNK1_MOUSE Serine/threonine-protein kinase WNK1 OS=Mus musculus GN=Wnk1 PE=1 SV=2	10	8	250.93	6124600	24204000	0	13663000	0	0	0	0		P83741	Wnk1	10997900	0	#DIV/0!	#DIV/0!	0.0397207	Yes
Q3UPL0	Sec31a	sp|Q3UPL0|SC31A_MOUSE Protein transport protein Sec31A OS=Mus musculus GN=Sec31a PE=1 SV=2	13	13	133.57	22086000	0	68511000	32209000	0	0	0	0		Q3UPL0	Sec31a	30701500	0	#DIV/0!	#DIV/0!	0.0375918	Yes
O88851	Rbbp9	sp|O88851|RBBP9_MOUSE Putative hydrolase RBBP9 OS=Mus musculus GN=Rbbp9 PE=1 SV=2	3	3	20.911	60699000	16946000	0	74354000	0	0	0	0		O88851	Rbbp9	37999750	0	#DIV/0!	#DIV/0!	0.0371898	Yes
Q61036	Pak3	sp|Q61036|PAK3_MOUSE Serine/threonine-protein kinase PAK 3 OS=Mus musculus GN=Pak3 PE=1 SV=2	4	4	62.397	0	1747600	7104700	4783800	0	0	0	0		Q61036	Pak3	3409025	0	#DIV/0!	#DIV/0!	0.0371109	Yes
Q9Z2D6	Mecp2	sp|Q9Z2D6|MECP2_MOUSE Methyl-CpG-binding protein 2 OS=Mus musculus GN=Mecp2 PE=1 SV=1	8	8	52.307	9059400	81561000	24288000	24093000	0	0	0	0		Q9Z2D6	Mecp2	34750350	0	#DIV/0!	#DIV/0!	0.0364764	Yes
Q8BHG2	1	sp|Q8BHG2|CA123_MOUSE UPF0587 protein C1orf123 homolog OS=Mus musculus PE=1 SV=1	2	2	18.02	0	9343500	28908000	37446000	0	0	0	0		Q8BHG2	1	18924375	0	#DIV/0!	#DIV/0!	0.0353334	Yes
Q9Z0V2	Kcnd2	sp|Q9Z0V2|KCND2_MOUSE Potassium voltage-gated channel subfamily D member 2 OS=Mus musculus GN=Kcnd2 PE=1 SV=1	8	8	70.576	12202000	25811000	101070000	35371000	0	0	0	0		Q9Z0V2	Kcnd2	43613500	0	#DIV/0!	#DIV/0!	0.0345642	Yes
Q8BT88	2	sp|Q8BT88|CP090_MOUSE Uncharacterized protein C16orf90 homolog OS=Mus musculus PE=2 SV=2	1	1	18.156	477170	1313300	0	629390	0	0	0	0		Q8BT88	2	604965	0	#DIV/0!	#DIV/0!	0.0337208	Yes
Q9R0Q3	Tmed2	sp|Q9R0Q3|TMED2_MOUSE Transmembrane emp24 domain-containing protein 2 OS=Mus musculus GN=Tmed2 PE=1 SV=1	3	3	22.705	5516000	0	8138700	15808000	0	0	0	0		Q9R0Q3	Tmed2	7365675	0	#DIV/0!	#DIV/0!	0.0330924	Yes
Q8CGM1	Adgrb2	sp|Q8CGM1|AGRB2_MOUSE Adhesion G protein-coupled receptor B2 OS=Mus musculus GN=Adgrb2 PE=1 SV=2	5	5	169.86	0	28131000	19470000	8046700	0	0	0	0		Q8CGM1	Adgrb2	13911925	0	#DIV/0!	#DIV/0!	0.0329689	Yes
E9Q6P5	Ttc7b	sp|E9Q6P5|TTC7B_MOUSE Tetratricopeptide repeat protein 7B OS=Mus musculus GN=Ttc7b PE=1 SV=1	6	6	94.202	5896100	10864000	3719400	0	0	0	0	0		E9Q6P5	Ttc7b	5119875	0	#DIV/0!	#DIV/0!	0.0324252	Yes
Q99LI8	Hgs	sp|Q99LI8|HGS_MOUSE Hepatocyte growth factor-regulated tyrosine kinase substrate OS=Mus musculus GN=Hgs PE=1 SV=2	3	3	86.014	4752900	12429000	6054900	0	0	0	0	0		Q99LI8	Hgs	5809200	0	#DIV/0!	#DIV/0!	0.0319321	Yes
Q62407	Speg	sp|Q62407|SPEG_MOUSE Striated muscle-specific serine/threonine-protein kinase OS=Mus musculus GN=Speg PE=1 SV=2	8	8	354.34	0	24441000	12232000	9228900	0	0	0	0		Q62407	Speg	11475475	0	#DIV/0!	#DIV/0!	0.0316303	Yes
Q8BFU3	Rnf214	sp|Q8BFU3|RN214_MOUSE RING finger protein 214 OS=Mus musculus GN=Rnf214 PE=1 SV=1	8	8	73.624	0	47163000	20906000	20407000	0	0	0	0		Q8BFU3	Rnf214	22119000	0	#DIV/0!	#DIV/0!	0.0310289	Yes
Q6PFX8	Rimkla	sp|Q6PFX8|RIMKA_MOUSE N-acetylaspartylglutamate synthase A OS=Mus musculus GN=Rimkla PE=1 SV=1	5	5	41.503	0	9264500	31142000	24589000	0	0	0	0		Q6PFX8	Rimkla	16248875	0	#DIV/0!	#DIV/0!	0.0309723	Yes
Q9DBT5	Ampd2	sp|Q9DBT5|AMPD2_MOUSE AMP deaminase 2 OS=Mus musculus GN=Ampd2 PE=1 SV=1	5	5	92.023	3477600	0	10789000	10708000	0	0	0	0		Q9DBT5	Ampd2	6243650	0	#DIV/0!	#DIV/0!	0.0298942	Yes
Q9JL04	Fmn2	sp|Q9JL04|FMN2_MOUSE Formin-2 OS=Mus musculus GN=Fmn2 PE=1 SV=2	10	10	167.38	14840000	6710500	18343000	51169000	0	0	0	0		Q9JL04	Fmn2	22765625	0	#DIV/0!	#DIV/0!	0.0293736	Yes
P36371	Tap2	sp|P36371|TAP2_MOUSE Antigen peptide transporter 2 OS=Mus musculus GN=Tap2 PE=1 SV=1	4	4	77.444	9958500	3199500	8139000	0	0	0	0	0		P36371	Tap2	5324250	0	#DIV/0!	#DIV/0!	0.0290235	Yes
Q99KP6	Prpf19	sp|Q99KP6|PRP19_MOUSE Pre-mRNA-processing factor 19 OS=Mus musculus GN=Prpf19 PE=1 SV=1	6	6	55.238	4108200	11623000	0	12571000	0	0	0	0		Q99KP6	Prpf19	7075550	0	#DIV/0!	#DIV/0!	0.0289354	Yes
Q61423	Kcna4	sp|Q61423|KCNA4_MOUSE Potassium voltage-gated channel subfamily A member 4 OS=Mus musculus GN=Kcna4 PE=1 SV=2	3	3	73.469	0	24244000	10675000	12110000	0	0	0	0		Q61423	Kcna4	11757250	0	#DIV/0!	#DIV/0!	0.0277794	Yes
Q811S7	Ubp1	sp|Q811S7|UBIP1_MOUSE Upstream-binding protein 1 OS=Mus musculus GN=Ubp1 PE=1 SV=1	6	5	60.211	48362000	16597000	0	41335000	0	0	0	0		Q811S7	Ubp1	26573500	0	#DIV/0!	#DIV/0!	0.0274538	Yes
Q9R1L5	Mast1	sp|Q9R1L5|MAST1_MOUSE Microtubule-associated serine/threonine-protein kinase 1 OS=Mus musculus GN=Mast1 PE=1 SV=3	6	6	171	0	2041800	5549700	5483700	0	0	0	0		Q9R1L5	Mast1	3268800	0	#DIV/0!	#DIV/0!	0.0267225	Yes
Q8R1B5	Cplx3	sp|Q8R1B5|CPLX3_MOUSE Complexin-3 OS=Mus musculus GN=Cplx3 PE=1 SV=1	2	2	17.585	7128500	14047000	6474100	0	0	0	0	0		Q8R1B5	Cplx3	6912400	0	#DIV/0!	#DIV/0!	0.0263755	Yes
Q6PFD9	Nup98	sp|Q6PFD9|NUP98_MOUSE Nuclear pore complex protein Nup98-Nup96 OS=Mus musculus GN=Nup98 PE=1 SV=2	2	2	197.24	6312900	0	2352900	4771600	0	0	0	0		Q6PFD9	Nup98	3359350	0	#DIV/0!	#DIV/0!	0.0257326	Yes
Q7M757	C6.1al	sp|Q7M757|BRC3L_MOUSE Lys-63-specific deubiquitinase BRCC36-like OS=Mus musculus GN=C6.1al PE=2 SV=1	1	1	33.079	10631000	0	19221000	27477000	0	0	0	0		Q7M757	C6.1al	14332250	0	#DIV/0!	#DIV/0!	0.0254146	Yes
O08759	Ube3a	sp|O08759|UBE3A_MOUSE Ubiquitin-protein ligase E3A OS=Mus musculus GN=Ube3a PE=1 SV=2	9	9	99.818	14937000	7123600	0	18982000	0	0	0	0		O08759	Ube3a	10260650	0	#DIV/0!	#DIV/0!	0.0254034	Yes
Q3UH66	Wnk2	sp|Q3UH66|WNK2_MOUSE Serine/threonine-protein kinase WNK2 OS=Mus musculus GN=Wnk2 PE=1 SV=2	8	7	227.52	15382000	35794000	21113000	0	0	0	0	0		Q3UH66	Wnk2	18072250	0	#DIV/0!	#DIV/0!	0.0251626	Yes
Q62393	Tpd52	sp|Q62393|TPD52_MOUSE Tumor protein D52 OS=Mus musculus GN=Tpd52 PE=1 SV=2	2	2	24.313	0	5031700	10672000	5828700	0	0	0	0		Q62393	Tpd52	5383100	0	#DIV/0!	#DIV/0!	0.0244249	Yes
Q8K3E5	Ahi1	sp|Q8K3E5|AHI1_MOUSE Jouberin OS=Mus musculus GN=Ahi1 PE=1 SV=2	5	5	119.65	10492000	24848000	15895000	0	0	0	0	0		Q8K3E5	Ahi1	12808750	0	#DIV/0!	#DIV/0!	0.0243796	Yes
Q9Z0U1	Tjp2	sp|Q9Z0U1|ZO2_MOUSE Tight junction protein ZO-2 OS=Mus musculus GN=Tjp2 PE=1 SV=2	4	4	131.28	4163100	5884800	9604300	0	0	0	0	0		Q9Z0U1	Tjp2	4913050	0	#DIV/0!	#DIV/0!	0.0243784	Yes
P06537	Nr3c1	sp|P06537|GCR_MOUSE Glucocorticoid receptor OS=Mus musculus GN=Nr3c1 PE=1 SV=1	6	6	86.052	0	6957800	10405000	16377000	0	0	0	0		P06537	Nr3c1	8434950	0	#DIV/0!	#DIV/0!	0.0243287	Yes
P00848	Mtatp6	sp|P00848|ATP6_MOUSE ATP synthase subunit a OS=Mus musculus GN=Mtatp6 PE=1 SV=1	1	1	25.095	0	41329000	20078000	22627000	0	0	0	0		P00848	Mtatp6	21008500	0	#DIV/0!	#DIV/0!	0.0237459	Yes
Q61140	Bcar1	sp|Q61140|BCAR1_MOUSE Breast cancer anti-estrogen resistance protein 1 OS=Mus musculus GN=Bcar1 PE=1 SV=2	18	18	94.284	55395000	39197000	176860000	50480000	0	0	0	0		Q61140	Bcar1	80483000	0	#DIV/0!	#DIV/0!	0.0235359	Yes
Q9D6I9	Lurap1	sp|Q9D6I9|LURA1_MOUSE Leucine rich adaptor protein 1 OS=Mus musculus GN=Lurap1 PE=1 SV=1	4	4	25.83	10147000	21698000	0	24887000	0	0	0	0		Q9D6I9	Lurap1	14183000	0	#DIV/0!	#DIV/0!	0.0234961	Yes
Q91YE8	Synpo2	sp|Q91YE8|SYNP2_MOUSE Synaptopodin-2 OS=Mus musculus GN=Synpo2 PE=1 SV=2	10	10	116.53	0	16187000	33340000	38073000	0	0	0	0		Q91YE8	Synpo2	21900000	0	#DIV/0!	#DIV/0!	0.0225753	Yes
Q9CQ80	Vps25	sp|Q9CQ80|VPS25_MOUSE Vacuolar protein-sorting-associated protein 25 OS=Mus musculus GN=Vps25 PE=1 SV=1	2	2	20.747	0	15611000	7194300	9953500	0	0	0	0		Q9CQ80	Vps25	8189700	0	#DIV/0!	#DIV/0!	0.022494	Yes
Q8BGY9	Slc5a7	sp|Q8BGY9|SC5A7_MOUSE High affinity choline transporter 1 OS=Mus musculus GN=Slc5a7 PE=1 SV=1	2	2	63.364	7580400	0	6664900	13310000	0	0	0	0		Q8BGY9	Slc5a7	6888825	0	#DIV/0!	#DIV/0!	0.0224464	Yes
Q8BKI2	Tnrc6b	sp|Q8BKI2|TNR6B_MOUSE Trinucleotide repeat-containing gene 6B protein OS=Mus musculus GN=Tnrc6b PE=1 SV=2	9	9	191.96	11116000	0	22499000	13113000	0	0	0	0		Q8BKI2	Tnrc6b	11682000	0	#DIV/0!	#DIV/0!	0.02234	Yes
Q8K298	Anln	sp|Q8K298|ANLN_MOUSE Actin-binding protein anillin OS=Mus musculus GN=Anln PE=1 SV=2	5	5	122.79	15564000	0	6818200	11587000	0	0	0	0		Q8K298	Anln	8492300	0	#DIV/0!	#DIV/0!	0.0221435	Yes
Q80XG9	Lrrtm4	sp|Q80XG9|LRRT4_MOUSE Leucine-rich repeat transmembrane neuronal protein 4 OS=Mus musculus GN=Lrrtm4 PE=1 SV=2	2	2	67.147	8785300	0	3932300	6144800	0	0	0	0		Q80XG9	Lrrtm4	4715600	0	#DIV/0!	#DIV/0!	0.022127	Yes
Q62448	Eif4g2	sp|Q62448|IF4G2_MOUSE Eukaryotic translation initiation factor 4 gamma 2 OS=Mus musculus GN=Eif4g2 PE=1 SV=2	12	12	102.1	21183000	22555000	0	40643000	0	0	0	0		Q62448	Eif4g2	21095250	0	#DIV/0!	#DIV/0!	0.0221109	Yes
O54988	Slk	sp|O54988|SLK_MOUSE STE20-like serine/threonine-protein kinase OS=Mus musculus GN=Slk PE=1 SV=2	17	17	141.46	48333000	22622000	30983000	0	0	0	0	0		O54988	Slk	25484500	0	#DIV/0!	#DIV/0!	0.0221012	Yes
Q80Z10	Astn2	sp|Q80Z10|ASTN2_MOUSE Astrotactin-2 OS=Mus musculus GN=Astn2 PE=1 SV=2	6	6	149.39	12427000	0	9996300	5405400	0	0	0	0		Q80Z10	Astn2	6957175	0	#DIV/0!	#DIV/0!	0.0220141	Yes
Q5XG73	Acbd5	sp|Q5XG73|ACBD5_MOUSE Acyl-CoA-binding domain-containing protein 5 OS=Mus musculus GN=Acbd5 PE=1 SV=1	2	2	56.613	0	3884000	7467500	8901300	0	0	0	0		Q5XG73	Acbd5	5063200	0	#DIV/0!	#DIV/0!	0.0219258	Yes
Q99JP0	Map4k3	sp|Q99JP0|M4K3_MOUSE Mitogen-activated protein kinase kinase kinase kinase 3 OS=Mus musculus GN=Map4k3 PE=1 SV=4	6	6	101.12	4819000	8732700	4735900	0	0	0	0	0		Q99JP0	Map4k3	4571900	0	#DIV/0!	#DIV/0!	0.0214826	Yes
Q9CR29	Ccdc43	sp|Q9CR29|CCD43_MOUSE Coiled-coil domain-containing protein 43 OS=Mus musculus GN=Ccdc43 PE=1 SV=1	2	2	25.049	15479000	0	10148000	21801000	0	0	0	0		Q9CR29	Ccdc43	11857000	0	#DIV/0!	#DIV/0!	0.0211797	Yes
Q9Z0E6	Gbp2	sp|Q9Z0E6|GBP2_MOUSE Guanylate-binding protein 1 OS=Mus musculus GN=Gbp2 PE=1 SV=1	5	5	66.739	63854000	31060000	43529000	0	0	0	0	0		Q9Z0E6	Gbp2	34610750	0	#DIV/0!	#DIV/0!	0.0206445	Yes
Q6ZQ58	Larp1	sp|Q6ZQ58|LARP1_MOUSE La-related protein 1 OS=Mus musculus GN=Larp1 PE=1 SV=3	4	4	121.12	13116000	0	8424200	17741000	0	0	0	0		Q6ZQ58	Larp1	9820300	0	#DIV/0!	#DIV/0!	0.0204959	Yes
P15116	Cdh2	sp|P15116|CADH2_MOUSE Cadherin-2 OS=Mus musculus GN=Cdh2 PE=1 SV=2	4	4	99.795	11794000	11682000	20827000	0	0	0	0	0		P15116	Cdh2	11075750	0	#DIV/0!	#DIV/0!	0.0204748	Yes
P51125	Cast	sp|P51125|ICAL_MOUSE Calpastatin OS=Mus musculus GN=Cast PE=1 SV=2	6	6	84.921	9514900	0	14920000	7625600	0	0	0	0		P51125	Cast	8015125	0	#DIV/0!	#DIV/0!	0.0204186	Yes
P70290	Mpp1	sp|P70290|EM55_MOUSE 55 kDa erythrocyte membrane protein OS=Mus musculus GN=Mpp1 PE=1 SV=1	5	5	52.227	12110000	0	15294000	23665000	0	0	0	0		P70290	Mpp1	12767250	0	#DIV/0!	#DIV/0!	0.0202363	Yes
P62196	Psmc5	sp|P62196|PRS8_MOUSE 26S protease regulatory subunit 8 OS=Mus musculus GN=Psmc5 PE=1 SV=1	8	8	45.626	4146800	0	8612500	8023400	0	0	0	0		P62196	Psmc5	5195675	0	#DIV/0!	#DIV/0!	0.020217	Yes
Q32NY4	Cnnm3	sp|Q32NY4|CNNM3_MOUSE Metal transporter CNNM3 OS=Mus musculus GN=Cnnm3 PE=1 SV=2	5	5	76.278	0	7956000	4637200	4425100	0	0	0	0		Q32NY4	Cnnm3	4254575	0	#DIV/0!	#DIV/0!	0.0201599	Yes
O70252	Hmox2	sp|O70252|HMOX2_MOUSE Heme oxygenase 2 OS=Mus musculus GN=Hmox2 PE=1 SV=1	3	3	35.738	4287400	0	8036700	4987900	0	0	0	0		O70252	Hmox2	4328000	0	#DIV/0!	#DIV/0!	0.0199817	Yes
Q8BY87	Usp47	sp|Q8BY87|UBP47_MOUSE Ubiquitin carboxyl-terminal hydrolase 47 OS=Mus musculus GN=Usp47 PE=1 SV=2	3	3	157.45	9034600	0	6942900	4429300	0	0	0	0		Q8BY87	Usp47	5101700	0	#DIV/0!	#DIV/0!	0.0196691	Yes
Q6NZA9	Taf9b	sp|Q6NZA9|TAF9B_MOUSE Transcription initiation factor TFIID subunit 9B OS=Mus musculus GN=Taf9b PE=1 SV=2;sp|Q8VI33|TAF9_MOUSE Transcription initiation factor TFIID subunit 9 OS=Mus musculus GN=Taf9 PE=1 SV=1	4	4	27.172	13125000	0	11957000	6479500	0	0	0	0		Q6NZA9	Taf9b	7890375	0	#DIV/0!	#DIV/0!	0.0195862	Yes
Q8VED9	Lgalsl	sp|Q8VED9|LEGL_MOUSE Galectin-related protein OS=Mus musculus GN=Lgalsl PE=1 SV=1	3	3	18.955	10402000	0	7046800	5369400	0	0	0	0		Q8VED9	Lgalsl	5704550	0	#DIV/0!	#DIV/0!	0.0195697	Yes
Q80W04	Tmcc2	sp|Q80W04|TMCC2_MOUSE Transmembrane and coiled-coil domains protein 2 OS=Mus musculus GN=Tmcc2 PE=1 SV=1	4	4	77.053	5101400	0	3966700	2509400	0	0	0	0		Q80W04	Tmcc2	2894375	0	#DIV/0!	#DIV/0!	0.0195597	Yes
Q6NV83	U2surp	sp|Q6NV83|SR140_MOUSE U2 snRNP-associated SURP motif-containing protein OS=Mus musculus GN=U2surp PE=1 SV=3	1	1	118.26	0	6019700	11741000	11330000	0	0	0	0		Q6NV83	U2surp	7272675	0	#DIV/0!	#DIV/0!	0.0192039	Yes
Q8C5L3	Cnot2	sp|Q8C5L3|CNOT2_MOUSE CCR4-NOT transcription complex subunit 2 OS=Mus musculus GN=Cnot2 PE=1 SV=2	3	3	59.71	0	9889700	14507000	18836000	0	0	0	0		Q8C5L3	Cnot2	10808175	0	#DIV/0!	#DIV/0!	0.0183711	Yes
Q3V0G7	Garnl3	sp|Q3V0G7|GARL3_MOUSE GTPase-activating Rap/Ran-GAP domain-like protein 3 OS=Mus musculus GN=Garnl3 PE=1 SV=1	4	4	115.44	1968400	2776500	1502300	0	0	0	0	0		Q3V0G7	Garnl3	1561800	0	#DIV/0!	#DIV/0!	0.0183342	Yes
Q505D7	Opa3	sp|Q505D7|OPA3_MOUSE Optic atrophy 3 protein homolog OS=Mus musculus GN=Opa3 PE=1 SV=1	3	3	20.11	25865000	0	13500000	21562000	0	0	0	0		Q505D7	Opa3	15231750	0	#DIV/0!	#DIV/0!	0.0183117	Yes
Q62415	Ppp1r13b	sp|Q62415|ASPP1_MOUSE Apoptosis-stimulating of p53 protein 1 OS=Mus musculus GN=Ppp1r13b PE=1 SV=2	6	6	119.17	11902000	10813000	0	18568000	0	0	0	0		Q62415	Ppp1r13b	10320750	0	#DIV/0!	#DIV/0!	0.0181422	Yes
Q69ZH9	Arhgap23	sp|Q69ZH9|RHG23_MOUSE Rho GTPase-activating protein 23 OS=Mus musculus GN=Arhgap23 PE=1 SV=2	1	1	161.83	8900600	0	5355000	5562800	0	0	0	0		Q69ZH9	Arhgap23	4954600	0	#DIV/0!	#DIV/0!	0.0179787	Yes
Q80TM9	Nisch	sp|Q80TM9|NISCH_MOUSE Nischarin OS=Mus musculus GN=Nisch PE=1 SV=2	5	5	175.01	12066000	7727100	14324000	0	0	0	0	0		Q80TM9	Nisch	8529275	0	#DIV/0!	#DIV/0!	0.0177156	Yes
Q6DFV3	Arhgap21	sp|Q6DFV3|RHG21_MOUSE Rho GTPase-activating protein 21 OS=Mus musculus GN=Arhgap21 PE=1 SV=1	11	11	215.74	32020000	19377000	20648000	0	0	0	0	0		Q6DFV3	Arhgap21	18011250	0	#DIV/0!	#DIV/0!	0.0175173	Yes
Q8C0L9	Gpcpd1	sp|Q8C0L9|GPCP1_MOUSE Glycerophosphocholine phosphodiesterase GPCPD1 OS=Mus musculus GN=Gpcpd1 PE=1 SV=1	2	2	76.578	5378700	0	2942400	4481200	0	0	0	0		Q8C0L9	Gpcpd1	3200575	0	#DIV/0!	#DIV/0!	0.0174714	Yes
Q9CPX6	Atg3	sp|Q9CPX6|ATG3_MOUSE Ubiquitin-like-conjugating enzyme ATG3 OS=Mus musculus GN=Atg3 PE=1 SV=1	4	4	35.796	0	16660000	10753000	10193000	0	0	0	0		Q9CPX6	Atg3	9401500	0	#DIV/0!	#DIV/0!	0.0173571	Yes
Q9EQQ9	Mgea5	sp|Q9EQQ9|OGA_MOUSE Protein O-GlcNAcase OS=Mus musculus GN=Mgea5 PE=1 SV=2	5	5	103.16	0	18412000	17922000	28920000	0	0	0	0		Q9EQQ9	Mgea5	16313500	0	#DIV/0!	#DIV/0!	0.0173496	Yes
Q8CIN4	Pak2	sp|Q8CIN4|PAK2_MOUSE Serine/threonine-protein kinase PAK 2 OS=Mus musculus GN=Pak2 PE=1 SV=1	3	3	57.93	0	9573200	15693000	10185000	0	0	0	0		Q8CIN4	Pak2	8862800	0	#DIV/0!	#DIV/0!	0.0173334	Yes
Q922J3	Clip1	sp|Q922J3|CLIP1_MOUSE CAP-Gly domain-containing linker protein 1 OS=Mus musculus GN=Clip1 PE=1 SV=1	14	12	155.81	45131000	0	37579000	25258000	0	0	0	0		Q922J3	Clip1	26992000	0	#DIV/0!	#DIV/0!	0.0170826	Yes
Q5SSM3	Arhgap44	sp|Q5SSM3|RHG44_MOUSE Rho GTPase-activating protein 44 OS=Mus musculus GN=Arhgap44 PE=1 SV=1	3	3	88.993	12163000	6950900	0	9906800	0	0	0	0		Q5SSM3	Arhgap44	7255175	0	#DIV/0!	#DIV/0!	0.0167635	Yes
O88703	Hcn2	sp|O88703|HCN2_MOUSE Potassium/sodium hyperpolarization-activated cyclic nucleotide-gated channel 2 OS=Mus musculus GN=Hcn2 PE=1 SV=1	4	4	94.721	24189000	0	20757000	13981000	0	0	0	0		O88703	Hcn2	14731750	0	#DIV/0!	#DIV/0!	0.0165546	Yes
Q8R4I7	Neto1	sp|Q8R4I7|NETO1_MOUSE Neuropilin and tolloid-like protein 1 OS=Mus musculus GN=Neto1 PE=1 SV=2	4	4	60.242	9692200	0	8766600	14128000	0	0	0	0		Q8R4I7	Neto1	8146700	0	#DIV/0!	#DIV/0!	0.0165323	Yes
Q4VAA2	Cdv3	sp|Q4VAA2|CDV3_MOUSE Protein CDV3 OS=Mus musculus GN=Cdv3 PE=1 SV=2	2	2	29.729	7956700	4741000	6007700	0	0	0	0	0		Q4VAA2	Cdv3	4676350	0	#DIV/0!	#DIV/0!	0.0163892	Yes
Q99KP3	Cryl1	sp|Q99KP3|CRYL1_MOUSE Lambda-crystallin homolog OS=Mus musculus GN=Cryl1 PE=1 SV=3	4	4	35.208	10142000	0	6358100	10474000	0	0	0	0		Q99KP3	Cryl1	6743525	0	#DIV/0!	#DIV/0!	0.0161984	Yes
Q7TT37	Ikbkap	sp|Q7TT37|ELP1_MOUSE Elongator complex protein 1 OS=Mus musculus GN=Ikbkap PE=1 SV=2	6	6	149.58	4269800	6827800	0	6880700	0	0	0	0		Q7TT37	Ikbkap	4494575	0	#DIV/0!	#DIV/0!	0.0160196	Yes
Q61187	Tsg101	sp|Q61187|TS101_MOUSE Tumor susceptibility gene 101 protein OS=Mus musculus GN=Tsg101 PE=1 SV=2	2	2	44.123	11273000	0	6753200	9611200	0	0	0	0		Q61187	Tsg101	6909350	0	#DIV/0!	#DIV/0!	0.0159905	Yes
O88507	Cntfr	sp|O88507|CNTFR_MOUSE Ciliary neurotrophic factor receptor subunit alpha OS=Mus musculus GN=Cntfr PE=1 SV=2	2	2	40.801	6548300	19945000	6775900	5251800	0	0	0	0		O88507	Cntfr	9630250	0	#DIV/0!	#DIV/0!	0.0158375	Yes
Q99PV8	Bcl11b	sp|Q99PV8|BC11B_MOUSE B-cell lymphoma/leukemia 11B OS=Mus musculus GN=Bcl11b PE=1 SV=1	4	4	94.565	0	18294000	20094000	28257000	0	0	0	0		Q99PV8	Bcl11b	16661250	0	#DIV/0!	#DIV/0!	0.0156913	Yes
A2AHG0	Lzts3	sp|A2AHG0|LZTS3_MOUSE Leucine zipper putative tumor suppressor 3 OS=Mus musculus GN=Lzts3 PE=1 SV=1	19	19	74.985	0	157210000	141680000	98093000	0	0	0	0		A2AHG0	Lzts3	99245750	0	#DIV/0!	#DIV/0!	0.0154591	Yes
Q91VM3	Wdr45	sp|Q91VM3|WIPI4_MOUSE WD repeat domain phosphoinositide-interacting protein 4 OS=Mus musculus GN=Wdr45 PE=1 SV=1	1	1	39.787	9728900	1463200	3344100	5460100	0	0	0	0		Q91VM3	Wdr45	4999075	0	#DIV/0!	#DIV/0!	0.0152627	Yes
Q6P9Q6	Fkbp15	sp|Q6P9Q6|FKB15_MOUSE FK506-binding protein 15 OS=Mus musculus GN=Fkbp15 PE=1 SV=2	8	8	132.96	13603000	0	11561000	8670500	0	0	0	0		Q6P9Q6	Fkbp15	8458625	0	#DIV/0!	#DIV/0!	0.0151035	Yes
Q8CBC4	Cnst	sp|Q8CBC4|CNST_MOUSE Consortin OS=Mus musculus GN=Cnst PE=1 SV=1	7	7	76.865	9317600	11194000	14169000	0	0	0	0	0		Q8CBC4	Cnst	8670150	0	#DIV/0!	#DIV/0!	0.0148717	Yes
Q9JLI8	Sart3	sp|Q9JLI8|SART3_MOUSE Squamous cell carcinoma antigen recognized by T-cells 3 OS=Mus musculus GN=Sart3 PE=1 SV=1	5	5	109.62	5566500	6274900	8288500	0	0	0	0	0		Q9JLI8	Sart3	5032475	0	#DIV/0!	#DIV/0!	0.0148395	Yes
Q6TEK5	Vkorc1l1	sp|Q6TEK5|VKORL_MOUSE Vitamin K epoxide reductase complex subunit 1-like protein 1 OS=Mus musculus GN=Vkorc1l1 PE=1 SV=1	2	2	19.778	3230300	3029000	0	2128200	0	0	0	0		Q6TEK5	Vkorc1l1	2096875	0	#DIV/0!	#DIV/0!	0.0148243	Yes
Q5F2E7	Nufip2	sp|Q5F2E7|NUFP2_MOUSE Nuclear fragile X mental retardation-interacting protein 2 OS=Mus musculus GN=Nufip2 PE=1 SV=1	5	5	75.656	0	17222000	24443000	26023000	0	0	0	0		Q5F2E7	Nufip2	16922000	0	#DIV/0!	#DIV/0!	0.0147706	Yes
Q9Z2A5	Ate1	sp|Q9Z2A5|ATE1_MOUSE Arginyl-tRNA--protein transferase 1 OS=Mus musculus GN=Ate1 PE=1 SV=2	2	2	59.146	8841900	0	5991400	6764100	0	0	0	0		Q9Z2A5	Ate1	5399350	0	#DIV/0!	#DIV/0!	0.0146841	Yes
Q3UTH8	Arhgef9	sp|Q3UTH8|ARHG9_MOUSE Rho guanine nucleotide exchange factor 9 OS=Mus musculus GN=Arhgef9 PE=1 SV=1	4	4	60.926	11517000	0	13881000	16692000	0	0	0	0		Q3UTH8	Arhgef9	10522500	0	#DIV/0!	#DIV/0!	0.0141716	Yes
Q8WTY4	Ciapin1	sp|Q8WTY4|CPIN1_MOUSE Anamorsin OS=Mus musculus GN=Ciapin1 PE=1 SV=1	6	6	33.429	36773000	41708000	52184000	0	0	0	0	0		Q8WTY4	Ciapin1	32666250	0	#DIV/0!	#DIV/0!	0.0140773	Yes
Q61315	Apc	sp|Q61315|APC_MOUSE Adenomatous polyposis coli protein OS=Mus musculus GN=Apc PE=1 SV=1	17	17	311.09	26354000	56644000	21936000	9756200	0	0	0	0		Q61315	Apc	28672550	0	#DIV/0!	#DIV/0!	0.0140641	Yes
Q3UMB5	Smcr8	sp|Q3UMB5|SMCR8_MOUSE Smith-Magenis syndrome chromosomal region candidate gene 8 protein homolog OS=Mus musculus GN=Smcr8 PE=1 SV=2	8	8	104.96	20609000	0	23406000	16335000	0	0	0	0		Q3UMB5	Smcr8	15087500	0	#DIV/0!	#DIV/0!	0.0139923	Yes
Q9D2R0	Aacs	sp|Q9D2R0|AACS_MOUSE Acetoacetyl-CoA synthetase OS=Mus musculus GN=Aacs PE=1 SV=1	3	3	75.199	0	9056900	7407000	10508000	0	0	0	0		Q9D2R0	Aacs	6742975	0	#DIV/0!	#DIV/0!	0.0138916	Yes
E9Q8I9	Fry	sp|E9Q8I9|FRY_MOUSE Protein furry homolog OS=Mus musculus GN=Fry PE=1 SV=1	7	7	339.09	3876300	0	4350900	4952800	0	0	0	0		E9Q8I9	Fry	3295000	0	#DIV/0!	#DIV/0!	0.0129496	Yes
Q8K2K6	Agfg1	sp|Q8K2K6|AGFG1_MOUSE Arf-GAP domain and FG repeat-containing protein 1 OS=Mus musculus GN=Agfg1 PE=1 SV=2	7	7	58.042	14516000	64299000	47348000	16821000	0	0	0	0		Q8K2K6	Agfg1	35746000	0	#DIV/0!	#DIV/0!	0.0127621	Yes
Q5F285	Tmem256	sp|Q5F285|TM256_MOUSE Transmembrane protein 256 OS=Mus musculus GN=Tmem256 PE=1 SV=1	2	2	11.655	28769000	30114000	26256000	0	0	0	0	0		Q5F285	Tmem256	21284750	0	#DIV/0!	#DIV/0!	0.0123003	Yes
Q7TSI3	Ppp6r1	sp|Q7TSI3|PP6R1_MOUSE Serine/threonine-protein phosphatase 6 regulatory subunit 1 OS=Mus musculus GN=Ppp6r1 PE=1 SV=1	11	11	94.526	7677000	37890000	21270000	12454000	0	0	0	0		Q7TSI3	Ppp6r1	19822750	0	#DIV/0!	#DIV/0!	0.0122897	Yes
Q9CYZ2	Tpd52l2	sp|Q9CYZ2|TPD54_MOUSE Tumor protein D54 OS=Mus musculus GN=Tpd52l2 PE=1 SV=1	5	5	24.043	43220000	7228500	23647000	16982000	0	0	0	0		Q9CYZ2	Tpd52l2	22769375	0	#DIV/0!	#DIV/0!	0.0120967	Yes
P51954	Nek1	sp|P51954|NEK1_MOUSE Serine/threonine-protein kinase Nek1 OS=Mus musculus GN=Nek1 PE=1 SV=2	7	7	136.69	13628000	12882000	13192000	0	0	0	0	0		P51954	Nek1	9925500	0	#DIV/0!	#DIV/0!	0.0120538	Yes
P02469	Lamb1	sp|P02469|LAMB1_MOUSE Laminin subunit beta-1 OS=Mus musculus GN=Lamb1 PE=1 SV=3	1	1	197.09	10655000	25425000	3611700	23955000	0	0	0	0		P02469	Lamb1	15911675	0	#DIV/0!	#DIV/0!	0.011767	Yes
Q7TQG1	Plekha6	sp|Q7TQG1|PKHA6_MOUSE Pleckstrin homology domain-containing family A member 6 OS=Mus musculus GN=Plekha6 PE=1 SV=1	10	10	131.43	14038000	92582000	43197000	46413000	0	0	0	0		Q7TQG1	Plekha6	49057500	0	#DIV/0!	#DIV/0!	0.0116669	Yes
O09012	Pex5	sp|O09012|PEX5_MOUSE Peroxisomal targeting signal 1 receptor OS=Mus musculus GN=Pex5 PE=1 SV=2	13	13	70.755	45055000	41048000	152950000	76615000	0	0	0	0		O09012	Pex5	78917000	0	#DIV/0!	#DIV/0!	0.0113467	Yes
P23492	Pnp	sp|P23492|PNPH_MOUSE Purine nucleoside phosphorylase OS=Mus musculus GN=Pnp PE=1 SV=2	6	6	32.277	16523000	6456800	5744400	4844900	0	0	0	0		P23492	Pnp	8392275	0	#DIV/0!	#DIV/0!	0.0109173	Yes
Q80WJ7	Mtdh	sp|Q80WJ7|LYRIC_MOUSE Protein LYRIC OS=Mus musculus GN=Mtdh PE=1 SV=1	9	9	63.845	83135000	20760000	40059000	27869000	0	0	0	0		Q80WJ7	Mtdh	42955750	0	#DIV/0!	#DIV/0!	0.010913	Yes
A2AHG0	Lzts3	sp|A2AHG0|LZTS3_MOUSE Leucine zipper putative tumor suppressor 3 OS=Mus musculus GN=Lzts3 PE=1 SV=1	1	1	74.985	49736000	18127000	105210000	49892000	0	0	0	0		A2AHG0	Lzts3	55741250	0	#DIV/0!	#DIV/0!	0.0108418	Yes
Q80YE4	Aatk	sp|Q80YE4|LMTK1_MOUSE Serine/threonine-protein kinase LMTK1 OS=Mus musculus GN=Aatk PE=1 SV=1	8	8	144.61	23940000	6794800	32212000	10442000	0	0	0	0		Q80YE4	Aatk	18347200	0	#DIV/0!	#DIV/0!	0.0105148	Yes
P01878	1	sp|P01878|IGHA_MOUSE Ig alpha chain C region OS=Mus musculus PE=1 SV=1	3	3	36.875	124700000	20430000	61542000	61825000	0	0	0	0		P01878	1	67124250	0	#DIV/0!	#DIV/0!	0.0102933	Yes
A2ALU4	Shroom2	sp|A2ALU4|SHRM2_MOUSE Protein Shroom2 OS=Mus musculus GN=Shroom2 PE=1 SV=1	11	11	164.7	267450000	76279000	130500000	83967000	0	0	0	0		A2ALU4	Shroom2	139549000	0	#DIV/0!	#DIV/0!	0.00989204	Yes
Q69ZW3	Ehbp1	sp|Q69ZW3|EHBP1_MOUSE EH domain-binding protein 1 OS=Mus musculus GN=Ehbp1 PE=1 SV=3	16	16	139.1	15324000	76933000	40197000	32205000	0	0	0	0		Q69ZW3	Ehbp1	41164750	0	#DIV/0!	#DIV/0!	0.00970517	Yes
Q8K296	Mtmr3	sp|Q8K296|MTMR3_MOUSE Myotubularin-related protein 3 OS=Mus musculus GN=Mtmr3 PE=1 SV=2	1	1	133.84	953020000	872260000	527120000	102610000	0	0	0	0		Q8K296	Mtmr3	613752500	0	#DIV/0!	#DIV/0!	0.00969687	Yes
Q91Z67	Srgap2	sp|Q91Z67|SRGP2_MOUSE SLIT-ROBO Rho GTPase-activating protein 2 OS=Mus musculus GN=Srgap2 PE=1 SV=2	8	8	120.8	24555000	5727000	16585000	7902600	0	0	0	0		Q91Z67	Srgap2	13692400	0	#DIV/0!	#DIV/0!	0.00961174	Yes
Q6NSW3	Sphkap	sp|Q6NSW3|SPKAP_MOUSE A-kinase anchor protein SPHKAP OS=Mus musculus GN=Sphkap PE=1 SV=2	26	26	185.09	90758000	199290000	93159000	41714000	0	0	0	0		Q6NSW3	Sphkap	106230250	0	#DIV/0!	#DIV/0!	0.00931176	Yes
Q9ET77	Jph3	sp|Q9ET77|JPH3_MOUSE Junctophilin-3 OS=Mus musculus GN=Jph3 PE=1 SV=1	14	14	81.228	199870000	226940000	33978000	106020000	0	0	0	0		Q9ET77	Jph3	141702000	0	#DIV/0!	#DIV/0!	0.00929691	Yes
Q8R3Z5	Cacnb1	sp|Q8R3Z5|CACB1_MOUSE Voltage-dependent L-type calcium channel subunit beta-1 OS=Mus musculus GN=Cacnb1 PE=1 SV=1	7	4	65.485	32927000	9638900	61264000	67104000	0	0	0	0		Q8R3Z5	Cacnb1	42733475	0	#DIV/0!	#DIV/0!	0.00920111	Yes
Q5SXY1	Specc1	sp|Q5SXY1|CYTSB_MOUSE Cytospin-B OS=Mus musculus GN=Specc1 PE=1 SV=2	12	12	118.1	36810000	79187000	26482000	25404000	0	0	0	0		Q5SXY1	Specc1	41970750	0	#DIV/0!	#DIV/0!	0.00807346	Yes
Q8C5W0	Clmn	sp|Q8C5W0|CLMN_MOUSE Calmin OS=Mus musculus GN=Clmn PE=1 SV=2	11	11	117.23	22672000	18719000	68941000	42555000	0	0	0	0		Q8C5W0	Clmn	38221750	0	#DIV/0!	#DIV/0!	0.00794129	Yes
P63087	Ppp1cc	sp|P63087|PP1G_MOUSE Serine/threonine-protein phosphatase PP1-gamma catalytic subunit OS=Mus musculus GN=Ppp1cc PE=1 SV=1	4	3	36.983	372570000	96905000	284820000	124550000	0	0	0	0		P63087	Ppp1cc	219711250	0	#DIV/0!	#DIV/0!	0.00774834	Yes
Q9Z0R6	Itsn2	sp|Q9Z0R6|ITSN2_MOUSE Intersectin-2 OS=Mus musculus GN=Itsn2 PE=1 SV=2	17	17	188.91	37268000	159020000	63572000	90871000	0	0	0	0		Q9Z0R6	Itsn2	87682750	0	#DIV/0!	#DIV/0!	0.00771208	Yes
Q7TQH0	Atxn2l	sp|Q7TQH0|ATX2L_MOUSE Ataxin-2-like protein OS=Mus musculus GN=Atxn2l PE=1 SV=1	12	12	110.65	10357000	63870000	34330000	49738000	0	0	0	0		Q7TQH0	Atxn2l	39573750	0	#DIV/0!	#DIV/0!	0.00677849	Yes
Q6P1G2	Kdm2b	sp|Q6P1G2|KDM2B_MOUSE Lysine-specific demethylase 2B OS=Mus musculus GN=Kdm2b PE=1 SV=1	1	1	149.73	9207900	31035000	10280000	22608000	0	0	0	0		Q6P1G2	Kdm2b	18282725	0	#DIV/0!	#DIV/0!	0.00642518	Yes
Q66L44	Cbarp	sp|Q66L44|CBARP_MOUSE Voltage-dependent calcium channel beta subunit-associated regulatory protein OS=Mus musculus GN=Cbarp PE=1 SV=4	8	8	74.13	54331000	19101000	15253000	37382000	0	0	0	0		Q66L44	Cbarp	31516750	0	#DIV/0!	#DIV/0!	0.00642043	Yes
Q69Z38	Peak1	sp|Q69Z38|PEAK1_MOUSE Pseudopodium-enriched atypical kinase 1 OS=Mus musculus GN=Peak1 PE=1 SV=4	9	9	191.09	17903000	44618000	19113000	14900000	0	0	0	0		Q69Z38	Peak1	24133500	0	#DIV/0!	#DIV/0!	0.00637392	Yes
Q8K019	Bclaf1	sp|Q8K019|BCLF1_MOUSE Bcl-2-associated transcription factor 1 OS=Mus musculus GN=Bclaf1 PE=1 SV=2	10	9	106	10562000	25778000	50989000	48128000	0	0	0	0		Q8K019	Bclaf1	33864250	0	#DIV/0!	#DIV/0!	0.00619253	Yes
Q80YA3	Ddhd1	sp|Q80YA3|DDHD1_MOUSE Phospholipase DDHD1 OS=Mus musculus GN=Ddhd1 PE=1 SV=1	7	7	61.822	18447000	35359000	74815000	39426000	0	0	0	0		Q80YA3	Ddhd1	42011750	0	#DIV/0!	#DIV/0!	0.00604904	Yes
P01872	Ighm	sp|P01872|IGHM_MOUSE Ig mu chain C region OS=Mus musculus GN=Ighm PE=1 SV=2	7	7	49.971	44622000	92370000	147620000	52247000	0	0	0	0		P01872	Ighm	84214750	0	#DIV/0!	#DIV/0!	0.00588952	Yes
P70207	Plxna2	sp|P70207|PLXA2_MOUSE Plexin-A2 OS=Mus musculus GN=Plxna2 PE=1 SV=2	8	7	211.53	7020700	14579000	5852600	4621300	0	0	0	0		P70207	Plxna2	8018400	0	#DIV/0!	#DIV/0!	0.00583586	Yes
Q8C031	Lrrc4c	sp|Q8C031|LRC4C_MOUSE Leucine-rich repeat-containing protein 4C OS=Mus musculus GN=Lrrc4c PE=1 SV=2	6	5	71.991	192080000	53216000	109040000	79029000	0	0	0	0		Q8C031	Lrrc4c	108341250	0	#DIV/0!	#DIV/0!	0.00573115	Yes
O88447	Klc1	sp|O88447|KLC1_MOUSE Kinesin light chain 1 OS=Mus musculus GN=Klc1 PE=1 SV=3	3	3	61.449	8669600	22109000	8276300	9179300	0	0	0	0		O88447	Klc1	12058550	0	#DIV/0!	#DIV/0!	0.00572477	Yes
Q9JK45	Kcnq5	sp|Q9JK45|KCNQ5_MOUSE Potassium voltage-gated channel subfamily KQT member 5 OS=Mus musculus GN=Kcnq5 PE=1 SV=2	7	7	102.26	10735000	20229000	15017000	37079000	0	0	0	0		Q9JK45	Kcnq5	20765000	0	#DIV/0!	#DIV/0!	0.00570877	Yes
Q69ZX8	Ablim3	sp|Q69ZX8|ABLM3_MOUSE Actin-binding LIM protein 3 OS=Mus musculus GN=Ablim3 PE=1 SV=2	5	5	77.63	8477800	32578000	18755000	14303000	0	0	0	0		Q69ZX8	Ablim3	18528450	0	#DIV/0!	#DIV/0!	0.00562302	Yes
Q8BM65	Nyap2	sp|Q8BM65|NYAP2_MOUSE Neuronal tyrosine-phosphorylated phosphoinositide-3-kinase adapter 2 OS=Mus musculus GN=Nyap2 PE=1 SV=1	21	21	73.896	191710000	632870000	259950000	324920000	0	0	0	0		Q8BM65	Nyap2	352362500	0	#DIV/0!	#DIV/0!	0.00555825	Yes
Q8CE50	Snx30	sp|Q8CE50|SNX30_MOUSE Sorting nexin-30 OS=Mus musculus GN=Snx30 PE=1 SV=1	9	9	49.52	19166000	54189000	16783000	36552000	0	0	0	0		Q8CE50	Snx30	31672500	0	#DIV/0!	#DIV/0!	0.00542229	Yes
E9Q6B2	Ccdc85c	sp|E9Q6B2|CC85C_MOUSE Coiled-coil domain-containing protein 85C OS=Mus musculus GN=Ccdc85c PE=1 SV=1	3	3	45.333	5692600	8814600	2334500	3678800	0	0	0	0		E9Q6B2	Ccdc85c	5130125	0	#DIV/0!	#DIV/0!	0.00540635	Yes
Q571K4	Tab3	sp|Q571K4|TAB3_MOUSE TGF-beta-activated kinase 1 and MAP3K7-binding protein 3 OS=Mus musculus GN=Tab3 PE=1 SV=2	6	6	79.029	117840000	36322000	49476000	59553000	0	0	0	0		Q571K4	Tab3	65797750	0	#DIV/0!	#DIV/0!	0.00530256	Yes
Q9CZN4	Shisa9	sp|Q9CZN4|SHSA9_MOUSE Protein shisa-9 OS=Mus musculus GN=Shisa9 PE=1 SV=2	7	7	46.842	56043000	110980000	141300000	39431000	0	0	0	0		Q9CZN4	Shisa9	86938500	0	#DIV/0!	#DIV/0!	0.0052452	Yes
B5TVM2	Ildr2	sp|B5TVM2|ILDR2_MOUSE Immunoglobulin-like domain-containing receptor 2 OS=Mus musculus GN=Ildr2 PE=1 SV=2	10	10	73.235	12716000	43230000	19193000	22294000	0	0	0	0		B5TVM2	Ildr2	24358250	0	#DIV/0!	#DIV/0!	0.00509846	Yes
P01867	Igh-3	sp|P01867|IGG2B_MOUSE Ig gamma-2B chain C region OS=Mus musculus GN=Igh-3 PE=1 SV=3	5	5	44.259	19420000	19754000	55723000	52190000	0	0	0	0		P01867	Igh-3	36771750	0	#DIV/0!	#DIV/0!	0.00506585	Yes
Q68FD9	Kiaa1549	sp|Q68FD9|K1549_MOUSE UPF0606 protein KIAA1549 OS=Mus musculus GN=Kiaa1549 PE=1 SV=3	17	17	209.22	87277000	302950000	185120000	377340000	0	0	0	0		Q68FD9	Kiaa1549	238171750	0	#DIV/0!	#DIV/0!	0.00491691	Yes
Q9ESN9	Mapk8ip3	sp|Q9ESN9|JIP3_MOUSE C-Jun-amino-terminal kinase-interacting protein 3 OS=Mus musculus GN=Mapk8ip3 PE=1 SV=1	15	15	147.56	203640000	53676000	103500000	110490000	0	0	0	0		Q9ESN9	Mapk8ip3	117826500	0	#DIV/0!	#DIV/0!	0.00465909	Yes
Q6DFV7	Ncoa7	sp|Q6DFV7|NCOA7_MOUSE Nuclear receptor coactivator 7 OS=Mus musculus GN=Ncoa7 PE=1 SV=2	12	12	106.36	77128000	24965000	37683000	34329000	0	0	0	0		Q6DFV7	Ncoa7	43526250	0	#DIV/0!	#DIV/0!	0.00459799	Yes
Q9WTQ5	Akap12	sp|Q9WTQ5|AKA12_MOUSE A-kinase anchor protein 12 OS=Mus musculus GN=Akap12 PE=1 SV=1	22	22	180.69	49573000	71419000	24568000	25215000	0	0	0	0		Q9WTQ5	Akap12	42693750	0	#DIV/0!	#DIV/0!	0.00442982	Yes
Q3TY60	Fam131b	sp|Q3TY60|F131B_MOUSE Protein FAM131B OS=Mus musculus GN=Fam131b PE=1 SV=1	8	8	35.958	185610000	542140000	232160000	273780000	0	0	0	0		Q3TY60	Fam131b	308422500	0	#DIV/0!	#DIV/0!	0.00419467	Yes
Q925T6	Grip1	sp|Q925T6|GRIP1_MOUSE Glutamate receptor-interacting protein 1 OS=Mus musculus GN=Grip1 PE=1 SV=1	16	16	122.06	44082000	64408000	67314000	136180000	0	0	0	0		Q925T6	Grip1	77996000	0	#DIV/0!	#DIV/0!	0.00405732	Yes
P30999	Ctnnd1	sp|P30999|CTND1_MOUSE Catenin delta-1 OS=Mus musculus GN=Ctnnd1 PE=1 SV=2	3	3	104.92	10750000	2353000	6455400	7480900	0	0	0	0		P30999	Ctnnd1	6759825	0	#DIV/0!	#DIV/0!	0.00396778	Yes
O54916	Reps1	sp|O54916|REPS1_MOUSE RalBP1-associated Eps domain-containing protein 1 OS=Mus musculus GN=Reps1 PE=1 SV=2	7	6	86.518	13977000	48467000	26265000	25055000	0	0	0	0		O54916	Reps1	28441000	0	#DIV/0!	#DIV/0!	0.00382836	Yes
Q6ZPR4	Kcnt1	sp|Q6ZPR4|KCNT1_MOUSE Potassium channel subfamily T member 1 OS=Mus musculus GN=Kcnt1 PE=2 SV=2	10	10	138.1	13730000	54670000	35175000	29746000	0	0	0	0		Q6ZPR4	Kcnt1	33330250	0	#DIV/0!	#DIV/0!	0.00378281	Yes
Q5XG69	Fam169a	sp|Q5XG69|F169A_MOUSE Soluble lamin-associated protein of 75 kDa OS=Mus musculus GN=Fam169a PE=1 SV=3	9	9	73.239	20932000	82034000	44016000	54800000	0	0	0	0		Q5XG69	Fam169a	50445500	0	#DIV/0!	#DIV/0!	0.00364759	Yes
Q80WT5	Aftph	sp|Q80WT5|AFTIN_MOUSE Aftiphilin OS=Mus musculus GN=Aftph PE=1 SV=2	6	6	101.13	37753000	14653000	13300000	24743000	0	0	0	0		Q80WT5	Aftph	22612250	0	#DIV/0!	#DIV/0!	0.0035672	Yes
B1AZP2	Dlgap4	sp|B1AZP2|DLGP4_MOUSE Disks large-associated protein 4 OS=Mus musculus GN=Dlgap4 PE=1 SV=1	22	22	108.04	523540000	160630000	484460000	252200000	0	0	0	0		B1AZP2	Dlgap4	355207500	0	#DIV/0!	#DIV/0!	0.00346442	Yes
Q61464	Znf638	sp|Q61464|ZN638_MOUSE Zinc finger protein 638 OS=Mus musculus GN=Znf638 PE=1 SV=2	23	23	218.13	30711000	107310000	59530000	101310000	0	0	0	0		Q61464	Znf638	74715250	0	#DIV/0!	#DIV/0!	0.00309037	Yes
A2RSJ4	Uhrf1bp1l	sp|A2RSJ4|UH1BL_MOUSE UHRF1-binding protein 1-like OS=Mus musculus GN=Uhrf1bp1l PE=1 SV=2	16	16	161.94	39725000	15188000	33947000	58337000	0	0	0	0		A2RSJ4	Uhrf1bp1l	36799250	0	#DIV/0!	#DIV/0!	0.00303565	Yes
Q8K1A6	Cc2d1a	sp|Q8K1A6|C2D1A_MOUSE Coiled-coil and C2 domain-containing protein 1A OS=Mus musculus GN=Cc2d1a PE=1 SV=2	10	10	103.7	32515000	51699000	40893000	12453000	0	0	0	0		Q8K1A6	Cc2d1a	34390000	0	#DIV/0!	#DIV/0!	0.00302752	Yes
P59281	Arhgap39	sp|P59281|RHG39_MOUSE Rho GTPase-activating protein 39 OS=Mus musculus GN=Arhgap39 PE=1 SV=2	12	12	125.2	16031000	55961000	31357000	34577000	0	0	0	0		P59281	Arhgap39	34481500	0	#DIV/0!	#DIV/0!	0.00286534	Yes
Q8K012	Fnbp1l	sp|Q8K012|FBP1L_MOUSE Formin-binding protein 1-like OS=Mus musculus GN=Fnbp1l PE=1 SV=2	7	7	69.885	22100000	11955000	33686000	41702000	0	0	0	0		Q8K012	Fnbp1l	27360750	0	#DIV/0!	#DIV/0!	0.00286157	Yes
Q0KK55	Kndc1	sp|Q0KK55|VKIND_MOUSE Protein very KIND OS=Mus musculus GN=Kndc1 PE=1 SV=2	19	19	191.31	90888000	59486000	46617000	27703000	0	0	0	0		Q0KK55	Kndc1	56173500	0	#DIV/0!	#DIV/0!	0.00275533	Yes
Q569Z6	Thrap3	sp|Q569Z6|TR150_MOUSE Thyroid hormone receptor-associated protein 3 OS=Mus musculus GN=Thrap3 PE=1 SV=1	8	8	108.18	9039300	29684000	26823000	15911000	0	0	0	0		Q569Z6	Thrap3	20364325	0	#DIV/0!	#DIV/0!	0.0027163	Yes
Q8BLK9	Rps6kc1	sp|Q8BLK9|KS6C1_MOUSE Ribosomal protein S6 kinase delta-1 OS=Mus musculus GN=Rps6kc1 PE=1 SV=2	8	8	115.71	16982000	28507000	49599000	24144000	0	0	0	0		Q8BLK9	Rps6kc1	29808000	0	#DIV/0!	#DIV/0!	0.00268654	Yes
P42225	Stat1	sp|P42225|STAT1_MOUSE Signal transducer and activator of transcription 1 OS=Mus musculus GN=Stat1 PE=1 SV=1	21	21	87.196	316440000	77375000	241180000	258070000	0	0	0	0		P42225	Stat1	223266250	0	#DIV/0!	#DIV/0!	0.00239078	Yes
Q6ZWR6	Syne1	sp|Q6ZWR6|SYNE1_MOUSE Nesprin-1 OS=Mus musculus GN=Syne1 PE=1 SV=2	10	10	1009.9	7187300	18121000	15419000	7610100	0	0	0	0		Q6ZWR6	Syne1	12084350	0	#DIV/0!	#DIV/0!	0.00234727	Yes
Q8CCJ4	Amer2	sp|Q8CCJ4|AMER2_MOUSE APC membrane recruitment protein 2 OS=Mus musculus GN=Amer2 PE=1 SV=2	13	13	69.932	22854000	81923000	76098000	87151000	0	0	0	0		Q8CCJ4	Amer2	67006500	0	#DIV/0!	#DIV/0!	0.00205148	Yes
Q80XI3	Eif4g3	sp|Q80XI3|IF4G3_MOUSE Eukaryotic translation initiation factor 4 gamma 3 OS=Mus musculus GN=Eif4g3 PE=1 SV=2	52	50	174.89	1229800000	2308700000	987750000	1047800000	0	0	0	0		Q80XI3	Eif4g3	1393512500	0	#DIV/0!	#DIV/0!	0.00204253	Yes
Q99NB9	Sf3b1	sp|Q99NB9|SF3B1_MOUSE Splicing factor 3B subunit 1 OS=Mus musculus GN=Sf3b1 PE=1 SV=1	11	11	145.81	13670000	23420000	37874000	40801000	0	0	0	0		Q99NB9	Sf3b1	28941250	0	#DIV/0!	#DIV/0!	0.00193281	Yes
Q3TES0	Iqsec3	sp|Q3TES0|IQEC3_MOUSE IQ motif and SEC7 domain-containing protein 3 OS=Mus musculus GN=Iqsec3 PE=1 SV=1	19	19	129.12	196330000	353130000	228650000	117500000	0	0	0	0		Q3TES0	Iqsec3	223902500	0	#DIV/0!	#DIV/0!	0.0019051	Yes
Q7TSC1	Prrc2a	sp|Q7TSC1|PRC2A_MOUSE Protein PRRC2A OS=Mus musculus GN=Prrc2a PE=1 SV=1	21	21	229.2	50774000	66386000	137110000	92418000	0	0	0	0		Q7TSC1	Prrc2a	86672000	0	#DIV/0!	#DIV/0!	0.00186392	Yes
P97855	G3bp1	sp|P97855|G3BP1_MOUSE Ras GTPase-activating protein-binding protein 1 OS=Mus musculus GN=G3bp1 PE=1 SV=1	5	5	51.828	14250000	5384600	13692000	19010000	0	0	0	0		P97855	G3bp1	13084150	0	#DIV/0!	#DIV/0!	0.00180224	Yes
Q8C8T7	Elfn1	sp|Q8C8T7|ELFN1_MOUSE Protein ELFN1 OS=Mus musculus GN=Elfn1 PE=2 SV=1	26	23	90.814	537850000	1150300000	543060000	561090000	0	0	0	0		Q8C8T7	Elfn1	698075000	0	#DIV/0!	#DIV/0!	0.00179182	Yes
Q80TH2	Erbb2ip	sp|Q80TH2|LAP2_MOUSE Protein LAP2 OS=Mus musculus GN=Erbb2ip PE=1 SV=3	19	19	157.25	137870000	43728000	88740000	125110000	0	0	0	0		Q80TH2	Erbb2ip	98862000	0	#DIV/0!	#DIV/0!	0.00169637	Yes
Q5SWP3	Nacad	sp|Q5SWP3|NACAD_MOUSE NAC-alpha domain-containing protein 1 OS=Mus musculus GN=Nacad PE=1 SV=1	23	23	156.76	94428000	190040000	77953000	106250000	0	0	0	0		Q5SWP3	Nacad	117167750	0	#DIV/0!	#DIV/0!	0.00167768	Yes
Q8C2E7	Kiaa0196	sp|Q8C2E7|STRUM_MOUSE WASH complex subunit strumpellin OS=Mus musculus GN=Kiaa0196 PE=1 SV=2	17	17	134.11	89766000	37906000	78844000	121570000	0	0	0	0		Q8C2E7	Kiaa0196	82021500	0	#DIV/0!	#DIV/0!	0.0015818	Yes
Q9CX00	Ist1	sp|Q9CX00|IST1_MOUSE IST1 homolog OS=Mus musculus GN=Ist1 PE=1 SV=1	7	7	39.468	23585000	42765000	52715000	22581000	0	0	0	0		Q9CX00	Ist1	35411500	0	#DIV/0!	#DIV/0!	0.00152791	Yes
Q6RHR9	Magi1	sp|Q6RHR9|MAGI1_MOUSE Membrane-associated guanylate kinase, WW and PDZ domain-containing protein 1 OS=Mus musculus GN=Magi1 PE=1 SV=1	14	14	161.97	25741000	28310000	40870000	61320000	0	0	0	0		Q6RHR9	Magi1	39060250	0	#DIV/0!	#DIV/0!	0.00148699	Yes
A2AQ25	Skt	sp|A2AQ25|SKT_MOUSE Sickle tail protein OS=Mus musculus GN=Skt PE=1 SV=1	44	44	213.03	561480000	1321700000	699840000	706840000	0	0	0	0		A2AQ25	Skt	822465000	0	#DIV/0!	#DIV/0!	0.0014326	Yes
Q3UTQ8	Cdkl5	sp|Q3UTQ8|CDKL5_MOUSE Cyclin-dependent kinase-like 5 OS=Mus musculus GN=Cdkl5 PE=1 SV=1	13	13	105.49	50574000	34871000	61847000	22658000	0	0	0	0		Q3UTQ8	Cdkl5	42487500	0	#DIV/0!	#DIV/0!	0.00131559	Yes
Q62419	Sh3gl1	sp|Q62419|SH3G1_MOUSE Endophilin-A2 OS=Mus musculus GN=Sh3gl1 PE=1 SV=1	3	3	41.518	19683000	22151000	12088000	8786300	0	0	0	0		Q62419	Sh3gl1	15677075	0	#DIV/0!	#DIV/0!	0.00123533	Yes
Q8VE88	Fam114a2	sp|Q8VE88|F1142_MOUSE Protein FAM114A2 OS=Mus musculus GN=Fam114a2 PE=1 SV=2	10	10	54.044	22115000	64991000	43199000	44774000	0	0	0	0		Q8VE88	Fam114a2	43769750	0	#DIV/0!	#DIV/0!	0.00122957	Yes
P48193	Epb41	sp|P48193|41_MOUSE Protein 4.1 OS=Mus musculus GN=Epb41 PE=1 SV=2	4	4	95.91	22812000	27446000	14828000	10849000	0	0	0	0		P48193	Epb41	18983750	0	#DIV/0!	#DIV/0!	0.00116913	Yes
Q810B8	Slitrk4	sp|Q810B8|SLIK4_MOUSE SLIT and NTRK-like protein 4 OS=Mus musculus GN=Slitrk4 PE=1 SV=2	1	1	94.537	1445000	4056200	2659400	2910300	0	0	0	0		Q810B8	Slitrk4	2767725	0	#DIV/0!	#DIV/0!	0.00103928	Yes
Q8CH77	Nav1	sp|Q8CH77|NAV1_MOUSE Neuron navigator 1 OS=Mus musculus GN=Nav1 PE=1 SV=2	32	32	202.37	52251000	142860000	99559000	96557000	0	0	0	0		Q8CH77	Nav1	97806750	0	#DIV/0!	#DIV/0!	0.000928079	Yes
B1AXH1	Nhsl2	sp|B1AXH1|NHSL2_MOUSE NHS-like protein 2 OS=Mus musculus GN=Nhsl2 PE=1 SV=1	13	13	91.872	99477000	196540000	106910000	100780000	0	0	0	0		B1AXH1	Nhsl2	125926750	0	#DIV/0!	#DIV/0!	0.00088286	Yes
Q8R3Q2	Ppp6r2	sp|Q8R3Q2|PP6R2_MOUSE Serine/threonine-protein phosphatase 6 regulatory subunit 2 OS=Mus musculus GN=Ppp6r2 PE=1 SV=1	21	21	100.46	145420000	374110000	257070000	231320000	0	0	0	0		Q8R3Q2	Ppp6r2	251980000	0	#DIV/0!	#DIV/0!	0.000880966	Yes
Q91W69	Epn3	sp|Q91W69|EPN3_MOUSE Epsin-3 OS=Mus musculus GN=Epn3 PE=1 SV=1	1	1	68.24	20400000	14016000	13237000	7738700	0	0	0	0		Q91W69	Epn3	13847925	0	#DIV/0!	#DIV/0!	0.000879389	Yes
Q80TV8	Clasp1	sp|Q80TV8|CLAP1_MOUSE CLIP-associating protein 1 OS=Mus musculus GN=Clasp1 PE=1 SV=2	10	10	169.23	24683000	47199000	36308000	20727000	0	0	0	0		Q80TV8	Clasp1	32229250	0	#DIV/0!	#DIV/0!	0.000844494	Yes
O88735	Map7	sp|O88735|MAP7_MOUSE Ensconsin OS=Mus musculus GN=Map7 PE=1 SV=1	12	12	82.021	84808000	184550000	152400000	94689000	0	0	0	0		O88735	Map7	129111750	0	#DIV/0!	#DIV/0!	0.000802388	Yes
Q60838	Dvl2	sp|Q60838|DVL2_MOUSE Segment polarity protein dishevelled homolog DVL-2 OS=Mus musculus GN=Dvl2 PE=1 SV=2	3	3	78.86	39371000	20290000	39840000	54754000	0	0	0	0		Q60838	Dvl2	38563750	0	#DIV/0!	#DIV/0!	0.000785313	Yes
Q8BQ48	Cep295	sp|Q8BQ48|CE295_MOUSE Centrosomal protein of 295 kDa OS=Mus musculus GN=Cep295 PE=1 SV=3	2	2	272.78	2558700000	1704200000	4235600000	3111900000	0	0	0	0		Q8BQ48	Cep295	2902600000	0	#DIV/0!	#DIV/0!	0.000776706	Yes
Q68ED7	Crtc1	sp|Q68ED7|CRTC1_MOUSE CREB-regulated transcription coactivator 1 OS=Mus musculus GN=Crtc1 PE=1 SV=1	6	6	66.944	115760000	85150000	73642000	45755000	0	0	0	0		Q68ED7	Crtc1	80076750	0	#DIV/0!	#DIV/0!	0.000738261	Yes
O70370	Ctss	sp|O70370|CATS_MOUSE Cathepsin S OS=Mus musculus GN=Ctss PE=1 SV=2	2	2	38.474	17464000	8208300	9585100	11177000	0	0	0	0		O70370	Ctss	11608600	0	#DIV/0!	#DIV/0!	0.000641832	Yes
Q78ZA7	Nap1l4	sp|Q78ZA7|NP1L4_MOUSE Nucleosome assembly protein 1-like 4 OS=Mus musculus GN=Nap1l4 PE=1 SV=1	7	6	42.679	444240000	213230000	312460000	230600000	0	0	0	0		Q78ZA7	Nap1l4	300132500	0	#DIV/0!	#DIV/0!	0.000631844	Yes
G3XA57	Rab11fip2	sp|G3XA57|RFIP2_MOUSE Rab11 family-interacting protein 2 OS=Mus musculus GN=Rab11fip2 PE=1 SV=1	5	5	58.206	22574000	31632000	12631000	21906000	0	0	0	0		G3XA57	Rab11fip2	22185750	0	#DIV/0!	#DIV/0!	0.000620812	Yes
Q8BMA6	Srp68	sp|Q8BMA6|SRP68_MOUSE Signal recognition particle subunit SRP68 OS=Mus musculus GN=Srp68 PE=1 SV=2	3	3	70.573	7344500	7265700	4272400	3640300	0	0	0	0		Q8BMA6	Srp68	5630725	0	#DIV/0!	#DIV/0!	0.000590019	Yes
P97772	Grm1	sp|P97772|GRM1_MOUSE Metabotropic glutamate receptor 1 OS=Mus musculus GN=Grm1 PE=1 SV=2	11	11	133.21	88255000	41102000	82354000	105630000	0	0	0	0		P97772	Grm1	79335250	0	#DIV/0!	#DIV/0!	0.000573495	Yes
Q80VC9	Camsap3	sp|Q80VC9|CAMP3_MOUSE Calmodulin-regulated spectrin-associated protein 3 OS=Mus musculus GN=Camsap3 PE=1 SV=1	25	25	135.17	194910000	288430000	140500000	153550000	0	0	0	0		Q80VC9	Camsap3	194347500	0	#DIV/0!	#DIV/0!	0.000569323	Yes
Q61595	Ktn1	sp|Q61595|KTN1_MOUSE Kinectin OS=Mus musculus GN=Ktn1 PE=1 SV=1	34	34	152.59	214780000	405310000	219650000	239780000	0	0	0	0		Q61595	Ktn1	269880000	0	#DIV/0!	#DIV/0!	0.000510231	Yes
Q62172	Ralbp1	sp|Q62172|RBP1_MOUSE RalA-binding protein 1 OS=Mus musculus GN=Ralbp1 PE=1 SV=4	4	4	75.042	16449000	20223000	8322000	14290000	0	0	0	0		Q62172	Ralbp1	14821000	0	#DIV/0!	#DIV/0!	0.000502025	Yes
Q5SU73	Coil	sp|Q5SU73|COIL_MOUSE Coilin OS=Mus musculus GN=Coil PE=1 SV=1	6	6	61.916	80416000	83902000	88005000	37191000	0	0	0	0		Q5SU73	Coil	72378500	0	#DIV/0!	#DIV/0!	0.000435473	Yes
Q6ZPJ0	Tex2	sp|Q6ZPJ0|TEX2_MOUSE Testis-expressed sequence 2 protein OS=Mus musculus GN=Tex2 PE=1 SV=2	9	9	125.22	27747000	15995000	17603000	13953000	0	0	0	0		Q6ZPJ0	Tex2	18824500	0	#DIV/0!	#DIV/0!	0.000427601	Yes
Q61161	Map4k2	sp|Q61161|M4K2_MOUSE Mitogen-activated protein kinase kinase kinase kinase 2 OS=Mus musculus GN=Map4k2 PE=1 SV=1	11	10	91.264	140260000	74397000	140180000	83747000	0	0	0	0		Q61161	Map4k2	109646000	0	#DIV/0!	#DIV/0!	0.000414317	Yes
Q68EF6	Begain	sp|Q68EF6|BEGIN_MOUSE Brain-enriched guanylate kinase-associated protein OS=Mus musculus GN=Begain PE=1 SV=2	11	11	65.308	78626000	103090000	45819000	67191000	0	0	0	0		Q68EF6	Begain	73681500	0	#DIV/0!	#DIV/0!	0.000414018	Yes
Q3TLH4	Prrc2c	sp|Q3TLH4|PRC2C_MOUSE Protein PRRC2C OS=Mus musculus GN=Prrc2c PE=1 SV=3	23	22	310.89	106500000	214390000	120270000	162920000	0	0	0	0		Q3TLH4	Prrc2c	151020000	0	#DIV/0!	#DIV/0!	0.000400532	Yes
P0C192	Lrrc4b	sp|P0C192|LRC4B_MOUSE Leucine-rich repeat-containing protein 4B OS=Mus musculus GN=Lrrc4b PE=1 SV=1	5	5	76.155	23120000	10624000	16173000	21932000	0	0	0	0		P0C192	Lrrc4b	17962250	0	#DIV/0!	#DIV/0!	0.000391963	Yes
Q8VBX6	Mpdz	sp|Q8VBX6|MPDZ_MOUSE Multiple PDZ domain protein OS=Mus musculus GN=Mpdz PE=1 SV=2	26	26	218.71	110170000	63587000	86021000	55243000	0	0	0	0		Q8VBX6	Mpdz	78755250	0	#DIV/0!	#DIV/0!	0.00034559	Yes
Q80U49	Cep170b	sp|Q80U49|C170B_MOUSE Centrosomal protein of 170 kDa protein B OS=Mus musculus GN=Cep170b PE=1 SV=2	35	35	170.82	151140000	293410000	183990000	190460000	0	0	0	0		Q80U49	Cep170b	204750000	0	#DIV/0!	#DIV/0!	0.000278896	Yes
Q9JHQ5	Lztfl1	sp|Q9JHQ5|LZTL1_MOUSE Leucine zipper transcription factor-like protein 1 OS=Mus musculus GN=Lztfl1 PE=1 SV=1	9	9	34.773	121830000	59773000	82094000	81808000	0	0	0	0		Q9JHQ5	Lztfl1	86376250	0	#DIV/0!	#DIV/0!	0.000271715	Yes
Q61024	Asns	sp|Q61024|ASNS_MOUSE Asparagine synthetase [glutamine-hydrolyzing] OS=Mus musculus GN=Asns PE=1 SV=3	6	6	64.282	7737600	3743600	5718100	5205900	0	0	0	0		Q61024	Asns	5601300	0	#DIV/0!	#DIV/0!	0.000251209	Yes
P03893	Mtnd2	sp|P03893|NU2M_MOUSE NADH-ubiquinone oxidoreductase chain 2 OS=Mus musculus GN=Mtnd2 PE=1 SV=2	1	1	38.752	27643000	14963000	21575000	30762000	0	0	0	0		P03893	Mtnd2	23735750	0	#DIV/0!	#DIV/0!	0.000247959	Yes
Q3UHC7	Dab2ip	sp|Q3UHC7|DAB2P_MOUSE Disabled homolog 2-interacting protein OS=Mus musculus GN=Dab2ip PE=1 SV=1	23	23	131.72	175690000	153970000	211860000	292990000	0	0	0	0		Q3UHC7	Dab2ip	208627500	0	#DIV/0!	#DIV/0!	0.000242072	Yes
Q8CBW3	Abi1	sp|Q8CBW3|ABI1_MOUSE Abl interactor 1 OS=Mus musculus GN=Abi1 PE=1 SV=3	13	10	52.287	397970000	328410000	429460000	205060000	0	0	0	0		Q8CBW3	Abi1	340225000	0	#DIV/0!	#DIV/0!	0.000240351	Yes
Q9QYJ3	Dnajb1	sp|Q9QYJ3|DNJB1_MOUSE DnaJ homolog subfamily B member 1 OS=Mus musculus GN=Dnajb1 PE=1 SV=3	5	5	38.167	55984000	71223000	34009000	49969000	0	0	0	0		Q9QYJ3	Dnajb1	52796250	0	#DIV/0!	#DIV/0!	0.000236108	Yes
A2ARS0	Ankrd63	sp|A2ARS0|ANR63_MOUSE Ankyrin repeat domain-containing protein 63 OS=Mus musculus GN=Ankrd63 PE=1 SV=1	10	10	41.067	151060000	87177000	127240000	178010000	0	0	0	0		A2ARS0	Ankrd63	135871750	0	#DIV/0!	#DIV/0!	0.000203072	Yes
Q9QZQ1	Mllt4	sp|Q9QZQ1|AFAD_MOUSE Afadin OS=Mus musculus GN=Mllt4 PE=1 SV=3	59	59	206.5	1182400000	1367100000	779790000	800430000	0	0	0	0		Q9QZQ1	Mllt4	1032430000	0	#DIV/0!	#DIV/0!	0.000192708	Yes
Q3TUU5	Tex30	sp|Q3TUU5|TEX30_MOUSE Testis-expressed sequence 30 protein OS=Mus musculus GN=Tex30 PE=1 SV=1	1	1	25.263	121850000	109340000	68176000	140910000	0	0	0	0		Q3TUU5	Tex30	110069000	0	#DIV/0!	#DIV/0!	0.000188999	Yes
Q9WTM5	Ruvbl2	sp|Q9WTM5|RUVB2_MOUSE RuvB-like 2 OS=Mus musculus GN=Ruvbl2 PE=1 SV=3	15	15	51.112	611040000	726520000	628100000	1061100000	0	0	0	0		Q9WTM5	Ruvbl2	756690000	0	#DIV/0!	#DIV/0!	0.000177144	Yes
O35551	Rabep1	sp|O35551|RABE1_MOUSE Rab GTPase-binding effector protein 1 OS=Mus musculus GN=Rabep1 PE=1 SV=2	21	21	99.523	151220000	79285000	154050000	120270000	0	0	0	0		O35551	Rabep1	126206250	0	#DIV/0!	#DIV/0!	0.000175114	Yes
O88746	Tom1	sp|O88746|TOM1_MOUSE Target of Myb protein 1 OS=Mus musculus GN=Tom1 PE=1 SV=1	1	1	54.325	7658700	3756400	6262600	6715200	0	0	0	0		O88746	Tom1	6098225	0	#DIV/0!	#DIV/0!	0.000165889	Yes
Q148V7	Kiaa1468	sp|Q148V7|K1468_MOUSE LisH domain and HEAT repeat-containing protein KIAA1468 OS=Mus musculus GN=Kiaa1468 PE=1 SV=1	15	15	134.59	31354000	31085000	51827000	48358000	0	0	0	0		Q148V7	Kiaa1468	40656000	0	#DIV/0!	#DIV/0!	0.000156419	Yes
A6X8Z5	Arhgap31	sp|A6X8Z5|RHG31_MOUSE Rho GTPase-activating protein 31 OS=Mus musculus GN=Arhgap31 PE=1 SV=1	1	1	155.27	6300700	5096700	4286700	7945500	0	0	0	0		A6X8Z5	Arhgap31	5907400	0	#DIV/0!	#DIV/0!	0.000153328	Yes
Q8C1B1	Camsap2	sp|Q8C1B1|CAMP2_MOUSE Calmodulin-regulated spectrin-associated protein 2 OS=Mus musculus GN=Camsap2 PE=1 SV=3	19	19	164.33	128920000	166430000	83948000	145320000	0	0	0	0		Q8C1B1	Camsap2	131154500	0	#DIV/0!	#DIV/0!	0.000146243	Yes
Q68FH0	Pkp4	sp|Q68FH0|PKP4_MOUSE Plakophilin-4 OS=Mus musculus GN=Pkp4 PE=1 SV=1	22	22	131.55	157890000	151960000	205540000	262120000	0	0	0	0		Q68FH0	Pkp4	194377500	0	#DIV/0!	#DIV/0!	0.000134825	Yes
Q9QWY8	Asap1	sp|Q9QWY8|ASAP1_MOUSE Arf-GAP with SH3 domain, ANK repeat and PH domain-containing protein 1 OS=Mus musculus GN=Asap1 PE=1 SV=2	23	23	127.42	152320000	267730000	169440000	197490000	0	0	0	0		Q9QWY8	Asap1	196745000	0	#DIV/0!	#DIV/0!	0.00012236	Yes
P24529	Th	sp|P24529|TY3H_MOUSE Tyrosine 3-monooxygenase OS=Mus musculus GN=Th PE=1 SV=3	3	3	55.992	3290300	6175700	4510100	4815100	0	0	0	0		P24529	Th	4697800	0	#DIV/0!	#DIV/0!	0.000107014	Yes
Q61062	Dvl3	sp|Q61062|DVL3_MOUSE Segment polarity protein dishevelled homolog DVL-3 OS=Mus musculus GN=Dvl3 PE=1 SV=2	10	8	78.122	403380000	285500000	232470000	265010000	0	0	0	0		Q61062	Dvl3	296590000	0	#DIV/0!	#DIV/0!	0.000104184	Yes
Q9DCL8	Ppp1r2	sp|Q9DCL8|IPP2_MOUSE Protein phosphatase inhibitor 2 OS=Mus musculus GN=Ppp1r2 PE=1 SV=3	9	9	23.119	312020000	204700000	220180000	184420000	0	0	0	0		Q9DCL8	Ppp1r2	230330000	0	#DIV/0!	#DIV/0!	9.05999e-05	Yes
Q812A2	Srgap3	sp|Q812A2|SRGP3_MOUSE SLIT-ROBO Rho GTPase-activating protein 3 OS=Mus musculus GN=Srgap3 PE=1 SV=1	19	19	124.42	137100000	74436000	101850000	107970000	0	0	0	0		Q812A2	Srgap3	105339000	0	#DIV/0!	#DIV/0!	8.90018e-05	Yes
Q6A065	Cep170	sp|Q6A065|CE170_MOUSE Centrosomal protein of 170 kDa OS=Mus musculus GN=Cep170 PE=1 SV=2	50	48	175.05	907950000	1302700000	809640000	819110000	0	0	0	0		Q6A065	Cep170	959850000	0	#DIV/0!	#DIV/0!	8.59886e-05	Yes
Q5DTX6	Jcad	sp|Q5DTX6|JCAD_MOUSE Junctional protein associated with coronary artery disease OS=Mus musculus GN=Jcad PE=1 SV=2	50	50	144.8	871930000	1189500000	743350000	738860000	0	0	0	0		Q5DTX6	Jcad	885910000	0	#DIV/0!	#DIV/0!	7.88893e-05	Yes
Q9Z315	Sart1	sp|Q9Z315|SNUT1_MOUSE U4/U6.U5 tri-snRNP-associated protein 1 OS=Mus musculus GN=Sart1 PE=1 SV=1	6	6	90.884	14196000	16810000	11769000	9669800	0	0	0	0		Q9Z315	Sart1	13111200	0	#DIV/0!	#DIV/0!	7.22175e-05	Yes
Q0GA42	Cnnm1	sp|Q0GA42|CNNM1_MOUSE Metal transporter CNNM1 OS=Mus musculus GN=Cnnm1 PE=1 SV=5	4	2	103.98	4253200	6233400	4349700	3760600	0	0	0	0		Q0GA42	Cnnm1	4649225	0	#DIV/0!	#DIV/0!	7.0087e-05	Yes
Q68FF0	Kiaa1841	sp|Q68FF0|K1841_MOUSE Uncharacterized protein KIAA1841 OS=Mus musculus GN=Kiaa1841 PE=1 SV=2	3	3	81.995	21329000	15558000	23782000	14796000	0	0	0	0		Q68FF0	Kiaa1841	18866250	0	#DIV/0!	#DIV/0!	6.79323e-05	Yes
P70399	Tp53bp1	sp|P70399|TP53B_MOUSE Tumor suppressor p53-binding protein 1 OS=Mus musculus GN=Tp53bp1 PE=1 SV=2	22	22	211.34	36102000	56486000	41378000	58256000	0	0	0	0		P70399	Tp53bp1	48055500	0	#DIV/0!	#DIV/0!	6.1988e-05	Yes
Q9JI18	Lrp1b	sp|Q9JI18|LRP1B_MOUSE Low-density lipoprotein receptor-related protein 1B OS=Mus musculus GN=Lrp1b PE=1 SV=1	9	9	513.63	17964000	12287000	12735000	19163000	0	0	0	0		Q9JI18	Lrp1b	15537250	0	#DIV/0!	#DIV/0!	5.99318e-05	Yes
Q80VL1	Tdrkh	sp|Q80VL1|TDRKH_MOUSE Tudor and KH domain-containing protein OS=Mus musculus GN=Tdrkh PE=1 SV=1	9	9	62.133	33382000	44565000	39710000	56795000	0	0	0	0		Q80VL1	Tdrkh	43613000	0	#DIV/0!	#DIV/0!	5.96389e-05	Yes
Q8VDJ3	Hdlbp	sp|Q8VDJ3|VIGLN_MOUSE Vigilin OS=Mus musculus GN=Hdlbp PE=1 SV=1	25	25	141.74	185770000	149490000	177110000	108040000	0	0	0	0		Q8VDJ3	Hdlbp	155102500	0	#DIV/0!	#DIV/0!	5.72186e-05	Yes
P59759	Mkl2	sp|P59759|MKL2_MOUSE MKL/myocardin-like protein 2 OS=Mus musculus GN=Mkl2 PE=1 SV=1	20	19	117.55	278340000	301600000	287420000	174090000	0	0	0	0		P59759	Mkl2	260362500	0	#DIV/0!	#DIV/0!	5.49721e-05	Yes
Q61137	Astn1	sp|Q61137|ASTN1_MOUSE Astrotactin-1 OS=Mus musculus GN=Astn1 PE=1 SV=4	15	15	144.88	86664000	50956000	66503000	64228000	0	0	0	0		Q61137	Astn1	67087750	0	#DIV/0!	#DIV/0!	4.94073e-05	Yes
Q6PFD5	Dlgap3	sp|Q6PFD5|DLGP3_MOUSE Disks large-associated protein 3 OS=Mus musculus GN=Dlgap3 PE=1 SV=1	33	33	105.87	4274400000	6481700000	4519000000	4293700000	0	0	0	0		Q6PFD5	Dlgap3	4892200000	0	#DIV/0!	#DIV/0!	4.69774e-05	Yes
Q9WVQ1	Magi2	sp|Q9WVQ1|MAGI2_MOUSE Membrane-associated guanylate kinase, WW and PDZ domain-containing protein 2 OS=Mus musculus GN=Magi2 PE=1 SV=2	24	23	140.92	113270000	94869000	137470000	157250000	0	0	0	0		Q9WVQ1	Magi2	125714750	0	#DIV/0!	#DIV/0!	4.63959e-05	Yes
P16283	Slc4a3	sp|P16283|B3A3_MOUSE Anion exchange protein 3 OS=Mus musculus GN=Slc4a3 PE=1 SV=2	6	6	135.37	16838000	23067000	16372000	14176000	0	0	0	0		P16283	Slc4a3	17613250	0	#DIV/0!	#DIV/0!	4.56533e-05	Yes
A2A699	Fam171a2	sp|A2A699|F1712_MOUSE Protein FAM171A2 OS=Mus musculus GN=Fam171a2 PE=1 SV=1	26	26	87.486	568180000	434130000	695140000	700060000	0	0	0	0		A2A699	Fam171a2	599377500	0	#DIV/0!	#DIV/0!	3.83562e-05	Yes
Q3UTJ2	Sorbs2	sp|Q3UTJ2|SRBS2_MOUSE Sorbin and SH3 domain-containing protein 2 OS=Mus musculus GN=Sorbs2 PE=1 SV=2	49	48	132.35	2272700000	1972800000	1452100000	1561800000	0	0	0	0		Q3UTJ2	Sorbs2	1814850000	0	#DIV/0!	#DIV/0!	3.68561e-05	Yes
P49443	Ppm1a	sp|P49443|PPM1A_MOUSE Protein phosphatase 1A OS=Mus musculus GN=Ppm1a PE=1 SV=1	12	12	42.432	161710000	130460000	125460000	96829000	0	0	0	0		P49443	Ppm1a	128614750	0	#DIV/0!	#DIV/0!	3.48771e-05	Yes
Q9D2R0	Aacs	sp|Q9D2R0|AACS_MOUSE Acetoacetyl-CoA synthetase OS=Mus musculus GN=Aacs PE=1 SV=1	2	2	75.199	276950000	263660000	167160000	245880000	0	0	0	0		Q9D2R0	Aacs	238412500	0	#DIV/0!	#DIV/0!	3.45247e-05	Yes
Q6PGL7	Fam21	sp|Q6PGL7|FAM21_MOUSE WASH complex subunit FAM21 OS=Mus musculus GN=Fam21 PE=1 SV=1	39	39	145.31	671470000	540570000	514440000	407500000	0	0	0	0		Q6PGL7	Fam21	533495000	0	#DIV/0!	#DIV/0!	3.18789e-05	Yes
Q8CH09	Sugp2	sp|Q8CH09|SUGP2_MOUSE SURP and G-patch domain-containing protein 2 OS=Mus musculus GN=Sugp2 PE=1 SV=2	16	16	118.1	75897000	69848000	47257000	57967000	0	0	0	0		Q8CH09	Sugp2	62742250	0	#DIV/0!	#DIV/0!	3.14257e-05	Yes
Q6PGC1	Dhx29	sp|Q6PGC1|DHX29_MOUSE ATP-dependent RNA helicase Dhx29 OS=Mus musculus GN=Dhx29 PE=1 SV=1	16	16	153.97	48599000	63594000	67749000	44644000	0	0	0	0		Q6PGC1	Dhx29	56146500	0	#DIV/0!	#DIV/0!	2.91927e-05	Yes
Q8VDP4	Ccar2	sp|Q8VDP4|CCAR2_MOUSE Cell cycle and apoptosis regulator protein 2 OS=Mus musculus GN=Ccar2 PE=1 SV=2	12	12	103	55411000	45138000	41346000	34392000	0	0	0	0		Q8VDP4	Ccar2	44071750	0	#DIV/0!	#DIV/0!	2.81748e-05	Yes
Q8BR92	Palm2	sp|Q8BR92|PALM2_MOUSE Paralemmin-2 OS=Mus musculus GN=Palm2 PE=1 SV=1	12	12	42.095	385790000	277150000	368760000	261070000	0	0	0	0		Q8BR92	Palm2	323192500	0	#DIV/0!	#DIV/0!	2.54151e-05	Yes
Q6PDI5	Ecm29	sp|Q6PDI5|ECM29_MOUSE Proteasome-associated protein ECM29 homolog OS=Mus musculus GN=Ecm29 PE=1 SV=3	12	12	203.7	23110000	18972000	22394000	15016000	0	0	0	0		Q6PDI5	Ecm29	19873000	0	#DIV/0!	#DIV/0!	1.94502e-05	Yes
Q66L42	Map3k10	sp|Q66L42|M3K10_MOUSE Mitogen-activated protein kinase kinase kinase 10 OS=Mus musculus GN=Map3k10 PE=1 SV=2	19	18	103.19	194830000	130260000	170200000	140830000	0	0	0	0		Q66L42	Map3k10	159030000	0	#DIV/0!	#DIV/0!	1.79005e-05	Yes
Q68FM6	Elfn2	sp|Q68FM6|PPR29_MOUSE Protein phosphatase 1 regulatory subunit 29 OS=Mus musculus GN=Elfn2 PE=1 SV=1	16	16	90.028	458780000	585260000	377790000	491440000	0	0	0	0		Q68FM6	Elfn2	478317500	0	#DIV/0!	#DIV/0!	1.55454e-05	Yes
Q3TYD6	Lmtk2	sp|Q3TYD6|LMTK2_MOUSE Serine/threonine-protein kinase LMTK2 OS=Mus musculus GN=Lmtk2 PE=1 SV=3	21	21	160.51	98912000	65938000	89765000	98796000	0	0	0	0		Q3TYD6	Lmtk2	88352750	0	#DIV/0!	#DIV/0!	1.38868e-05	Yes
A2AHC3	Camsap1	sp|A2AHC3|CAMP1_MOUSE Calmodulin-regulated spectrin-associated protein 1 OS=Mus musculus GN=Camsap1 PE=1 SV=1	33	33	175.89	327640000	441760000	447300000	327040000	0	0	0	0		A2AHC3	Camsap1	385935000	0	#DIV/0!	#DIV/0!	1.36456e-05	Yes
Q810B7	Slitrk5	sp|Q810B7|SLIK5_MOUSE SLIT and NTRK-like protein 5 OS=Mus musculus GN=Slitrk5 PE=2 SV=1	19	19	107.16	308840000	211550000	258220000	233770000	0	0	0	0		Q810B7	Slitrk5	253095000	0	#DIV/0!	#DIV/0!	9.5867e-06	Yes
Q6VNS1	Ntrk3	sp|Q6VNS1|NTRK3_MOUSE NT-3 growth factor receptor OS=Mus musculus GN=Ntrk3 PE=1 SV=1	5	5	92.759	15476000	17166000	22607000	19283000	0	0	0	0		Q6VNS1	Ntrk3	18633000	0	#DIV/0!	#DIV/0!	9.55731e-06	Yes
Q8CDG3	Vcpip1	sp|Q8CDG3|VCIP1_MOUSE Deubiquitinating protein VCIP135 OS=Mus musculus GN=Vcpip1 PE=1 SV=1	22	22	134.5	73745000	109010000	96517000	86530000	0	0	0	0		Q8CDG3	Vcpip1	91450500	0	#DIV/0!	#DIV/0!	9.12503e-06	Yes
Q0GNC1	Inf2	sp|Q0GNC1|INF2_MOUSE Inverted formin-2 OS=Mus musculus GN=Inf2 PE=1 SV=1	13	13	138.56	94856000	75117000	111470000	88498000	0	0	0	0		Q0GNC1	Inf2	92485250	0	#DIV/0!	#DIV/0!	8.99502e-06	Yes
Q8R550	Sh3kbp1	sp|Q8R550|SH3K1_MOUSE SH3 domain-containing kinase-binding protein 1 OS=Mus musculus GN=Sh3kbp1 PE=1 SV=1	23	23	78.169	427160000	329060000	368710000	292770000	0	0	0	0		Q8R550	Sh3kbp1	354425000	0	#DIV/0!	#DIV/0!	8.73736e-06	Yes
Q5SV85	Synrg	sp|Q5SV85|SYNRG_MOUSE Synergin gamma OS=Mus musculus GN=Synrg PE=1 SV=1	29	29	139.61	445380000	323760000	349410000	355680000	0	0	0	0		Q5SV85	Synrg	368557500	0	#DIV/0!	#DIV/0!	4.32494e-06	Yes
P97825	Hn1	sp|P97825|HN1_MOUSE Hematological and neurological expressed 1 protein OS=Mus musculus GN=Hn1 PE=1 SV=3	3	3	16.08	19179000	17381000	13628000	17915000	0	0	0	0		P97825	Hn1	17025750	0	#DIV/0!	#DIV/0!	3.71358e-06	Yes
Q9D415	Dlgap1	sp|Q9D415|DLGP1_MOUSE Disks large-associated protein 1 OS=Mus musculus GN=Dlgap1 PE=1 SV=3	15	15	110.37	98921000	132680000	106930000	116940000	0	0	0	0		Q9D415	Dlgap1	113867750	0	#DIV/0!	#DIV/0!	2.15185e-06	Yes
Q8R361	Rab11fip5	sp|Q8R361|RFIP5_MOUSE Rab11 family-interacting protein 5 OS=Mus musculus GN=Rab11fip5 PE=1 SV=2	11	11	69.552	73481000	85487000	63139000	79080000	0	0	0	0		Q8R361	Rab11fip5	75296750	0	#DIV/0!	#DIV/0!	1.96714e-06	Yes
Q8K221	Arfip2	sp|Q8K221|ARFP2_MOUSE Arfaptin-2 OS=Mus musculus GN=Arfip2 PE=1 SV=2	8	8	37.772	81575000	108170000	92542000	103070000	0	0	0	0		Q8K221	Arfip2	96339250	0	#DIV/0!	#DIV/0!	1.67897e-06	Yes
Q8VD04	Gripap1	sp|Q8VD04|GRAP1_MOUSE GRIP1-associated protein 1 OS=Mus musculus GN=Gripap1 PE=1 SV=1	31	31	92.714	428170000	467600000	354260000	384550000	0	0	0	0		Q8VD04	Gripap1	408645000	0	#DIV/0!	#DIV/0!	1.60151e-06	Yes
Q8BSS9	Ppfia2	sp|Q8BSS9|LIPA2_MOUSE Liprin-alpha-2 OS=Mus musculus GN=Ppfia2 PE=1 SV=2	11	11	143.23	32079000	35784000	36921000	28091000	0	0	0	0		Q8BSS9	Ppfia2	33218750	0	#DIV/0!	#DIV/0!	1.50806e-06	Yes
Q811P8	Arhgap32	sp|Q811P8|RHG32_MOUSE Rho GTPase-activating protein 32 OS=Mus musculus GN=Arhgap32 PE=1 SV=2	42	42	229.72	424280000	415470000	374640000	490620000	0	0	0	0		Q811P8	Arhgap32	426252500	0	#DIV/0!	#DIV/0!	1.03007e-06	Yes
Q80Y56	Rbsn	sp|Q80Y56|RBNS5_MOUSE Rabenosyn-5 OS=Mus musculus GN=Rbsn PE=1 SV=1	25	25	88.49	1218700000	1060300000	1391100000	1194200000	0	0	0	0		Q80Y56	Rbsn	1216075000	0	#DIV/0!	#DIV/0!	9.77213e-07	Yes
Q5SNZ0	Ccdc88a	sp|Q5SNZ0|GRDN_MOUSE Girdin OS=Mus musculus GN=Ccdc88a PE=1 SV=2	14	14	215.92	29618000	26175000	31612000	33545000	0	0	0	0		Q5SNZ0	Ccdc88a	30237500	0	#DIV/0!	#DIV/0!	6.42786e-07	Yes
A2ALK8	Ptpn3	sp|A2ALK8|PTN3_MOUSE Tyrosine-protein phosphatase non-receptor type 3 OS=Mus musculus GN=Ptpn3 PE=1 SV=1	6	6	103.89	20748000	17833000	16570000	17857000	0	0	0	0		A2ALK8	Ptpn3	18252000	0	#DIV/0!	#DIV/0!	4.21702e-07	Yes
P58871	Tnks1bp1	sp|P58871|TB182_MOUSE 182 kDa tankyrase-1-binding protein OS=Mus musculus GN=Tnks1bp1 PE=1 SV=2	60	60	181.82	1050900000	924680000	949490000	1057000000	0	0	0	0		P58871	Tnks1bp1	995517500	0	#DIV/0!	#DIV/0!	5.38638e-08	Yes
P51141	Dvl1	sp|P51141|DVL1_MOUSE Segment polarity protein dishevelled homolog DVL-1 OS=Mus musculus GN=Dvl1 PE=1 SV=2	17	15	75.358	512290000	559330000	558480000	538180000	0	0	0	0		P51141	Dvl1	542070000	0	#DIV/0!	#DIV/0!	2.42534e-09	Yes
Q80TE7	Lrrc7	sp|Q80TE7|LRRC7_MOUSE Leucine-rich repeat-containing protein 7 OS=Mus musculus GN=Lrrc7 PE=1 SV=2	81	79	166.9	12095000000	12012000000	11487000000	12887000000	0	525810	0	1611100		Q80TE7	Lrrc7	12120250000	534228	22687.4	14.4696	6.13124e-09	No
Q80Z38	Shank2	sp|Q80Z38|SHAN2_MOUSE SH3 and multiple ankyrin repeat domains protein 2 OS=Mus musculus GN=Shank2 PE=1 SV=2	69	69	158.97	3703500000	5169000000	3410700000	3867100000	0	1215500	0	0		Q80Z38	Shank2	4037575000	303875	13287	13.6977	2.3344e-05	No
Q62417	Sorbs1	sp|Q62417|SRBS1_MOUSE Sorbin and SH3 domain-containing protein 1 OS=Mus musculus GN=Sorbs1 PE=1 SV=2	47	47	143.07	1542600000	2048500000	1143100000	1532600000	3761000	0	0	0		Q62417	Sorbs1	1566700000	940250	1666.26	10.7024	7.56639e-05	No
Q3UJB9	Edc4	sp|Q3UJB9|EDC4_MOUSE Enhancer of mRNA-decapping protein 4 OS=Mus musculus GN=Edc4 PE=1 SV=2	33	33	152.48	572920000	225210000	422590000	383220000	0	0	0	1759100		Q3UJB9	Edc4	400985000	439775	911.796	9.83257	0.000686143	No
D3YZU1	Shank1	sp|D3YZU1|SHAN1_MOUSE SH3 and multiple ankyrin repeat domains protein 1 OS=Mus musculus GN=Shank1 PE=1 SV=1	51	51	226.31	1362300000	591270000	1179000000	1011200000	0	0	0	5205400		D3YZU1	Shank1	1035942500	1301350	796.052	9.63672	0.00037796	No
Q8BJ42	Dlgap2	sp|Q8BJ42|DLGP2_MOUSE Disks large-associated protein 2 OS=Mus musculus GN=Dlgap2 PE=1 SV=2	28	27	119.07	917390000	2282200000	1117300000	1100400000	0	2183100	0	5241000		Q8BJ42	Dlgap2	1354322500	1856025	729.69	9.51114	0.00247332	No
Q60902	Eps15l1	sp|Q60902|EP15R_MOUSE Epidermal growth factor receptor substrate 15-like 1 OS=Mus musculus GN=Eps15l1 PE=1 SV=3	38	38	99.307	2067500000	1548700000	626060000	1448400000	0	8874400	0	0		Q60902	Eps15l1	1422665000	2218600	641.244	9.32473	0.00155745	No
Q80YA9	Cnksr2	sp|Q80YA9|CNKR2_MOUSE Connector enhancer of kinase suppressor of ras 2 OS=Mus musculus GN=Cnksr2 PE=1 SV=1	27	27	117.39	748400000	892380000	651720000	810760000	0	0	0	6457400		Q80YA9	Cnksr2	775815000	1614350	480.574	8.90862	2.52469e-06	No
O55106	Strn	sp|O55106|STRN_MOUSE Striatin OS=Mus musculus GN=Strn PE=1 SV=2	37	36	85.965	3249200000	1445600000	2791400000	2801900000	0	0	11558000	10842000		O55106	Strn	2572025000	5600000	459.29	8.84326	0.000296903	No
Q9ERG2	Strn3	sp|Q9ERG2|STRN3_MOUSE Striatin-3 OS=Mus musculus GN=Strn3 PE=1 SV=1	19	18	87.149	301680000	403060000	270160000	392130000	0	0	0	3543400		Q9ERG2	Strn3	341757500	885850	385.796	8.59169	2.39039e-05	No
Q9Z0J4	Nos1	sp|Q9Z0J4|NOS1_MOUSE Nitric oxide synthase, brain OS=Mus musculus GN=Nos1 PE=1 SV=1	47	47	160.47	2092000000	605730000	757430000	678650000	0	1588100	0	9258500		Q9Z0J4	Nos1	1033452500	2711650	381.116	8.57409	0.0134911	No
Q80X80	C2cd2l	sp|Q80X80|C2C2L_MOUSE C2 domain-containing protein 2-like OS=Mus musculus GN=C2cd2l PE=1 SV=3	18	18	76.328	112660000	274490000	178400000	379590000	0	2556000	0	0		Q80X80	C2cd2l	236285000	639000	369.773	8.5305	0.00336493	No
Q8BWS5	Gprin3	sp|Q8BWS5|GRIN3_MOUSE G protein-regulated inducer of neurite outgrowth 3 OS=Mus musculus GN=Gprin3 PE=1 SV=1	33	33	80.484	912330000	1773700000	941770000	1094400000	0	8389500	0	5839000		Q8BWS5	Gprin3	1180550000	3557125	331.883	8.37453	0.000557984	No
Q14CH0	Fam171b	sp|Q14CH0|F171B_MOUSE Protein FAM171B OS=Mus musculus GN=Fam171b PE=1 SV=2	19	19	92.044	779360000	667130000	764360000	716700000	4363300	3807600	0	1099600		Q14CH0	Fam171b	731887500	2317625	315.792	8.30283	5.90501e-08	No
Q6R891	Ppp1r9b	sp|Q6R891|NEB2_MOUSE Neurabin-2 OS=Mus musculus GN=Ppp1r9b PE=1 SV=1	19	19	89.519	347340000	271010000	391930000	507270000	0	0	0	4924700		Q6R891	Ppp1r9b	379387500	1231175	308.151	8.26749	0.000130037	No
Q9QXJ1	Apbb1	sp|Q9QXJ1|APBB1_MOUSE Amyloid beta A4 precursor protein-binding family B member 1 OS=Mus musculus GN=Apbb1 PE=1 SV=3	13	13	77.383	234610000	187720000	169150000	171560000	0	0	0	2895500		Q9QXJ1	Apbb1	190760000	723875	263.526	8.0418	8.01753e-06	No
O35927	Ctnnd2	sp|O35927|CTND2_MOUSE Catenin delta-2 OS=Mus musculus GN=Ctnnd2 PE=1 SV=1	39	37	135	133530000	1790600000	651450000	737480000	0	8692600	0	5872300		O35927	Ctnnd2	828265000	3641225	227.469	7.82952	0.0276225	No
Q8CC35	Synpo	sp|Q8CC35|SYNPO_MOUSE Synaptopodin OS=Mus musculus GN=Synpo PE=1 SV=2	34	34	99.55	3691500000	3668400000	3013000000	2754000000	16264000	34813000	0	14986000		Q8CC35	Synpo	3281725000	16515750	198.703	7.63447	4.44464e-06	No
Q61301	Ctnna2	sp|Q61301|CTNA2_MOUSE Catenin alpha-2 OS=Mus musculus GN=Ctnna2 PE=1 SV=3	34	29	105.28	193930000	686740000	300850000	298280000	0	2057200	0	5498100		Q61301	Ctnna2	369950000	1888825	195.863	7.6137	0.00731771	No
Q3UNH4	Gprin1	sp|Q3UNH4|GRIN1_MOUSE G protein-regulated inducer of neurite outgrowth 1 OS=Mus musculus GN=Gprin1 PE=1 SV=2	32	32	95.495	742550000	964030000	620730000	533660000	0	4412100	12275000	0		Q3UNH4	Gprin1	715242500	4171775	171.448	7.42163	0.000133667	No
Q2M3X8	Phactr1	sp|Q2M3X8|PHAR1_MOUSE Phosphatase and actin regulator 1 OS=Mus musculus GN=Phactr1 PE=1 SV=1	20	20	66.285	587050000	773150000	430920000	440940000	0	14444000	0	0		Q2M3X8	Phactr1	558015000	3611000	154.532	7.27176	0.000226296	No
P35436	Grin2a	sp|P35436|NMDE1_MOUSE Glutamate receptor ionotropic, NMDA 2A OS=Mus musculus GN=Grin2a PE=1 SV=2	27	27	165.42	320940000	801760000	583070000	673210000	930120	10946000	0	3528000		P35436	Grin2a	594745000	3851030	154.438	7.27088	0.000571416	No
Q6P9K8	Caskin1	sp|Q6P9K8|CSKI1_MOUSE Caskin-1 OS=Mus musculus GN=Caskin1 PE=1 SV=2	34	34	150.49	317220000	567610000	153130000	174150000	7915700	0	0	0		Q6P9K8	Caskin1	303027500	1978925	153.127	7.25859	0.00985777	No
F6SEU4	Syngap1	sp|F6SEU4|SYGP1_MOUSE Ras/Rap GTPase-activating protein SynGAP OS=Mus musculus GN=Syngap1 PE=1 SV=2	64	61	148.24	3406100000	4280200000	3570900000	3747700000	0	79406000	0	19569000		F6SEU4	Syngap1	3751225000	24743750	151.603	7.24415	5.79074e-07	No
Q8R326	Pspc1	sp|Q8R326|PSPC1_MOUSE Paraspeckle component 1 OS=Mus musculus GN=Pspc1 PE=1 SV=1	11	11	58.758	234970000	251410000	260300000	205510000	0	0	0	6475800		Q8R326	Pspc1	238047500	1618950	147.038	7.20005	5.98361e-07	No
P58404	Strn4	sp|P58404|STRN4_MOUSE Striatin-4 OS=Mus musculus GN=Strn4 PE=1 SV=2	17	17	81.644	255090000	286120000	287840000	226640000	0	0	0	7439400		P58404	Strn4	263922500	1859850	141.905	7.14878	9.79703e-07	No
Q9Z0R4	Itsn1	sp|Q9Z0R4|ITSN1_MOUSE Intersectin-1 OS=Mus musculus GN=Itsn1 PE=1 SV=2	37	34	194.29	587880000	400320000	650140000	562240000	0	6937700	0	8580000		Q9Z0R4	Itsn1	550145000	3879425	141.811	7.14783	2.51415e-05	No
Q6PH08	Erc2	sp|Q6PH08|ERC2_MOUSE ERC protein 2 OS=Mus musculus GN=Erc2 PE=1 SV=2	21	16	110.64	337890000	140070000	135460000	130830000	0	5283900	0	0		Q6PH08	Erc2	186062500	1320975	140.852	7.13804	0.00537502	No
Q9ERU9	Ranbp2	sp|Q9ERU9|RBP2_MOUSE E3 SUMO-protein ligase RanBP2 OS=Mus musculus GN=Ranbp2 PE=1 SV=2	28	28	341.12	206050000	201030000	213070000	88018000	0	5372600	0	0		Q9ERU9	Ranbp2	177042000	1343150	131.811	7.04233	0.000529225	No
Q9QYX7	Pclo	sp|Q9QYX7|PCLO_MOUSE Protein piccolo OS=Mus musculus GN=Pclo PE=1 SV=4	158	153	550.83	3026400000	2213900000	3187400000	3557800000	23555000	30634000	19117000	29823000		Q9QYX7	Pclo	2996375000	25782250	116.219	6.8607	2.22052e-05	No
Q01097	Grin2b	sp|Q01097|NMDE2_MOUSE Glutamate receptor ionotropic, NMDA 2B OS=Mus musculus GN=Grin2b PE=1 SV=3	40	39	165.96	1365500000	1630700000	1418300000	1742200000	9318500	29231000	0	16419000		Q01097	Grin2b	1539175000	13742125	112.004	6.80741	1.25355e-06	No
Q8BGD9	Eif4b	sp|Q8BGD9|IF4B_MOUSE Eukaryotic translation initiation factor 4B OS=Mus musculus GN=Eif4b PE=1 SV=1	11	11	68.839	95462000	110500000	82663000	27825000	0	2835800	0	0		Q8BGD9	Eif4b	79112500	708950	111.591	6.80208	0.00241602	No
P27546	Map4	sp|P27546|MAP4_MOUSE Microtubule-associated protein 4 OS=Mus musculus GN=Map4 PE=1 SV=3	37	37	117.43	908460000	1295100000	1006200000	816460000	3764500	17635000	8937400	8098300		P27546	Map4	1006555000	9608800	104.753	6.71085	3.62963e-05	No
Q9CZ44	Nsfl1c	sp|Q9CZ44|NSF1C_MOUSE NSFL1 cofactor p47 OS=Mus musculus GN=Nsfl1c PE=1 SV=1	21	21	40.709	650770000	1722100000	1211600000	1165400000	17189000	16702000	0	12246000		Q9CZ44	Nsfl1c	1187467500	11534250	102.951	6.68582	0.000854765	No
B9EJA2	Cttnbp2	sp|B9EJA2|CTTB2_MOUSE Cortactin-binding protein 2 OS=Mus musculus GN=Cttnbp2 PE=1 SV=2	15	15	178.77	69607000	221910000	94164000	155600000	0	0	0	5367000		B9EJA2	Cttnbp2	135320250	1341750	100.854	6.65612	0.00385399	No
Q9D394	Rufy3	sp|Q9D394|RUFY3_MOUSE Protein RUFY3 OS=Mus musculus GN=Rufy3 PE=1 SV=1	25	25	53.006	2018300000	4260900000	2301900000	2289900000	11896000	40096000	6795100	49068000		Q9D394	Rufy3	2717750000	26963775	100.793	6.65525	0.00101904	No
Q80TQ2	Cyld	sp|Q80TQ2|CYLD_MOUSE Ubiquitin carboxyl-terminal hydrolase CYLD OS=Mus musculus GN=Cyld PE=1 SV=2	26	26	106.58	1015700000	761200000	1013000000	838060000	0	26780000	0	12148000		Q80TQ2	Cyld	906990000	9732000	93.1967	6.54221	4.20473e-06	No
Q62418	Dbnl	sp|Q62418|DBNL_MOUSE Drebrin-like protein OS=Mus musculus GN=Dbnl PE=1 SV=2	15	15	48.699	383550000	638260000	348170000	155290000	0	9812300	0	6736100		Q62418	Dbnl	381317500	4137100	92.1702	6.52623	0.00448887	No
Q4ACU6	Shank3	sp|Q4ACU6|SHAN3_MOUSE SH3 and multiple ankyrin repeat domains protein 3 OS=Mus musculus GN=Shank3 PE=1 SV=3	72	71	185.39	3053300000	3950300000	3849500000	3974400000	8241200	102100000	0	55342000		Q4ACU6	Shank3	3706875000	41420800	89.4931	6.4837	1.52375e-06	No
P09405	Ncl	sp|P09405|NUCL_MOUSE Nucleolin OS=Mus musculus GN=Ncl PE=1 SV=2	16	16	76.722	222930000	206090000	269770000	264200000	0	11832000	0	0		P09405	Ncl	240747500	2958000	81.3886	6.34675	2.76581e-06	No
O70251	Eef1b	sp|O70251|EF1B_MOUSE Elongation factor 1-beta OS=Mus musculus GN=Eef1b PE=1 SV=5	5	5	24.693	127530000	112310000	126740000	103180000	0	5777300	0	0		O70251	Eef1b	117440000	1444325	81.3113	6.34538	6.67819e-07	No
Q9QXS6	Dbn1	sp|Q9QXS6|DREB_MOUSE Drebrin OS=Mus musculus GN=Dbn1 PE=1 SV=4	18	18	77.286	363700000	454150000	597330000	229850000	0	6675100	6904700	7216600		Q9QXS6	Dbn1	411257500	5199100	79.1017	6.30564	0.000955959	No
O88737	Bsn	sp|O88737|BSN_MOUSE Protein bassoon OS=Mus musculus GN=Bsn PE=1 SV=4	145	145	418.84	4274500000	6419900000	4873400000	4597000000	98363000	43978000	43829000	69997000		O88737	Bsn	5041200000	64041750	78.7174	6.29861	2.23774e-05	No
Q99KN9	Clint1	sp|Q99KN9|EPN4_MOUSE Clathrin interactor 1 OS=Mus musculus GN=Clint1 PE=1 SV=2	10	10	68.512	65647000	200830000	148110000	91919000	0	0	0	6450600		Q99KN9	Clint1	126626500	1612650	78.5208	6.295	0.00302648	No
Q80TK0	Kiaa1107	sp|Q80TK0|K1107_MOUSE Uncharacterized protein KIAA1107 OS=Mus musculus GN=Kiaa1107 PE=1 SV=5	21	21	148.74	93510000	339030000	150890000	41028000	0	0	0	8101700		Q80TK0	Kiaa1107	156114500	2025425	77.0774	6.26824	0.0277365	No
Q91XM9	Dlg2	sp|Q91XM9|DLG2_MOUSE Disks large homolog 2 OS=Mus musculus GN=Dlg2 PE=1 SV=2	40	35	94.879	2048900000	2946300000	2360300000	2002000000	33652000	64095000	0	25967000		Q91XM9	Dlg2	2339375000	30928500	75.6382	6.24104	2.07489e-05	No
Q62318	Trim28	sp|Q62318|TIF1B_MOUSE Transcription intermediary factor 1-beta OS=Mus musculus GN=Trim28 PE=1 SV=3	14	14	88.846	24022000	33480000	154210000	289120000	0	3531200	0	3308000		Q62318	Trim28	125208000	1709800	73.2296	6.19436	0.0470763	No
Q3UVL4	Vps51	sp|Q3UVL4|VPS51_MOUSE Vacuolar protein sorting-associated protein 51 homolog OS=Mus musculus GN=Vps51 PE=1 SV=2	23	23	86.186	463180000	309930000	502170000	523080000	8311300	8874600	9242700	0		Q3UVL4	Vps51	449590000	6607150	68.046	6.08844	4.69314e-05	No
P20357	Map2	sp|P20357|MTAP2_MOUSE Microtubule-associated protein 2 OS=Mus musculus GN=Map2 PE=1 SV=2	129	129	199.13	125570000000	146720000000	101130000000	126260000000	1587100000	1064400000	3240300000	1717000000		P20357	Map2	124920000000	1902200000	65.6713	6.03719	5.89965e-06	No
Q8BKX1	Baiap2	sp|Q8BKX1|BAIP2_MOUSE Brain-specific angiogenesis inhibitor 1-associated protein 2 OS=Mus musculus GN=Baiap2 PE=1 SV=2	23	23	59.236	185220000	668780000	485390000	244330000	4519900	15062000	0	5557800		Q8BKX1	Baiap2	395930000	6284925	62.9968	5.97721	0.00652614	No
Q68FF6	Git1	sp|Q68FF6|GIT1_MOUSE ARF GTPase-activating protein GIT1 OS=Mus musculus GN=Git1 PE=1 SV=1	19	19	85.299	159330000	226280000	165720000	163260000	0	0	0	11502000		Q68FF6	Git1	178647500	2875500	62.1275	5.95716	1.8085e-05	No
Q6ZQ08	Cnot1	sp|Q6ZQ08|CNOT1_MOUSE CCR4-NOT transcription complex subunit 1 OS=Mus musculus GN=Cnot1 PE=1 SV=2	23	23	266.8	33492000	70602000	61755000	84309000	4392500	0	0	0		Q6ZQ08	Cnot1	62539500	1098125	56.9512	5.83165	0.000634172	No
Q5SVL6	Rap1gap2	sp|Q5SVL6|RPGP2_MOUSE Rap1 GTPase-activating protein 2 OS=Mus musculus GN=Rap1gap2 PE=1 SV=1	9	9	78.253	131600000	62779000	97424000	131350000	0	0	0	7767300		Q5SVL6	Rap1gap2	105788250	1941825	54.4788	5.76762	0.000380153	No
P70175	Dlg3	sp|P70175|DLG3_MOUSE Disks large homolog 3 OS=Mus musculus GN=Dlg3 PE=1 SV=1	30	30	93.481	479370000	563400000	507900000	458920000	0	17823000	0	21019000		P70175	Dlg3	502397500	9710500	51.7376	5.69314	3.71207e-07	No
Q80XK6	Atg2b	sp|Q80XK6|ATG2B_MOUSE Autophagy-related protein 2 homolog B OS=Mus musculus GN=Atg2b PE=1 SV=3	31	30	231.4	201820000	355700000	154340000	354440000	7851800	12908000	0	0		Q80XK6	Atg2b	266575000	5189950	51.3637	5.68268	0.00120572	No
Q9QYR6	Map1a	sp|Q9QYR6|MAP1A_MOUSE Microtubule-associated protein 1A OS=Mus musculus GN=Map1a PE=1 SV=2	130	128	300.14	34432000000	59677000000	34596000000	31072000000	679190000	791460000	419380000	1232600000		Q9QYR6	Map1a	39944250000	780657500	51.1674	5.67715	0.000523235	No
D3YVF0	Akap5	sp|D3YVF0|AKAP5_MOUSE A-kinase anchor protein 5 OS=Mus musculus GN=Akap5 PE=1 SV=2	23	23	79.396	1046300000	1575000000	1938100000	2274500000	43318000	35430000	16161000	39689000		D3YVF0	Akap5	1708475000	33649500	50.7727	5.66598	0.00035185	No
Q6PAJ1	Bcr	sp|Q6PAJ1|BCR_MOUSE Breakpoint cluster region protein OS=Mus musculus GN=Bcr PE=1 SV=3	36	34	143.07	500610000	518350000	503410000	397580000	16081000	14003000	0	10069000		Q6PAJ1	Bcr	479987500	10038250	47.8159	5.57942	1.42029e-06	No
Q9WUA2	Farsb	sp|Q9WUA2|SYFB_MOUSE Phenylalanine--tRNA ligase beta subunit OS=Mus musculus GN=Farsb PE=1 SV=2	14	14	65.696	87411000	15873000	77927000	110240000	0	2700400	0	3561900		Q9WUA2	Farsb	72862750	1565575	46.5406	5.54042	0.00617602	No
Q3UU96	Cdc42bpa	sp|Q3UU96|MRCKA_MOUSE Serine/threonine-protein kinase MRCK alpha OS=Mus musculus GN=Cdc42bpa PE=1 SV=2	25	22	195.53	39528000	108220000	118970000	53440000	0	7602500	0	0		Q3UU96	Cdc42bpa	80039500	1900625	42.1122	5.39617	0.00377948	No
Q7M6Y3	Picalm	sp|Q7M6Y3|PICAL_MOUSE Phosphatidylinositol-binding clathrin assembly protein OS=Mus musculus GN=Picalm PE=1 SV=1	15	15	71.543	223080000	253840000	94653000	141940000	4253500	13929000	0	0		Q7M6Y3	Picalm	178378250	4545625	39.2417	5.29432	0.00160066	No
Q8BL65	Ablim2	sp|Q8BL65|ABLM2_MOUSE Actin-binding LIM protein 2 OS=Mus musculus GN=Ablim2 PE=1 SV=1	19	19	68.106	1351600000	482320000	1048900000	819420000	24479000	29855000	19679000	20664000		Q8BL65	Ablim2	925560000	23669250	39.1039	5.28924	0.00133885	No
P70302	Stim1	sp|P70302|STIM1_MOUSE Stromal interaction molecule 1 OS=Mus musculus GN=Stim1 PE=1 SV=2	10	10	77.566	28760000	47057000	20565000	14915000	0	2946600	0	0		P70302	Stim1	27824250	736650	37.7713	5.23922	0.00427168	No
Q9QXS1	Plec	sp|Q9QXS1|PLEC_MOUSE Plectin OS=Mus musculus GN=Plec PE=1 SV=3	206	203	534.18	4595200000	5258900000	4675300000	4638900000	157290000	167650000	53761000	148790000		Q9QXS1	Plec	4792075000	131872750	36.3386	5.18343	5.16229e-08	No
A2AGT5	Ckap5	sp|A2AGT5|CKAP5_MOUSE Cytoskeleton-associated protein 5 OS=Mus musculus GN=Ckap5 PE=1 SV=1	39	39	225.63	330980000	72451000	228810000	141570000	0	7854200	0	13667000		A2AGT5	Ckap5	193452750	5380300	35.9558	5.16815	0.00762864	No
P63040	Cplx1	sp|P63040|CPLX1_MOUSE Complexin-1 OS=Mus musculus GN=Cplx1 PE=1 SV=1	4	3	15.122	144380000	91410000	80212000	105360000	4659100	7441600	0	0		P63040	Cplx1	105340500	3025175	34.8213	5.1219	0.000174949	No
Q91YM2	Arhgap35	sp|Q91YM2|RHG35_MOUSE Rho GTPase-activating protein 35 OS=Mus musculus GN=Arhgap35 PE=1 SV=3	25	25	170.39	191780000	92955000	127560000	208090000	6170400	6867000	0	7208400		Q91YM2	Arhgap35	155096250	5061450	30.6427	4.93747	0.000731328	No
P12367	Prkar2a	sp|P12367|KAP2_MOUSE cAMP-dependent protein kinase type II-alpha regulatory subunit OS=Mus musculus GN=Prkar2a PE=1 SV=2	16	13	45.389	1880000000	938460000	1966400000	1593700000	40943000	85959000	28085000	58663000		P12367	Prkar2a	1594640000	53412500	29.8552	4.89991	0.000288129	No
Q8BIW1	Prune	sp|Q8BIW1|PRUNE_MOUSE Protein prune homolog OS=Mus musculus GN=Prune PE=1 SV=1	12	12	50.239	330480000	307380000	318800000	334980000	13288000	27948000	0	2892200		Q8BIW1	Prune	322910000	11032050	29.2702	4.87136	1.74211e-08	No
Q8C0T5	Sipa1l1	sp|Q8C0T5|SI1L1_MOUSE Signal-induced proliferation-associated 1-like protein 1 OS=Mus musculus GN=Sipa1l1 PE=1 SV=2	60	58	197.03	475310000	1281300000	791140000	754600000	28816000	41432000	0	43298000		Q8C0T5	Sipa1l1	825587500	28386500	29.0838	4.86214	0.00157688	No
Q3UHE1	Pitpnm3	sp|Q3UHE1|PITM3_MOUSE Membrane-associated phosphatidylinositol transfer protein 3 OS=Mus musculus GN=Pitpnm3 PE=1 SV=2	16	16	106.46	101510000	91062000	234150000	159710000	20460000	0	0	0		Q3UHE1	Pitpnm3	146608000	5115000	28.6624	4.84109	0.00267482	No
Q80ZF8	Adgrb3	sp|Q80ZF8|AGRB3_MOUSE Adhesion G protein-coupled receptor B3 OS=Mus musculus GN=Adgrb3 PE=1 SV=2	22	21	171.31	175310000	310610000	349980000	199650000	12827000	17839000	0	6102200		Q80ZF8	Adgrb3	258887500	9192050	28.1643	4.81579	0.000536691	No
Q8CJ19	Mical3	sp|Q8CJ19|MICA3_MOUSE Protein-methionine sulfoxide oxidase MICAL3 OS=Mus musculus GN=Mical3 PE=1 SV=2	19	19	223.72	47257000	69820000	51020000	37928000	0	7315400	0	0		Q8CJ19	Mical3	51506250	1828850	28.1632	4.81574	0.000187727	No
A2AG50	Map7d2	sp|A2AG50|MA7D2_MOUSE MAP7 domain-containing protein 2 OS=Mus musculus GN=Map7d2 PE=1 SV=1	11	11	86.049	16698000	110400000	16318000	62698000	0	0	0	7332800		A2AG50	Map7d2	51528500	1833200	28.1085	4.81293	0.0347116	No
Q8BIF2	Rbfox3	sp|Q8BIF2|RFOX3_MOUSE RNA binding protein fox-1 homolog 3 OS=Mus musculus GN=Rbfox3 PE=1 SV=2;sp|Q9JJ43|RFOX1_MOUSE RNA binding protein fox-1 homolog 1 OS=Mus musculus GN=Rbfox1 PE=1 SV=3;sp|Q8BP71|RFOX2_MOUSE RNA binding protein fox-1 homolog 2 OS=Mus mus	1	1	40.61	330480000	0	0	0	0	11928000	0	0		Q8BIF2	Rbfox3	82620000	2982000	27.7062	4.79214	0.186304	No
Q8C437	Pex5l	sp|Q8C437|PEX5R_MOUSE PEX5-related protein OS=Mus musculus GN=Pex5l PE=1 SV=2	15	15	63.134	59322000	66395000	105670000	37054000	0	0	0	9974200		Q8C437	Pex5l	67110250	2493550	26.9135	4.75026	0.00215609	No
Q9CRY7	Gdpd1	sp|Q9CRY7|GDPD1_MOUSE Glycerophosphodiester phosphodiesterase domain-containing protein 1 OS=Mus musculus GN=Gdpd1 PE=1 SV=1	5	5	35.866	0	7209600	4096200	64708000	0	2915100	0	0		Q9CRY7	Gdpd1	19003450	728775	26.0759	4.70464	0.139025	No
A6H8H5	Kcnb2	sp|A6H8H5|KCNB2_MOUSE Potassium voltage-gated channel subfamily B member 2 OS=Mus musculus GN=Kcnb2 PE=1 SV=2	14	10	102.33	204450000	88557000	425790000	417540000	0	26986000	0	16993000		A6H8H5	Kcnb2	284084250	10994750	25.8382	4.69143	0.00837241	No
Q3UHD1	Bai1	sp|Q3UHD1|BAI1_MOUSE Brain-specific angiogenesis inhibitor 1 OS=Mus musculus GN=Bai1 PE=1 SV=1	11	11	173.29	136760000	44410000	100830000	52146000	7396000	5540300	0	0		Q3UHD1	Bai1	83536500	3234075	25.8301	4.69098	0.0051211	No
Q9QWI6	Srcin1	sp|Q9QWI6|SRCN1_MOUSE SRC kinase signaling inhibitor 1 OS=Mus musculus GN=Srcin1 PE=1 SV=2	57	57	134.86	2471200000	3540900000	2596200000	3160200000	7014700	427950000	0	47179000		Q9QWI6	Srcin1	2942125000	120535925	24.4087	4.60932	2.25171e-05	No
Q62108	Dlg4	sp|Q62108|DLG4_MOUSE Disks large homolog 4 OS=Mus musculus GN=Dlg4 PE=1 SV=1	29	27	80.471	392620000	1079900000	957460000	825750000	19948000	49592000	35850000	29685000		Q62108	Dlg4	813932500	33768750	24.1031	4.59115	0.00100115	No
P70297	Stam	sp|P70297|STAM1_MOUSE Signal transducing adapter molecule 1 OS=Mus musculus GN=Stam PE=1 SV=3	7	7	59.771	45484000	11721000	19555000	47180000	0	0	0	5192100		P70297	Stam	30985000	1298025	23.8709	4.57718	0.0086127	No
Q91ZU6	Dst	sp|Q91ZU6|DYST_MOUSE Dystonin OS=Mus musculus GN=Dst PE=1 SV=2	16	16	834.21	181370000	251940000	49004000	13154000	0	0	0	21022000		Q91ZU6	Dst	123867000	5255500	23.569	4.55882	0.0396596	No
Q62095	Ddx3y	sp|Q62095|DDX3Y_MOUSE ATP-dependent RNA helicase DDX3Y OS=Mus musculus GN=Ddx3y PE=1 SV=2	13	2	73.427	116490000	78744000	100500000	62197000	2982900	11644000	0	2123300		Q62095	Ddx3y	89482750	4187550	21.3688	4.41743	0.00021425	No
Q6PAR5	Gapvd1	sp|Q6PAR5|GAPD1_MOUSE GTPase-activating protein and VPS9 domain-containing protein 1 OS=Mus musculus GN=Gapvd1 PE=1 SV=2	14	14	162.4	58696000	136840000	44663000	15819000	0	7412300	0	4701000		Q6PAR5	Gapvd1	64004500	3028325	21.1353	4.40158	0.0284744	No
P63168	Dynll1	sp|P63168|DYL1_MOUSE Dynein light chain 1, cytoplasmic OS=Mus musculus GN=Dynll1 PE=1 SV=1	1	1	10.366	89089000	31039000	38945000	13485000	0	8267900	0	0		P63168	Dynll1	43139500	2066975	20.8708	4.38342	0.0228649	No
P14873	Map1b	sp|P14873|MAP1B_MOUSE Microtubule-associated protein 1B OS=Mus musculus GN=Map1b PE=1 SV=2	97	97	270.25	5436400000	6636200000	5439600000	4487300000	154180000	253450000	344240000	307990000		P14873	Map1b	5499875000	264965000	20.757	4.37553	1.09592e-05	No
O88738	Birc6	sp|O88738|BIRC6_MOUSE Baculoviral IAP repeat-containing protein 6 OS=Mus musculus GN=Birc6 PE=1 SV=2	22	22	532.16	33114000	23876000	53101000	51155000	3846000	0	0	4050700		O88738	Birc6	40311500	1974175	20.4194	4.35187	0.000881327	No
Q9Z2W8	Gria4	sp|Q9Z2W8|GRIA4_MOUSE Glutamate receptor 4 OS=Mus musculus GN=Gria4 PE=1 SV=2	2	2	100.85	4335700	4876600	1920200	3542000	719270	0	0	0		Q9Z2W8	Gria4	3668625	179818	20.4019	4.35063	0.000990361	No
P62484	Abi2	sp|P62484|ABI2_MOUSE Abl interactor 2 OS=Mus musculus GN=Abi2 PE=1 SV=1	7	7	49.387	192380000	31849000	83518000	109810000	0	12830000	8053500	0		P62484	Abi2	104389250	5220875	19.9946	4.32154	0.0128592	No
Q9D8B3	Chmp4b	sp|Q9D8B3|CHM4B_MOUSE Charged multivesicular body protein 4b OS=Mus musculus GN=Chmp4b PE=1 SV=2	6	6	24.936	24395000	88681000	48738000	43067000	0	10355000	0	0		Q9D8B3	Chmp4b	51220250	2588750	19.7857	4.30639	0.00617465	No
P19246	Nefh	sp|P19246|NFH_MOUSE Neurofilament heavy polypeptide OS=Mus musculus GN=Nefh PE=1 SV=3	22	22	116.99	298340000	1268400000	309200000	401860000	23545000	33245000	14559000	44746000		P19246	Nefh	569450000	29023750	19.6201	4.29426	0.0302475	No
Q9WV69	Dmtn	sp|Q9WV69|DEMA_MOUSE Dematin OS=Mus musculus GN=Dmtn PE=1 SV=1	13	13	45.468	331900000	1189700000	640750000	470100000	14475000	8824400	113380000	5415300		Q9WV69	Dmtn	658112500	35523675	18.526	4.21148	0.00842817	No
P20152	Vim	sp|P20152|VIME_MOUSE Vimentin OS=Mus musculus GN=Vim PE=1 SV=3	11	11	53.687	59724000	126350000	89493000	99015000	0	8155900	13154000	0		P20152	Vim	93645500	5327475	17.5778	4.13569	0.000387222	No
Q9ES28	Arhgef7	sp|Q9ES28|ARHG7_MOUSE Rho guanine nucleotide exchange factor 7 OS=Mus musculus GN=Arhgef7 PE=1 SV=2	8	8	97.055	26075000	20580000	28950000	25369000	5797400	0	0	0		Q9ES28	Arhgef7	25243500	1449350	17.4171	4.12243	2.16867e-05	No
Q6WQJ1	Dagla	sp|Q6WQJ1|DGLA_MOUSE Sn1-specific diacylglycerol lipase alpha OS=Mus musculus GN=Dagla PE=1 SV=2	15	15	115.37	170000000	154770000	121360000	118660000	0	32679000	0	0		Q6WQJ1	Dagla	141197500	8169750	17.283	4.11128	5.81551e-05	No
Q99KK7	Dpp3	sp|Q99KK7|DPP3_MOUSE Dipeptidyl peptidase 3 OS=Mus musculus GN=Dpp3 PE=1 SV=2	19	19	82.897	289210000	139970000	251380000	196900000	0	32641000	0	19012000		Q99KK7	Dpp3	219365000	12913250	16.9876	4.08641	0.000419257	No
Q811D0	Dlg1	sp|Q811D0|DLG1_MOUSE Disks large homolog 1 OS=Mus musculus GN=Dlg1 PE=1 SV=1	13	13	100.12	97464000	121680000	282480000	277200000	8072200	10381000	0	27987000		Q811D0	Dlg1	194706000	11610050	16.7705	4.06785	0.00516893	No
Q02357	Ank1	sp|Q02357|ANK1_MOUSE Ankyrin-1 OS=Mus musculus GN=Ank1 PE=1 SV=2	20	20	204.22	112660000	37085000	119510000	78129000	0	20799000	0	0		Q02357	Ank1	86846000	5199750	16.702	4.06195	0.00295358	No
Q8K1M6	Dnm1l	sp|Q8K1M6|DNM1L_MOUSE Dynamin-1-like protein OS=Mus musculus GN=Dnm1l PE=1 SV=2	21	21	82.657	522420000	145210000	467940000	433920000	29150000	29449000	0	37610000		Q8K1M6	Dnm1l	392372500	24052250	16.3133	4.02798	0.00242621	No
O35685	Nudc	sp|O35685|NUDC_MOUSE Nuclear migration protein nudC OS=Mus musculus GN=Nudc PE=1 SV=1	10	10	38.358	77592000	102530000	111200000	111380000	0	0	0	24921000		O35685	Nudc	100675500	6230250	16.1591	4.01428	4.27288e-05	No
Q5DU25	Iqsec2	sp|Q5DU25|IQEC2_MOUSE IQ motif and SEC7 domain-containing protein 2 OS=Mus musculus GN=Iqsec2 PE=1 SV=3	26	21	161.78	111820000	499460000	421490000	239740000	8759200	63892000	0	7755700		Q5DU25	Iqsec2	318127500	20101725	15.8259	3.98421	0.00769329	No
Q80TS3	Adgrl3	sp|Q80TS3|AGRL3_MOUSE Adhesion G protein-coupled receptor L3 OS=Mus musculus GN=Adgrl3 PE=1 SV=3	14	14	171.08	15020000	54848000	12665000	25152000	0	7002600	0	0		Q80TS3	Adgrl3	26921250	1750650	15.3779	3.94278	0.0216014	No
Q99P72	Rtn4	sp|Q99P72|RTN4_MOUSE Reticulon-4 OS=Mus musculus GN=Rtn4 PE=1 SV=2	44	44	126.61	8731500000	10444000000	6637200000	7168100000	615610000	456380000	422880000	721850000		Q99P72	Rtn4	8245200000	554180000	14.8782	3.89513	5.45616e-05	No
Q91ZZ3	Sncb	sp|Q91ZZ3|SYUB_MOUSE Beta-synuclein OS=Mus musculus GN=Sncb PE=1 SV=1	4	3	14.051	1736000000	1197500000	1155700000	1160600000	0	110340000	249930000	0		Q91ZZ3	Sncb	1312450000	90067500	14.5718	3.86511	0.000104027	No
P12657	Chrm1	sp|P12657|ACM1_MOUSE Muscarinic acetylcholine receptor M1 OS=Mus musculus GN=Chrm1 PE=1 SV=2	3	3	51.378	9420700	0	21840000	0	1018300	1163300	0	0		P12657	Chrm1	7815175	545400	14.3293	3.84089	0.105231	No
Q62283	Tspan7	sp|Q62283|TSN7_MOUSE Tetraspanin-7 OS=Mus musculus GN=Tspan7 PE=1 SV=2	2	2	27.544	1952200	0	23139000	17978000	1117700	1656300	0	237510		Q62283	Tspan7	10767300	752878	14.3015	3.8381	0.0668515	No
Q6NS60	Fbxo41	sp|Q6NS60|FBX41_MOUSE F-box only protein 41 OS=Mus musculus GN=Fbxo41 PE=1 SV=3	15	15	94.33	137680000	74542000	124780000	122290000	10632000	0	0	22058000		Q6NS60	Fbxo41	114823000	8172500	14.0499	3.81249	0.000181542	No
O08919	Numbl	sp|O08919|NUMBL_MOUSE Numb-like protein OS=Mus musculus GN=Numbl PE=1 SV=3	8	8	64.13	26240000	196440000	227280000	131230000	9783000	26261000	0	5412300		O08919	Numbl	145297500	10364075	14.0193	3.80935	0.0118305	No
Q60598	Cttn	sp|Q60598|SRC8_MOUSE Src substrate cortactin OS=Mus musculus GN=Cttn PE=1 SV=2	21	21	61.249	2532000000	2697400000	1952300000	2067500000	123310000	85661000	339510000	112960000		Q60598	Cttn	2312300000	165360250	13.9834	3.80564	1.38134e-05	No
Q7TSJ2	Map6	sp|Q7TSJ2|MAP6_MOUSE Microtubule-associated protein 6 OS=Mus musculus GN=Map6 PE=1 SV=2	53	53	96.449	2771100000	5190300000	3776600000	4082100000	197550000	307460000	242990000	392570000		Q7TSJ2	Map6	3955025000	285142500	13.8703	3.79393	0.000163106	No
Q5DTT2	Psd	sp|Q5DTT2|PSD1_MOUSE PH and SEC7 domain-containing protein 1 OS=Mus musculus GN=Psd PE=1 SV=2	11	11	109.69	0	24447000	72588000	35031000	10244000	0	0	0		Q5DTT2	Psd	33016500	2561000	12.892	3.68841	0.0468935	No
Q8VIJ6	Sfpq	sp|Q8VIJ6|SFPQ_MOUSE Splicing factor, proline- and glutamine-rich OS=Mus musculus GN=Sfpq PE=1 SV=1	9	9	75.441	85758000	65902000	67009000	134520000	0	17299000	0	10734000		Q8VIJ6	Sfpq	88297250	7008250	12.599	3.65524	0.00136884	No
Q8VD37	Sgip1	sp|Q8VD37|SGIP1_MOUSE SH3-containing GRB2-like protein 3-interacting protein 1 OS=Mus musculus GN=Sgip1 PE=1 SV=1	23	23	86.062	245410000	450290000	517890000	628870000	33414000	57062000	0	58831000		Q8VD37	Sgip1	460615000	37326750	12.3401	3.62528	0.00103172	No
A2A690	Tanc2	sp|A2A690|TANC2_MOUSE Protein TANC2 OS=Mus musculus GN=Tanc2 PE=1 SV=1	15	15	220.26	40704000	29141000	110620000	71300000	2571700	0	0	17893000		A2A690	Tanc2	62941250	5116175	12.3024	3.62087	0.0106927	No
Q60829	Ppp1r1b	sp|Q60829|PPR1B_MOUSE Protein phosphatase 1 regulatory subunit 1B OS=Mus musculus GN=Ppp1r1b PE=1 SV=2	8	8	21.78	981760000	744920000	549930000	706780000	21649000	55414000	32619000	136010000		Q60829	Ppp1r1b	745847500	61423000	12.1428	3.60203	0.000160272	No
P28656	Nap1l1	sp|P28656|NP1L1_MOUSE Nucleosome assembly protein 1-like 1 OS=Mus musculus GN=Nap1l1 PE=1 SV=2	6	6	45.345	56489000	25240000	48120000	44133000	9427700	0	0	5181000		P28656	Nap1l1	43495500	3652175	11.9095	3.57404	0.000629903	No
Q0KL02	Trio	sp|Q0KL02|TRIO_MOUSE Triple functional domain protein OS=Mus musculus GN=Trio PE=1 SV=3	36	31	347.86	267530000	190100000	119300000	250300000	33430000	4422100	0	31955000		Q0KL02	Trio	206807500	17451775	11.8502	3.56684	0.000789444	No
P55821	Stmn2	sp|P55821|STMN2_MOUSE Stathmin-2 OS=Mus musculus GN=Stmn2 PE=1 SV=1	2	2	20.828	15611000	102120000	33491000	108270000	0	21948000	0	0		P55821	Stmn2	64873000	5487000	11.823	3.56353	0.0248545	No
Q91VI7	Rnh1	sp|Q91VI7|RINI_MOUSE Ribonuclease inhibitor OS=Mus musculus GN=Rnh1 PE=1 SV=1	7	7	49.816	0	86057000	30778000	38277000	0	13197000	0	0		Q91VI7	Rnh1	38778000	3299250	11.7536	3.55503	0.048881	No
Q9EPU0	Upf1	sp|Q9EPU0|RENT1_MOUSE Regulator of nonsense transcripts 1 OS=Mus musculus GN=Upf1 PE=1 SV=2	16	16	123.97	16699000	55360000	29705000	16306000	0	0	0	10145000		Q9EPU0	Upf1	29517500	2536250	11.6382	3.5408	0.0148043	No
Q8CHU3	Epn2	sp|Q8CHU3|EPN2_MOUSE Epsin-2 OS=Mus musculus GN=Epn2 PE=1 SV=1	9	8	63.471	17080000	13146000	38951000	54040000	0	0	0	10830000		Q8CHU3	Epn2	30804250	2707500	11.3774	3.5081	0.0152522	No
G5E8K5	Ank3	sp|G5E8K5|ANK3_MOUSE Ankyrin-3 OS=Mus musculus GN=Ank3 PE=1 SV=1	40	39	214.06	649810000	692470000	584070000	503490000	13263000	135760000	16887000	49675000		G5E8K5	Ank3	607460000	53896250	11.2709	3.49453	1.63475e-05	No
Q5HZI2	C2cd4cC2CD4	sp|Q5HZI2|C2C4C_MOUSE C2 calcium-dependent domain-containing protein 4C OS=Mus musculus GN=C2cd4cC2CD4 family PE=1 SV=1	6	6	44.614	0	21033000	32516000	0	0	4823500	0	0		Q5HZI2	C2cd4cC2CD4	13387250	1205875	11.1017	3.47271	0.0931916	No
P51859	Hdgf	sp|P51859|HDGF_MOUSE Hepatoma-derived growth factor OS=Mus musculus GN=Hdgf PE=1 SV=2	3	3	26.268	62804000	17293000	28203000	30317000	0	12659000	0	0		P51859	Hdgf	34654250	3164750	10.9501	3.45287	0.0111754	No
A2ALS5	Rap1gap	sp|A2ALS5|RPGP1_MOUSE Rap1 GTPase-activating protein 1 OS=Mus musculus GN=Rap1gap PE=1 SV=2	21	19	73.432	394110000	428030000	464970000	390820000	727770	97842000	21094000	34243000		A2ALS5	Rap1gap	419482500	3.84767e+07	10.9022	3.44655	4.12629e-06	No
Q5U3K5	Rabl6	sp|Q5U3K5|RABL6_MOUSE Rab-like protein 6 OS=Mus musculus GN=Rabl6 PE=1 SV=2	11	11	79.83	29817000	64592000	41301000	114650000	13924000	9491700	0	0		Q5U3K5	Rabl6	62590000	5853925	10.692	3.41846	0.0125298	No
P08553	Nefm	sp|P08553|NFM_MOUSE Neurofilament medium polypeptide OS=Mus musculus GN=Nefm PE=1 SV=4	42	38	95.915	4299500000	6657000000	3895100000	4421500000	161860000	681050000	307700000	693470000		P08553	Nefm	4818275000	461020000	10.4513	3.38562	0.000240716	No
Q80X50	Ubap2l	sp|Q80X50|UBP2L_MOUSE Ubiquitin-associated protein 2-like OS=Mus musculus GN=Ubap2l PE=1 SV=1	23	23	116.8	608870000	912550000	511640000	680670000	0	277060000	0	0		Q80X50	Ubap2l	678432500	69265000	9.79474	3.29201	0.000729228	No
Q6PGN3	Dclk2	sp|Q6PGN3|DCLK2_MOUSE Serine/threonine-protein kinase DCLK2 OS=Mus musculus GN=Dclk2 PE=1 SV=1	13	12	82.978	67232000	68056000	30953000	96242000	15867000	4012700	0	7560800		Q6PGN3	Dclk2	65620750	6860125	9.56553	3.25785	0.00266519	No
Q03717	Kcnb1	sp|Q03717|KCNB1_MOUSE Potassium voltage-gated channel subfamily B member 1 OS=Mus musculus GN=Kcnb1 PE=1 SV=2	8	8	95.59	47379000	48660000	59451000	68064000	0	23669000	0	0		Q03717	Kcnb1	55888500	5917250	9.44501	3.23955	0.00031149	No
Q8BNN1	Spata2l	sp|Q8BNN1|SPA2L_MOUSE Spermatogenesis-associated protein 2-like protein OS=Mus musculus GN=Spata2l PE=1 SV=1	2	2	46.771	0	7436000	16355000	9105200	0	0	0	3512700		Q8BNN1	Spata2l	8224050	878175	9.36493	3.22727	0.0392696	No
P69566	Ranbp9	sp|P69566|RANB9_MOUSE Ran-binding protein 9 OS=Mus musculus GN=Ranbp9 PE=1 SV=1	7	7	71.011	51440000	18698000	33259000	19663000	0	5456200	0	7711900		P69566	Ranbp9	30765000	3292025	9.34531	3.22424	0.00658155	No
Q61191	Hcfc1	sp|Q61191|HCFC1_MOUSE Host cell factor 1 OS=Mus musculus GN=Hcfc1 PE=1 SV=2	12	12	210.43	0	17719000	66651000	23901000	0	11640000	0	0		Q61191	Hcfc1	27067750	2910000	9.30163	3.21748	0.0725586	No
Q6NVE8	Wdr44	sp|Q6NVE8|WDR44_MOUSE WD repeat-containing protein 44 OS=Mus musculus GN=Wdr44 PE=1 SV=1	32	32	101.55	817020000	391730000	396870000	390100000	69247000	47115000	0	98416000		Q6NVE8	Wdr44	498930000	53694500	9.29201	3.21599	0.00310608	No
P51910	Apod	sp|P51910|APOD_MOUSE Apolipoprotein D OS=Mus musculus GN=Apod PE=1 SV=1	3	3	21.53	60231000	25813000	29099000	0	0	12694000	0	0		P51910	Apod	28785750	3173500	9.07066	3.18121	0.0455376	No
P26369	U2af2	sp|P26369|U2AF2_MOUSE Splicing factor U2AF 65 kDa subunit OS=Mus musculus GN=U2af2 PE=1 SV=3	4	4	53.516	23280000	14230000	18342000	18168000	0	8180600	0	0		P26369	U2af2	18505000	2045150	9.04824	3.17764	0.000497808	No
Q8BRT1	Clasp2	sp|Q8BRT1|CLAP2_MOUSE CLIP-associating protein 2 OS=Mus musculus GN=Clasp2 PE=1 SV=1	24	21	140.74	69368000	189710000	122380000	133200000	0	12394000	0	44661000		Q8BRT1	Clasp2	128664500	14263750	9.02038	3.17319	0.00264841	No
Q8BMG7	Rab3gap2	sp|Q8BMG7|RBGPR_MOUSE Rab3 GTPase-activating protein non-catalytic subunit OS=Mus musculus GN=Rab3gap2 PE=1 SV=2	24	24	152.53	152690000	164320000	239760000	120850000	5609100	21412000	0	48114000		Q8BMG7	Rab3gap2	169405000	18783775	9.01869	3.17292	0.000758844	No
Q8C0Q9	Rapgef5	sp|Q8C0Q9|RPGF5_MOUSE Rap guanine nucleotide exchange factor 5 OS=Mus musculus GN=Rapgef5 PE=2 SV=2	1	1	93.724	0	0	0	16772000	0	1879200	0	0		Q8C0Q9	Rapgef5	4193000	469800	8.92507	3.15786	0.205749	No
Q60738	Slc30a1	sp|Q60738|ZNT1_MOUSE Zinc transporter 1 OS=Mus musculus GN=Slc30a1 PE=1 SV=1	4	4	54.716	42412000	0	73773000	33649000	0	6726100	0	10101000		Q60738	Slc30a1	37458500	4206775	8.90433	3.15451	0.0369141	No
Q9CWK8	Snx2	sp|Q9CWK8|SNX2_MOUSE Sorting nexin-2 OS=Mus musculus GN=Snx2 PE=1 SV=2	5	3	58.47	54110000	7705500	33148000	27122000	0	13781000	0	0		Q9CWK8	Snx2	30521375	3445250	8.85897	3.14714	0.0186157	No
P62305	Snrpe	sp|P62305|RUXE_MOUSE Small nuclear ribonucleoprotein E OS=Mus musculus GN=Snrpe PE=1 SV=1	1	1	10.803	2895500	2027500	2568200	5160100	0	1428800	0	0		P62305	Snrpe	3162825	357200	8.85449	3.14641	0.00559216	No
Q6A0A9	FAM120A	sp|Q6A0A9|F120A_MOUSE Constitutive coactivator of PPAR-gamma-like protein 1 OS=Mus musculus GN=FAM120A PE=1 SV=2	22	22	121.64	72445000	265870000	73784000	91426000	0	27014000	10291000	19629000		Q6A0A9	FAM120A	125881250	14233500	8.84401	3.1447	0.0279853	No
Q61029	Tmpo	sp|Q61029|LAP2B_MOUSE Lamina-associated polypeptide 2, isoforms beta/delta/epsilon/gamma OS=Mus musculus GN=Tmpo PE=1 SV=4;sp|Q61033|LAP2A_MOUSE Lamina-associated polypeptide 2, isoforms alpha/zeta OS=Mus musculus GN=Tmpo PE=1 SV=4	8	8	50.372	29840000	36966000	19453000	20770000	0	0	0	12274000		Q61029	Tmpo	26757250	3068500	8.71998	3.12432	0.00181354	No
Q7TPS5	C2cd5	sp|Q7TPS5|C2CD5_MOUSE C2 domain-containing protein 5 OS=Mus musculus GN=C2cd5 PE=1 SV=2	7	7	111.66	16795000	0	19575000	20406000	0	6649700	0	0		Q7TPS5	C2cd5	14194000	1662425	8.53813	3.09392	0.0242363	No
Q8BGQ7	Aars	sp|Q8BGQ7|SYAC_MOUSE Alanine--tRNA ligase, cytoplasmic OS=Mus musculus GN=Aars PE=1 SV=1	20	20	106.91	158220000	160340000	203470000	208630000	28689000	26660000	0	31471000		Q8BGQ7	Aars	182665000	21705000	8.4158	3.0731	2.2425e-05	No
Q9D328	Tmem35	sp|Q9D328|TMM35_MOUSE Transmembrane protein 35 OS=Mus musculus GN=Tmem35 PE=1 SV=1	2	2	18.505	19561000	0	16858000	22392000	0	0	0	7198600		Q9D328	Tmem35	14702750	1799650	8.16978	3.0303	0.0260897	No
P62849	Rps24	sp|P62849|RS24_MOUSE 40S ribosomal protein S24 OS=Mus musculus GN=Rps24 PE=1 SV=1	3	3	15.423	31009000	3915600	16031000	42470000	0	11500000	0	0		P62849	Rps24	23356400	2875000	8.12397	3.02218	0.0307075	No
Q3UHJ0	Aak1	sp|Q3UHJ0|AAK1_MOUSE AP2-associated protein kinase 1 OS=Mus musculus GN=Aak1 PE=1 SV=2	37	37	103.35	3827800000	3707300000	3827700000	3759000000	554920000	691910000	53059000	562260000		Q3UHJ0	Aak1	3780450000	465537250	8.12062	3.02159	2.20657e-07	No
Q99K48	Nono	sp|Q99K48|NONO_MOUSE Non-POU domain-containing octamer-binding protein OS=Mus musculus GN=Nono PE=1 SV=3	14	13	54.54	300030000	346250000	284800000	304140000	12181000	71550000	17599000	51303000		Q99K48	Nono	308805000	38158250	8.09275	3.01663	4.08137e-06	No
Q5SUA5	Myo1g	sp|Q5SUA5|MYO1G_MOUSE Unconventional myosin-Ig OS=Mus musculus GN=Myo1g PE=1 SV=1	1	1	117.23	0	47056000	15638000	0	7791400	0	0	0		Q5SUA5	Myo1g	15673500	1947850	8.04656	3.00837	0.134318	No
Q80U23	Snph	sp|Q80U23|SNPH_MOUSE Syntaphilin OS=Mus musculus GN=Snph PE=1 SV=3	4	4	53.752	33005000	14986000	19686000	7403900	4692600	4669600	0	0		Q80U23	Snph	18770225	2340550	8.01958	3.00353	0.0125883	No
Q9D8Y0	Efhd2	sp|Q9D8Y0|EFHD2_MOUSE EF-hand domain-containing protein D2 OS=Mus musculus GN=Efhd2 PE=1 SV=1	10	10	26.791	72030000	261540000	85895000	130970000	0	69106000	0	0		Q9D8Y0	Efhd2	137608750	17276500	7.96508	2.99369	0.0206847	No
Q9Z2H5	Epb41l1	sp|Q9Z2H5|E41L1_MOUSE Band 4.1-like protein 1 OS=Mus musculus GN=Epb41l1 PE=1 SV=2	40	38	98.314	3317300000	5365900000	3549200000	4518400000	700320000	687740000	20619000	713920000		Q9Z2H5	Epb41l1	4187700000	530649750	7.89165	2.98033	0.00016823	No
Q60996	Ppp2r5c	sp|Q60996|2A5G_MOUSE Serine/threonine-protein phosphatase 2A 56 kDa regulatory subunit gamma isoform OS=Mus musculus GN=Ppp2r5c PE=1 SV=2	3	3	60.824	0	0	13022000	14048000	0	3535500	0	0		Q60996	Ppp2r5c	6767500	883875	7.65663	2.93671	0.0964082	No
Q80WM4	Hapln4	sp|Q80WM4|HPLN4_MOUSE Hyaluronan and proteoglycan link protein 4 OS=Mus musculus GN=Hapln4 PE=2 SV=2	2	2	42.808	100480000	0	25236000	32737000	8893500	11890000	0	0		Q80WM4	Hapln4	39613250	5195875	7.62398	2.93054	0.0817494	No
P03921	Mtnd5	sp|P03921|NU5M_MOUSE NADH-ubiquinone oxidoreductase chain 5 OS=Mus musculus GN=Mtnd5 PE=1 SV=3	6	6	68.474	68488000	8847300	36685000	39581000	0	14913000	0	5524200		P03921	Mtnd5	38400325	5109300	7.51577	2.90992	0.0196859	No
Q7TQF7	Amph	sp|Q7TQF7|AMPH_MOUSE Amphiphysin OS=Mus musculus GN=Amph PE=1 SV=1	17	17	75.012	459750000	463660000	707050000	566420000	39535000	114160000	69376000	69615000		Q7TQF7	Amph	549220000	73171500	7.50593	2.90803	0.00010767	No
Q8BU33	Ilvbl	sp|Q8BU33|ILVBL_MOUSE Acetolactate synthase-like protein OS=Mus musculus GN=Ilvbl PE=1 SV=1	1	1	68.155	10254000	9153900	6551100	0	0	3519000	0	0		Q8BU33	Ilvbl	6489750	879750	7.37681	2.883	0.0314169	No
P26049	Gabra3	sp|P26049|GBRA3_MOUSE Gamma-aminobutyric acid receptor subunit alpha-3 OS=Mus musculus GN=Gabra3 PE=1 SV=1	4	4	55.397	14153000	0	16073000	30014000	0	8238900	0	0		P26049	Gabra3	15060000	2059725	7.31166	2.8702	0.0457283	No
Q80U40	Rimbp2	sp|Q80U40|RIMB2_MOUSE RIMS-binding protein 2 OS=Mus musculus GN=Rimbp2 PE=1 SV=3	14	14	118.34	71112000	48384000	124880000	59335000	3918400	29126000	0	9157600		Q80U40	Rimbp2	75927750	10550500	7.1966	2.84732	0.00567767	No
Q3UVX5	Grm5	sp|Q3UVX5|GRM5_MOUSE Metabotropic glutamate receptor 5 OS=Mus musculus GN=Grm5 PE=1 SV=2	26	24	131.86	218840000	388580000	318530000	290570000	23514000	74634000	14512000	57929000		Q3UVX5	Grm5	304130000	42647250	7.13129	2.83416	0.000228136	No
P22723	Gabrg2	sp|P22723|GBRG2_MOUSE Gamma-aminobutyric acid receptor subunit gamma-2 OS=Mus musculus GN=Gabrg2 PE=1 SV=3	5	5	55.098	19255000	69203000	22488000	19212000	0	0	0	18256000		P22723	Gabrg2	32539500	4564000	7.1296	2.83382	0.038036	No
Q8BXR9	Osbpl6	sp|Q8BXR9|OSBL6_MOUSE Oxysterol-binding protein-related protein 6 OS=Mus musculus GN=Osbpl6 PE=1 SV=1	7	7	108.92	15921000	8015300	17227000	12078000	0	0	0	7517100		Q8BXR9	Osbpl6	13310325	1879275	7.08269	2.8243	0.00324278	No
P03888	Mtnd1	sp|P03888|NU1M_MOUSE NADH-ubiquinone oxidoreductase chain 1 OS=Mus musculus GN=Mtnd1 PE=1 SV=3	4	4	36.059	64646000	80040000	64732000	43593000	0	16567000	0	19602000		P03888	Mtnd1	63252750	9042250	6.99524	2.80637	0.000514518	No
P16546	Sptan1	sp|P16546|SPTN1_MOUSE Spectrin alpha chain, non-erythrocytic 1 OS=Mus musculus GN=Sptan1 PE=1 SV=4	146	146	284.59	9005100000	10313000000	8904200000	7213000000	1049500000	1436700000	985410000	1622100000		P16546	Sptan1	8858825000	1273427500	6.95668	2.7984	1.23314e-05	No
Q61206	Pafah1b2	sp|Q61206|PA1B2_MOUSE Platelet-activating factor acetylhydrolase IB subunit beta OS=Mus musculus GN=Pafah1b2 PE=1 SV=2	3	3	25.581	6643000	14711000	4827500	7069200	0	1607400	0	3182700		Q61206	Pafah1b2	8312675	1197525	6.94155	2.79526	0.0109505	No
Q9JLN9	Mtor	sp|Q9JLN9|MTOR_MOUSE Serine/threonine-protein kinase mTOR OS=Mus musculus GN=Mtor PE=1 SV=2	12	12	288.79	15531000	7544000	14798000	0	0	0	0	5482800		Q9JLN9	Mtor	9468250	1370700	6.9076	2.78818	0.041102	No
Q9WV27	Atp1a4	sp|Q9WV27|AT1A4_MOUSE Sodium/potassium-transporting ATPase subunit alpha-4 OS=Mus musculus GN=Atp1a4 PE=1 SV=3	1	1	114.89	0	0	15721000	22524000	0	0	0	5555800		Q9WV27	Atp1a4	9561250	1388950	6.8838	2.7832	0.106265	No
Q6P5F6	Slc39a10	sp|Q6P5F6|S39AA_MOUSE Zinc transporter ZIP10 OS=Mus musculus GN=Slc39a10 PE=1 SV=1	8	8	94.393	105890000	24525000	112760000	90485000	0	24749000	0	23988000		Q6P5F6	Slc39a10	83415000	12184250	6.84613	2.77529	0.00786672	No
Q9ES97	Rtn3	sp|Q9ES97|RTN3_MOUSE Reticulon-3 OS=Mus musculus GN=Rtn3 PE=1 SV=2	41	41	103.88	5094600000	3545600000	4383600000	4182700000	685740000	643940000	526570000	689300000		Q9ES97	Rtn3	4301625000	636387500	6.75944	2.7569	1.35988e-05	No
P34152	Ptk2	sp|P34152|FAK1_MOUSE Focal adhesion kinase 1 OS=Mus musculus GN=Ptk2 PE=1 SV=3	8	8	123.54	34857000	7051100	27011000	24132000	0	13785000	0	0		P34152	Ptk2	23262775	3446250	6.75017	2.75492	0.0134024	No
Q91V64	Isoc1	sp|Q91V64|ISOC1_MOUSE Isochorismatase domain-containing protein 1 OS=Mus musculus GN=Isoc1 PE=1 SV=1	4	4	32.032	39502000	0	0	38489000	11563000	0	0	0		Q91V64	Isoc1	19497750	2890750	6.74488	2.75379	0.101512	No
A2CG49	Kalrn	sp|A2CG49|KALRN_MOUSE Kalirin OS=Mus musculus GN=Kalrn PE=1 SV=1	11	11	337	31486000	47719000	20632000	27440000	0	18938000	0	0		A2CG49	Kalrn	31819250	4734500	6.72072	2.74862	0.00544999	No
Q8K400	Stxbp5	sp|Q8K400|STXB5_MOUSE Syntaxin-binding protein 5 OS=Mus musculus GN=Stxbp5 PE=1 SV=3	18	17	127.65	264390000	372360000	302070000	287280000	30749000	132270000	0	25974000		Q8K400	Stxbp5	306525000	47248250	6.48754	2.69767	0.000219594	No
Q4KMM3	Oxr1	sp|Q4KMM3|OXR1_MOUSE Oxidation resistance protein 1 OS=Mus musculus GN=Oxr1 PE=1 SV=3	36	36	95.911	391530000	764060000	419840000	720910000	51008000	160260000	34621000	116180000		Q4KMM3	Oxr1	574085000	90517250	6.34227	2.665	0.00159823	No
O35075	Dscr3	sp|O35075|DSCR3_MOUSE Down syndrome critical region protein 3 homolog OS=Mus musculus GN=Dscr3 PE=1 SV=1	2	2	32.97	17334000	15989000	0	0	0	0	0	5291200		O35075	Dscr3	8330750	1322800	6.29782	2.65485	0.105131	No
Q8CHG7	Rapgef2	sp|Q8CHG7|RPGF2_MOUSE Rap guanine nucleotide exchange factor 2 OS=Mus musculus GN=Rapgef2 PE=1 SV=2	24	24	166.41	51154000	154340000	251120000	150050000	30555000	32710000	12591000	22225000		Q8CHG7	Rapgef2	151666000	24520250	6.18534	2.62885	0.0106287	No
Q9CXR1	Dhrs7	sp|Q9CXR1|DHRS7_MOUSE Dehydrogenase/reductase SDR family member 7 OS=Mus musculus GN=Dhrs7 PE=1 SV=2	1	1	38.167	6590200	16220000	18184000	7602900	0	8325100	0	0		Q9CXR1	Dhrs7	12149275	2081275	5.83742	2.54533	0.0158405	No
Q8K4B0	Mta1	sp|Q8K4B0|MTA1_MOUSE Metastasis-associated protein MTA1 OS=Mus musculus GN=Mta1 PE=1 SV=1	2	2	80.797	0	0	0	14427000	0	2474500	0	0		Q8K4B0	Mta1	3606750	618625	5.83027	2.54356	0.222692	No
Q921M3	Sf3b3	sp|Q921M3|SF3B3_MOUSE Splicing factor 3B subunit 3 OS=Mus musculus GN=Sf3b3 PE=1 SV=1	8	8	135.55	16188000	19433000	0	22029000	0	9932900	0	0		Q921M3	Sf3b3	14412500	2483225	5.80394	2.53703	0.0373504	No
Q3UX10	Tubal3	sp|Q3UX10|TBAL3_MOUSE Tubulin alpha chain-like 3 OS=Mus musculus GN=Tubal3 PE=2 SV=2	1	1	49.988	5474700	9365700	8143100	8573700	0	5564600	0	0		Q3UX10	Tubal3	7889300	1391150	5.67106	2.50362	0.00358436	No
P10637	Mapt	sp|P10637|TAU_MOUSE Microtubule-associated protein tau OS=Mus musculus GN=Mapt PE=1 SV=3	19	19	76.243	1679100000	4713100000	2249500000	1846000000	385620000	493850000	490230000	481530000		P10637	Mapt	2621925000	462807500	5.66526	2.50214	0.0112454	No
P62869	Tceb2	sp|P62869|ELOB_MOUSE Transcription elongation factor B polypeptide 2 OS=Mus musculus GN=Tceb2 PE=1 SV=1	4	4	13.17	22006000	38649000	0	53675000	0	20683000	0	0		P62869	Tceb2	28582500	5170750	5.52773	2.46669	0.056524	No
Q03059	Chat	sp|Q03059|CLAT_MOUSE Choline O-acetyltransferase OS=Mus musculus GN=Chat PE=2 SV=2	7	7	71.852	0	0	5908700	3719300	0	1743700	0	0		Q03059	Chat	2407000	435925	5.52159	2.46508	0.121651	No
Q99JG2	Gpr37l1	sp|Q99JG2|ETBR2_MOUSE Prosaposin receptor GPR37L1 OS=Mus musculus GN=Gpr37l1 PE=1 SV=2	5	5	52.728	0	0	38360000	0	0	6967100	0	0		Q99JG2	Gpr37l1	9590000	1741775	5.50588	2.46097	0.225712	No
Q6NZJ6	Eif4g1	sp|Q6NZJ6|IF4G1_MOUSE Eukaryotic translation initiation factor 4 gamma 1 OS=Mus musculus GN=Eif4g1 PE=1 SV=1	14	14	176.07	34306000	21507000	77933000	26757000	23521000	5763300	0	0		Q6NZJ6	Eif4g1	40125750	7321075	5.48085	2.4544	0.0289667	No
Q9CY58	Serbp1	sp|Q9CY58|PAIRB_MOUSE Plasminogen activator inhibitor 1 RNA-binding protein OS=Mus musculus GN=Serbp1 PE=1 SV=2	5	5	44.714	0	21749000	0	13165000	0	0	6421600	0		Q9CY58	Serbp1	8728500	1605400	5.43696	2.4428	0.124156	No
Q7TPB0	Plppr3	sp|Q7TPB0|PLPR3_MOUSE Phospholipid phosphatase-related protein type 3 OS=Mus musculus GN=Plppr3 PE=1 SV=1	7	7	76.692	4550500	0	53831000	0	0	0	0	10804000		Q7TPB0	Plppr3	14595375	2701000	5.40369	2.43395	0.204411	No
P14824	Anxa6	sp|P14824|ANXA6_MOUSE Annexin A6 OS=Mus musculus GN=Anxa6 PE=1 SV=3	16	16	75.884	57448000	27381000	52262000	33374000	2888800	14568000	0	14235000		P14824	Anxa6	42616250	7922950	5.37884	2.42729	0.00271396	No
Q71LX4	Tln2	sp|Q71LX4|TLN2_MOUSE Talin-2 OS=Mus musculus GN=Tln2 PE=1 SV=3	31	31	253.62	21583000	50278000	42204000	39817000	0	8913400	12268000	7560900		Q71LX4	Tln2	38470500	7185575	5.35385	2.42058	0.00158229	No
P54227	Stmn1	sp|P54227|STMN1_MOUSE Stathmin OS=Mus musculus GN=Stmn1 PE=1 SV=2	5	4	17.274	365500000	183340000	314450000	351000000	33626000	57843000	102650000	35138000		P54227	Stmn1	303572500	57314250	5.29663	2.40508	0.000734252	No
O35683	Ndufa1	sp|O35683|NDUA1_MOUSE NADH dehydrogenase [ubiquinone] 1 alpha subcomplex subunit 1 OS=Mus musculus GN=Ndufa1 PE=1 SV=1	1	1	8.1384	17937000	16850000	0	0	0	6569000	0	0		O35683	Ndufa1	8696750	1642250	5.29563	2.4048	0.115272	No
Q99JP7	Ggt7	sp|Q99JP7|GGT7_MOUSE Gamma-glutamyltransferase 7 OS=Mus musculus GN=Ggt7 PE=1 SV=2	7	7	70.251	8188100	19893000	14929000	0	8473600	0	0	0		Q99JP7	Ggt7	10752525	2118400	5.07578	2.34363	0.0612325	No
Q7TQ95	Lnp	sp|Q7TQ95|LNP_MOUSE Protein lunapark OS=Mus musculus GN=Lnp PE=1 SV=1	11	11	47.499	63982000	0	24959000	55666000	0	8485500	0	20207000		Q7TQ95	Lnp	36151750	7173125	5.03989	2.33339	0.0548496	No
Q9EPK7	Xpo7	sp|Q9EPK7|XPO7_MOUSE Exportin-7 OS=Mus musculus GN=Xpo7 PE=1 SV=3	4	4	123.81	7553500	30294000	6240500	8816200	0	10531000	0	0		Q9EPK7	Xpo7	13226050	2632750	5.02366	2.32874	0.0715937	No
Q3U214	Mast3	sp|Q3U214|MAST3_MOUSE Microtubule-associated serine/threonine-protein kinase 3 OS=Mus musculus GN=Mast3 PE=1 SV=3	11	9	144.17	49993000	26304000	44252000	45052000	0	11841000	0	21175000		Q3U214	Mast3	41400250	8254000	5.01578	2.32647	0.0019639	No
Q9WTU6	Mapk9	sp|Q9WTU6|MK09_MOUSE Mitogen-activated protein kinase 9 OS=Mus musculus GN=Mapk9 PE=1 SV=2	9	5	48.189	0	87152000	0	32530000	3154700	21011000	0	0		Q9WTU6	Mapk9	29920500	6041425	4.95256	2.30817	0.151207	No
Q9Z268	Rasal1	sp|Q9Z268|RASL1_MOUSE RasGAP-activating-like protein 1 OS=Mus musculus GN=Rasal1 PE=1 SV=2	12	12	89.394	64371000	12415000	62119000	57566000	10908000	12085000	0	16841000		Q9Z268	Rasal1	49117750	9958500	4.93224	2.30224	0.0111894	No
Q80VP1	Epn1	sp|Q80VP1|EPN1_MOUSE Epsin-1 OS=Mus musculus GN=Epn1 PE=1 SV=3	5	5	60.211	22915000	20248000	12403000	7250300	2839600	3180100	0	6719400		Q80VP1	Epn1	15704075	3184775	4.93098	2.30188	0.00870323	No
Q61548	Snap91	sp|Q61548|AP180_MOUSE Clathrin coat assembly protein AP180 OS=Mus musculus GN=Snap91 PE=1 SV=1	18	16	91.85	1369300000	2383300000	1337000000	1271700000	315400000	463740000	116780000	403830000		Q61548	Snap91	1590325000	324937500	4.89425	2.29109	0.00186676	No
Q9JMH9	Myo18a	sp|Q9JMH9|MY18A_MOUSE Unconventional myosin-XVIIIa OS=Mus musculus GN=Myo18a PE=1 SV=2	13	13	232.75	8193400	8531900	10230000	0	0	5508900	0	0		Q9JMH9	Myo18a	6738825	1377225	4.89305	2.29073	0.0458059	No
P80316	Cct5	sp|P80316|TCPE_MOUSE T-complex protein 1 subunit epsilon OS=Mus musculus GN=Cct5 PE=1 SV=1	19	19	59.623	184020000	327150000	220590000	89705000	29634000	61032000	14724000	62506000		P80316	Cct5	205366250	41974000	4.8927	2.29063	0.00887764	No
O89017	Lgmn	sp|O89017|LGMN_MOUSE Legumain OS=Mus musculus GN=Lgmn PE=1 SV=1	1	1	49.372	8793500	11520000	5152100	0	0	0	0	5235000		O89017	Lgmn	6366400	1308750	4.86449	2.28229	0.0611926	No
Q8BNU0	Armc6	sp|Q8BNU0|ARMC6_MOUSE Armadillo repeat-containing protein 6 OS=Mus musculus GN=Armc6 PE=1 SV=1	3	3	50.683	4357000	3597900	6417300	0	0	2970300	0	0		Q8BNU0	Armc6	3593050	742575	4.83864	2.2746	0.0558651	No
Q8C419	Gpr158	sp|Q8C419|GP158_MOUSE Probable G-protein coupled receptor 158 OS=Mus musculus GN=Gpr158 PE=1 SV=2	38	38	134.42	1686800000	1340500000	1148500000	1158700000	284640000	359820000	36294000	423620000		Q8C419	Gpr158	1333625000	276093500	4.83034	2.27212	0.000216202	No
Q8BGD5	Cpt1c	sp|Q8BGD5|CPT1C_MOUSE Carnitine O-palmitoyltransferase 1, brain isoform OS=Mus musculus GN=Cpt1c PE=1 SV=1	3	3	90.029	0	5351700	30464000	21439000	0	11895000	0	0		Q8BGD5	Cpt1c	14313675	2973750	4.81334	2.26704	0.0944704	No
Q7TME0	Plppr4	sp|Q7TME0|PLPR4_MOUSE Phospholipid phosphatase-related protein type 4 OS=Mus musculus GN=Plppr4 PE=1 SV=2	22	22	83.289	245830000	578060000	468370000	352570000	32650000	147340000	0	165790000		Q7TME0	Plppr4	411207500	86445000	4.75687	2.25001	0.00389044	No
P54923	Adprh	sp|P54923|ADPRH_MOUSE [Protein ADP-ribosylarginine] hydrolase OS=Mus musculus GN=Adprh PE=1 SV=1	3	3	40.068	0	3347600	5986300	11660000	0	0	0	4422700		P54923	Adprh	5248475	1105675	4.74685	2.24697	0.0879205	No
Q6GYP7	Ralgapa1	sp|Q6GYP7|RGPA1_MOUSE Ral GTPase-activating protein subunit alpha-1 OS=Mus musculus GN=Ralgapa1 PE=1 SV=1	17	17	229.39	49432000	111790000	68920000	15435000	26522000	12459000	0	12846000		Q6GYP7	Ralgapa1	61394250	12956750	4.7384	2.2444	0.0294814	No
Q6ZPF3	Tiam2	sp|Q6ZPF3|TIAM2_MOUSE T-lymphoma invasion and metastasis-inducing protein 2 OS=Mus musculus GN=Tiam2 PE=1 SV=2	8	8	192.56	96165000	14067000	37862000	48643000	0	18354000	0	23512000		Q6ZPF3	Tiam2	49184250	10466500	4.69921	2.23242	0.0393982	No
P62137	Ppp1ca	sp|P62137|PP1A_MOUSE Serine/threonine-protein phosphatase PP1-alpha catalytic subunit OS=Mus musculus GN=Ppp1ca PE=1 SV=1	13	5	37.54	73048000	43219000	155680000	301610000	9366200	33904000	79061000	0		P62137	Ppp1ca	143389250	30582800	4.68856	2.22914	0.0557419	No
P70236	Map2k6	sp|P70236|MP2K6_MOUSE Dual specificity mitogen-activated protein kinase kinase 6 OS=Mus musculus GN=Map2k6 PE=1 SV=1	4	4	37.432	17621000	0	0	0	0	3777100	0	0		P70236	Map2k6	4405250	944275	4.66522	2.22194	0.235756	No
P68369	Tuba1a	sp|P68369|TBA1A_MOUSE Tubulin alpha-1A chain OS=Mus musculus GN=Tuba1a PE=1 SV=1;sp|P05214|TBA3_MOUSE Tubulin alpha-3 chain OS=Mus musculus GN=Tuba3a PE=1 SV=1	3	1	50.135	101620000	135080000	84154000	46042000	0	60891000	9305100	8701200		P68369	Tuba1a	91724000	19724325	4.6503	2.21732	0.0104373	No
Q60864	Stip1	sp|Q60864|STIP1_MOUSE Stress-induced-phosphoprotein 1 OS=Mus musculus GN=Stip1 PE=1 SV=1	14	14	62.581	108790000	427990000	163400000	149740000	28086000	43845000	53850000	57235000		Q60864	Stip1	212480000	45754000	4.64397	2.21536	0.031313	No
Q91W50	Csde1	sp|Q91W50|CSDE1_MOUSE Cold shock domain-containing protein E1 OS=Mus musculus GN=Csde1 PE=1 SV=1	18	18	88.79	30952000	75477000	117540000	89696000	0	10994000	0	56767000		Q91W50	Csde1	78416250	16940250	4.62899	2.2107	0.0172446	No
B9EJ86	Osbpl8	sp|B9EJ86|OSBL8_MOUSE Oxysterol-binding protein-related protein 8 OS=Mus musculus GN=Osbpl8 PE=1 SV=1	12	12	101.27	25878000	94264000	45843000	37218000	6933200	29653000	0	7630700		B9EJ86	Osbpl8	50800750	11054225	4.5956	2.20025	0.0256553	No
Q3UUI3	Them4	sp|Q3UUI3|THEM4_MOUSE Acyl-coenzyme A thioesterase THEM4 OS=Mus musculus GN=Them4 PE=1 SV=1	4	4	26.031	39356000	37472000	52499000	56041000	0	40715000	0	0		Q3UUI3	Them4	46342000	10178750	4.55282	2.18676	0.00893742	No
P20444	Prkca	sp|P20444|KPCA_MOUSE Protein kinase C alpha type OS=Mus musculus GN=Prkca PE=1 SV=3	6	6	76.851	3968100	9930600	7055100	3460800	0	0	0	5392800		P20444	Prkca	6103650	1348200	4.52726	2.17864	0.0283134	No
O35226	Psmd4	sp|O35226|PSMD4_MOUSE 26S proteasome non-ATPase regulatory subunit 4 OS=Mus musculus GN=Psmd4 PE=1 SV=1	4	4	40.703	30565000	16006000	26358000	20925000	0	10022000	0	10752000		O35226	Psmd4	23463500	5193500	4.51786	2.17564	0.00290014	No
Q8R2V5	Adap2	sp|Q8R2V5|ADAP2_MOUSE Arf-GAP with dual PH domain-containing protein 2 OS=Mus musculus GN=Adap2 PE=1 SV=1	1	1	43.989	8451000	5659700	3676400	4526300	0	2927700	0	2051000		Q8R2V5	Adap2	5578350	1244675	4.48177	2.16407	0.00730138	No
Q8K4G5	Ablim1	sp|Q8K4G5|ABLM1_MOUSE Actin-binding LIM protein 1 OS=Mus musculus GN=Ablim1 PE=1 SV=1	11	11	96.804	63077000	10476000	70699000	49832000	0	20919000	0	23072000		Q8K4G5	Ablim1	48521000	10997750	4.4119	2.1414	0.0223309	No
P55096	Abcd3	sp|P55096|ABCD3_MOUSE ATP-binding cassette sub-family D member 3 OS=Mus musculus GN=Abcd3 PE=1 SV=2	7	7	75.474	0	22684000	11667000	7990400	0	9742100	0	0		P55096	Abcd3	10585350	2435525	4.34623	2.11976	0.0876366	No
Q9CR67	Tmem33	sp|Q9CR67|TMM33_MOUSE Transmembrane protein 33 OS=Mus musculus GN=Tmem33 PE=1 SV=1	3	3	28.031	42707000	1719600	18074000	3924700	7795900	7561700	0	0		Q9CR67	Tmem33	16606325	3839400	4.32524	2.11278	0.117689	No
Q7TT50	Cdc42bpb	sp|Q7TT50|MRCKB_MOUSE Serine/threonine-protein kinase MRCK beta OS=Mus musculus GN=Cdc42bpb PE=1 SV=2	21	21	194.75	53630000	136030000	76601000	39533000	8766600	40549000	0	21725000		Q7TT50	Cdc42bpb	76448500	17760150	4.3045	2.10584	0.0217951	No
A2A5R2	Arfgef2	sp|A2A5R2|BIG2_MOUSE Brefeldin A-inhibited guanine nucleotide-exchange protein 2 OS=Mus musculus GN=Arfgef2 PE=1 SV=1	6	5	202.24	0	10879000	25822000	0	0	8635600	0	0		A2A5R2	Arfgef2	9175250	2158900	4.24997	2.08745	0.160342	No
Q9CR57	Rpl14	sp|Q9CR57|RL14_MOUSE 60S ribosomal protein L14 OS=Mus musculus GN=Rpl14 PE=1 SV=3	2	2	23.564	28397000	46888000	51914000	14181000	0	33289000	0	0		Q9CR57	Rpl14	35345000	8322250	4.24705	2.08646	0.0328424	No
Q3UX10	Tubal3	sp|Q3UX10|TBAL3_MOUSE Tubulin alpha chain-like 3 OS=Mus musculus GN=Tubal3 PE=2 SV=2	1	1	49.988	19226000	1584100	0	10102000	0	0	0	7293800		Q3UX10	Tubal3	7728025	1823450	4.23813	2.08343	0.131852	No
Q8R1B4	Eif3c	sp|Q8R1B4|EIF3C_MOUSE Eukaryotic translation initiation factor 3 subunit C OS=Mus musculus GN=Eif3c PE=1 SV=1	12	12	105.53	31311000	107570000	64960000	72780000	0	38003000	0	28130000		Q8R1B4	Eif3c	69155250	16533250	4.1828	2.06447	0.0145228	No
P83510	Tnik	sp|P83510|TNIK_MOUSE Traf2 and NCK-interacting protein kinase OS=Mus musculus GN=Tnik PE=1 SV=2	17	16	150.37	53925000	105660000	116980000	241900000	22898000	48660000	0	52887000		P83510	Tnik	129616250	31111250	4.16622	2.05874	0.0281025	No
P60469	Ppfia3	sp|P60469|LIPA3_MOUSE Liprin-alpha-3 OS=Mus musculus GN=Ppfia3 PE=1 SV=2	22	19	133.42	59880000	58331000	61695000	26647000	10343000	0	0	39654000		P60469	Ppfia3	51638250	12499250	4.13131	2.0466	0.0103415	No
Q9JKK7	Tmod2	sp|Q9JKK7|TMOD2_MOUSE Tropomodulin-2 OS=Mus musculus GN=Tmod2 PE=1 SV=2	10	10	39.51	91289000	97116000	70799000	103810000	0	52248000	0	36844000		Q9JKK7	Tmod2	90753500	22273000	4.0746	2.02666	0.00193584	No
Q9Z2Y3	Homer1	sp|Q9Z2Y3|HOME1_MOUSE Homer protein homolog 1 OS=Mus musculus GN=Homer1 PE=1 SV=2	16	16	41.412	54689000	169790000	73479000	140460000	25374000	50839000	0	31979000		Q9Z2Y3	Homer1	109604500	27048000	4.05222	2.01871	0.0150003	No
Q8BGK5	Slc35f1	sp|Q8BGK5|S35F1_MOUSE Solute carrier family 35 member F1 OS=Mus musculus GN=Slc35f1 PE=1 SV=1	1	1	45.304	0	50097000	0	0	0	12389000	0	0		Q8BGK5	Slc35f1	12524250	3097250	4.04367	2.01566	0.246252	No
P97390	Vps45	sp|P97390|VPS45_MOUSE Vacuolar protein sorting-associated protein 45 OS=Mus musculus GN=Vps45 PE=1 SV=1	6	6	65.052	19982000	9261400	16164000	20056000	0	6670900	0	9541900		P97390	Vps45	16365850	4053200	4.03776	2.01356	0.00627914	No
Q6ZPJ3	Ube2o	sp|Q6ZPJ3|UBE2O_MOUSE (E3-independent) E2 ubiquitin-conjugating enzyme UBE2O OS=Mus musculus GN=Ube2o PE=1 SV=3	25	25	140.83	167330000	220830000	167670000	185470000	40446000	62518000	27389000	57269000		Q6ZPJ3	Ube2o	185325000	46905500	3.95103	1.98223	4.42781e-05	No
Q61937	Npm1	sp|Q61937|NPM_MOUSE Nucleophosmin OS=Mus musculus GN=Npm1 PE=1 SV=1	5	5	32.56	22771000	83804000	37826000	42537000	0	34165000	0	13194000		Q61937	Npm1	46734500	11839750	3.94725	1.98085	0.0316652	No
Q8JZW5	Sh2d5	sp|Q8JZW5|SH2D5_MOUSE SH2 domain-containing protein 5 OS=Mus musculus GN=Sh2d5 PE=1 SV=2	3	3	38.173	11998000	2928000	0	0	0	0	0	3792400		Q8JZW5	Sh2d5	3731500	948100	3.93577	1.97664	0.194259	No
Q8K212	Pacs1	sp|Q8K212|PACS1_MOUSE Phosphofurin acidic cluster sorting protein 1 OS=Mus musculus GN=Pacs1 PE=1 SV=2	23	21	104.83	774920000	309640000	528880000	595880000	202450000	221390000	13764000	128140000		Q8K212	Pacs1	552330000	141436000	3.90516	1.96538	0.00428546	No
O88704	Hcn1	sp|O88704|HCN1_MOUSE Potassium/sodium hyperpolarization-activated cyclic nucleotide-gated channel 1 OS=Mus musculus GN=Hcn1 PE=1 SV=1	10	9	102.43	52388000	39585000	29325000	34635000	0	19417000	0	20688000		O88704	Hcn1	38983250	10026250	3.88812	1.95907	0.00446002	No
A2AWA9	Rabgap1	sp|A2AWA9|RBGP1_MOUSE Rab GTPase-activating protein 1 OS=Mus musculus GN=Rabgap1 PE=1 SV=1	12	12	120.8	45662000	52012000	26950000	24674000	14304000	24116000	0	0		A2AWA9	Rabgap1	37324500	9605000	3.88594	1.95827	0.0107898	No
O54984	Asna1	sp|O54984|ASNA_MOUSE ATPase Asna1 OS=Mus musculus GN=Asna1 PE=1 SV=2	6	6	38.822	52691000	34667000	13447000	23924000	0	17322000	0	14996000		O54984	Asna1	31182250	8079500	3.85943	1.94839	0.0264069	No
Q80UG1	Fads6	sp|Q80UG1|FADS6_MOUSE Fatty acid desaturase 6 OS=Mus musculus GN=Fads6 PE=2 SV=1	1	1	38.83	73249000	0	33635000	0	0	28224000	0	0		Q80UG1	Fads6	26721000	7056000	3.78699	1.92105	0.167844	No
P60335	Pcbp1	sp|P60335|PCBP1_MOUSE Poly(rC)-binding protein 1 OS=Mus musculus GN=Pcbp1 PE=1 SV=1	10	7	37.497	84952000	31510000	48084000	34658000	30684000	22141000	0	0		P60335	Pcbp1	49801000	13206250	3.77102	1.91495	0.0227343	No
Q9EPK2	Rp2	sp|Q9EPK2|XRP2_MOUSE Protein XRP2 OS=Mus musculus GN=Rp2 PE=1 SV=3	2	2	39.376	3029800	0	0	4651000	0	0	0	2081900		Q9EPK2	Rp2	1920200	520475	3.68932	1.88336	0.156081	No
P62858	Rps28	sp|P62858|RS28_MOUSE 40S ribosomal protein S28 OS=Mus musculus GN=Rps28 PE=1 SV=1	1	1	7.8409	2978100	0	3370300	0	0	1735800	0	0		P62858	Rps28	1587100	433950	3.65733	1.87079	0.150061	No
O08756	Hsd17b10	sp|O08756|HCD2_MOUSE 3-hydroxyacyl-CoA dehydrogenase type-2 OS=Mus musculus GN=Hsd17b10 PE=1 SV=4	4	4	27.418	17463000	27442000	19831000	24906000	19761000	4781500	0	0		O08756	Hsd17b10	22410500	6135625	3.65252	1.86889	0.0102257	No
Q3USB7	Plcl1	sp|Q3USB7|PLCL1_MOUSE Inactive phospholipase C-like protein 1 OS=Mus musculus GN=Plcl1 PE=1 SV=3	2	2	122.67	7125200	5311300	4544200	0	0	2789300	0	1861100		Q3USB7	Plcl1	4245175	1162600	3.65145	1.86847	0.0570318	No
P31324	Prkar2b	sp|P31324|KAP3_MOUSE cAMP-dependent protein kinase type II-beta regulatory subunit OS=Mus musculus GN=Prkar2b PE=1 SV=3	13	13	46.167	1102600000	576170000	1061500000	280000000	179970000	227580000	213760000	212320000		P31324	Prkar2b	755067500	208407500	3.62303	1.8572	0.0166079	No
P58771	Tpm1	sp|P58771|TPM1_MOUSE Tropomyosin alpha-1 chain OS=Mus musculus GN=Tpm1 PE=1 SV=1;sp|P58774|TPM2_MOUSE Tropomyosin beta chain OS=Mus musculus GN=Tpm2 PE=1 SV=1;	5	3	32.68	68971000	0	37513000	49200000	0	43251000	0	0		P58771	Tpm1	38921000	10812750	3.59955	1.84782	0.0856474	No
Q8BXN9	Tmem87a	sp|Q8BXN9|TM87A_MOUSE Transmembrane protein 87A OS=Mus musculus GN=Tmem87a PE=1 SV=1	1	1	63.379	6027500	0	2623100	0	0	2435900	0	0		Q8BXN9	Tmem87a	2162650	608975	3.5513	1.82835	0.177907	No
Q58A65	Spag9	sp|Q58A65|JIP4_MOUSE C-Jun-amino-terminal kinase-interacting protein 4 OS=Mus musculus GN=Spag9 PE=1 SV=2	24	20	146.22	84378000	163870000	116240000	83588000	65515000	27734000	0	33445000		Q58A65	Spag9	112019000	31673500	3.53668	1.8224	0.00667893	No
Q99KJ8	Dctn2	sp|Q99KJ8|DCTN2_MOUSE Dynactin subunit 2 OS=Mus musculus GN=Dctn2 PE=1 SV=3	11	11	44.116	103570000	39906000	93926000	50233000	7989400	42066000	0	31385000		Q99KJ8	Dctn2	71908750	20360100	3.53185	1.82042	0.0161089	No
P59644	Inpp5j	sp|P59644|PI5PA_MOUSE Phosphatidylinositol 4,5-bisphosphate 5-phosphatase A OS=Mus musculus GN=Inpp5j PE=1 SV=2	4	4	107.54	0	8581700	13860000	0	0	6365700	0	0		P59644	Inpp5j	5610425	1591425	3.52541	1.81779	0.163492	No
Q3UDP0	Wdr41	sp|Q3UDP0|WDR41_MOUSE WD repeat-containing protein 41 OS=Mus musculus GN=Wdr41 PE=1 SV=1	2	2	51.51	0	7786700	0	0	2215100	0	0	0		Q3UDP0	Wdr41	1946675	553775	3.51528	1.81364	0.258512	No
Q8C8R3	Ank2	sp|Q8C8R3|ANK2_MOUSE Ankyrin-2 OS=Mus musculus GN=Ank2 PE=1 SV=2	150	138	426.26	5282000000	5490300000	4897800000	4347400000	1525500000	1754500000	498560000	1938900000		Q8C8R3	Ank2	5004375000	1429365000	3.50112	1.80782	6.11583e-05	No
Q61165	Slc9a1	sp|Q61165|SL9A1_MOUSE Sodium/hydrogen exchanger 1 OS=Mus musculus GN=Slc9a1 PE=1 SV=1	11	11	91.467	113520000	84142000	49827000	22682000	35186000	17934000	0	24337000		Q61165	Slc9a1	67542750	19364250	3.48801	1.80241	0.0314885	No
P35979	Rpl12	sp|P35979|RL12_MOUSE 60S ribosomal protein L12 OS=Mus musculus GN=Rpl12 PE=1 SV=2	5	5	17.804	13997000	3119400	17215000	9749500	0	12708000	0	0		P35979	Rpl12	11020225	3177000	3.46875	1.79442	0.0624919	No
Q8BRV5	Kiaa1671	sp|Q8BRV5|K1671_MOUSE Uncharacterized protein KIAA1671 OS=Mus musculus GN=Kiaa1671 PE=2 SV=1	1	1	34.668	0	0	139980000	112970000	0	72978000	0	0		Q8BRV5	Kiaa1671	63237500	18244500	3.46611	1.79332	0.158274	No
Q80W47	Wipi2	sp|Q80W47|WIPI2_MOUSE WD repeat domain phosphoinositide-interacting protein 2 OS=Mus musculus GN=Wipi2 PE=1 SV=1	6	6	48.477	0	49355000	52482000	97973000	0	0	0	58192000		Q80W47	Wipi2	49952500	14548000	3.43363	1.77974	0.101223	No
P62069	Usp46	sp|P62069|UBP46_MOUSE Ubiquitin carboxyl-terminal hydrolase 46 OS=Mus musculus GN=Usp46 PE=1 SV=1;sp|Q9D9M2|UBP12_MOUSE Ubiquitin carboxyl-terminal hydrolase 12 OS=Mus musculus GN=Usp12 PE=2 SV=2	4	4	42.442	4856900	9261400	7391200	6520400	3302200	4862400	0	0		P62069	Usp46	7007475	2041150	3.4331	1.77951	0.00870197	No
Q2PFD7	Psd3	sp|Q2PFD7|PSD3_MOUSE PH and SEC7 domain-containing protein 3 OS=Mus musculus GN=Psd3 PE=1 SV=2	16	16	114.72	214200000	338960000	209970000	274180000	31288000	103850000	26421000	143160000		Q2PFD7	Psd3	259327500	76179750	3.40415	1.7673	0.00228069	No
Q923T9	Camk2g	sp|Q923T9|KCC2G_MOUSE Calcium/calmodulin-dependent protein kinase type II subunit gamma OS=Mus musculus GN=Camk2g PE=1 SV=1	5	5	59.606	41674000	34466000	17573000	54196000	0	28038000	0	15648000		Q923T9	Camk2g	36977250	10921500	3.38573	1.75947	0.0218161	No
Q9CZC8	Scrn1	sp|Q9CZC8|SCRN1_MOUSE Secernin-1 OS=Mus musculus GN=Scrn1 PE=1 SV=1	12	12	46.325	215100000	175010000	137350000	182030000	46323000	97371000	41746000	25224000		Q9CZC8	Scrn1	177372500	52666000	3.36787	1.75184	0.000694208	No
P61211	Arl1	sp|P61211|ARL1_MOUSE ADP-ribosylation factor-like protein 1 OS=Mus musculus GN=Arl1 PE=1 SV=1	1	1	20.411	27962000	0	14706000	0	0	12706000	0	0		P61211	Arl1	10667000	3176500	3.3581	1.74764	0.176422	No
Q6PB44	Ptpn23	sp|Q6PB44|PTN23_MOUSE Tyrosine-protein phosphatase non-receptor type 23 OS=Mus musculus GN=Ptpn23 PE=1 SV=2	19	19	185.21	25208000	85662000	57546000	20001000	19793000	22738000	0	13830000		Q6PB44	Ptpn23	47104250	14090250	3.34304	1.74116	0.0431889	No
Q8CCT4	Tceal5	sp|Q8CCT4|TCAL5_MOUSE Transcription elongation factor A protein-like 5 OS=Mus musculus GN=Tceal5 PE=1 SV=1	6	3	22.038	16650000	56822000	19332000	7258600	0	8739100	14148000	7075300		Q8CCT4	Tceal5	25015650	7490600	3.33961	1.73968	0.0859024	No
Q68ED2	Grm7	sp|Q68ED2|GRM7_MOUSE Metabotropic glutamate receptor 7 OS=Mus musculus GN=Grm7 PE=1 SV=1	6	6	102.22	33765000	0	22238000	0	9916000	7043300	0	0		Q68ED2	Grm7	14000750	4239825	3.3022	1.72343	0.154582	No
Q3TIU4	Pde12	sp|Q3TIU4|PDE12_MOUSE 2,5-phosphodiesterase 12 OS=Mus musculus GN=Pde12 PE=1 SV=2	3	3	67.513	6833200	1375300	3444400	0	3533400	0	0	0		Q3TIU4	Pde12	2913225	883350	3.29793	1.72156	0.142409	No
P61793	Lpar1	sp|P61793|LPAR1_MOUSE Lysophosphatidic acid receptor 1 OS=Mus musculus GN=Lpar1 PE=1 SV=1	2	2	41.119	0	64196000	0	0	10856000	8698000	0	0		P61793	Lpar1	16049000	4888500	3.28301	1.71502	0.259564	No
Q01853	Vcp	sp|Q01853|TERA_MOUSE Transitional endoplasmic reticulum ATPase OS=Mus musculus GN=Vcp PE=1 SV=4	37	37	89.321	315530000	503460000	566940000	574190000	129090000	215570000	33057000	220590000		Q01853	Vcp	490030000	149576750	3.27611	1.71198	0.00193465	No
Q8R0S2	Iqsec1	sp|Q8R0S2|IQEC1_MOUSE IQ motif and SEC7 domain-containing protein 1 OS=Mus musculus GN=Iqsec1 PE=1 SV=2	20	20	108.01	158520000	204230000	264260000	272830000	32360000	105160000	19859000	118610000		Q8R0S2	Iqsec1	224960000	68997250	3.26042	1.70506	0.00270799	No
P97393	Arhgap5	sp|P97393|RHG05_MOUSE Rho GTPase-activating protein 5 OS=Mus musculus GN=Arhgap5 PE=1 SV=2	7	7	172.11	21855000	3544100	10938000	44062000	0	7258300	0	17537000		P97393	Arhgap5	20099775	6198825	3.24251	1.69711	0.102008	No
O70194	Eif3d	sp|O70194|EIF3D_MOUSE Eukaryotic translation initiation factor 3 subunit D OS=Mus musculus GN=Eif3d PE=1 SV=2	4	4	63.988	0	39011000	0	58710000	0	20646000	0	9501500		O70194	Eif3d	24430250	7536875	3.24143	1.69663	0.158318	No
P26048	Gabra2	sp|P26048|GBRA2_MOUSE Gamma-aminobutyric acid receptor subunit alpha-2 OS=Mus musculus GN=Gabra2 PE=1 SV=1	2	2	51.138	79638000	20500000	47318000	57709000	34832000	0	9860800	18679000		P26048	Gabra2	51291250	15842950	3.23748	1.69487	0.0241046	No
Q6P4T2	Snrnp200	sp|Q6P4T2|U520_MOUSE U5 small nuclear ribonucleoprotein 200 kDa helicase OS=Mus musculus GN=Snrnp200 PE=1 SV=1	12	12	244.54	17627000	18649000	42150000	21296000	15356000	15521000	0	0		Q6P4T2	Snrnp200	24930500	7719250	3.22965	1.69138	0.02833	No
Q6PHZ2	Camk2d	sp|Q6PHZ2|KCC2D_MOUSE Calcium/calmodulin-dependent protein kinase type II subunit delta OS=Mus musculus GN=Camk2d PE=1 SV=1	5	5	56.369	0	15839000	19815000	0	0	11043000	0	0		Q6PHZ2	Camk2d	8913500	2760750	3.22865	1.69093	0.168456	No
Q9R226	Khdrbs3	sp|Q9R226|KHDR3_MOUSE KH domain-containing, RNA-binding, signal transduction-associated protein 3 OS=Mus musculus GN=Khdrbs3 PE=1 SV=1	2	2	38.807	0	3499100	0	8475000	0	3725400	0	0		Q9R226	Khdrbs3	2993525	931350	3.21418	1.68445	0.193433	No
P16388	Kcna1	sp|P16388|KCNA1_MOUSE Potassium voltage-gated channel subfamily A member 1 OS=Mus musculus GN=Kcna1 PE=1 SV=1;sp|P16390|KCNA3_MOUSE Potassium voltage-gated channel subfamily A member 3 OS=Mus musculus GN=Kcna3 PE=1 SV=3	11	5	56.409	131530000	31274000	83312000	68193000	0	29574000	15821000	52413000		P16388	Kcna1	78577250	24452000	3.21353	1.68416	0.0305997	No
Q5IR70	Cage1	sp|Q5IR70|CAGE1_MOUSE Cancer-associated gene 1 protein homolog OS=Mus musculus GN=Cage1 PE=1 SV=2	1	1	97.034	84220000	0	0	50827000	0	0	0	42084000		Q5IR70	Cage1	33761750	10521000	3.20899	1.68212	0.177332	No
Q9CR20	Ier3ip1	sp|Q9CR20|IR3IP_MOUSE Immediate early response 3-interacting protein 1 OS=Mus musculus GN=Ier3ip1 PE=3 SV=1	2	2	9.0167	0	6798900	14861000	13036000	0	10837000	0	0		Q9CR20	Ier3ip1	8673975	2709250	3.20161	1.6788	0.108383	No
P17183	Eno2	sp|P17183|ENOG_MOUSE Gamma-enolase OS=Mus musculus GN=Eno2 PE=1 SV=2	14	14	47.296	428080000	691500000	535600000	745310000	358830000	267230000	73520000	51210000		P17183	Eno2	600122500	187697500	3.19729	1.67685	0.00374584	No
Q62205	Scn9a	sp|Q62205|SCN9A_MOUSE Sodium channel protein type 9 subunit alpha OS=Mus musculus GN=Scn9a PE=1 SV=2	10	5	225.81	68102000	80800000	91572000	70495000	48633000	28411000	0	20350000		Q62205	Scn9a	77742250	24348500	3.1929	1.67487	0.00169581	No
P63028	Tpt1	sp|P63028|TCTP_MOUSE Translationally-controlled tumor protein OS=Mus musculus GN=Tpt1 PE=1 SV=1	2	2	19.462	19767000	3403100	23838000	36336000	0	12701000	0	13451000		P63028	Tpt1	20836025	6538000	3.18691	1.67216	0.057788	No
P62192	Psmc1	sp|P62192|PRS4_MOUSE 26S protease regulatory subunit 4 OS=Mus musculus GN=Psmc1 PE=1 SV=1	7	7	49.184	0	13959000	26617000	39784000	12567000	12837000	0	0		P62192	Psmc1	20090000	6351000	3.16328	1.66142	0.0945838	No
Q8R464	Cadm4	sp|Q8R464|CADM4_MOUSE Cell adhesion molecule 4 OS=Mus musculus GN=Cadm4 PE=1 SV=1	4	4	42.723	21323000	23713000	20463000	12857000	0	0	0	24773000		Q8R464	Cadm4	19589000	6193250	3.16296	1.66128	0.0447885	No
Q80U28	Madd	sp|Q80U28|MADD_MOUSE MAP kinase-activating death domain protein OS=Mus musculus GN=Madd PE=1 SV=2	32	32	175.18	243930000	177790000	183430000	181640000	54931000	90804000	0	103980000		Q80U28	Madd	196697500	62428750	3.15075	1.6557	0.0015346	No
Q8CI71	Vps50	sp|Q8CI71|VPS50_MOUSE Syndetin OS=Mus musculus GN=Vps50 PE=1 SV=2	3	3	111.17	0	0	5798700	4574300	0	0	0	3328900		Q8CI71	Vps50	2593250	832225	3.11604	1.63972	0.174135	No
Q9R1Q8	Tagln3	sp|Q9R1Q8|TAGL3_MOUSE Transgelin-3 OS=Mus musculus GN=Tagln3 PE=1 SV=1	10	10	22.47	201420000	185740000	235330000	250940000	29288000	118570000	45757000	87069000		Q9R1Q8	Tagln3	218357500	70171000	3.11179	1.63775	0.000531362	No
Q3UMB9	Kiaa1033	sp|Q3UMB9|WASH7_MOUSE WASH complex subunit 7 OS=Mus musculus GN=Kiaa1033 PE=1 SV=2	4	4	136.37	0	14122000	4330700	0	0	5972100	0	0		Q3UMB9	Kiaa1033	4613175	1493025	3.08982	1.62752	0.212685	No
Q8CDN6	Txnl1	sp|Q8CDN6|TXNL1_MOUSE Thioredoxin-like protein 1 OS=Mus musculus GN=Txnl1 PE=1 SV=3	13	13	32.237	76778000	26227000	183630000	162970000	43942000	68097000	0	33612000		Q8CDN6	Txnl1	112401250	36412750	3.08687	1.62614	0.0513539	No
P42932	Cct8	sp|P42932|TCPQ_MOUSE T-complex protein 1 subunit theta OS=Mus musculus GN=Cct8 PE=1 SV=3	21	21	59.555	408970000	388620000	360070000	301960000	114680000	226950000	0	133880000		P42932	Cct8	364905000	118877500	3.06959	1.61805	0.00162173	No
Q8C7M3	Trim9	sp|Q8C7M3|TRIM9_MOUSE E3 ubiquitin-protein ligase TRIM9 OS=Mus musculus GN=Trim9 PE=1 SV=2	7	7	90.869	24605000	0	22516000	20917000	5081200	11133000	0	5990100		Q8C7M3	Trim9	17009500	5551075	3.06418	1.6155	0.0560448	No
Q6ZQ82	Arhgap26	sp|Q6ZQ82|RHG26_MOUSE Rho GTPase-activating protein 26 OS=Mus musculus GN=Arhgap26 PE=1 SV=3	4	4	92.07	4752600	0	5104300	11747000	0	0	0	7096900		Q6ZQ82	Arhgap26	5400975	1774225	3.04413	1.60603	0.13581	No
P42208	2020-09-02	sp|P42208|SEPT2_MOUSE Septin-2 OS=Mus musculus GN=Sept2 PE=1 SV=2	7	7	41.525	28892000	21390000	35524000	24084000	0	23303000	0	12870000		P42208	2020-09-02	27472500	9043250	3.0379	1.60307	0.0143249	No
Q5SRX1	Tom1l2	sp|Q5SRX1|TM1L2_MOUSE TOM1-like protein 2 OS=Mus musculus GN=Tom1l2 PE=1 SV=1	12	12	55.662	62623000	53980000	90286000	59475000	26913000	29174000	0	31990000		Q5SRX1	Tom1l2	66591000	22019250	3.02422	1.59656	0.00332529	No
Q641P0	Actr3b	sp|Q641P0|ARP3B_MOUSE Actin-related protein 3B OS=Mus musculus GN=Actr3b PE=1 SV=1	4	4	47.579	25613000	0	0	10379000	0	0	0	11920000		Q641P0	Actr3b	8998000	2980000	3.01946	1.59429	0.203422	No
Q91YE6	Ipo9	sp|Q91YE6|IPO9_MOUSE Importin-9 OS=Mus musculus GN=Ipo9 PE=1 SV=3	3	3	116.05	0	7829100	8226300	3685700	0	0	0	6558000		Q91YE6	Ipo9	4935275	1639500	3.01023	1.58987	0.120992	No
O70133	Dhx9	sp|O70133|DHX9_MOUSE ATP-dependent RNA helicase A OS=Mus musculus GN=Dhx9 PE=1 SV=2	23	23	149.47	218540000	136780000	209580000	210430000	55249000	104030000	0	98772000		O70133	Dhx9	193832500	64512750	3.00456	1.58715	0.00284019	No
Q5DQR4	Stxbp5l	sp|Q5DQR4|STB5L_MOUSE Syntaxin-binding protein 5-like OS=Mus musculus GN=Stxbp5l PE=1 SV=1	13	13	131.84	43294000	147360000	49054000	53148000	19108000	40450000	14841000	23540000		Q5DQR4	Stxbp5l	73214000	24484750	2.99019	1.58024	0.0518753	No
P03995	Gfap	sp|P03995|GFAP_MOUSE Glial fibrillary acidic protein OS=Mus musculus GN=Gfap PE=1 SV=4	15	15	49.899	285930000	236600000	234800000	225250000	0	29757000	268000000	32972000		P03995	Gfap	245645000	82682250	2.97095	1.57093	0.0215018	No
Q8BHN3	Ganab	sp|Q8BHN3|GANAB_MOUSE Neutral alpha-glucosidase AB OS=Mus musculus GN=Ganab PE=1 SV=1	13	13	106.91	11725000	8933500	24826000	23647000	0	0	0	23521000		Q8BHN3	Ganab	17282875	5880250	2.93914	1.55539	0.0808589	No
Q8R404	Mic13	sp|Q8R404|MIC13_MOUSE MICOS complex subunit MIC13 OS=Mus musculus GN=Mic13 PE=1 SV=1	1	1	13.373	0	20032000	0	12840000	0	11228000	0	0		Q8R404	Mic13	8218000	2807000	2.92768	1.54976	0.189753	No
O88643	Pak1	sp|O88643|PAK1_MOUSE Serine/threonine-protein kinase PAK 1 OS=Mus musculus GN=Pak1 PE=1 SV=1	9	5	60.736	60501000	24444000	32936000	46346000	0	28858000	0	27249000		O88643	Pak1	41056750	14026750	2.92703	1.54944	0.0270529	No
Q9EP53	Tsc1	sp|Q9EP53|TSC1_MOUSE Hamartin OS=Mus musculus GN=Tsc1 PE=1 SV=1	9	9	128.74	23146000	28094000	9560500	11435000	0	14190000	0	10534000		Q9EP53	Tsc1	18058875	6181000	2.92168	1.5468	0.0430186	No
P25444	Rps2	sp|P25444|RS2_MOUSE 40S ribosomal protein S2 OS=Mus musculus GN=Rps2 PE=1 SV=3	5	5	31.231	89860000	24258000	75237000	57022000	0	62634000	0	21751000		P25444	Rps2	61594250	21096250	2.91968	1.54581	0.0474565	No
Q9WUK2	Eif4h	sp|Q9WUK2|IF4H_MOUSE Eukaryotic translation initiation factor 4H OS=Mus musculus GN=Eif4h PE=1 SV=3	3	3	27.341	0	19828000	15428000	13397000	6808900	9888500	0	0		Q9WUK2	Eif4h	12163250	4174350	2.91381	1.54291	0.0786237	No
P28028	Braf	sp|P28028|BRAF_MOUSE Serine/threonine-protein kinase B-raf OS=Mus musculus GN=Braf PE=1 SV=3	13	11	88.779	128420000	137990000	97562000	119430000	88528000	77904000	0	0		P28028	Braf	120850500	41608000	2.9045	1.53829	0.0106535	No
Q6PFE3	Rad54b	sp|Q6PFE3|RA54B_MOUSE DNA repair and recombination protein RAD54B OS=Mus musculus GN=Rad54b PE=2 SV=1	1	1	99.337	0	48331000	43956000	17216000	0	14359000	0	23392000		Q6PFE3	Rad54b	27375750	9437750	2.90066	1.53638	0.105203	No
O54950	Prkag1	sp|O54950|AAKG1_MOUSE 5-AMP-activated protein kinase subunit gamma-1 OS=Mus musculus GN=Prkag1 PE=1 SV=2	2	1	37.52	18472000	3850000	7471400	7558300	0	12881000	0	0		O54950	Prkag1	9337925	3220250	2.89975	1.53593	0.112116	No
Q9EQU5	Set	sp|Q9EQU5|SET_MOUSE Protein SET OS=Mus musculus GN=Set PE=1 SV=1	4	4	33.377	0	0	11078000	13260000	0	0	0	8404900		Q9EQU5	Set	6084500	2101225	2.89569	1.53391	0.185353	No
Q9DCF9	Ssr3	sp|Q9DCF9|SSRG_MOUSE Translocon-associated protein subunit gamma OS=Mus musculus GN=Ssr3 PE=1 SV=1	1	1	21.064	11225000	23454000	8135900	12182000	0	9740400	0	9331400		Q9DCF9	Ssr3	13749225	4767950	2.88368	1.52791	0.0418471	No
Q99J21	Mcoln1	sp|Q99J21|MCLN1_MOUSE Mucolipin-1 OS=Mus musculus GN=Mcoln1 PE=1 SV=1	1	1	65.505	35005000	0	0	0	0	0	0	12174000		Q99J21	Mcoln1	8751250	3043500	2.87539	1.52376	0.280251	No
Q9CZJ2	Hspa12b	sp|Q9CZJ2|HS12B_MOUSE Heat shock 70 kDa protein 12B OS=Mus musculus GN=Hspa12b PE=1 SV=1	2	2	76.118	5167400	0	0	6776000	0	4162500	0	0		Q9CZJ2	Hspa12b	2985850	1040625	2.86929	1.52069	0.188591	No
P08551	Nefl	sp|P08551|NFL_MOUSE Neurofilament light polypeptide OS=Mus musculus GN=Nefl PE=1 SV=5	28	28	61.508	288170000	440690000	444370000	472070000	134670000	138730000	187410000	112760000		P08551	Nefl	411325000	143392500	2.86853	1.52031	0.000474679	No
Q3UGY8	Arfgef3	sp|Q3UGY8|BIG3_MOUSE Brefeldin A-inhibited guanine nucleotide-exchange protein 3 OS=Mus musculus GN=Arfgef3 PE=1 SV=1	8	8	240.09	15159000	6633600	5920500	16594000	0	9024700	0	6519400		Q3UGY8	Arfgef3	11076775	3886025	2.85041	1.51117	0.0469787	No
Q9CQX2	Cyb5b	sp|Q9CQX2|CYB5B_MOUSE Cytochrome b5 type B OS=Mus musculus GN=Cyb5b PE=1 SV=1	3	3	16.318	10266000	0	23886000	8370200	0	0	0	14925000		Q9CQX2	Cyb5b	10630550	3731250	2.84906	1.51049	0.154131	No
D3Z7H4	Gsg1l	sp|D3Z7H4|GSG1L_MOUSE Germ cell-specific gene 1-like protein OS=Mus musculus GN=Gsg1l PE=1 SV=2	2	2	35.889	11229000	5442800	0	0	0	5857000	0	0		D3Z7H4	Gsg1l	4167950	1464250	2.84647	1.50918	0.205067	No
P63080	Gabrb3	sp|P63080|GBRB3_MOUSE Gamma-aminobutyric acid receptor subunit beta-3 OS=Mus musculus GN=Gabrb3 PE=2 SV=1	4	4	54.165	82522000	0	24004000	31344000	28827000	19813000	0	0		P63080	Gabrb3	34467500	12160000	2.8345	1.50309	0.14031	No
Q99K70	Rragc	sp|Q99K70|RRAGC_MOUSE Ras-related GTP-binding protein C OS=Mus musculus GN=Rragc PE=1 SV=1;sp|Q7TT45|RRAGD_MOUSE Ras-related GTP-binding protein D OS=Mus musculus GN=Rragd PE=2 SV=2	5	5	44.12	14544000	0	11647000	17472000	0	15427000	0	0		Q99K70	Rragc	10915750	3856750	2.8303	1.50095	0.120804	No
Q8C3Q5	Shisa7	sp|Q8C3Q5|SHSA7_MOUSE Protein shisa-7 OS=Mus musculus GN=Shisa7 PE=1 SV=3	4	4	58.333	0	0	15481000	16338000	0	11367000	0	0		Q8C3Q5	Shisa7	7954750	2841750	2.79924	1.48504	0.190283	No
O35295	Purb	sp|O35295|PURB_MOUSE Transcriptional activator protein Pur-beta OS=Mus musculus GN=Purb PE=1 SV=3	7	7	33.901	74048000	235650000	75840000	69515000	31699000	47975000	48740000	34453000		O35295	Purb	113763250	40716750	2.79402	1.48234	0.0621474	No
Q3U7U3	Fbxo7	sp|Q3U7U3|FBX7_MOUSE F-box only protein 7 OS=Mus musculus GN=Fbxo7 PE=1 SV=2	3	3	57.648	15199000	3022700	6409600	5957500	5356600	5640500	0	0		Q3U7U3	Fbxo7	7647200	2749275	2.78153	1.47588	0.0808482	No
Q8R127	Sccpdh	sp|Q8R127|SCPDL_MOUSE Saccharopine dehydrogenase-like oxidoreductase OS=Mus musculus GN=Sccpdh PE=1 SV=1	6	6	47.129	0	13889000	0	0	4997400	0	0	0		Q8R127	Sccpdh	3472250	1249350	2.77925	1.47469	0.284485	No
P0C7L0	Wipf3	sp|P0C7L0|WIPF3_MOUSE WAS/WASL-interacting protein family member 3 OS=Mus musculus GN=Wipf3 PE=1 SV=1	6	6	49.452	15367000	12635000	0	0	0	0	0	10093000		P0C7L0	Wipf3	7000500	2523250	2.7744	1.47217	0.193342	No
Q9WTU3	Scn8a	sp|Q9WTU3|SCN8A_MOUSE Sodium channel protein type 8 subunit alpha OS=Mus musculus GN=Scn8a PE=1 SV=1	7	6	225.14	0	0	17700000	19743000	13534000	0	0	0		Q9WTU3	Scn8a	9360750	3383500	2.76659	1.46811	0.192834	No
Q9D6K8	Fundc2	sp|Q9D6K8|FUND2_MOUSE FUN14 domain-containing protein 2 OS=Mus musculus GN=Fundc2 PE=1 SV=1	2	2	16.564	32828000	9524600	15252000	16425000	19254000	0	0	7518600		Q9D6K8	Fundc2	18507400	6693150	2.76513	1.46734	0.0656119	No
P35969	Flt1	sp|P35969|VGFR1_MOUSE Vascular endothelial growth factor receptor 1 OS=Mus musculus GN=Flt1 PE=1 SV=1	2	2	149.87	0	0	67661000	95561000	0	59249000	0	0		P35969	Flt1	40805500	14812250	2.75485	1.46197	0.197718	No
Q61290	Cacna1e	sp|Q61290|CAC1E_MOUSE Voltage-dependent R-type calcium channel subunit alpha-1E OS=Mus musculus GN=Cacna1e PE=1 SV=1	21	20	257.23	119120000	41280000	87131000	68761000	44551000	39451000	0	31056000		Q61290	Cacna1e	79073000	28764500	2.74898	1.4589	0.0195965	No
Q9R0D8	Wdr54	sp|Q9R0D8|WDR54_MOUSE WD repeat-containing protein 54 OS=Mus musculus GN=Wdr54 PE=1 SV=1	5	5	35.612	74434000	25729000	66634000	17101000	25625000	21997000	0	19874000		Q9R0D8	Wdr54	45974500	16874000	2.72458	1.44603	0.0546192	No
O35083	Agpat1	sp|O35083|PLCA_MOUSE 1-acyl-sn-glycerol-3-phosphate acyltransferase alpha OS=Mus musculus GN=Agpat1 PE=1 SV=1	3	3	31.709	18010000	36155000	8927700	19829000	14060000	16378000	0	0		O35083	Agpat1	20730425	7609500	2.72428	1.44588	0.0588364	No
Q920B9	Supt16h	sp|Q920B9|SP16H_MOUSE FACT complex subunit SPT16 OS=Mus musculus GN=Supt16h PE=1 SV=2	3	3	119.82	5569600	0	0	0	0	2046100	0	0		Q920B9	Supt16h	1392400	511525	2.72206	1.4447	0.287159	No
P98086	C1qa	sp|P98086|C1QA_MOUSE Complement C1q subcomponent subunit A OS=Mus musculus GN=C1qa PE=1 SV=2	5	5	25.974	97039000	94890000	32089000	102590000	53658000	29638000	0	37007000		P98086	C1qa	81652000	30075750	2.71488	1.44089	0.0210375	No
Q14BI2	Grm2	sp|Q14BI2|GRM2_MOUSE Metabotropic glutamate receptor 2 OS=Mus musculus GN=Grm2 PE=1 SV=2	9	9	95.886	34893000	22511000	14872000	23603000	0	18964000	0	16378000		Q14BI2	Grm2	23969750	8835500	2.71289	1.43983	0.0305857	No
Q9D1E6	Tbcb	sp|Q9D1E6|TBCB_MOUSE Tubulin-folding cofactor B OS=Mus musculus GN=Tbcb PE=1 SV=2	6	6	27.385	54980000	99240000	39098000	62459000	34980000	59511000	0	0		Q9D1E6	Tbcb	63944250	23622750	2.70689	1.43664	0.0409611	No
Q8R5H6	Wasf1	sp|Q8R5H6|WASF1_MOUSE Wiskott-Aldrich syndrome protein family member 1 OS=Mus musculus GN=Wasf1 PE=1 SV=2	6	6	61.508	25203000	10974000	22062000	25002000	9790900	9842100	0	11249000		Q8R5H6	Wasf1	20810250	7720500	2.69545	1.43053	0.0107615	No
Q9Z351	Kcnq2	sp|Q9Z351|KCNQ2_MOUSE Potassium voltage-gated channel subfamily KQT member 2 OS=Mus musculus GN=Kcnq2 PE=1 SV=1	6	6	84.449	14053000	7478300	65458000	55553000	0	26662000	0	26417000		Q9Z351	Kcnq2	35635575	13269750	2.68547	1.42518	0.111469	No
P15388	Kcnc1	sp|P15388|KCNC1_MOUSE Potassium voltage-gated channel subfamily C member 1 OS=Mus musculus GN=Kcnc1 PE=1 SV=1	3	3	57.928	0	0	8050800	6351300	5406600	0	0	0		P15388	Kcnc1	3600525	1351650	2.6638	1.41349	0.201836	No
E9Q401	Ryr2	sp|E9Q401|RYR2_MOUSE Ryanodine receptor 2 OS=Mus musculus GN=Ryr2 PE=1 SV=1	42	40	564.81	78155000	79294000	134550000	227100000	29387000	124910000	0	41376000		E9Q401	Ryr2	129774750	48918250	2.65289	1.40757	0.0581375	No
P59326	Ythdf1	sp|P59326|YTHD1_MOUSE YTH domain-containing family protein 1 OS=Mus musculus GN=Ythdf1 PE=1 SV=1	6	4	60.878	2134800	0	19123000	21416000	0	16091000	0	0		P59326	Ythdf1	10668450	4022750	2.65203	1.4071	0.18565	No
Q9ERD7	Tubb3	sp|Q9ERD7|TBB3_MOUSE Tubulin beta-3 chain OS=Mus musculus GN=Tubb3 PE=1 SV=1	12	10	50.418	1194600000	725500000	1072300000	749770000	5530000	88270000	1024100000	299700000		Q9ERD7	Tubb3	935542500	354400000	2.63979	1.40042	0.0332221	No
Q3UHD9	Agap2	sp|Q3UHD9|AGAP2_MOUSE Arf-GAP with GTPase, ANK repeat and PH domain-containing protein 2 OS=Mus musculus GN=Agap2 PE=1 SV=1	24	23	124.51	188080000	218140000	206810000	254560000	57802000	113540000	0	158730000		Q3UHD9	Agap2	216897500	82518000	2.62849	1.39423	0.00555365	No
Q8K3W0	Bre	sp|Q8K3W0|BRE_MOUSE BRCA1-A complex subunit BRE OS=Mus musculus GN=Bre PE=1 SV=2	1	1	43.544	5352200	4445200	0	0	0	3733100	0	0		Q8K3W0	Bre	2449350	933275	2.62447	1.39202	0.203991	No
Q8CFI0	Nedd4l	sp|Q8CFI0|NED4L_MOUSE E3 ubiquitin-protein ligase NEDD4-like OS=Mus musculus GN=Nedd4l PE=1 SV=2	5	5	115.42	22515000	24485000	8399700	8476800	9980000	6957900	0	7557300		Q8CFI0	Nedd4l	15969125	6123800	2.60771	1.38279	0.0446987	No
P63137	Gabrb2	sp|P63137|GBRB2_MOUSE Gamma-aminobutyric acid receptor subunit beta-2 OS=Mus musculus GN=Gabrb2 PE=1 SV=2	10	5	59.196	190080000	187640000	208500000	280530000	79733000	123280000	0	135240000		P63137	Gabrb2	216687500	84563250	2.56243	1.35751	0.00628239	No
Q5RJI5	Brsk1	sp|Q5RJI5|BRSK1_MOUSE Serine/threonine-protein kinase BRSK1 OS=Mus musculus GN=Brsk1 PE=1 SV=1	7	7	85.154	0	21421000	17877000	18440000	0	0	0	22537000		Q5RJI5	Brsk1	14434500	5634250	2.56192	1.35723	0.141096	No
O35954	Pitpnm1	sp|O35954|PITM1_MOUSE Membrane-associated phosphatidylinositol transfer protein 1 OS=Mus musculus GN=Pitpnm1 PE=1 SV=1	18	18	134.94	197100000	97016000	100360000	161050000	92820000	80799000	0	43644000		O35954	Pitpnm1	138881500	54315750	2.55693	1.35441	0.0194155	No
Q9Z0P4	Palm	sp|Q9Z0P4|PALM_MOUSE Paralemmin-1 OS=Mus musculus GN=Palm PE=1 SV=1	14	14	41.614	299440000	576650000	324930000	176510000	188110000	156020000	71698000	124030000		Q9Z0P4	Palm	344382500	134964500	2.55165	1.35143	0.0269104	No
Q9CX34	Sugt1	sp|Q9CX34|SGT1_MOUSE Protein SGT1 homolog OS=Mus musculus GN=Sugt1 PE=1 SV=3	6	6	38.158	68075000	39014000	49864000	171120000	39395000	49412000	0	40268000		Q9CX34	Sugt1	82018250	32268750	2.54172	1.34581	0.0868293	No
Q8BMJ2	Lars	sp|Q8BMJ2|SYLC_MOUSE Leucine--tRNA ligase, cytoplasmic OS=Mus musculus GN=Lars PE=1 SV=2	7	7	134.19	14415000	4768100	0	0	0	7575100	0	0		Q8BMJ2	Lars	4795775	1893775	2.53239	1.3405	0.241914	No
Q9DCT8	Crip2	sp|Q9DCT8|CRIP2_MOUSE Cysteine-rich protein 2 OS=Mus musculus GN=Crip2 PE=1 SV=1	7	7	22.727	201320000	63975000	139710000	96764000	43881000	46141000	54011000	55272000		Q9DCT8	Crip2	125442250	49826250	2.51759	1.33205	0.022121	No
Q6PDL0	Dync1li2	sp|Q6PDL0|DC1L2_MOUSE Cytoplasmic dynein 1 light intermediate chain 2 OS=Mus musculus GN=Dync1li2 PE=1 SV=2	12	12	54.218	74680000	18926000	40831000	48512000	0	36962000	0	36112000		Q6PDL0	Dync1li2	45737250	18268500	2.50361	1.32401	0.0644631	No
Q3TZZ7	Esyt2	sp|Q3TZZ7|ESYT2_MOUSE Extended synaptotagmin-2 OS=Mus musculus GN=Esyt2 PE=1 SV=1	8	8	94.138	6538200	8161100	13092000	0	5227100	0	0	5876400		Q3TZZ7	Esyt2	6947825	2775875	2.50293	1.32362	0.116461	No
Q99KC8	Vwa5a	sp|Q99KC8|VMA5A_MOUSE von Willebrand factor A domain-containing protein 5A OS=Mus musculus GN=Vwa5a PE=1 SV=2	8	8	87.142	43164000	10307000	22352000	16577000	0	16510000	0	20473000		Q99KC8	Vwa5a	23100000	9245750	2.49845	1.32103	0.0860991	No
Q8BQP9	Rgs7bp	sp|Q8BQP9|R7BP_MOUSE Regulator of G-protein signaling 7-binding protein OS=Mus musculus GN=Rgs7bp PE=1 SV=1	2	2	29.023	29056000	16521000	62819000	23019000	11238000	13945000	0	27765000		Q8BQP9	Rgs7bp	32853750	13237000	2.48196	1.31148	0.0735269	No
Q9ERL9	Gucy1a3	sp|Q9ERL9|GCYA3_MOUSE Guanylate cyclase soluble subunit alpha-3 OS=Mus musculus GN=Gucy1a3 PE=1 SV=2	10	10	77.587	42421000	61419000	55030000	24966000	14900000	35164000	0	24290000		Q9ERL9	Gucy1a3	45959000	18588500	2.47244	1.30594	0.023334	No
Q9D4C9	Clvs1	sp|Q9D4C9|CLVS1_MOUSE Clavesin-1 OS=Mus musculus GN=Clvs1 PE=1 SV=1	3	3	40.613	11520000	0	6976200	5197700	0	0	0	9629100		Q9D4C9	Clvs1	5923475	2407275	2.46066	1.29904	0.169546	No
P61924	Copz1	sp|P61924|COPZ1_MOUSE Coatomer subunit zeta-1 OS=Mus musculus GN=Copz1 PE=1 SV=1	2	2	20.198	14397000	0	8990500	9913000	6505400	7041500	0	0		P61924	Copz1	8325125	3386725	2.45816	1.29758	0.109375	No
Q8R570	Snap47	sp|Q8R570|SNP47_MOUSE Synaptosomal-associated protein 47 OS=Mus musculus GN=Snap47 PE=1 SV=1	14	14	46.524	241640000	254040000	169390000	106950000	122820000	157080000	0	34254000		Q8R570	Snap47	193005000	78538500	2.45746	1.29717	0.0315083	No
P49025	Cit	sp|P49025|CTRO_MOUSE Citron Rho-interacting kinase OS=Mus musculus GN=Cit PE=1 SV=3	24	24	235.39	41189000	29999000	53875000	39518000	7323500	27833000	0	31838000		P49025	Cit	41145250	16748625	2.45663	1.29668	0.0187424	No
P63141	Kcna2	sp|P63141|KCNA2_MOUSE Potassium voltage-gated channel subfamily A member 2 OS=Mus musculus GN=Kcna2 PE=1 SV=1	4	4	56.7	20414000	0	23616000	23556000	11552000	16084000	0	0		P63141	Kcna2	16896500	6909000	2.44558	1.29018	0.101867	No
Q9WV92	Epb41l3	sp|Q9WV92|E41L3_MOUSE Band 4.1-like protein 3 OS=Mus musculus GN=Epb41l3 PE=1 SV=1	48	41	103.34	3341600000	4461300000	3283800000	3030800000	1763300000	1784900000	574870000	1655100000		Q9WV92	Epb41l3	3529375000	1444542500	2.44325	1.2888	0.00144707	No
Q2NL51	Gsk3a	sp|Q2NL51|GSK3A_MOUSE Glycogen synthase kinase-3 alpha OS=Mus musculus GN=Gsk3a PE=1 SV=2	5	5	51.66	74752000	20310000	41592000	60661000	39250000	26741000	0	15126000		Q2NL51	Gsk3a	49328750	20279250	2.43247	1.28242	0.0458218	No
Q8VEH5	Epm2aip1	sp|Q8VEH5|EPMIP_MOUSE EPM2A-interacting protein 1 OS=Mus musculus GN=Epm2aip1 PE=1 SV=1	2	2	70.095	0	7039400	0	4551300	4765700	0	0	0		Q8VEH5	Epm2aip1	2897675	1191425	2.43211	1.28221	0.225375	No
Q8CCN5	Bcas3	sp|Q8CCN5|BCAS3_MOUSE Breast carcinoma-amplified sequence 3 homolog OS=Mus musculus GN=Bcas3 PE=1 SV=2	11	11	101.02	16717000	102290000	38349000	64390000	27896000	24559000	15940000	22904000		Q8CCN5	Bcas3	55436500	22824750	2.42879	1.28024	0.0648789	No
P11798	Camk2a	sp|P11798|KCC2A_MOUSE Calcium/calmodulin-dependent protein kinase type II subunit alpha OS=Mus musculus GN=Camk2a PE=1 SV=2	14	13	54.114	758670000	1285300000	1349700000	1061700000	185800000	754660000	453540000	442950000		P11798	Camk2a	1113842500	459237500	2.42542	1.27823	0.00506257	No
Q8CIE6	Copa	sp|Q8CIE6|COPA_MOUSE Coatomer subunit alpha OS=Mus musculus GN=Copa PE=1 SV=2	24	24	138.43	224070000	154050000	131520000	129250000	82757000	76291000	0	105000000		Q8CIE6	Copa	159722500	66012000	2.4196	1.27477	0.0129104	No
Q9DC50	Crot	sp|Q9DC50|OCTC_MOUSE Peroxisomal carnitine O-octanoyltransferase OS=Mus musculus GN=Crot PE=1 SV=1	2	2	70.264	4170500	5587500	0	0	0	4055700	0	0		Q9DC50	Crot	2439500	1013925	2.406	1.26663	0.22436	No
Q8C078	Camkk2	sp|Q8C078|KKCC2_MOUSE Calcium/calmodulin-dependent protein kinase kinase 2 OS=Mus musculus GN=Camkk2 PE=1 SV=2	3	3	64.617	4619500	15987000	0	10430000	0	8318800	0	4588000		Q8C078	Camkk2	7759125	3226700	2.40466	1.26583	0.151059	No
O08539	Bin1	sp|O08539|BIN1_MOUSE Myc box-dependent-interacting protein 1 OS=Mus musculus GN=Bin1 PE=1 SV=1	20	18	64.469	458430000	1121300000	706940000	656070000	168840000	264490000	399900000	391750000		O08539	Bin1	735685000	306245000	2.40228	1.2644	0.0142899	No
Q9ERK4	Cse1l	sp|Q9ERK4|XPO2_MOUSE Exportin-2 OS=Mus musculus GN=Cse1l PE=1 SV=1	7	7	110.45	0	0	17549000	10844000	0	11918000	0	0		Q9ERK4	Cse1l	7098250	2979500	2.38236	1.25239	0.231221	No
Q5SYD0	Myo1d	sp|Q5SYD0|MYO1D_MOUSE Unconventional myosin-Id OS=Mus musculus GN=Myo1d PE=1 SV=1	11	11	116.08	0	18571000	19230000	12906000	0	11647000	0	9755900		Q5SYD0	Myo1d	12676750	5350725	2.36916	1.24438	0.113251	No
Q9CQW1	Ykt6	sp|Q9CQW1|YKT6_MOUSE Synaptobrevin homolog YKT6 OS=Mus musculus GN=Ykt6 PE=1 SV=1	9	9	22.314	103210000	44799000	107940000	89520000	41399000	55049000	0	49562000		Q9CQW1	Ykt6	86367250	36502500	2.36606	1.24249	0.0198818	No
Q9D8W7	Ociad2	sp|Q9D8W7|OCAD2_MOUSE OCIA domain-containing protein 2 OS=Mus musculus GN=Ociad2 PE=1 SV=1	4	4	16.925	3891100	13811000	5550800	0	0	0	0	9886000		Q9D8W7	Ociad2	5813225	2471500	2.3521	1.23395	0.207481	No
O88958	Gnpda1	sp|O88958|GNPI1_MOUSE Glucosamine-6-phosphate isomerase 1 OS=Mus musculus GN=Gnpda1 PE=1 SV=3	5	4	32.549	23098000	23070000	26393000	0	0	11276000	0	19654000		O88958	Gnpda1	18140250	7732500	2.34597	1.23019	0.11387	No
Q64434	Ptk6	sp|Q64434|PTK6_MOUSE Protein-tyrosine kinase 6 OS=Mus musculus GN=Ptk6 PE=1 SV=1	1	1	51.972	9158400	0	0	0	3906300	0	0	0		Q64434	Ptk6	2289600	976575	2.34452	1.22929	0.308389	No
Q9D8B4	Ndufa11	sp|Q9D8B4|NDUAB_MOUSE NADH dehydrogenase [ubiquinone] 1 alpha subcomplex subunit 11 OS=Mus musculus GN=Ndufa11 PE=1 SV=2	1	1	14.982	88657000	2914600	55773000	75278000	23566000	28954000	8172900	34304000		Q9D8B4	Ndufa11	55655650	23749225	2.34347	1.22865	0.0778434	No
Q9D1K2	Atp6v1f	sp|Q9D1K2|VATF_MOUSE V-type proton ATPase subunit F OS=Mus musculus GN=Atp6v1f PE=1 SV=2	2	2	13.37	12936000	4066300	8739000	8286800	0	14575000	0	0		Q9D1K2	Atp6v1f	8507025	3643750	2.33469	1.22323	0.138595	No
P56564	Slc1a3	sp|P56564|EAA1_MOUSE Excitatory amino acid transporter 1 OS=Mus musculus GN=Slc1a3 PE=1 SV=2	8	8	59.622	1064500000	521540000	625310000	548450000	340790000	313010000	231280000	297270000		P56564	Slc1a3	689950000	295587500	2.33417	1.22291	0.0111152	No
Q9CZD3	Gars	sp|Q9CZD3|SYG_MOUSE Glycine--tRNA ligase OS=Mus musculus GN=Gars PE=1 SV=1	3	3	81.877	1597200	4605200	2608600	0	0	3783100	0	0		Q9CZD3	Gars	2202750	945775	2.32904	1.21974	0.193965	No
Q8R1Q8	Dync1li1	sp|Q8R1Q8|DC1L1_MOUSE Cytoplasmic dynein 1 light intermediate chain 1 OS=Mus musculus GN=Dync1li1 PE=1 SV=1	12	12	56.614	50523000	10056000	54872000	53533000	12473000	19033000	14879000	26268000		Q8R1Q8	Dync1li1	42246000	18163250	2.32591	1.21779	0.0373867	No
Q9EPN1	Nbea	sp|Q9EPN1|NBEA_MOUSE Neurobeachin OS=Mus musculus GN=Nbea PE=1 SV=1	63	59	326.74	616400000	825920000	600650000	538930000	299570000	417950000	40869000	357470000		Q9EPN1	Nbea	645475000	278964750	2.31382	1.21028	0.00618384	No
P28867	Prkcd	sp|P28867|KPCD_MOUSE Protein kinase C delta type OS=Mus musculus GN=Prkcd PE=1 SV=3	10	10	77.546	35593000	46219000	56600000	67070000	0	55869000	0	33496000		P28867	Prkcd	51370500	22341250	2.29936	1.20123	0.0529571	No
P28740	Kif2a	sp|P28740|KIF2A_MOUSE Kinesin-like protein KIF2A OS=Mus musculus GN=Kif2a PE=1 SV=2	17	17	79.755	201110000	38055000	155010000	144730000	37783000	64195000	19508000	114270000		P28740	Kif2a	134726250	58939000	2.28586	1.19274	0.054045	No
Q5XJY5	Arcn1	sp|Q5XJY5|COPD_MOUSE Coatomer subunit delta OS=Mus musculus GN=Arcn1 PE=1 SV=2	10	10	57.229	20152000	44123000	27905000	12051000	0	22938000	0	22765000		Q5XJY5	Arcn1	26057750	11425750	2.28062	1.18942	0.0872225	No
Q8BIZ1	Anks1b	sp|Q8BIZ1|ANS1B_MOUSE Ankyrin repeat and sterile alpha motif domain-containing protein 1B OS=Mus musculus GN=Anks1b PE=1 SV=3	14	14	139.05	253500000	268820000	185270000	183210000	89316000	163160000	0	138920000		Q8BIZ1	Anks1b	222700000	97849000	2.27596	1.18647	0.0129682	No
Q9QXY6	Ehd3	sp|Q9QXY6|EHD3_MOUSE EH domain-containing protein 3 OS=Mus musculus GN=Ehd3 PE=1 SV=2	11	6	60.82	15268000	27799000	30037000	58118000	15961000	23684000	0	18031000		Q9QXY6	Ehd3	32805500	14419000	2.27516	1.18597	0.0632792	No
Q7TN29	Smap2	sp|Q7TN29|SMAP2_MOUSE Stromal membrane-associated protein 2 OS=Mus musculus GN=Smap2 PE=1 SV=1	5	5	46.577	54687000	15547000	34108000	40726000	0	20478000	17607000	25751000		Q7TN29	Smap2	36267000	15959000	2.27251	1.18429	0.0425619	No
Q9ET43	Cldn12	sp|Q9ET43|CLD12_MOUSE Claudin-12 OS=Mus musculus GN=Cldn12 PE=1 SV=2	1	1	26.994	4546800	0	2904600	0	0	0	0	3288100		Q9ET43	Cldn12	1862850	822025	2.26617	1.18026	0.241834	No
Q60676	Ppp5c	sp|Q60676|PPP5_MOUSE Serine/threonine-protein phosphatase 5 OS=Mus musculus GN=Ppp5c PE=1 SV=3	2	2	56.876	10868000	28318000	8406200	6284400	7592300	7775800	0	8425300		Q60676	Ppp5c	13469150	5948350	2.26435	1.1791	0.107171	No
P57776	Eef1d	sp|P57776|EF1D_MOUSE Elongation factor 1-delta OS=Mus musculus GN=Eef1d PE=1 SV=3	10	8	31.293	78859000	26212000	34419000	31665000	20065000	22905000	0	32622000		P57776	Eef1d	42788750	18898000	2.26419	1.179	0.0687185	No
Q9CQN6	Tmem14c	sp|Q9CQN6|TM14C_MOUSE Transmembrane protein 14C OS=Mus musculus GN=Tmem14c PE=1 SV=1	1	1	11.642	19136000	0	0	6525000	0	11348000	0	0		Q9CQN6	Tmem14c	6415250	2837000	2.26128	1.17714	0.263441	No
Q9QZQ8	H2afy	sp|Q9QZQ8|H2AY_MOUSE Core histone macro-H2A.1 OS=Mus musculus GN=H2afy PE=1 SV=3	5	3	39.735	34513000	13798000	24074000	31166000	10736000	12958000	0	22176000		Q9QZQ8	H2afy	25887750	11467500	2.25749	1.17472	0.0335152	No
Q9WVR4	Fxr2	sp|Q9WVR4|FXR2_MOUSE Fragile X mental retardation syndrome-related protein 2 OS=Mus musculus GN=Fxr2 PE=1 SV=1	6	4	73.742	27616000	0	18882000	0	0	0	0	20603000		Q9WVR4	Fxr2	11624500	5150750	2.25686	1.17431	0.241155	No
Q8BVA2	Tmem222	sp|Q8BVA2|TM222_MOUSE Transmembrane protein 222 OS=Mus musculus GN=Tmem222 PE=1 SV=1	2	2	23.18	0	16517000	0	0	0	0	0	7340300		Q8BVA2	Tmem222	4129250	1835075	2.25018	1.17004	0.314887	No
Q9WVL0	Gstz1	sp|Q9WVL0|MAAI_MOUSE Maleylacetoacetate isomerase OS=Mus musculus GN=Gstz1 PE=1 SV=1	3	3	24.275	0	5566100	3541000	2895500	0	5350500	0	0		Q9WVL0	Gstz1	3000650	1337625	2.24327	1.1656	0.191156	No
Q6NVF0	Ocrl	sp|Q6NVF0|OCRL_MOUSE Inositol polyphosphate 5-phosphatase OCRL-1 OS=Mus musculus GN=Ocrl PE=1 SV=1	12	12	104.28	15776000	22419000	45661000	0	0	18028000	0	19447000		Q6NVF0	Ocrl	20964000	9368750	2.23765	1.16199	0.164554	No
Q3UFF7	Lyplal1	sp|Q3UFF7|LYPL1_MOUSE Lysophospholipase-like protein 1 OS=Mus musculus GN=Lyplal1 PE=1 SV=3	2	2	26.354	0	20973000	0	0	0	0	0	9395700		Q3UFF7	Lyplal1	5243250	2348925	2.23219	1.15846	0.316191	No
Q9QXB9	Drg2	sp|Q9QXB9|DRG2_MOUSE Developmentally-regulated GTP-binding protein 2 OS=Mus musculus GN=Drg2 PE=1 SV=1	4	4	40.718	8403200	0	19154000	15674000	0	6964200	0	12412000		Q9QXB9	Drg2	10807800	4844050	2.23115	1.15779	0.147601	No
Q9D6G9	Cmtm5	sp|Q9D6G9|CKLF5_MOUSE CKLF-like MARVEL transmembrane domain-containing protein 5 OS=Mus musculus GN=Cmtm5 PE=1 SV=1	2	2	17.389	0	0	35566000	10730000	11051000	0	0	9805800		Q9D6G9	Cmtm5	11574000	5214200	2.21971	1.15037	0.251205	No
P61961	Ufm1	sp|P61961|UFM1_MOUSE Ubiquitin-fold modifier 1 OS=Mus musculus GN=Ufm1 PE=1 SV=1	2	2	9.1175	13037000	13943000	8090700	7028600	5068300	4646100	0	9253800		P61961	Ufm1	10524825	4742050	2.21947	1.15021	0.0326158	No
Q62426	Cstb	sp|Q62426|CYTB_MOUSE Cystatin-B OS=Mus musculus GN=Cstb PE=1 SV=1	2	2	11.045	0	0	37139000	59645000	0	0	0	43774000		Q62426	Cstb	24196000	10943500	2.21099	1.14469	0.248451	No
Q9JLB0	Mpp6	sp|Q9JLB0|MPP6_MOUSE MAGUK p55 subfamily member 6 OS=Mus musculus GN=Mpp6 PE=1 SV=1	14	13	62.63	117320000	60107000	92277000	66300000	56352000	72283000	0	24432000		Q9JLB0	Mpp6	84001000	38266750	2.19514	1.13432	0.0352251	No
Q8VDP6	Cdipt	sp|Q8VDP6|CDIPT_MOUSE CDP-diacylglycerol--inositol 3-phosphatidyltransferase OS=Mus musculus GN=Cdipt PE=1 SV=1	2	2	23.599	57575000	17997000	53678000	0	0	0	0	59109000		Q8VDP6	Cdipt	32312500	14777250	2.18664	1.12871	0.210861	No
Q91VZ6	Smap1	sp|Q91VZ6|SMAP1_MOUSE Stromal membrane-associated protein 1 OS=Mus musculus GN=Smap1 PE=1 SV=1	6	5	47.66	150940000	172690000	250700000	182440000	67293000	97330000	82540000	100780000		Q91VZ6	Smap1	189192500	86985750	2.17498	1.121	0.00211507	No
Q64310	Surf4	sp|Q64310|SURF4_MOUSE Surfeit locus protein 4 OS=Mus musculus GN=Surf4 PE=1 SV=1	2	2	30.381	0	0	10434000	0	0	0	0	4836600		Q64310	Surf4	2608500	1209150	2.1573	1.10923	0.321866	No
Q9D3A9	Ttyh1	sp|Q9D3A9|TTYH1_MOUSE Protein tweety homolog 1 OS=Mus musculus GN=Ttyh1 PE=1 SV=1	3	3	49.032	2742700	0	1447000	0	1954200	0	0	0		Q9D3A9	Ttyh1	1047425	488550	2.14395	1.10027	0.260761	No
O88533	Ddc	sp|O88533|DDC_MOUSE Aromatic-L-amino-acid decarboxylase OS=Mus musculus GN=Ddc PE=1 SV=1	14	14	53.873	122030000	105880000	38284000	87635000	52717000	63569000	23013000	25762000		O88533	Ddc	88457250	41265250	2.14363	1.10005	0.0314935	No
Q9JKV5	Scamp4	sp|Q9JKV5|SCAM4_MOUSE Secretory carrier-associated membrane protein 4 OS=Mus musculus GN=Scamp4 PE=1 SV=1	1	1	25.342	58895000	0	26787000	39824000	0	0	0	58855000		Q9JKV5	Scamp4	31376500	14713750	2.13246	1.09252	0.209623	No
Q91YX5	Lpgat1	sp|Q91YX5|LGAT1_MOUSE Acyl-CoA:lysophosphatidylglycerol acyltransferase 1 OS=Mus musculus GN=Lpgat1 PE=1 SV=1	6	6	43.088	8789200	11718000	8953000	8744000	4599300	8476600	0	4846600		Q91YX5	Lpgat1	9551050	4480625	2.13163	1.09196	0.0179068	No
P18052	Ptpra	sp|P18052|PTPRA_MOUSE Receptor-type tyrosine-protein phosphatase alpha OS=Mus musculus GN=Ptpra PE=1 SV=3	7	6	93.696	24413000	19133000	7785000	21447000	11868000	10367000	0	11909000		P18052	Ptpra	18194500	8536000	2.1315	1.09187	0.0410076	No
Q91V36	Nrbp2	sp|Q91V36|NRBP2_MOUSE Nuclear receptor-binding protein 2 OS=Mus musculus GN=Nrbp2 PE=1 SV=2	4	4	57.348	0	1560000	0	10624000	0	5717500	0	0		Q91V36	Nrbp2	3046000	1429375	2.131	1.09153	0.300256	No
Q6PF93	Pik3c3	sp|Q6PF93|PK3C3_MOUSE Phosphatidylinositol 3-kinase catalytic subunit type 3 OS=Mus musculus GN=Pik3c3 PE=1 SV=1	5	5	101.49	7331800	20591000	14902000	11053000	0	14252000	0	11218000		Q6PF93	Pik3c3	13469450	6367500	2.11534	1.08089	0.0900486	No
Q8C1A5	Thop1	sp|Q8C1A5|THOP1_MOUSE Thimet oligopeptidase OS=Mus musculus GN=Thop1 PE=1 SV=1	4	4	78.025	7311800	0	0	0	0	3465100	0	0		Q8C1A5	Thop1	1827950	866275	2.11013	1.07733	0.325654	No
Q99KU0	Vmp1	sp|Q99KU0|VMP1_MOUSE Vacuole membrane protein 1 OS=Mus musculus GN=Vmp1 PE=1 SV=2	4	4	45.96	15920000	6416700	11921000	7093700	0	3397300	0	16256000		Q99KU0	Vmp1	10337850	4913325	2.10404	1.07316	0.134826	No
Q99PF4	Cdh23	sp|Q99PF4|CAD23_MOUSE Cadherin-23 OS=Mus musculus GN=Cdh23 PE=1 SV=2	1	1	369.62	56238000	0	15891000	0	0	28027000	0	6287400		Q99PF4	Cdh23	18032250	8578600	2.102	1.07177	0.273904	No
Q61990	Pcbp2	sp|Q61990|PCBP2_MOUSE Poly(rC)-binding protein 2 OS=Mus musculus GN=Pcbp2 PE=1 SV=1	4	3	38.221	0	16253000	40824000	31437000	0	42184000	0	0		Q61990	Pcbp2	22128500	10546000	2.09828	1.06921	0.217189	No
Q8BYR5	Cadps2	sp|Q8BYR5|CAPS2_MOUSE Calcium-dependent secretion activator 2 OS=Mus musculus GN=Cadps2 PE=1 SV=2	6	6	147.84	0	0	0	7665500	0	3657100	0	0		Q8BYR5	Cadps2	1916375	914275	2.09606	1.06768	0.326817	No
Q9QYJ0	Dnaja2	sp|Q9QYJ0|DNJA2_MOUSE DnaJ homolog subfamily A member 2 OS=Mus musculus GN=Dnaja2 PE=1 SV=1	9	9	45.745	72939000	25355000	44571000	53030000	32730000	33296000	15020000	12533000		Q9QYJ0	Dnaja2	48973750	23394750	2.09336	1.06582	0.032408	No
Q9QZB0	Rgs17	sp|Q9QZB0|RGS17_MOUSE Regulator of G-protein signaling 17 OS=Mus musculus GN=Rgs17 PE=1 SV=1	2	2	24.345	3678700	0	0	0	0	1759000	0	0		Q9QZB0	Rgs17	919675	439750	2.09136	1.06444	0.327209	No
Q9JJV5	Cacng3	sp|Q9JJV5|CCG3_MOUSE Voltage-dependent calcium channel gamma-3 subunit OS=Mus musculus GN=Cacng3 PE=2 SV=2	8	7	35.515	47038000	12305000	33724000	17922000	26300000	10128000	0	16941000		Q9JJV5	Cacng3	27747250	13342250	2.07965	1.05634	0.0925964	No
Q7TQD2	Tppp	sp|Q7TQD2|TPPP_MOUSE Tubulin polymerization-promoting protein OS=Mus musculus GN=Tppp PE=1 SV=1	6	6	23.574	324740000	235860000	341930000	226530000	105320000	234310000	19732000	185400000		Q7TQD2	Tppp	282265000	136190500	2.07257	1.05142	0.0196878	No
Q8CGC7	Eprs	sp|Q8CGC7|SYEP_MOUSE Bifunctional glutamate/proline--tRNA ligase OS=Mus musculus GN=Eprs PE=1 SV=4	13	13	170.08	75376000	60329000	36906000	40108000	22443000	33313000	17573000	29465000		Q8CGC7	Eprs	53179750	25698500	2.06937	1.04919	0.014898	No
Q99NE5	Rims1	sp|Q99NE5|RIMS1_MOUSE Regulating synaptic membrane exocytosis protein 1 OS=Mus musculus GN=Rims1 PE=1 SV=2	11	11	163.16	6508900	12495000	18870000	28033000	0	12085000	0	19854000		Q99NE5	Rims1	16476725	7984750	2.06352	1.04511	0.126178	No
Q9DBE8	Alg2	sp|Q9DBE8|ALG2_MOUSE Alpha-1,3/1,6-mannosyltransferase ALG2 OS=Mus musculus GN=Alg2 PE=1 SV=2	7	7	47.404	61932000	77733000	56621000	37970000	51794000	26064000	0	35925000		Q9DBE8	Alg2	58564000	28445750	2.0588	1.0418	0.034427	No
O55137	Acot1	sp|O55137|ACOT1_MOUSE Acyl-coenzyme A thioesterase 1 OS=Mus musculus GN=Acot1 PE=1 SV=1	6	2	46.135	14229000	0	14899000	0	0	14210000	0	0		O55137	Acot1	7282000	3552500	2.04982	1.0355	0.261709	No
Q810B6	Ankfy1	sp|Q810B6|ANFY1_MOUSE Rabankyrin-5 OS=Mus musculus GN=Ankfy1 PE=1 SV=2	8	8	128.65	0	21307000	0	0	0	0	0	10395000		Q810B6	Ankfy1	5326750	2598750	2.04974	1.03544	0.330763	No
O35874	Slc1a4	sp|O35874|SATT_MOUSE Neutral amino acid transporter A OS=Mus musculus GN=Slc1a4 PE=1 SV=1	9	9	56.061	169490000	132300000	95196000	101330000	68970000	83575000	17643000	73529000		O35874	Slc1a4	124579000	60929250	2.04465	1.03185	0.0150718	No
Q9DCP2	Slc38a3	sp|Q9DCP2|S38A3_MOUSE Sodium-coupled neutral amino acid transporter 3 OS=Mus musculus GN=Slc38a3 PE=1 SV=1	2	2	55.591	105700000	34252000	52283000	53781000	0	38060000	0	82302000		Q9DCP2	Slc38a3	61504000	30090500	2.04397	1.03137	0.126976	No
P35283	Rab12	sp|P35283|RAB12_MOUSE Ras-related protein Rab-12 OS=Mus musculus GN=Rab12 PE=1 SV=3	7	7	27.328	23113000	29007000	18507000	22005000	10657000	13688000	0	21007000		P35283	Rab12	23158000	11338000	2.04251	1.03034	0.0257711	No
Q8BJI1	Slc6a17	sp|Q8BJI1|S6A17_MOUSE Sodium-dependent neutral amino acid transporter SLC6A17 OS=Mus musculus GN=Slc6a17 PE=1 SV=1	11	11	81.07	122360000	180070000	133960000	127050000	81192000	72308000	17901000	104530000		Q8BJI1	Slc6a17	140860000	68982750	2.04196	1.02995	0.00960175	No
O88685	Psmc3	sp|O88685|PRS6A_MOUSE 26S protease regulatory subunit 6A OS=Mus musculus GN=Psmc3 PE=1 SV=2	3	3	49.548	0	0	8777500	0	0	0	0	4300900		O88685	Psmc3	2194375	1075225	2.04085	1.02917	0.331541	No
Q5DTY9	Kctd16	sp|Q5DTY9|KCD16_MOUSE BTB/POZ domain-containing protein KCTD16 OS=Mus musculus GN=Kctd16 PE=1 SV=2	10	9	48.972	85277000	30627000	56782000	44657000	50857000	18711000	0	36954000		Q5DTY9	Kctd16	54335750	26630500	2.04036	1.02882	0.067358	No
Q8VH51	Rbm39	sp|Q8VH51|RBM39_MOUSE RNA-binding protein 39 OS=Mus musculus GN=Rbm39 PE=1 SV=2	3	3	59.406	6705700	0	0	0	0	2104500	0	1185400		Q8VH51	Rbm39	1676425	822475	2.03827	1.02734	0.321672	No
Q08460	Kcnma1	sp|Q08460|KCMA1_MOUSE Calcium-activated potassium channel subunit alpha-1 OS=Mus musculus GN=Kcnma1 PE=1 SV=2	10	10	134.39	35493000	41055000	18418000	17832000	0	35467000	0	20267000		Q08460	Kcnma1	28199500	13933500	2.02386	1.01711	0.110839	No
Q9QYC0	Add1	sp|Q9QYC0|ADDA_MOUSE Alpha-adducin OS=Mus musculus GN=Add1 PE=1 SV=2	24	24	80.646	1117000000	1736300000	1162900000	1520300000	708340000	825240000	550480000	652530000		Q9QYC0	Add1	1384125000	684147500	2.02314	1.01659	0.00225795	No
Q9WV18	Gabbr1	sp|Q9WV18|GABR1_MOUSE Gamma-aminobutyric acid type B receptor subunit 1 OS=Mus musculus GN=Gabbr1 PE=1 SV=1	8	8	108.21	110030000	98493000	60769000	49950000	52409000	53522000	0	52849000		Q9WV18	Gabbr1	79810500	39695000	2.01059	1.00762	0.043426	No
Q9CWZ7	Napg	sp|Q9CWZ7|SNAG_MOUSE Gamma-soluble NSF attachment protein OS=Mus musculus GN=Napg PE=1 SV=1	10	10	34.732	76700000	48380000	124050000	92311000	58830000	34090000	21899000	55762000		Q9CWZ7	Napg	85360250	42645250	2.00164	1.00118	0.0280752	No
Q6NS52	Dgkb	sp|Q6NS52|DGKB_MOUSE Diacylglycerol kinase beta OS=Mus musculus GN=Dgkb PE=1 SV=2	13	13	90.271	13796000	105100000	172220000	55687000	18606000	124150000	0	30664000		Q6NS52	Dgkb	86700750	43355000	1.99979	0.999846	0.180715	No
Q8K183	Pdxk	sp|Q8K183|PDXK_MOUSE Pyridoxal kinase OS=Mus musculus GN=Pdxk PE=1 SV=1	8	8	35.015	141570000	85622000	120440000	98599000	24538000	45122000	59243000	94341000		Q8K183	Pdxk	111557750	55811000	1.99885	0.999169	0.013519	No
Q8CIG8	Prmt5	sp|Q8CIG8|ANM5_MOUSE Protein arginine N-methyltransferase 5 OS=Mus musculus GN=Prmt5 PE=1 SV=3	8	8	72.679	18566000	46771000	24594000	44496000	16054000	22068000	0	29903000		Q8CIG8	Prmt5	33606750	17006250	1.97614	0.982686	0.0654612	No
Q9DCU2	Pllp	sp|Q9DCU2|PLLP_MOUSE Plasmolipin OS=Mus musculus GN=Pllp PE=1 SV=1	1	1	19.801	210530000	45112000	163970000	141320000	89285000	44055000	0	151750000		Q9DCU2	Pllp	140233000	71272500	1.96756	0.976408	0.0987414	No
Q9EQZ6	Rapgef4	sp|Q9EQZ6|RPGF4_MOUSE Rap guanine nucleotide exchange factor 4 OS=Mus musculus GN=Rapgef4 PE=1 SV=1	9	9	115.49	49111000	28386000	0	0	15018000	24478000	0	0		Q9EQZ6	Rapgef4	19374250	9874000	1.96215	0.972434	0.252291	No
P61957	Sumo2	sp|P61957|SUMO2_MOUSE Small ubiquitin-related modifier 2 OS=Mus musculus GN=Sumo2 PE=1 SV=1;sp|Q9Z172|SUMO3_MOUSE Small ubiquitin-related modifier 3 OS=Mus musculus GN=Sumo3 PE=1 SV=1	2	2	10.871	0	3972100	9817400	3781100	0	4930700	0	4030200		P61957	Sumo2	4392650	2240225	1.96081	0.971448	0.203183	No
Q9DC63	Fbxo3	sp|Q9DC63|FBX3_MOUSE F-box only protein 3 OS=Mus musculus GN=Fbxo3 PE=1 SV=1	2	2	55.227	16783000	7498300	0	0	6535500	3165700	0	2707100		Q9DC63	Fbxo3	6070325	3102075	1.95686	0.96854	0.253309	No
Q8VE47	Uba5	sp|Q8VE47|UBA5_MOUSE Ubiquitin-like modifier-activating enzyme 5 OS=Mus musculus GN=Uba5 PE=1 SV=2	7	7	44.789	0	17693000	22957000	23549000	0	18887000	0	13945000		Q8VE47	Uba5	16049750	8208000	1.95538	0.967448	0.163125	No
Q9QZX7	Srr	sp|Q9QZX7|SRR_MOUSE Serine racemase OS=Mus musculus GN=Srr PE=1 SV=1	8	8	36.358	85848000	63607000	90895000	99159000	35349000	78268000	0	60013000		Q9QZX7	Srr	84877250	43407500	1.95536	0.967434	0.0334319	No
Q7TMK9	Syncrip	sp|Q7TMK9|HNRPQ_MOUSE Heterogeneous nuclear ribonucleoprotein Q OS=Mus musculus GN=Syncrip PE=1 SV=2	11	11	69.632	69244000	27442000	33104000	44097000	16392000	30409000	21899000	20332000		Q7TMK9	Syncrip	43471750	22258000	1.95308	0.965754	0.0359069	No
P12815	Pdcd6	sp|P12815|PDCD6_MOUSE Programmed cell death protein 6 OS=Mus musculus GN=Pdcd6 PE=1 SV=2	2	2	21.867	0	0	14883000	0	0	0	0	7647500		P12815	Pdcd6	3720750	1911875	1.94613	0.960605	0.340275	No
Q9Z204	Hnrnpc	sp|Q9Z204|HNRPC_MOUSE Heterogeneous nuclear ribonucleoproteins C1/C2 OS=Mus musculus GN=Hnrnpc PE=1 SV=1	9	9	34.384	58782000	6761800	61689000	45697000	33872000	46809000	0	8271700		Q9Z204	Hnrnpc	43232450	22238175	1.94406	0.959076	0.12773	No
P28652	Camk2b	sp|P28652|KCC2B_MOUSE Calcium/calmodulin-dependent protein kinase type II subunit beta OS=Mus musculus GN=Camk2b PE=1 SV=2	22	12	60.46	1814700000	1344000000	2074300000	2507000000	427050000	1231000000	866120000	1458900000		P28652	Camk2b	1935000000	995767500	1.94322	0.958453	0.0149504	No
Q9D8E6	Rpl4	sp|Q9D8E6|RL4_MOUSE 60S ribosomal protein L4 OS=Mus musculus GN=Rpl4 PE=1 SV=3	13	13	47.153	265510000	55744000	193130000	239030000	93936000	132680000	25120000	135980000		Q9D8E6	Rpl4	188353500	96929000	1.94321	0.958443	0.068575	No
P35438	Grin1	sp|P35438|NMDZ1_MOUSE Glutamate receptor ionotropic, NMDA 1 OS=Mus musculus GN=Grin1 PE=1 SV=1	21	21	105.48	210170000	205030000	167020000	148550000	134200000	132810000	0	109130000		P35438	Grin1	182692500	94035000	1.94281	0.958148	0.0226425	No
Q9R1C6	Dgke	sp|Q9R1C6|DGKE_MOUSE Diacylglycerol kinase epsilon OS=Mus musculus GN=Dgke PE=1 SV=1	4	4	63.634	24654000	16131000	15200000	17475000	7117600	10315000	0	20589000		Q9R1C6	Dgke	18365000	9505400	1.93206	0.95014	0.0568146	No
Q8VHW2	Cacng8	sp|Q8VHW2|CCG8_MOUSE Voltage-dependent calcium channel gamma-8 subunit OS=Mus musculus GN=Cacng8 PE=1 SV=1	9	9	43.452	79332000	22239000	73488000	60718000	36033000	43394000	0	42641000		Q8VHW2	Cacng8	58944250	30517000	1.93152	0.949738	0.0674753	No
O70589	Cask	sp|O70589|CSKP_MOUSE Peripheral plasma membrane protein CASK OS=Mus musculus GN=Cask PE=1 SV=2	8	8	105.11	18380000	3527600	21266000	19015000	0	12839000	0	19385000		O70589	Cask	15547150	8056000	1.92988	0.948515	0.140113	No
P68134	Acta1	sp|P68134|ACTS_MOUSE Actin, alpha skeletal muscle OS=Mus musculus GN=Acta1 PE=1 SV=1;sp|P68033|ACTC_MOUSE Actin, alpha cardiac muscle 1 OS=Mus musculus GN=Actc1 PE=1 SV=1;sp|P63268|ACTH_MOUSE Actin, gamma-enteric smooth muscle OS=Mus musculus GN=Actg2 PE=1	3	3	42.051	1657600000	427940000	651070000	1154500000	332500000	431510000	293050000	964900000		P68134	Acta1	972777500	505490000	1.92442	0.944427	0.0944982	No
Q62261	Sptbn1	sp|Q62261|SPTB2_MOUSE Spectrin beta chain, non-erythrocytic 1 OS=Mus musculus GN=Sptbn1 PE=1 SV=2	95	92	274.22	1390900000	1405700000	1603500000	1574700000	678020000	1156400000	138020000	1136500000		Q62261	Sptbn1	1493700000	777235000	1.92181	0.942468	0.0135178	No
P61979	Hnrnpk	sp|P61979|HNRPK_MOUSE Heterogeneous nuclear ribonucleoprotein K OS=Mus musculus GN=Hnrnpk PE=1 SV=1	7	7	50.976	133050000	116040000	82797000	68075000	40536000	76080000	34419000	57110000		P61979	Hnrnpk	99990500	52036250	1.92155	0.942274	0.0171647	No
Q80Y17	Llgl1	sp|Q80Y17|L2GL1_MOUSE Lethal(2) giant larvae protein homolog 1 OS=Mus musculus GN=Llgl1 PE=1 SV=1	9	9	112.62	24074000	0	31089000	20622000	0	22106000	0	17381000		Q80Y17	Llgl1	18946250	9871750	1.91924	0.940535	0.171967	No
Q9Z1B3	Plcb1	sp|Q9Z1B3|PLCB1_MOUSE 1-phosphatidylinositol 4,5-bisphosphate phosphodiesterase beta-1 OS=Mus musculus GN=Plcb1 PE=1 SV=2	40	40	138.39	1262500000	1109000000	815000000	758520000	625660000	602230000	173700000	658470000		Q9Z1B3	Plcb1	986255000	515015000	1.915	0.937346	0.0147086	No
P08003	Pdia4	sp|P08003|PDIA4_MOUSE Protein disulfide-isomerase A4 OS=Mus musculus GN=Pdia4 PE=1 SV=3	6	6	71.982	17630000	6350400	10551000	10848000	0	14372000	0	9329600		P08003	Pdia4	11344850	5925400	1.91461	0.937053	0.125538	No
P84096	Rhog	sp|P84096|RHOG_MOUSE Rho-related GTP-binding protein RhoG OS=Mus musculus GN=Rhog PE=1 SV=1	6	6	21.308	89399000	61985000	92623000	99367000	63225000	62604000	0	54325000		P84096	Rhog	85843500	45038500	1.906	0.93055	0.027855	No
Q9CPU0	Glo1	sp|Q9CPU0|LGUL_MOUSE Lactoylglutathione lyase OS=Mus musculus GN=Glo1 PE=1 SV=3	4	4	20.809	34777000	5868400	32429000	25449000	17701000	12941000	0	21093000		Q9CPU0	Glo1	24630850	12933750	1.90439	0.929326	0.0976404	No
Q9EPJ9	Arfgap1	sp|Q9EPJ9|ARFG1_MOUSE ADP-ribosylation factor GTPase-activating protein 1 OS=Mus musculus GN=Arfgap1 PE=1 SV=2	11	11	45.288	221320000	110200000	291420000	135560000	100130000	123280000	13213000	162640000		Q9EPJ9	Arfgap1	189625000	99815750	1.89975	0.92581	0.0678134	No
P62830	Rpl23	sp|P62830|RL23_MOUSE 60S ribosomal protein L23 OS=Mus musculus GN=Rpl23 PE=1 SV=1	4	4	14.865	10165000	50795000	14212000	24486000	0	37066000	0	15439000		P62830	Rpl23	24914500	13126250	1.89807	0.924531	0.193962	No
Q8BWG8	Arrb1	sp|Q8BWG8|ARRB1_MOUSE Beta-arrestin-1 OS=Mus musculus GN=Arrb1 PE=1 SV=1	7	7	46.972	20918000	59393000	29536000	68778000	22183000	34336000	0	38669000		Q8BWG8	Arrb1	44656250	23797000	1.87655	0.908082	0.0989694	No
O70228	Atp9a	sp|O70228|ATP9A_MOUSE Probable phospholipid-transporting ATPase IIA OS=Mus musculus GN=Atp9a PE=1 SV=3	8	8	118.61	7340300	44015000	8453400	24062000	11155000	18804000	0	15136000		O70228	Atp9a	20967675	11273750	1.85987	0.895199	0.173327	No
Q9DC51	Gnai3	sp|Q9DC51|GNAI3_MOUSE Guanine nucleotide-binding protein G(k) subunit alpha OS=Mus musculus GN=Gnai3 PE=1 SV=3	2	2	40.538	47587000	43950000	21614000	31045000	34777000	29900000	0	12859000		Q9DC51	Gnai3	36049000	19384000	1.85973	0.895093	0.0729668	No
Q8BJH1	Zc2hc1a	sp|Q8BJH1|ZC21A_MOUSE Zinc finger C2HC domain-containing protein 1A OS=Mus musculus GN=Zc2hc1a PE=1 SV=1	3	3	35.152	1644200	5444500	0	0	0	3812200	0	0		Q8BJH1	Zc2hc1a	1772175	953050	1.85948	0.894897	0.313386	No
Q9QZ06	Tollip	sp|Q9QZ06|TOLIP_MOUSE Toll-interacting protein OS=Mus musculus GN=Tollip PE=1 SV=1	5	5	30.345	30652000	27967000	31244000	75157000	19344000	27101000	0	42394000		Q9QZ06	Tollip	41255000	22209750	1.85752	0.893376	0.116368	No
Q8R574	Prpsap2	sp|Q8R574|KPRB_MOUSE Phosphoribosyl pyrophosphate synthase-associated protein 2 OS=Mus musculus GN=Prpsap2 PE=1 SV=1	6	5	40.88	19880000	0	9962400	22391000	0	15884000	0	12294000		Q8R574	Prpsap2	13058350	7044500	1.85369	0.890403	0.197803	No
Q9WV60	Gsk3b	sp|Q9WV60|GSK3B_MOUSE Glycogen synthase kinase-3 beta OS=Mus musculus GN=Gsk3b PE=1 SV=2	10	8	46.71	344150000	118910000	92723000	82649000	93030000	100420000	83066000	68669000		Q9WV60	Gsk3b	159608000	86296250	1.84954	0.887163	0.14216	No
Q9Z1G4	Atp6v0a1	sp|Q9Z1G4|VPP1_MOUSE V-type proton ATPase 116 kDa subunit a isoform 1 OS=Mus musculus GN=Atp6v0a1 PE=1 SV=3	21	21	96.466	579680000	219760000	527330000	364990000	302890000	411360000	34443000	167940000		Q9Z1G4	Atp6v0a1	422940000	229158250	1.84562	0.884109	0.0723672	No
O88712	Ctbp1	sp|O88712|CTBP1_MOUSE C-terminal-binding protein 1 OS=Mus musculus GN=Ctbp1 PE=1 SV=2	10	10	47.744	173800000	78608000	127580000	95821000	60153000	100380000	30221000	67189000		O88712	Ctbp1	118952250	64485750	1.84463	0.88333	0.0377897	No
P70670	Naca	sp|P70670|NACAM_MOUSE Nascent polypeptide-associated complex subunit alpha, muscle-specific form OS=Mus musculus GN=Naca PE=1 SV=2;sp|Q60817|NACA_MOUSE Nascent polypeptide-associated complex subunit alpha OS=Mus musculus GN=Naca PE=1 SV=1	5	5	220.5	169710000	124760000	101520000	108760000	78808000	126250000	0	68998000		P70670	Naca	126187500	68514000	1.84178	0.881098	0.0523604	No
P62874	Gnb1	sp|P62874|GBB1_MOUSE Guanine nucleotide-binding protein G(I)/G(S)/G(T) subunit beta-1 OS=Mus musculus GN=Gnb1 PE=1 SV=3	4	4	37.377	43884000	51125000	43137000	33772000	31728000	61618000	0	0		P62874	Gnb1	42979500	23336500	1.84173	0.88106	0.122067	No
Q5DTL9	Slc4a10	sp|Q5DTL9|S4A10_MOUSE Sodium-driven chloride bicarbonate exchanger OS=Mus musculus GN=Slc4a10 PE=1 SV=2	22	16	125.82	73375000	170260000	71139000	90010000	58233000	68168000	0	93427000		Q5DTL9	Slc4a10	101196000	54957000	1.84137	0.880777	0.0909385	No
Q91WK2	Eif3h	sp|Q91WK2|EIF3H_MOUSE Eukaryotic translation initiation factor 3 subunit H OS=Mus musculus GN=Eif3h PE=1 SV=1	4	4	39.832	0	12209000	10351000	8965900	0	0	0	17174000		Q91WK2	Eif3h	7881475	4293500	1.83568	0.876311	0.253131	No
P35550	Fbl	sp|P35550|FBRL_MOUSE rRNA 2-O-methyltransferase fibrillarin OS=Mus musculus GN=Fbl PE=1 SV=2	1	1	34.306	0	35809000	5921900	0	11940000	10807000	0	0		P35550	Fbl	10432725	5686750	1.83457	0.87544	0.31189	No
Q8CGF6	Wdr47	sp|Q8CGF6|WDR47_MOUSE WD repeat-containing protein 47 OS=Mus musculus GN=Wdr47 PE=1 SV=2	15	15	102.31	83752000	167490000	90662000	102560000	70889000	52265000	0	119410000		Q8CGF6	Wdr47	111116000	60641000	1.83236	0.873701	0.0787416	No
P14106	C1qb	sp|P14106|C1QB_MOUSE Complement C1q subcomponent subunit B OS=Mus musculus GN=C1qb PE=1 SV=2	5	5	26.717	252320000	695510000	307280000	458590000	401980000	306330000	0	228230000		P14106	C1qb	428425000	234135000	1.82982	0.871702	0.094392	No
Q9WUQ2	Preb	sp|Q9WUQ2|PREB_MOUSE Prolactin regulatory element-binding protein OS=Mus musculus GN=Preb PE=1 SV=1	5	5	45.437	0	12761000	0	19069000	0	0	0	17405000		Q9WUQ2	Preb	7957500	4351250	1.82878	0.870885	0.298368	No
Q61327	Slc6a3	sp|Q61327|SC6A3_MOUSE Sodium-dependent dopamine transporter OS=Mus musculus GN=Slc6a3 PE=1 SV=2	8	8	68.805	161590000	115430000	144430000	64970000	94741000	80762000	0	91202000		Q61327	Slc6a3	121605000	66676250	1.82381	0.866958	0.0624955	No
Q9Z1Q2	Abhd16a	sp|Q9Z1Q2|ABHGA_MOUSE Protein ABHD16A OS=Mus musculus GN=Abhd16a PE=1 SV=3	13	13	63.085	69216000	10249000	49019000	33239000	29025000	27288000	0	32374000		Q9Z1Q2	Abhd16a	40430750	22171750	1.82353	0.86673	0.127811	No
O08917	Flot1	sp|O08917|FLOT1_MOUSE Flotillin-1 OS=Mus musculus GN=Flot1 PE=1 SV=1	3	3	47.513	8248900	928270	7842800	0	4030200	5315200	0	0		O08917	Flot1	4.25499e+06	2336350	1.82121	0.8649	0.2436	No
P46978	Stt3a	sp|P46978|STT3A_MOUSE Dolichyl-diphosphooligosaccharide--protein glycosyltransferase subunit STT3A OS=Mus musculus GN=Stt3a PE=1 SV=1	6	6	80.597	21991000	4915700	37420000	34652000	12010000	22498000	0	19863000		P46978	Stt3a	24744675	13592750	1.82043	0.864281	0.13007	No
P23818	Gria1	sp|P23818|GRIA1_MOUSE Glutamate receptor 1 OS=Mus musculus GN=Gria1 PE=1 SV=1	22	21	101.57	68113000	67659000	85874000	97561000	53673000	45366000	0	76403000		P23818	Gria1	79801750	43860500	1.81944	0.863498	0.043603	No
Q9Z2Q6	2020-09-05	sp|Q9Z2Q6|SEPT5_MOUSE Septin-5 OS=Mus musculus GN=Sept5 PE=1 SV=2	15	15	42.747	1270300000	722890000	860290000	1070400000	455660000	568970000	591320000	546490000		Q9Z2Q6	2020-09-05	980970000	540610000	1.81456	0.859621	0.00595626	No
P28571	Slc6a9	sp|P28571|SC6A9_MOUSE Sodium- and chloride-dependent glycine transporter 1 OS=Mus musculus GN=Slc6a9 PE=1 SV=3	4	4	76.543	37389000	29111000	48624000	52479000	31446000	22077000	0	39081000		P28571	Slc6a9	41900750	23151000	1.80989	0.855902	0.0550025	No
Q8K394	Plcl2	sp|Q8K394|PLCL2_MOUSE Inactive phospholipase C-like protein 2 OS=Mus musculus GN=Plcl2 PE=1 SV=2	9	9	125.77	21237000	21718000	20480000	15094000	0	14543000	0	28856000		Q8K394	Plcl2	19632250	10849750	1.80947	0.855564	0.130558	No
Q8C7K6	Pcyox1l	sp|Q8C7K6|PCYXL_MOUSE Prenylcysteine oxidase-like OS=Mus musculus GN=Pcyox1l PE=1 SV=1	6	6	54.874	47842000	12997000	20037000	0	0	31330000	0	13490000		Q8C7K6	Pcyox1l	20219000	11205000	1.80446	0.851569	0.249548	No
Q64362	Aktip	sp|Q64362|AKTIP_MOUSE AKT-interacting protein OS=Mus musculus GN=Aktip PE=1 SV=1	2	2	32.941	13543000	2632500	7207400	8115800	0	8029900	0	9464300		Q64362	Aktip	7874675	4373550	1.80052	0.848416	0.170561	No
Q99KY4	Gak	sp|Q99KY4|GAK_MOUSE Cyclin-G-associated kinase OS=Mus musculus GN=Gak PE=1 SV=2	16	16	143.64	27862000	26767000	32443000	51057000	24257000	28720000	0	23813000		Q99KY4	Gak	34532250	19197500	1.79879	0.847026	0.0624908	No
Q8C729	Fam126b	sp|Q8C729|F126B_MOUSE Protein FAM126B OS=Mus musculus GN=Fam126b PE=1 SV=1	8	8	58.586	9636900	14148000	20923000	0	13431000	11460000	0	0		Q8C729	Fam126b	11176975	6222750	1.79615	0.844906	0.208535	No
P61226	Rap2b	sp|P61226|RAP2B_MOUSE Ras-related protein Rap-2b OS=Mus musculus GN=Rap2b PE=1 SV=1	7	3	20.504	62084000	41976000	60737000	36280000	44958000	18325000	0	49012000		P61226	Rap2b	50269250	28073750	1.79061	0.840454	0.0730018	No
Q80TR1	Adgrl1	sp|Q80TR1|AGRL1_MOUSE Adhesion G protein-coupled receptor L1 OS=Mus musculus GN=Adgrl1 PE=1 SV=2	18	17	161.68	119510000	34057000	49852000	30543000	20499000	40330000	19989000	49855000		Q80TR1	Adgrl1	58490500	32668250	1.79044	0.840313	0.143069	No
Q91V92	Acly	sp|Q91V92|ACLY_MOUSE ATP-citrate synthase OS=Mus musculus GN=Acly PE=1 SV=1	35	35	119.73	369850000	101010000	266560000	320120000	137210000	176540000	43531000	233770000		Q91V92	Acly	264385000	147762750	1.78925	0.839358	0.0752711	No
Q9JM52	Mink1	sp|Q9JM52|MINK1_MOUSE Misshapen-like kinase 1 OS=Mus musculus GN=Mink1 PE=1 SV=3	26	16	147.29	243360000	152040000	277930000	207180000	154720000	157360000	36646000	144210000		Q9JM52	Mink1	220127500	123234000	1.78626	0.836939	0.0249152	No
Q02105	C1qc	sp|Q02105|C1QC_MOUSE Complement C1q subcomponent subunit C OS=Mus musculus GN=C1qc PE=1 SV=2	4	4	25.991	226930000	747400000	253960000	178850000	231570000	135540000	289320000	131580000		Q02105	C1qc	351785000	197002500	1.78569	0.83648	0.152846	No
Q9Z0P5	Twf2	sp|Q9Z0P5|TWF2_MOUSE Twinfilin-2 OS=Mus musculus GN=Twf2 PE=1 SV=1	10	10	39.47	171530000	74530000	121050000	98978000	60465000	93590000	23694000	83756000		Q9Z0P5	Twf2	116522000	65376250	1.78233	0.833764	0.0475597	No
A2A432	Cul4b	sp|A2A432|CUL4B_MOUSE Cullin-4B OS=Mus musculus GN=Cul4b PE=1 SV=1	5	5	110.7	9622700	19305000	5898100	0	0	14104000	0	5468800		A2A432	Cul4b	8706450	4893200	1.7793	0.831306	0.247229	No
Q08642	Padi2	sp|Q08642|PADI2_MOUSE Protein-arginine deiminase type-2 OS=Mus musculus GN=Padi2 PE=1 SV=2	7	7	76.249	0	28639000	29225000	21217000	0	15421000	0	29103000		Q08642	Padi2	19770250	11131000	1.77614	0.828748	0.20575	No
Q3UVK0	Ermp1	sp|Q3UVK0|ERMP1_MOUSE Endoplasmic reticulum metallopeptidase 1 OS=Mus musculus GN=Ermp1 PE=1 SV=2	4	4	100.15	0	0	9646500	0	0	5433000	0	0		Q3UVK0	Ermp1	2411625	1358250	1.77554	0.828257	0.358312	No
Q11136	Pepd	sp|Q11136|PEPD_MOUSE Xaa-Pro dipeptidase OS=Mus musculus GN=Pepd PE=1 SV=3	4	4	55.028	23552000	0	8548100	7484800	6904500	7809500	0	7613000		Q11136	Pepd	9896225	5581750	1.77296	0.826161	0.222378	No
Q61735	Cd47	sp|Q61735|CD47_MOUSE Leukocyte surface antigen CD47 OS=Mus musculus GN=Cd47 PE=1 SV=2	4	4	33.097	138880000	58852000	123960000	286970000	105180000	115650000	47507000	76499000		Q61735	Cd47	152165500	86209000	1.76508	0.819731	0.119911	No
P26638	Sars	sp|P26638|SYSC_MOUSE Serine--tRNA ligase, cytoplasmic OS=Mus musculus GN=Sars PE=1 SV=3	7	7	58.388	36512000	0	37945000	40518000	26003000	18614000	0	20857000		P26638	Sars	28743750	16368500	1.75604	0.812326	0.155059	No
Q8BHZ0	Fam49a	sp|Q8BHZ0|FA49A_MOUSE Protein FAM49A OS=Mus musculus GN=Fam49a PE=1 SV=1	7	7	37.342	48662000	39261000	33025000	46246000	16367000	37831000	0	41196000		Q8BHZ0	Fam49a	41798500	23848500	1.75267	0.809553	0.0659061	No
P84075	Hpca	sp|P84075|HPCA_MOUSE Neuron-specific calcium-binding protein hippocalcin OS=Mus musculus GN=Hpca PE=1 SV=2	9	4	22.427	116650000	98416000	109650000	67576000	23251000	79270000	34947000	86851000		P84075	Hpca	98073000	56079750	1.74881	0.806376	0.0356119	No
Q8BX70	Vps13c	sp|Q8BX70|VP13C_MOUSE Vacuolar protein sorting-associated protein 13C OS=Mus musculus GN=Vps13c PE=1 SV=2	19	19	420.08	38547000	42194000	48044000	20746000	20262000	24772000	0	41062000		Q8BX70	Vps13c	37382750	21524000	1.73679	0.796426	0.0872116	No
O88602	Cacng2	sp|O88602|CCG2_MOUSE Voltage-dependent calcium channel gamma-2 subunit OS=Mus musculus GN=Cacng2 PE=1 SV=1	6	6	35.894	56625000	91994000	58645000	26667000	43460000	39409000	0	51883000		O88602	Cacng2	58482750	33688000	1.73601	0.795776	0.104696	No
Q99LR1	Abhd12	sp|Q99LR1|ABD12_MOUSE Monoacylglycerol lipase ABHD12 OS=Mus musculus GN=Abhd12 PE=1 SV=2	6	6	45.269	18684000	36227000	0	15855000	7529900	10985000	0	22253000		Q99LR1	Abhd12	17691500	10191975	1.73583	0.795623	0.212058	No
Q8R5J9	Arl6ip5	sp|Q8R5J9|PRAF3_MOUSE PRA1 family protein 3 OS=Mus musculus GN=Arl6ip5 PE=1 SV=2	4	4	21.557	55897000	21902000	51437000	108190000	31193000	45247000	0	60624000		Q8R5J9	Arl6ip5	59356500	34266000	1.73223	0.792628	0.14978	No
P24549	Aldh1a1	sp|P24549|AL1A1_MOUSE Retinal dehydrogenase 1 OS=Mus musculus GN=Aldh1a1 PE=1 SV=5	15	13	54.467	433750000	98001000	285840000	229630000	133170000	146190000	130340000	195410000		P24549	Aldh1a1	261805250	151277500	1.73063	0.791297	0.0856566	No
Q8R4E6	Purg	sp|Q8R4E6|PURG_MOUSE Purine-rich element-binding protein gamma OS=Mus musculus GN=Purg PE=1 SV=1	1	1	39.937	0	0	3577700	0	0	0	0	2079100		Q8R4E6	Purg	894425	519775	1.72079	0.783073	0.364823	No
P54823	Ddx6	sp|P54823|DDX6_MOUSE Probable ATP-dependent RNA helicase DDX6 OS=Mus musculus GN=Ddx6 PE=1 SV=1	14	14	54.191	166550000	58470000	120530000	83958000	83202000	68660000	0	98204000		P54823	Ddx6	107377000	62516500	1.71758	0.780376	0.105044	No
O08576	Rundc3a	sp|O08576|RUN3A_MOUSE RUN domain-containing protein 3A OS=Mus musculus GN=Rundc3a PE=1 SV=1	3	3	50.018	0	0	8853200	7547900	4512800	5038600	0	0		O08576	Rundc3a	4100275	2387850	1.71714	0.780008	0.278508	No
P14094	Atp1b1	sp|P14094|AT1B1_MOUSE Sodium/potassium-transporting ATPase subunit beta-1 OS=Mus musculus GN=Atp1b1 PE=1 SV=1	9	9	35.194	1510300000	2436700000	1086100000	1216300000	852210000	977650000	1129000000	685250000		P14094	Atp1b1	1562350000	911027500	1.71493	0.778151	0.0435659	No
Q99JR1	Sfxn1	sp|Q99JR1|SFXN1_MOUSE Sideroflexin-1 OS=Mus musculus GN=Sfxn1 PE=1 SV=3	9	9	35.649	184780000	47767000	109210000	116740000	76894000	70660000	0	119910000		Q99JR1	Sfxn1	114624250	66866000	1.71424	0.777568	0.124655	No
P47754	Capza2	sp|P47754|CAZA2_MOUSE F-actin-capping protein subunit alpha-2 OS=Mus musculus GN=Capza2 PE=1 SV=3	11	10	32.967	459190000	198870000	353220000	322490000	253920000	267940000	69188000	187320000		P47754	Capza2	333442500	194592000	1.71355	0.776986	0.0476217	No
Q9D4H1	Exoc2	sp|Q9D4H1|EXOC2_MOUSE Exocyst complex component 2 OS=Mus musculus GN=Exoc2 PE=1 SV=1	4	4	103.96	10302000	0	0	0	0	6029400	0	0		Q9D4H1	Exoc2	2575500	1507350	1.70863	0.772838	0.366323	No
Q9JI91	Actn2	sp|Q9JI91|ACTN2_MOUSE Alpha-actinin-2 OS=Mus musculus GN=Actn2 PE=1 SV=2	6	6	103.83	0	25250000	0	12856000	10726000	11591000	0	0		Q9JI91	Actn2	9526500	5579250	1.70749	0.771875	0.292967	No
Q8BLJ3	Plcxd3	sp|Q8BLJ3|PLCX3_MOUSE PI-PLC X domain-containing protein 3 OS=Mus musculus GN=Plcxd3 PE=1 SV=1	2	2	36.313	4687100	1771000	3425300	7876500	0	4332200	0	6083300		Q8BLJ3	Plcxd3	4439975	2603875	1.70514	0.769891	0.198554	No
Q61411	Hras	sp|Q61411|RASH_MOUSE GTPase HRas OS=Mus musculus GN=Hras PE=1 SV=2	6	1	21.298	50773000	28554000	29251000	37417000	23211000	29970000	14286000	18222000		Q61411	Hras	36498750	21422250	1.70378	0.768737	0.0251932	No
Q8BH44	Coro2b	sp|Q8BH44|COR2B_MOUSE Coronin-2B OS=Mus musculus GN=Coro2b PE=1 SV=2	13	13	54.936	201680000	21003000	112530000	53884000	66973000	127540000	0	34114000		Q8BH44	Coro2b	97274250	57156750	1.70189	0.767134	0.217777	No
Q922Q4	Pycr2	sp|Q922Q4|P5CR2_MOUSE Pyrroline-5-carboxylate reductase 2 OS=Mus musculus GN=Pycr2 PE=1 SV=1	5	5	33.659	0	13721000	13311000	21547000	12591000	8377700	0	7683200		Q922Q4	Pycr2	12144750	7162975	1.69549	0.761702	0.186756	No
P70698	Ctps1	sp|P70698|PYRG1_MOUSE CTP synthase 1 OS=Mus musculus GN=Ctps1 PE=1 SV=2	5	5	66.682	0	5455400	0	7929900	7895600	0	0	0		P70698	Ctps1	3346325	1973900	1.69529	0.761529	0.321174	No
Q3TDK6	Rogdi	sp|Q3TDK6|ROGDI_MOUSE Protein rogdi homolog OS=Mus musculus GN=Rogdi PE=1 SV=2	6	6	32.1	25999000	22103000	0	0	9852900	18524000	0	0		Q3TDK6	Rogdi	12025500	7094225	1.69511	0.76138	0.286868	No
Q9Z1Q9	Vars	sp|Q9Z1Q9|SYVC_MOUSE Valine--tRNA ligase OS=Mus musculus GN=Vars PE=1 SV=1	18	18	140.21	29445000	50649000	40800000	38490000	0	60703000	0	33408000		Q9Z1Q9	Vars	39846000	23527750	1.69357	0.760072	0.163808	No
Q9R1V7	Adam23	sp|Q9R1V7|ADA23_MOUSE Disintegrin and metalloproteinase domain-containing protein 23 OS=Mus musculus GN=Adam23 PE=1 SV=1	5	5	91.547	91885000	33324000	73840000	119150000	39123000	64655000	14354000	69774000		Q9R1V7	Adam23	79549750	46976500	1.69339	0.759918	0.0952596	No
Q91VR7	Map1lc3a	sp|Q91VR7|MLP3A_MOUSE Microtubule-associated proteins 1A/1B light chain 3A OS=Mus musculus GN=Map1lc3a PE=1 SV=1;sp|Q9CQV6|MLP3B_MOUSE Microtubule-associated proteins 1A/1B light chain 3B OS=Mus musculus GN=Map1lc3b PE=1 SV=3	2	2	14.272	8169300	0	10559000	0	0	0	0	11073000		Q91VR7	Map1lc3a	4682075	2768250	1.69135	0.758174	0.320517	No
Q3UH60	Dip2b	sp|Q3UH60|DIP2B_MOUSE Disco-interacting protein 2 homolog B OS=Mus musculus GN=Dip2b PE=1 SV=1	22	20	171.12	79297000	30917000	84412000	68928000	57923000	53907000	0	44652000		Q3UH60	Dip2b	65888500	39120500	1.68424	0.752102	0.0937802	No
O70443	Gnaz	sp|O70443|GNAZ_MOUSE Guanine nucleotide-binding protein G(z) subunit alpha OS=Mus musculus GN=Gnaz PE=1 SV=4	12	11	40.849	512480000	186680000	234340000	222050000	136470000	211650000	116050000	222430000		O70443	Gnaz	288887500	171650000	1.683	0.751038	0.0960587	No
Q8K097	Faim2	sp|Q8K097|LFG2_MOUSE Protein lifeguard 2 OS=Mus musculus GN=Faim2 PE=2 SV=1	1	1	35.257	0	18830000	0	9349300	0	16806000	0	0		Q8K097	Faim2	7044825	4201500	1.67674	0.745659	0.330312	No
Q8BFT9	Svop	sp|Q8BFT9|SVOP_MOUSE Synaptic vesicle 2-related protein OS=Mus musculus GN=Svop PE=1 SV=1	3	3	60.768	38400000	55980000	0	0	19220000	17917000	0	19278000		Q8BFT9	Svop	23595000	14103750	1.67296	0.742402	0.273228	No
Q6P5E8	Dgkq	sp|Q6P5E8|DGKQ_MOUSE Diacylglycerol kinase theta OS=Mus musculus GN=Dgkq PE=1 SV=1	5	5	102.25	0	0	0	6049800	0	0	0	3619200		Q6P5E8	Dgkq	1512450	904800	1.67158	0.741217	0.371012	No
A2RT62	Fbxl16	sp|A2RT62|FXL16_MOUSE F-box/LRR-repeat protein 16 OS=Mus musculus GN=Fbxl16 PE=1 SV=1	12	12	51.878	246660000	42759000	108000000	116800000	85132000	123170000	0	99553000		A2RT62	Fbxl16	128554750	76963750	1.67033	0.740132	0.172835	No
Q9DBG6	Rpn2	sp|Q9DBG6|RPN2_MOUSE Dolichyl-diphosphooligosaccharide--protein glycosyltransferase subunit 2 OS=Mus musculus GN=Rpn2 PE=1 SV=1	13	13	69.062	156660000	69720000	87444000	63632000	77070000	64373000	7205300	77456000		Q9DBG6	Rpn2	94364000	56526075	1.66939	0.73932	0.106304	No
P62835	Rap1a	sp|P62835|RAP1A_MOUSE Ras-related protein Rap-1A OS=Mus musculus GN=Rap1a PE=1 SV=1	2	2	20.987	45432000	4465400	26883000	19327000	18401000	11986000	0	27204000		P62835	Rap1a	24026850	14397750	1.66879	0.738804	0.192193	No
Q9JKD3	Scamp5	sp|Q9JKD3|SCAM5_MOUSE Secretory carrier-associated membrane protein 5 OS=Mus musculus GN=Scamp5 PE=1 SV=1	2	2	26.068	288200000	827410000	183170000	498420000	305030000	336430000	186650000	251120000		Q9JKD3	Scamp5	449300000	269807500	1.66526	0.735749	0.132182	No
Q80TZ3	Dnajc6	sp|Q80TZ3|AUXI_MOUSE Putative tyrosine-protein phosphatase auxilin OS=Mus musculus GN=Dnajc6 PE=1 SV=2	27	25	102.3	804740000	294090000	540860000	423580000	409410000	457660000	21268000	355010000		Q80TZ3	Dnajc6	515817500	310837000	1.65945	0.730702	0.10614	No
Q3UYC0	Ppm1h	sp|Q3UYC0|PPM1H_MOUSE Protein phosphatase 1H OS=Mus musculus GN=Ppm1h PE=1 SV=1	3	3	56.379	0	12234000	0	0	0	0	0	7375400		Q3UYC0	Ppm1h	3058500	1843850	1.65876	0.730103	0.372681	No
P97441	Slc30a3	sp|P97441|ZNT3_MOUSE Zinc transporter 3 OS=Mus musculus GN=Slc30a3 PE=1 SV=1	8	8	41.824	179320000	100960000	150090000	174460000	106430000	78473000	68169000	112060000		P97441	Slc30a3	151207500	91283000	1.65647	0.728112	0.0141372	No
Q922J6	Tspan2	sp|Q922J6|TSN2_MOUSE Tetraspanin-2 OS=Mus musculus GN=Tspan2 PE=1 SV=1	3	3	24.181	80059000	200740000	35015000	14161000	66547000	66299000	0	66373000		Q922J6	Tspan2	82493750	49804750	1.65634	0.728001	0.24712	No
Q62420	Sh3gl2	sp|Q62420|SH3G2_MOUSE Endophilin-A1 OS=Mus musculus GN=Sh3gl2 PE=1 SV=2	8	6	39.955	312560000	354030000	222380000	370170000	162960000	228640000	182970000	186200000		Q62420	Sh3gl2	314785000	190192500	1.65509	0.726906	0.00662339	No
P47757	Capzb	sp|P47757|CAPZB_MOUSE F-actin-capping protein subunit beta OS=Mus musculus GN=Capzb PE=1 SV=3	12	12	31.345	36300000	192200000	127370000	165470000	89476000	128140000	0	97590000		P47757	Capzb	130335000	78801500	1.65397	0.72593	0.141978	No
Q3TCJ1	Fam175b	sp|Q3TCJ1|F175B_MOUSE BRISC complex subunit Abro1 OS=Mus musculus GN=Fam175b PE=1 SV=1	3	3	46.942	0	6393400	3625600	0	0	6068100	0	0		Q3TCJ1	Fam175b	2504750	1517025	1.65109	0.723422	0.332543	No
O70311	Nmt2	sp|O70311|NMT2_MOUSE Glycylpeptide N-tetradecanoyltransferase 2 OS=Mus musculus GN=Nmt2 PE=1 SV=1	5	5	60.484	0	4293500	12632000	10813000	0	9253700	0	7568200		O70311	Nmt2	6934625	4205475	1.64895	0.721549	0.250675	No
Q920I9	Wdr7	sp|Q920I9|WDR7_MOUSE WD repeat-containing protein 7 OS=Mus musculus GN=Wdr7 PE=1 SV=3	32	32	163.45	372570000	284470000	297740000	267530000	184660000	290680000	35132000	232460000		Q920I9	Wdr7	305577500	185733000	1.64525	0.718308	0.0450731	No
P49442	Inpp1	sp|P49442|INPP_MOUSE Inositol polyphosphate 1-phosphatase OS=Mus musculus GN=Inpp1 PE=1 SV=2	7	7	43.346	65776000	60977000	27916000	25743000	46225000	39169000	0	24469000		P49442	Inpp1	45103000	27465750	1.64215	0.71559	0.13808	No
Q8VHK5	Mlc1	sp|Q8VHK5|MLC1_MOUSE Membrane protein MLC1 OS=Mus musculus GN=Mlc1 PE=1 SV=1	3	3	41.595	21963000	0	0	10875000	5529300	0	0	14499000		Q8VHK5	Mlc1	8209500	5007075	1.63958	0.713326	0.313849	No
Q6PGE7	Slc6a7	sp|Q6PGE7|SC6A7_MOUSE Sodium-dependent proline transporter OS=Mus musculus GN=Slc6a7 PE=1 SV=1	8	8	71.065	48164000	0	60024000	30429000	38874000	45731000	0	0		Q6PGE7	Slc6a7	34654250	21151250	1.6384	0.712289	0.239947	No
Q9DCD0	Pgd	sp|Q9DCD0|6PGD_MOUSE 6-phosphogluconate dehydrogenase, decarboxylating OS=Mus musculus GN=Pgd PE=1 SV=3	9	9	53.247	32019000	41444000	18646000	33022000	18609000	26177000	0	31860000		Q9DCD0	Pgd	31282750	19161500	1.63258	0.707157	0.0992986	No
B2RX12	Abcc3	sp|B2RX12|MRP3_MOUSE Canalicular multispecific organic anion transporter 2 OS=Mus musculus GN=Abcc3 PE=1 SV=1	1	1	169.12	0	0	9460600	8393200	0	10949000	0	0		B2RX12	Abcc3	4463450	2737250	1.63063	0.705432	0.331401	No
Q4JIM5	Abl2	sp|Q4JIM5|ABL2_MOUSE Abelson tyrosine-protein kinase 2 OS=Mus musculus GN=Abl2 PE=1 SV=1	10	10	128.19	4849500	6682200	8788900	0	0	12493000	0	0		Q4JIM5	Abl2	5080150	3123250	1.62656	0.701823	0.305229	No
Q99MK8	Adrbk1	sp|Q99MK8|ARBK1_MOUSE Beta-adrenergic receptor kinase 1 OS=Mus musculus GN=Adrbk1 PE=1 SV=2	9	9	79.638	20106000	0	34414000	13548000	0	18348000	23683000	0		Q99MK8	Adrbk1	17017000	10507750	1.61947	0.695523	0.258157	No
Q640R3	Hepacam	sp|Q640R3|HECAM_MOUSE Hepatocyte cell adhesion molecule OS=Mus musculus GN=Hepacam PE=1 SV=2	8	8	46.366	58068000	64682000	45698000	56728000	60039000	46236000	0	33187000		Q640R3	Hepacam	56294000	34865500	1.6146	0.691181	0.0809712	No
Q80X95	Rraga	sp|Q80X95|RRAGA_MOUSE Ras-related GTP-binding protein A OS=Mus musculus GN=Rraga PE=1 SV=1;sp|Q6NTA4|RRAGB_MOUSE Ras-related GTP-binding protein B OS=Mus musculus GN=Rragb PE=2 SV=1	4	4	36.566	21144000	6791200	15838000	34103000	17905000	10413000	0	19944000		Q80X95	Rraga	19469050	12065500	1.61361	0.690295	0.174093	No
P56399	Usp5	sp|P56399|UBP5_MOUSE Ubiquitin carboxyl-terminal hydrolase 5 OS=Mus musculus GN=Usp5 PE=1 SV=1	27	27	95.832	590750000	440850000	330170000	328780000	296690000	255400000	209660000	290230000		P56399	Usp5	422637500	262995000	1.60702	0.684385	0.0247184	No
Q6ZPE2	Sbf1	sp|Q6ZPE2|MTMR5_MOUSE Myotubularin-related protein 5 OS=Mus musculus GN=Sbf1 PE=1 SV=2	29	29	208.69	116380000	98866000	106720000	83972000	26182000	119170000	0	107510000		Q6ZPE2	Sbf1	101484500	63215500	1.60537	0.682909	0.126786	No
Q9CQD1	Rab5a	sp|Q9CQD1|RAB5A_MOUSE Ras-related protein Rab-5A OS=Mus musculus GN=Rab5a PE=1 SV=1	6	6	23.598	26381000	49929000	83588000	30067000	30991000	28146000	0	59720000		Q9CQD1	Rab5a	47491250	29714250	1.59827	0.676507	0.179515	No
Q8K0C9	Gmds	sp|Q8K0C9|GMDS_MOUSE GDP-mannose 4,6 dehydratase OS=Mus musculus GN=Gmds PE=1 SV=1	2	2	41.984	0	0	0	9140600	0	5727100	0	0		Q8K0C9	Gmds	2285150	1431775	1.59603	0.674484	0.381188	No
P23819	Gria2	sp|P23819|GRIA2_MOUSE Glutamate receptor 2 OS=Mus musculus GN=Gria2 PE=1 SV=3	40	34	98.661	583570000	861560000	579950000	725950000	542260000	529320000	87232000	571340000		P23819	Gria2	687757500	432538000	1.59005	0.669073	0.0522863	No
Q8VE33	Gdap1l1	sp|Q8VE33|GD1L1_MOUSE Ganglioside-induced differentiation-associated protein 1-like 1 OS=Mus musculus GN=Gdap1l1 PE=1 SV=1	11	11	42.317	117640000	126900000	85319000	129440000	115920000	96302000	24946000	51692000		Q8VE33	Gdap1l1	114824750	72215000	1.59004	0.669063	0.0571007	No
Q8K4Z3	Apoa1bp	sp|Q8K4Z3|NNRE_MOUSE NAD(P)H-hydrate epimerase OS=Mus musculus GN=Apoa1bp PE=1 SV=1	5	5	30.972	34424000	8956000	13781000	27835000	0	27040000	0	26585000		Q8K4Z3	Apoa1bp	21249000	13406250	1.58501	0.664489	0.226129	No
Q8CBY8	Dctn4	sp|Q8CBY8|DCTN4_MOUSE Dynactin subunit 4 OS=Mus musculus GN=Dctn4 PE=1 SV=1	10	10	53.056	56581000	67260000	24871000	38532000	0	73415000	12214000	32540000		Q8CBY8	Dctn4	46811000	29542250	1.58454	0.664068	0.195007	No
Q8K0T0	Rtn1	sp|Q8K0T0|RTN1_MOUSE Reticulon-1 OS=Mus musculus GN=Rtn1 PE=1 SV=1	27	27	83.571	3859200000	3396000000	2995300000	2089100000	1917400000	2545300000	1709400000	1620500000		Q8K0T0	Rtn1	3084900000	1948150000	1.5835	0.663119	0.0191632	No
O08688	Capn5	sp|O08688|CAN5_MOUSE Calpain-5 OS=Mus musculus GN=Capn5 PE=1 SV=1	10	10	72.954	0	15075000	0	0	0	9528500	0	0		O08688	Capn5	3768750	2382125	1.5821	0.661837	0.383158	No
Q8CGK7	Gnal	sp|Q8CGK7|GNAL_MOUSE Guanine nucleotide-binding protein G(olf) subunit alpha OS=Mus musculus GN=Gnal PE=1 SV=1	9	8	44.308	55560000	68181000	48348000	12941000	0	48448000	0	68532000		Q8CGK7	Gnal	46257500	29245000	1.58172	0.661497	0.224651	No
Q91V14	Slc12a5	sp|Q91V14|S12A5_MOUSE Solute carrier family 12 member 5 OS=Mus musculus GN=Slc12a5 PE=1 SV=2	30	27	126.27	1800900000	1167900000	902790000	733510000	770770000	855870000	313970000	971540000		Q91V14	Slc12a5	1151275000	728037500	1.58134	0.661148	0.0873556	No
Q3U1J4	Ddb1	sp|Q3U1J4|DDB1_MOUSE DNA damage-binding protein 1 OS=Mus musculus GN=Ddb1 PE=1 SV=2	16	16	126.85	100520000	73726000	62575000	37094000	72582000	54691000	0	46264000		Q3U1J4	Ddb1	68478750	43384250	1.57842	0.658485	0.131289	No
Q3THK7	Gmps	sp|Q3THK7|GUAA_MOUSE GMP synthase [glutamine-hydrolyzing] OS=Mus musculus GN=Gmps PE=1 SV=2	8	8	76.723	14671000	11640000	22368000	14840000	0	18695000	9967700	11589000		Q3THK7	Gmps	15879750	10062925	1.57805	0.658138	0.120859	No
Q9R1V6	Adam22	sp|Q9R1V6|ADA22_MOUSE Disintegrin and metalloproteinase domain-containing protein 22 OS=Mus musculus GN=Adam22 PE=1 SV=2	10	10	99.714	218150000	317400000	121410000	186730000	168760000	134440000	106930000	126320000		Q9R1V6	Adam22	210922500	134112500	1.57273	0.653269	0.0614509	No
P60487	Pdxp	sp|P60487|PLPP_MOUSE Pyridoxal phosphate phosphatase OS=Mus musculus GN=Pdxp PE=1 SV=1	4	4	31.512	26841000	13067000	9135400	14398000	0	19999000	0	20441000		P60487	Pdxp	15860350	10110000	1.56878	0.649642	0.22078	No
Q8CCJ9	Phf20l1	sp|Q8CCJ9|P20L1_MOUSE PHD finger protein 20-like protein 1 OS=Mus musculus GN=Phf20l1 PE=1 SV=2	1	1	113.86	55487000	0	87805000	54291000	51011000	75249000	0	0		Q8CCJ9	Phf20l1	49395750	31565000	1.56489	0.646061	0.260986	No
Q8BTR5	Dusp28	sp|Q8BTR5|DUS28_MOUSE Dual specificity phosphatase 28 OS=Mus musculus GN=Dusp28 PE=1 SV=1	1	1	17.505	55380000	0	0	10110000	0	0	0	41919000		Q8BTR5	Dusp28	16372500	10479750	1.5623	0.64367	0.369391	No
P80314	Cct2	sp|P80314|TCPB_MOUSE T-complex protein 1 subunit beta OS=Mus musculus GN=Cct2 PE=1 SV=4	13	13	57.477	40822000	21155000	35299000	39571000	0	56994000	9925900	20738000		P80314	Cct2	34211750	21914475	1.56115	0.642608	0.194228	No
Q69ZS6	Sv2c	sp|Q69ZS6|SV2C_MOUSE Synaptic vesicle glycoprotein 2C OS=Mus musculus GN=Sv2c PE=1 SV=2	2	2	82.29	0	88069000	0	0	0	21589000	0	34843000		Q69ZS6	Sv2c	22017250	14108000	1.56062	0.642121	0.374622	No
P46660	Ina	sp|P46660|AINX_MOUSE Alpha-internexin OS=Mus musculus GN=Ina PE=1 SV=3	27	27	55.382	962270000	719310000	679840000	1272000000	423880000	565730000	610300000	729450000		P46660	Ina	908355000	582340000	1.55984	0.641395	0.0365421	No
Q9CX86	Hnrnpa0	sp|Q9CX86|ROA0_MOUSE Heterogeneous nuclear ribonucleoprotein A0 OS=Mus musculus GN=Hnrnpa0 PE=1 SV=1	5	5	30.53	0	0	17975000	25122000	0	10095000	0	17556000		Q9CX86	Hnrnpa0	10774250	6912750	1.55861	0.640256	0.316637	No
Q8JZQ9	Eif3b	sp|Q8JZQ9|EIF3B_MOUSE Eukaryotic translation initiation factor 3 subunit B OS=Mus musculus GN=Eif3b PE=1 SV=1	11	11	91.369	35688000	37338000	24901000	31349000	26671000	21795000	0	34603000		Q8JZQ9	Eif3b	32319000	20767250	1.55625	0.638072	0.0972791	No
Q91VR5	Ddx1	sp|Q91VR5|DDX1_MOUSE ATP-dependent RNA helicase DDX1 OS=Mus musculus GN=Ddx1 PE=1 SV=1	6	6	82.499	18605000	8291900	12583000	13756000	0	4473900	0	29760000		Q91VR5	Ddx1	13308975	8558475	1.55506	0.636974	0.273711	No
Q9CRC9	Gnpda2	sp|Q9CRC9|GNPI2_MOUSE Glucosamine-6-phosphate isomerase 2 OS=Mus musculus GN=Gnpda2 PE=1 SV=1	1	1	31.083	0	4622700	17292000	0	5288300	0	0	8817600		Q9CRC9	Gnpda2	5478675	3526475	1.55358	0.6356	0.343718	No
Q9Z1Z0	Uso1	sp|Q9Z1Z0|USO1_MOUSE General vesicular transport factor p115 OS=Mus musculus GN=Uso1 PE=1 SV=2	13	13	106.98	7833600	34783000	18556000	0	14929000	13718000	0	10745000		Q9Z1Z0	Uso1	15293150	9848000	1.55292	0.634983	0.267096	No
B2RSH2	Gnai1	sp|B2RSH2|GNAI1_MOUSE Guanine nucleotide-binding protein G(i) subunit alpha-1 OS=Mus musculus GN=Gnai1 PE=1 SV=1	4	4	40.361	159900000	290220000	227890000	160760000	70262000	92222000	149950000	228300000		B2RSH2	Gnai1	209692500	135183500	1.55117	0.633356	0.0824353	No
Q8VDM4	Psmd2	sp|Q8VDM4|PSMD2_MOUSE 26S proteasome non-ATPase regulatory subunit 2 OS=Mus musculus GN=Psmd2 PE=1 SV=1	17	17	100.2	99196000	91282000	107560000	45140000	66638000	89559000	0	65308000		Q8VDM4	Psmd2	85794500	55376250	1.5493	0.631618	0.12421	No
P70288	Hdac2	sp|P70288|HDAC2_MOUSE Histone deacetylase 2 OS=Mus musculus GN=Hdac2 PE=1 SV=1	5	5	55.302	26185000	9128400	17615000	66309000	15256000	23817000	0	37974000		P70288	Hdac2	29809350	19261750	1.54759	0.630026	0.253381	No
Q8BPN8	Dmxl2	sp|Q8BPN8|DMXL2_MOUSE DmX-like protein 2 OS=Mus musculus GN=Dmxl2 PE=1 SV=3	77	75	338.2	1042900000	798260000	840240000	912830000	875500000	667600000	150060000	629550000		Q8BPN8	Dmxl2	898557500	580677500	1.54743	0.629874	0.0490898	No
Q9QXL2	Kif21a	sp|Q9QXL2|KI21A_MOUSE Kinesin-like protein KIF21A OS=Mus musculus GN=Kif21a PE=1 SV=2	29	28	186.53	174460000	310470000	272410000	440370000	309730000	266750000	0	198020000		Q9QXL2	Kif21a	299427500	193625000	1.54643	0.628941	0.13697	No
P62812	Gabra1	sp|P62812|GBRA1_MOUSE Gamma-aminobutyric acid receptor subunit alpha-1 OS=Mus musculus GN=Gabra1 PE=1 SV=1	12	9	51.753	81769000	86893000	211580000	160880000	119340000	77211000	52448000	101010000		P62812	Gabra1	135280500	87502250	1.54602	0.628562	0.107197	No
Q9CXW4	Rpl11	sp|Q9CXW4|RL11_MOUSE 60S ribosomal protein L11 OS=Mus musculus GN=Rpl11 PE=1 SV=4	2	2	20.252	0	26087000	42463000	27347000	0	27147000	0	35023000		Q9CXW4	Rpl11	23974250	15542500	1.5425	0.625267	0.265411	No
P70336	Rock2	sp|P70336|ROCK2_MOUSE Rho-associated protein kinase 2 OS=Mus musculus GN=Rock2 PE=1 SV=1	23	23	160.58	100150000	53416000	80014000	86950000	46055000	103800000	16171000	42528000		P70336	Rock2	80132500	52138500	1.53692	0.620038	0.114687	No
P39054	Dnm2	sp|P39054|DYN2_MOUSE Dynamin-2 OS=Mus musculus GN=Dnm2 PE=1 SV=2	2	2	98.144	188580000	0	243170000	90750000	100550000	131340000	69233000	39228000		P39054	Dnm2	130625000	85087750	1.53518	0.618408	0.228558	No
Q61598	Gdi2	sp|Q61598|GDIB_MOUSE Rab GDP dissociation inhibitor beta OS=Mus musculus GN=Gdi2 PE=1 SV=1	27	21	50.537	1694300000	1007200000	1160500000	1325700000	991800000	952010000	327630000	1111800000		Q61598	Gdi2	1296925000	845810000	1.53335	0.61669	0.0485816	No
P32037	Slc2a3	sp|P32037|GTR3_MOUSE Solute carrier family 2, facilitated glucose transporter member 3 OS=Mus musculus GN=Slc2a3 PE=1 SV=1	8	8	53.478	322000000	333500000	196420000	260940000	178870000	172490000	127820000	248140000		P32037	Slc2a3	278215000	181830000	1.53008	0.61361	0.0266884	No
P61164	Actr1a	sp|P61164|ACTZ_MOUSE Alpha-centractin OS=Mus musculus GN=Actr1a PE=1 SV=1	2	2	42.613	41563000	14848000	15092000	0	7514600	15088000	0	24158000		P61164	Actr1a	17875750	11690150	1.52913	0.61271	0.280937	No
P06151	Ldha	sp|P06151|LDHA_MOUSE L-lactate dehydrogenase A chain OS=Mus musculus GN=Ldha PE=1 SV=3	14	14	36.498	3671700000	1312900000	1670600000	867520000	1192700000	1366400000	660660000	1699900000		P06151	Ldha	1880680000	1229915000	1.52911	0.612696	0.179783	No
P97820	Map4k4	sp|P97820|M4K4_MOUSE Mitogen-activated protein kinase kinase kinase kinase 4 OS=Mus musculus GN=Map4k4 PE=1 SV=1	2	2	140.6	687480	1426000	0	0	0	1385300	0	0		P97820	Map4k4	528370	346325	1.52565	0.609422	0.360296	No
P21107	Tpm3	sp|P21107|TPM3_MOUSE Tropomyosin alpha-3 chain OS=Mus musculus GN=Tpm3 PE=1 SV=3	3	3	32.994	0	0	18547000	0	9269900	2888600	0	0		P21107	Tpm3	4636750	3039625	1.52543	0.609221	0.382954	No
Q7TPR4	Actn1	sp|Q7TPR4|ACTN1_MOUSE Alpha-actinin-1 OS=Mus musculus GN=Actn1 PE=1 SV=1	32	17	103.07	176360000	148340000	235940000	109150000	48157000	271760000	0	119180000		Q7TPR4	Actn1	167447500	109774250	1.52538	0.609169	0.204561	No
P61222	Abce1	sp|P61222|ABCE1_MOUSE ATP-binding cassette sub-family E member 1 OS=Mus musculus GN=Abce1 PE=1 SV=1	9	9	67.314	21777000	17327000	19893000	0	13544000	25161000	0	0		P61222	Abce1	14749250	9676250	1.52427	0.608122	0.271355	No
Q8VDZ4	Zdhhc5	sp|Q8VDZ4|ZDHC5_MOUSE Palmitoyltransferase ZDHHC5 OS=Mus musculus GN=Zdhhc5 PE=1 SV=1	5	5	77.5	17036000	14621000	17852000	15591000	14145000	12461000	0	16156000		Q8VDZ4	Zdhhc5	16275000	10690500	1.52238	0.606328	0.0916685	No
Q6P9K9	Nrxn3	sp|Q6P9K9|NRX3A_MOUSE Neurexin-3 OS=Mus musculus GN=Nrxn3 PE=1 SV=2	18	18	173.43	96257000	149270000	123390000	99052000	99022000	89732000	0	118810000		Q6P9K9	Nrxn3	116992250	76891000	1.52153	0.605526	0.108657	No
Q9Z1N5	Ddx39b	sp|Q9Z1N5|DX39B_MOUSE Spliceosome RNA helicase Ddx39b OS=Mus musculus GN=Ddx39b PE=1 SV=1;sp|Q8VDW0|DX39A_MOUSE ATP-dependent RNA helicase DDX39A OS=Mus musculus GN=Ddx39a PE=1 SV=1	12	12	49.035	121310000	6144500	205630000	118200000	94923000	83958000	24206000	93667000		Q9Z1N5	Ddx39b	112821125	74188500	1.52074	0.60477	0.208104	No
Q02053	Uba1	sp|Q02053|UBA1_MOUSE Ubiquitin-like modifier-activating enzyme 1 OS=Mus musculus GN=Uba1 PE=1 SV=1	23	10	117.81	231150000	213630000	172250000	203550000	138400000	135820000	96534000	168930000		Q02053	Uba1	205145000	134921000	1.52048	0.604529	0.00544291	No
Q3UVC0	Ksr2	sp|Q3UVC0|KSR2_MOUSE Kinase suppressor of Ras 2 OS=Mus musculus GN=Ksr2 PE=1 SV=2	3	3	108.57	3670900	0	0	0	0	2421000	0	0		Q3UVC0	Ksr2	917725	605250	1.51627	0.600531	0.392891	No
Q8R5M8	Cadm1	sp|Q8R5M8|CADM1_MOUSE Cell adhesion molecule 1 OS=Mus musculus GN=Cadm1 PE=1 SV=2	3	3	49.788	0	4964900	0	16953000	0	6191700	0	8268500		Q8R5M8	Cadm1	5479475	3615050	1.51574	0.600022	0.347515	No
Q9QVP9	Ptk2b	sp|Q9QVP9|FAK2_MOUSE Protein-tyrosine kinase 2-beta OS=Mus musculus GN=Ptk2b PE=1 SV=2	24	23	115.79	53224000	91227000	131190000	124830000	77936000	96435000	27990000	62174000		Q9QVP9	Ptk2b	100117750	66133750	1.51387	0.598239	0.0955131	No
P35276	Rab3d	sp|P35276|RAB3D_MOUSE Ras-related protein Rab-3D OS=Mus musculus GN=Rab3d PE=1 SV=1	1	1	24.416	305100000	278560000	410930000	315550000	446680000	224050000	0	194930000		P35276	Rab3d	327535000	216415000	1.51346	0.597849	0.145318	No
P39447	Tjp1	sp|P39447|ZO1_MOUSE Tight junction protein ZO-1 OS=Mus musculus GN=Tjp1 PE=1 SV=2	67	67	194.74	1587600000	2578000000	0	2555400000	1846000000	14499200	2545300000	41380600		P39447	Tjp1	1680250000	1111794950	1.51129	0.595785	0.271673	No
Q9D0E1	Hnrnpm	sp|Q9D0E1|HNRPM_MOUSE Heterogeneous nuclear ribonucleoprotein M OS=Mus musculus GN=Hnrnpm PE=1 SV=3	8	8	77.648	33628000	33822000	20568000	20574000	19097000	26128000	0	27166000		Q9D0E1	Hnrnpm	27148000	18097750	1.50008	0.585036	0.132139	No
Q8C7D2	Crbn	sp|Q8C7D2|CRBN_MOUSE Protein cereblon OS=Mus musculus GN=Crbn PE=1 SV=1	2	2	50.88	17396000	5804400	15667000	14851000	15247000	11952000	0	8615600		Q8C7D2	Crbn	13429600	8953650	1.4999	0.584869	0.162775	No
Q8BG05	Hnrnpa3	sp|Q8BG05|ROA3_MOUSE Heterogeneous nuclear ribonucleoprotein A3 OS=Mus musculus GN=Hnrnpa3 PE=1 SV=1	10	10	39.652	154460000	118170000	197470000	159690000	102370000	116160000	99589000	103660000		Q8BG05	Hnrnpa3	157447500	105444750	1.49318	0.578384	0.01021	No
Q9Z1L5	Cacna2d3	sp|Q9Z1L5|CA2D3_MOUSE Voltage-dependent calcium channel subunit alpha-2/delta-3 OS=Mus musculus GN=Cacna2d3 PE=1 SV=1	5	5	122.78	2104100	0	0	0	0	1410800	0	0		Q9Z1L5	Cacna2d3	526025	352700	1.49142	0.57669	0.396756	No
Q921C1	Gjc3	sp|Q921C1|CXG3_MOUSE Gap junction gamma-3 protein OS=Mus musculus GN=Gjc3 PE=1 SV=2	3	3	30.292	46799000	52340000	16701000	19456000	26399000	30251000	0	34215000		Q921C1	Gjc3	33824000	22716250	1.48898	0.574323	0.195262	No
Q6P1B1	Xpnpep1	sp|Q6P1B1|XPP1_MOUSE Xaa-Pro aminopeptidase 1 OS=Mus musculus GN=Xpnpep1 PE=1 SV=1	9	9	69.59	28628000	110440000	25797000	35395000	27803000	41034000	24961000	40749000		Q6P1B1	Xpnpep1	50065000	33636750	1.4884	0.573764	0.228433	No
Q9CQS4	Slc25a46	sp|Q9CQS4|S2546_MOUSE Solute carrier family 25 member 46 OS=Mus musculus GN=Slc25a46 PE=1 SV=1	8	8	46.224	43491000	34353000	23170000	16226000	20879000	38031000	0	19964000		Q9CQS4	Slc25a46	29310000	19718500	1.48642	0.571843	0.183578	No
P70704	Atp8a1	sp|P70704|AT8A1_MOUSE Phospholipid-transporting ATPase IA OS=Mus musculus GN=Atp8a1 PE=1 SV=2	26	25	131.41	297670000	58774000	226880000	193570000	181210000	163580000	0	178100000		P70704	Atp8a1	194223500	130722500	1.48577	0.57121	0.188269	No
O88543	Cops3	sp|O88543|CSN3_MOUSE COP9 signalosome complex subunit 3 OS=Mus musculus GN=Cops3 PE=1 SV=3	7	7	47.832	57872000	23887000	10388000	9162300	34965000	33222000	0	0		O88543	Cops3	25327325	17046750	1.48576	0.571198	0.300747	No
Q69ZK9	Nlgn2	sp|Q69ZK9|NLGN2_MOUSE Neuroligin-2 OS=Mus musculus GN=Nlgn2 PE=1 SV=2	9	5	90.988	0	59782000	0	7086000	10964000	19108000	0	15068000		Q69ZK9	Nlgn2	16717000	11285000	1.48135	0.56691	0.365052	No
Q00612	G6pdx	sp|Q00612|G6PD1_MOUSE Glucose-6-phosphate 1-dehydrogenase X OS=Mus musculus GN=G6pdx PE=1 SV=3	9	9	59.262	38110000	30811000	24690000	0	17303000	21677000	0	24220000		Q00612	G6pdx	23402750	15800000	1.48119	0.566754	0.23598	No
Q8BK64	Ahsa1	sp|Q8BK64|AHSA1_MOUSE Activator of 90 kDa heat shock protein ATPase homolog 1 OS=Mus musculus GN=Ahsa1 PE=1 SV=2	13	13	38.117	282720000	75590000	132620000	208640000	149910000	111810000	72399000	139600000		Q8BK64	Ahsa1	174892500	118429750	1.47676	0.562437	0.143451	No
P28661	2020-09-04	sp|P28661|SEPT4_MOUSE Septin-4 OS=Mus musculus GN=Sept4 PE=1 SV=1	9	9	54.935	14934000	27765000	33177000	40895000	21254000	23654000	0	34524000		P28661	2020-09-04	29192750	19858000	1.47008	0.55589	0.171176	No
Q921F2	Tardbp	sp|Q921F2|TADBP_MOUSE TAR DNA-binding protein 43 OS=Mus musculus GN=Tardbp PE=1 SV=1	6	6	44.547	54403000	19857000	55036000	91079000	56270000	24507000	25274000	43858000		Q921F2	Tardbp	55093750	37477250	1.47006	0.555874	0.162721	No
A2AJA9	Gm996	sp|A2AJA9|CI172_MOUSE Uncharacterized protein C9orf172 homolog OS=Mus musculus GN=Gm996 PE=1 SV=1	7	7	107.18	0	29342000	0	31071000	8322900	10051000	14160000	8617200		A2AJA9	Gm996	15103250	10287775	1.46808	0.553928	0.302588	No
Q8CGA0	Ppm1f	sp|Q8CGA0|PPM1F_MOUSE Protein phosphatase 1F OS=Mus musculus GN=Ppm1f PE=1 SV=1	4	4	49.61	5024500	0	5374300	0	4039600	0	0	3048000		Q8CGA0	Ppm1f	2599700	1771900	1.46718	0.553048	0.333376	No
P12382	Pfkl	sp|P12382|PFKAL_MOUSE ATP-dependent 6-phosphofructokinase, liver type OS=Mus musculus GN=Pfkl PE=1 SV=4	20	20	85.359	465240000	221720000	448980000	357160000	364990000	199500000	54304000	402910000		P12382	Pfkl	373275000	255426000	1.46138	0.547334	0.136759	No
Q9D0L4	Adck1	sp|Q9D0L4|ADCK1_MOUSE Uncharacterized aarF domain-containing protein kinase 1 OS=Mus musculus GN=Adck1 PE=1 SV=1	2	2	59.735	3517500	0	0	2773100	0	2223300	0	2081700		Q9D0L4	Adck1	1572650	1076250	1.46123	0.547184	0.335353	No
Q8CI43	Myl6b	sp|Q8CI43|MYL6B_MOUSE Myosin light chain 6B OS=Mus musculus GN=Myl6b PE=1 SV=1	1	1	22.749	0	125200000	0	0	0	0	0	85967000		Q8CI43	Myl6b	31300000	21491750	1.45637	0.54238	0.402393	No
P63085	Mapk1	sp|P63085|MK01_MOUSE Mitogen-activated protein kinase 1 OS=Mus musculus GN=Mapk1 PE=1 SV=3	12	10	41.275	119680000	74554000	100700000	93137000	54796000	95379000	21751000	94828000		P63085	Mapk1	97017750	66688500	1.45479	0.540811	0.0905334	No
Q6GQT9	Nomo1	sp|Q6GQT9|NOMO1_MOUSE Nodal modulator 1 OS=Mus musculus GN=Nomo1 PE=1 SV=1	12	12	133.42	18600000	25475000	7591800	11864000	19237000	11192000	0	13246000		Q6GQT9	Nomo1	15882700	10918750	1.45463	0.540648	0.205301	No
Q9QXZ0	Macf1	sp|Q9QXZ0|MACF1_MOUSE Microtubule-actin cross-linking factor 1 OS=Mus musculus GN=Macf1 PE=1 SV=2	61	59	831.87	53368000	120320000	205090000	89735000	20459000	47588000	17772000	237190000		Q9QXZ0	Macf1	117128250	80752250	1.45046	0.536515	0.288609	No
P63318	Prkcg	sp|P63318|KPCG_MOUSE Protein kinase C gamma type OS=Mus musculus GN=Prkcg PE=1 SV=1	19	17	78.357	565310000	317920000	267460000	319380000	151410000	250510000	261700000	350300000		P63318	Prkcg	367517500	253480000	1.44989	0.535941	0.09804	No
Q91YR1	Twf1	sp|Q91YR1|TWF1_MOUSE Twinfilin-1 OS=Mus musculus GN=Twf1 PE=1 SV=2	13	10	40.079	76237000	124230000	57273000	55420000	77578000	102390000	0	36072000		Q91YR1	Twf1	78290000	54010000	1.44955	0.535601	0.207308	No
Q6NXK7	Dpp10	sp|Q6NXK7|DPP10_MOUSE Inactive dipeptidyl peptidase 10 OS=Mus musculus GN=Dpp10 PE=1 SV=1	21	21	90.825	245660000	187560000	277770000	248290000	163870000	250450000	21982000	227270000		Q6NXK7	Dpp10	239820000	165893000	1.44563	0.531699	0.112642	No
Q9D1P4	Chordc1	sp|Q9D1P4|CHRD1_MOUSE Cysteine and histidine-rich domain-containing protein 1 OS=Mus musculus GN=Chordc1 PE=1 SV=1	10	10	37.35	67367000	122680000	56481000	49597000	37008000	15732000	80127000	72091000		Q9D1P4	Chordc1	74031250	51239500	1.44481	0.530878	0.174601	No
Q8JZW4	Cpne5	sp|Q8JZW4|CPNE5_MOUSE Copine-5 OS=Mus musculus GN=Cpne5 PE=1 SV=1;sp|Q9DC53|CPNE8_MOUSE Copine-8 OS=Mus musculus GN=Cpne8 PE=2 SV=3	12	11	65.592	85138000	11941000	89766000	188130000	70801000	78268000	0	110910000		Q8JZW4	Cpne5	93743750	64994750	1.44233	0.528399	0.264516	No
O70492	Snx3	sp|O70492|SNX3_MOUSE Sorting nexin-3 OS=Mus musculus GN=Snx3 PE=1 SV=3	3	3	18.757	0	0	9694000	9344100	0	6444600	6769600	0		O70492	Snx3	4759525	3303550	1.44073	0.5268	0.339356	No
Q8K1X1	Wdr11	sp|Q8K1X1|WDR11_MOUSE WD repeat-containing protein 11 OS=Mus musculus GN=Wdr11 PE=1 SV=1	3	3	135.94	0	0	0	6273700	0	4357500	0	0		Q8K1X1	Wdr11	1568425	1089375	1.43975	0.525816	0.405146	No
P32921	Wars	sp|P32921|SYWC_MOUSE Tryptophan--tRNA ligase, cytoplasmic OS=Mus musculus GN=Wars PE=1 SV=2	7	7	54.357	0	9760400	0	20986000	0	0	0	21364000		P32921	Wars	7686600	5341000	1.43917	0.525236	0.379632	No
Q80ZJ1	Rap2a	sp|Q80ZJ1|RAP2A_MOUSE Ras-related protein Rap-2a OS=Mus musculus GN=Rap2a PE=1 SV=2	2	2	20.642	31418000	88599000	15919000	0	29422000	39374000	0	26130000		Q80ZJ1	Rap2a	33984000	23731500	1.43202	0.518052	0.321741	No
P10126	Eef1a1	sp|P10126|EF1A1_MOUSE Elongation factor 1-alpha 1 OS=Mus musculus GN=Eef1a1 PE=1 SV=3	9	9	50.113	551220000	1033300000	909960000	490760000	494450000	454180000	790660000	347470000		P10126	Eef1a1	746310000	521690000	1.43056	0.516582	0.109218	No
Q99L04	Dhrs1	sp|Q99L04|DHRS1_MOUSE Dehydrogenase/reductase SDR family member 1 OS=Mus musculus GN=Dhrs1 PE=1 SV=1	5	5	34.005	25548000	27613000	16417000	7343600	0	0	35766000	18155000		Q99L04	Dhrs1	19230400	13480250	1.42656	0.512542	0.288483	No
Q02257	Jup	sp|Q02257|PLAK_MOUSE Junction plakoglobin OS=Mus musculus GN=Jup PE=1 SV=3	7	7	81.8	0	0	11222000	5173700	11494000	0	0	0		Q02257	Jup	4098925	2873500	1.42646	0.512437	0.382635	No
Q69Z98	Brsk2	sp|Q69Z98|BRSK2_MOUSE Serine/threonine-protein kinase BRSK2 OS=Mus musculus GN=Brsk2 PE=1 SV=2	10	10	81.733	16437000	44951000	23009000	23192000	17857000	26288000	0	31349000		Q69Z98	Brsk2	26897250	18873500	1.42513	0.511097	0.210086	No
Q9QUI0	Rhoa	sp|Q9QUI0|RHOA_MOUSE Transforming protein RhoA OS=Mus musculus GN=Rhoa PE=1 SV=1;sp|Q62159|RHOC_MOUSE Rho-related GTP-binding protein RhoC OS=Mus musculus GN=Rhoc PE=1 SV=2	5	4	21.782	99886000	21642000	61559000	20459000	34236000	27584000	0	81013000		Q9QUI0	Rhoa	50886500	35708250	1.42506	0.511026	0.285379	No
P63001	Rac1	sp|P63001|RAC1_MOUSE Ras-related C3 botulinum toxin substrate 1 OS=Mus musculus GN=Rac1 PE=1 SV=1;sp|Q05144|RAC2_MOUSE Ras-related C3 botulinum toxin substrate 2 OS=Mus musculus GN=Rac2 PE=1 SV=1	6	3	21.45	685380000	374230000	561790000	331160000	436570000	374360000	313600000	251400000		P63001	Rac1	488140000	343982500	1.41908	0.50496	0.0835247	No
Q9ESN6	Trim2	sp|Q9ESN6|TRIM2_MOUSE Tripartite motif-containing protein 2 OS=Mus musculus GN=Trim2 PE=1 SV=1	17	16	81.444	48907000	11978000	60512000	118040000	14177000	58598000	29982000	66024000		Q9ESN6	Trim2	59859250	42195250	1.41863	0.504494	0.254104	No
Q9JJY3	Smpd3	sp|Q9JJY3|NSMA2_MOUSE Sphingomyelin phosphodiesterase 3 OS=Mus musculus GN=Smpd3 PE=1 SV=1	8	8	71.196	69243000	64197000	68611000	46460000	42240000	114200000	0	19337000		Q9JJY3	Smpd3	62127750	43944250	1.41379	0.499563	0.251482	No
Q8C8N2	Scai	sp|Q8C8N2|SCAI_MOUSE Protein SCAI OS=Mus musculus GN=Scai PE=1 SV=2	10	10	70.274	7303700	17486000	12088000	15917000	0	18710000	0	18697000		Q8C8N2	Scai	13198675	9351750	1.41136	0.497085	0.267816	No
P08752	Gnai2	sp|P08752|GNAI2_MOUSE Guanine nucleotide-binding protein G(i) subunit alpha-2 OS=Mus musculus GN=Gnai2 PE=1 SV=5	8	6	40.489	182630000	93436000	169840000	237510000	140040000	191200000	17938000	135050000		P08752	Gnai2	170854000	121057000	1.41135	0.497078	0.165817	No
Q9D1G1	Rab1b	sp|Q9D1G1|RAB1B_MOUSE Ras-related protein Rab-1B OS=Mus musculus GN=Rab1b PE=1 SV=1	4	4	22.187	190500000	149310000	178290000	110060000	88095000	160120000	87463000	110510000		Q9D1G1	Rab1b	157040000	111547000	1.40784	0.49348	0.0576176	No
P97742	Cpt1a	sp|P97742|CPT1A_MOUSE Carnitine O-palmitoyltransferase 1, liver isoform OS=Mus musculus GN=Cpt1a PE=1 SV=4	3	3	88.25	0	5001700	7908800	7606800	6336300	0	0	8242400		P97742	Cpt1a	5129325	3644675	1.40735	0.492979	0.308463	No
P10852	Slc3a2	sp|P10852|4F2_MOUSE 4F2 cell-surface antigen heavy chain OS=Mus musculus GN=Slc3a2 PE=1 SV=1	14	14	58.336	588480000	571580000	686240000	414250000	392370000	414760000	348650000	451160000		P10852	Slc3a2	565137500	401735000	1.40674	0.492358	0.0174878	No
O08530	S1pr1	sp|O08530|S1PR1_MOUSE Sphingosine 1-phosphate receptor 1 OS=Mus musculus GN=S1pr1 PE=1 SV=3	3	3	42.639	17711000	4204800	9168400	6853100	0	0	0	26997000		O08530	S1pr1	9484325	6749250	1.40524	0.490818	0.361391	No
Q9QY30	Abcb11	sp|Q9QY30|ABCBB_MOUSE Bile salt export pump OS=Mus musculus GN=Abcb11 PE=1 SV=2	1	1	146.75	0	10220000	0	0	0	0	0	7277900		Q9QY30	Abcb11	2555000	1819475	1.40425	0.489801	0.411199	No
B2RXC1	Trappc11	sp|B2RXC1|TPC11_MOUSE Trafficking protein particle complex subunit 11 OS=Mus musculus GN=Trappc11 PE=1 SV=1	3	3	128.39	0	1938100	0	3899500	0	0	0	4158800		B2RXC1	Trappc11	1459400	1039700	1.40367	0.489208	0.386983	No
Q9R1R2	Trim3	sp|Q9R1R2|TRIM3_MOUSE Tripartite motif-containing protein 3 OS=Mus musculus GN=Trim3 PE=1 SV=1	6	6	80.774	14201000	12929000	20336000	11442000	0	20588000	0	21399000		Q9R1R2	Trim3	14727000	10496750	1.40301	0.488521	0.265633	No
Q9QYS2	Grm3	sp|Q9QYS2|GRM3_MOUSE Metabotropic glutamate receptor 3 OS=Mus musculus GN=Grm3 PE=1 SV=1	14	13	99.113	113330000	71373000	68811000	121760000	7912100	147670000	0	113030000		Q9QYS2	Grm3	93818500	67153025	1.39709	0.48242	0.263313	No
Q8BTX9	Hsdl1	sp|Q8BTX9|HSDL1_MOUSE Inactive hydroxysteroid dehydrogenase-like protein 1 OS=Mus musculus GN=Hsdl1 PE=1 SV=1	7	7	36.867	10364000	17594000	58469000	67513000	33731000	35515000	16190000	25153000		Q8BTX9	Hsdl1	38485000	27647250	1.392	0.47716	0.248794	No
Q91V12	Acot7	sp|Q91V12|BACH_MOUSE Cytosolic acyl coenzyme A thioester hydrolase OS=Mus musculus GN=Acot7 PE=1 SV=2	14	14	42.536	1328000000	426800000	756700000	599610000	977310000	466420000	146470000	647720000		Q91V12	Acot7	777777500	559480000	1.39018	0.475271	0.217789	No
O35678	Mgll	sp|O35678|MGLL_MOUSE Monoglyceride lipase OS=Mus musculus GN=Mgll PE=1 SV=1	6	6	33.387	39049000	16533000	25692000	20504000	24855000	26566000	0	22079000		O35678	Mgll	25444500	18375000	1.38473	0.46961	0.202732	No
Q50H33	Kctd8	sp|Q50H33|KCTD8_MOUSE BTB/POZ domain-containing protein KCTD8 OS=Mus musculus GN=Kctd8 PE=1 SV=1	1	1	52.768	3558800	0	3083100	0	1294100	1890500	0	1615000		Q50H33	Kctd8	1660475	1199900	1.38384	0.468682	0.338192	No
Q9QUJ7	Acsl4	sp|Q9QUJ7|ACSL4_MOUSE Long-chain-fatty-acid--CoA ligase 4 OS=Mus musculus GN=Acsl4 PE=1 SV=2	4	4	79.076	8974700	22437000	14417000	12573000	20859000	0	0	21392000		Q9QUJ7	Acsl4	14600425	10562750	1.38226	0.467025	0.285264	No
Q99LB2	Dhrs4	sp|Q99LB2|DHRS4_MOUSE Dehydrogenase/reductase SDR family member 4 OS=Mus musculus GN=Dhrs4 PE=1 SV=3	3	3	29.884	5822700	14537000	8978300	5635500	12281000	13082000	0	0		Q99LB2	Dhrs4	8743375	6340750	1.37892	0.463537	0.294575	No
P70414	Slc8a1	sp|P70414|NAC1_MOUSE Sodium/calcium exchanger 1 OS=Mus musculus GN=Slc8a1 PE=1 SV=1	10	10	108.03	102760000	116710000	88740000	95086000	61340000	73608000	55051000	104090000		P70414	Slc8a1	100824000	73522250	1.37134	0.455586	0.0353669	No
Q4VAE3	Tmem65	sp|Q4VAE3|TMM65_MOUSE Transmembrane protein 65 OS=Mus musculus GN=Tmem65 PE=1 SV=1	5	5	24.918	71078000	76449000	46595000	53283000	41396000	62908000	0	76754000		Q4VAE3	Tmem65	61851250	45264500	1.36644	0.450423	0.198516	No
Q99L43	Cds2	sp|Q99L43|CDS2_MOUSE Phosphatidate cytidylyltransferase 2 OS=Mus musculus GN=Cds2 PE=1 SV=1	3	3	51.313	305410000	144470000	221340000	146280000	227750000	169930000	73400000	127630000		Q99L43	Cds2	204375000	149677500	1.36544	0.449361	0.15896	No
Q9D0L8	Rnmt	sp|Q9D0L8|MCES_MOUSE mRNA cap guanine-N7 methyltransferase OS=Mus musculus GN=Rnmt PE=1 SV=1	5	5	53.291	18431000	14395000	3336500	0	15774000	10744000	0	0		Q9D0L8	Rnmt	9040625	6629500	1.3637	0.447522	0.348799	No
Q5SQX6	Cyfip2	sp|Q5SQX6|CYFP2_MOUSE Cytoplasmic FMR1-interacting protein 2 OS=Mus musculus GN=Cyfip2 PE=1 SV=2	39	25	145.66	720780000	1381000000	681370000	902950000	752810000	826130000	303930000	825720000		Q5SQX6	Cyfip2	921525000	677147500	1.36089	0.444553	0.137912	No
Q9Z0E0	Ncdn	sp|Q9Z0E0|NCDN_MOUSE Neurochondrin OS=Mus musculus GN=Ncdn PE=1 SV=1	17	17	78.894	666190000	377220000	320880000	476610000	254610000	268280000	475450000	354630000		Q9Z0E0	Ncdn	460225000	338242500	1.36064	0.444281	0.114935	No
Q8R1F6	Hid1	sp|Q8R1F6|HID1_MOUSE Protein HID1 OS=Mus musculus GN=Hid1 PE=1 SV=1	1	1	88.778	0	0	0	3161700	0	0	0	2329700		Q8R1F6	Hid1	790425	582425	1.35713	0.440556	0.419619	No
Q9JK48	Sh3glb1	sp|Q9JK48|SHLB1_MOUSE Endophilin-B1 OS=Mus musculus GN=Sh3glb1 PE=1 SV=1	1	1	40.855	0	0	1922200	0	0	0	0	1416400		Q9JK48	Sh3glb1	480550	354100	1.3571	0.44053	0.419623	No
P35288	Rab23	sp|P35288|RAB23_MOUSE Ras-related protein Rab-23 OS=Mus musculus GN=Rab23 PE=1 SV=2	4	4	26.678	0	4926200	19150000	8437000	9046600	8252000	0	6699300		P35288	Rab23	8128300	5999475	1.35484	0.438117	0.328291	No
Q9EPE9	Atp13a1	sp|Q9EPE9|AT131_MOUSE Manganese-transporting ATPase 13A1 OS=Mus musculus GN=Atp13a1 PE=1 SV=2	7	7	132.39	12654000	0	10974000	14351000	7264600	11297000	0	9486400		Q9EPE9	Atp13a1	9494750	7012000	1.35407	0.437304	0.282512	No
Q6PDM2	Srsf1	sp|Q6PDM2|SRSF1_MOUSE Serine/arginine-rich splicing factor 1 OS=Mus musculus GN=Srsf1 PE=1 SV=3	3	3	27.744	0	14023000	0	0	0	10364000	0	0		Q6PDM2	Srsf1	3505750	2591000	1.35305	0.436214	0.420369	No
Q8VCY8	Plppr2	sp|Q8VCY8|PLPR2_MOUSE Phospholipid phosphatase-related protein type 2 OS=Mus musculus GN=Plppr2 PE=1 SV=1	2	2	36.935	10112000	0	0	0	0	0	0	7491500		Q8VCY8	Plppr2	2528000	1872875	1.3498	0.432742	0.420969	No
P62717	Rpl18a	sp|P62717|RL18A_MOUSE 60S ribosomal protein L18a OS=Mus musculus GN=Rpl18a PE=1 SV=1	7	7	20.732	10231000	20646000	24127000	17339000	0	53709000	0	0		P62717	Rpl18a	18085750	13427250	1.34694	0.42969	0.373153	No
Q9JMH6	Txnrd1	sp|Q9JMH6|TRXR1_MOUSE Thioredoxin reductase 1, cytoplasmic OS=Mus musculus GN=Txnrd1 PE=1 SV=3	12	12	67.083	55891000	74795000	77879000	39653000	41465000	58288000	0	84536000		Q9JMH6	Txnrd1	62054500	46072250	1.3469	0.429638	0.225654	No
Q9QYB8	Add2	sp|Q9QYB8|ADDB_MOUSE Beta-adducin OS=Mus musculus GN=Add2 PE=1 SV=4	25	24	80.641	1135200000	719130000	598960000	560490000	514460000	631840000	462990000	640450000		Q9QYB8	Add2	753445000	562435000	1.33961	0.421816	0.10893	No
Q69ZF3	Gba2	sp|Q69ZF3|GBA2_MOUSE Non-lysosomal glucosylceramidase OS=Mus musculus GN=Gba2 PE=1 SV=2	3	3	103.29	0	28636000	13187000	16840000	13496000	17680000	0	12617000		Q69ZF3	Gba2	14665750	10948250	1.33955	0.421751	0.307753	No
Q8BLR2	Cpne4	sp|Q8BLR2|CPNE4_MOUSE Copine-4 OS=Mus musculus GN=Cpne4 PE=1 SV=1	7	7	62.407	36491000	9550700	14579000	0	18835000	13471000	0	13093000		Q8BLR2	Cpne4	15155175	11349750	1.33529	0.41715	0.338623	No
P61329	Fgf12	sp|P61329|FGF12_MOUSE Fibroblast growth factor 12 OS=Mus musculus GN=Fgf12 PE=1 SV=1;sp|P70379|FGF14_MOUSE Fibroblast growth factor 14 OS=Mus musculus GN=Fgf14 PE=2 SV=1	4	4	27.399	98602000	61537000	100050000	131450000	0	169820000	0	123480000		P61329	Fgf12	97909750	73325000	1.33528	0.417147	0.304881	No
Q8CA95	Pde10a	sp|Q8CA95|PDE10_MOUSE cAMP and cAMP-inhibited cGMP 3,5-cyclic phosphodiesterase 10A OS=Mus musculus GN=Pde10a PE=1 SV=2	20	20	89.407	468870000	222980000	320380000	330530000	264380000	317300000	152660000	271890000		Q8CA95	Pde10a	335690000	251557500	1.33445	0.416241	0.110153	No
Q8BYM5	Nlgn3	sp|Q8BYM5|NLGN3_MOUSE Neuroligin-3 OS=Mus musculus GN=Nlgn3 PE=1 SV=2	6	6	91.161	14700000	13855000	31529000	14381000	15898000	22827000	0	17157000		Q8BYM5	Nlgn3	18616250	13970500	1.33254	0.414179	0.251451	No
O55029	Copb2	sp|O55029|COPB2_MOUSE Coatomer subunit beta OS=Mus musculus GN=Copb2 PE=1 SV=2	13	13	102.45	94540000	66235000	89846000	91465000	68929000	102220000	0	85746000		O55029	Copb2	85521500	64223750	1.33162	0.41318	0.19875	No
P84078	Arf1	sp|P84078|ARF1_MOUSE ADP-ribosylation factor 1 OS=Mus musculus GN=Arf1 PE=1 SV=2;sp|P61205|ARF3_MOUSE ADP-ribosylation factor 3 OS=Mus musculus GN=Arf3 PE=2 SV=2;sp|Q8BSL7|ARF2_MOUSE ADP-ribosylation factor 2 OS=Mus musculus GN=Arf2 PE=1 SV=2	3	3	20.697	1077900000	293470000	391070000	389770000	877800000	184580000	473400000	80821000		P84078	Arf1	538052500	404150250	1.33132	0.412855	0.308776	No
Q9EQ06	Hsd17b11	sp|Q9EQ06|DHB11_MOUSE Estradiol 17-beta-dehydrogenase 11 OS=Mus musculus GN=Hsd17b11 PE=1 SV=1;sp|Q8VCR2|DHB13_MOUSE 17-beta-hydroxysteroid dehydrogenase 13 OS=Mus musculus GN=Hsd17b13 PE=1 SV=2	2	2	32.88	21152000	0	0	0	7792200	8101800	0	0		Q9EQ06	Hsd17b11	5288000	3973500	1.33082	0.412312	0.413597	No
Q9DC07	Nebl	sp|Q9DC07|LNEBL_MOUSE LIM zinc-binding domain-containing Nebulette OS=Mus musculus GN=Nebl PE=1 SV=1	9	9	31.113	30400000	22081000	74628000	81643000	19325000	33098000	84589000	19992000		Q9DC07	Nebl	52188000	39251000	1.3296	0.410989	0.28581	No
P35282	Rab21	sp|P35282|RAB21_MOUSE Ras-related protein Rab-21 OS=Mus musculus GN=Rab21 PE=1 SV=4	7	7	24.106	53640000	39221000	55701000	28827000	40038000	39176000	19803000	34439000		P35282	Rab21	44347250	33364000	1.32919	0.410552	0.106494	No
O70503	Hsd17b12	sp|O70503|DHB12_MOUSE Very-long-chain 3-oxoacyl-CoA reductase OS=Mus musculus GN=Hsd17b12 PE=1 SV=1	3	3	34.741	19476000	3974800	20519000	21482000	15153000	18031000	5363000	10729000		O70503	Hsd17b12	16362950	12319000	1.32827	0.409548	0.224108	No
Q9CQ54	Ndufc2	sp|Q9CQ54|NDUC2_MOUSE NADH dehydrogenase [ubiquinone] 1 subunit C2 OS=Mus musculus GN=Ndufc2 PE=1 SV=1	4	4	14.164	53280000	66003000	53976000	51346000	0	78560000	0	91436000		Q9CQ54	Ndufc2	56151250	42499000	1.32124	0.401889	0.301648	No
P56695	Wfs1	sp|P56695|WFS1_MOUSE Wolframin OS=Mus musculus GN=Wfs1 PE=1 SV=1	11	11	100.58	14884000	49080000	36923000	23392000	33444000	34443000	0	26399000		P56695	Wfs1	31069750	23571500	1.31811	0.398467	0.260912	No
B0V2N1	Ptprs	sp|B0V2N1|PTPRS_MOUSE Receptor-type tyrosine-protein phosphatase S OS=Mus musculus GN=Ptprs PE=1 SV=1	18	18	211.9	36400000	63333000	32556000	44590000	30923000	57682000	0	45768000		B0V2N1	Ptprs	44219750	33593250	1.31633	0.396519	0.241579	No
Q9JMA1	Usp14	sp|Q9JMA1|UBP14_MOUSE Ubiquitin carboxyl-terminal hydrolase 14 OS=Mus musculus GN=Usp14 PE=1 SV=3	6	6	56.001	0	5879900	15045000	17818000	0	16572000	0	12875000		Q9JMA1	Usp14	9685725	7361750	1.31568	0.395811	0.355109	No
Q8CI75	Dis3l2	sp|Q8CI75|DI3L2_MOUSE DIS3-like exonuclease 2 OS=Mus musculus GN=Dis3l2 PE=1 SV=1	4	4	97.774	0	2670000	7142300	0	4110700	3353900	0	0		Q8CI75	Dis3l2	2453075	1866150	1.31451	0.394526	0.389846	No
Q5FWK3	Arhgap1	sp|Q5FWK3|RHG01_MOUSE Rho GTPase-activating protein 1 OS=Mus musculus GN=Arhgap1 PE=1 SV=1	7	7	50.41	18920000	52227000	24608000	20711000	30217000	24935000	0	33449000		Q5FWK3	Arhgap1	29116500	22150250	1.3145	0.394514	0.272802	No
Q6ZQ38	Cand1	sp|Q6ZQ38|CAND1_MOUSE Cullin-associated NEDD8-dissociated protein 1 OS=Mus musculus GN=Cand1 PE=1 SV=2	18	18	136.33	127860000	96030000	131110000	96973000	72568000	80907000	75397000	115160000		Q6ZQ38	Cand1	112993250	86008000	1.31375	0.393694	0.0484984	No
P28738	Kif5c	sp|P28738|KIF5C_MOUSE Kinesin heavy chain isoform 5C OS=Mus musculus GN=Kif5c PE=1 SV=3;sp|P33175|KIF5A_MOUSE Kinesin heavy chain isoform 5A OS=Mus musculus GN=Kif5a PE=1 SV=3	12	6	109.27	12079000	18890000	14793000	9443100	6007000	26080000	0	10057000		P28738	Kif5c	13801275	10536000	1.30992	0.389474	0.30093	No
Q80UG2	Plxna4	sp|Q80UG2|PLXA4_MOUSE Plexin-A4 OS=Mus musculus GN=Plxna4 PE=1 SV=3	29	18	212.56	86575000	49791000	88211000	64366000	54459000	71216000	17829000	77481000		Q80UG2	Plxna4	72235750	55246250	1.30752	0.386836	0.16831	No
Q99K28	Arfgap2	sp|Q99K28|ARFG2_MOUSE ADP-ribosylation factor GTPase-activating protein 2 OS=Mus musculus GN=Arfgap2 PE=1 SV=1	7	7	56.598	14857000	11510000	0	10090000	0	12097000	0	15833000		Q99K28	Arfgap2	9114250	6982500	1.3053	0.38438	0.348095	No
Q68FD5	Cltc	sp|Q68FD5|CLH1_MOUSE Clathrin heavy chain 1 OS=Mus musculus GN=Cltc PE=1 SV=3	83	83	191.55	13111000000	7069200000	10251000000	8115200000	7415100000	9562000000	4962600000	7622400000		Q68FD5	Cltc	9636600000	7390525000	1.30391	0.382847	0.109132	No
Q9Z218	Dpp6	sp|Q9Z218|DPP6_MOUSE Dipeptidyl aminopeptidase-like protein 6 OS=Mus musculus GN=Dpp6 PE=1 SV=1	26	24	91.259	202170000	292970000	238410000	354230000	221430000	346070000	20732000	246120000		Q9Z218	Dpp6	271945000	208588000	1.30374	0.382659	0.217665	No
Q60714	Slc27a1	sp|Q60714|S27A1_MOUSE Long-chain fatty acid transport protein 1 OS=Mus musculus GN=Slc27a1 PE=1 SV=1	4	4	71.275	0	4426400	0	9153300	0	10445000	0	0		Q60714	Slc27a1	3394925	2611250	1.30011	0.378639	0.4128	No
P07901	Hsp90aa1	sp|P07901|HS90A_MOUSE Heat shock protein HSP 90-alpha OS=Mus musculus GN=Hsp90aa1 PE=1 SV=4	18	18	84.787	419060000	387060000	534870000	579740000	456270000	421290000	286150000	318040000		P07901	Hsp90aa1	480182500	370437500	1.29626	0.374353	0.0618369	No
P63044	Vamp2	sp|P63044|VAMP2_MOUSE Vesicle-associated membrane protein 2 OS=Mus musculus GN=Vamp2 PE=1 SV=2;sp|P63024|VAMP3_MOUSE Vesicle-associated membrane protein 3 OS=Mus musculus GN=Vamp3 PE=1 SV=1	3	2	12.691	88977000	69622000	108670000	114280000	60621000	72602000	0	161570000		P63044	Vamp2	95387250	73698250	1.29429	0.372166	0.278232	No
Q8BUV3	Gphn	sp|Q8BUV3|GEPH_MOUSE Gephyrin OS=Mus musculus GN=Gphn PE=1 SV=2	19	19	83.281	117110000	192130000	127710000	99983000	100100000	133310000	20794000	160680000		Q8BUV3	Gphn	134233250	103721000	1.29418	0.372034	0.216806	No
Q9JIG8	Praf2	sp|Q9JIG8|PRAF2_MOUSE PRA1 family protein 2 OS=Mus musculus GN=Praf2 PE=1 SV=1	2	2	19.478	48508000	23928000	147890000	97324000	67572000	69507000	0	108740000		Q9JIG8	Praf2	79412500	61454750	1.29221	0.369842	0.315697	No
P01027	C3	sp|P01027|CO3_MOUSE Complement C3 OS=Mus musculus GN=C3 PE=1 SV=3;	2	2	186.48	0	0	0	3877700	0	3002800	0	0		P01027	C3	969425	750700	1.29136	0.368893	0.432144	No
P23506	Pcmt1	sp|P23506|PIMT_MOUSE Protein-L-isoaspartate(D-aspartate) O-methyltransferase OS=Mus musculus GN=Pcmt1 PE=1 SV=3	6	6	24.634	24400000	35863000	56913000	31049000	22606000	36370000	37916000	18054000		P23506	Pcmt1	37056250	28736500	1.28952	0.366833	0.185185	No
Q80UP3	Dgkz	sp|Q80UP3|DGKZ_MOUSE Diacylglycerol kinase zeta OS=Mus musculus GN=Dgkz PE=1 SV=2	9	9	104.03	73560000	34795000	56396000	62053000	64214000	58827000	0	52872000		Q80UP3	Dgkz	56701000	43978250	1.2893	0.366584	0.240285	No
P63011	Rab3a	sp|P63011|RAB3A_MOUSE Ras-related protein Rab-3A OS=Mus musculus GN=Rab3a PE=1 SV=1	6	5	24.97	2479800000	1661000000	2092900000	1568400000	2050200000	1764600000	952480000	1288800000		P63011	Rab3a	1950525000	1514020000	1.28831	0.365478	0.112207	No
P00920	Ca2	sp|P00920|CAH2_MOUSE Carbonic anhydrase 2 OS=Mus musculus GN=Ca2 PE=1 SV=4	11	11	29.032	334420000	540320000	335700000	307090000	411810000	241670000	240120000	285000000		P00920	Ca2	379382500	294650000	1.28757	0.364651	0.127988	No
Q80XI4	Pip4k2b	sp|Q80XI4|PI42B_MOUSE Phosphatidylinositol 5-phosphate 4-kinase type-2 beta OS=Mus musculus GN=Pip4k2b PE=1 SV=1	11	8	47.318	209360000	19632000	72566000	52044000	72157000	101150000	4738200	96928000		Q80XI4	Pip4k2b	88400500	68743300	1.28595	0.362835	0.346186	No
F8VPU2	Farp1	sp|F8VPU2|FARP1_MOUSE FERM, RhoGEF and pleckstrin domain-containing protein 1 OS=Mus musculus GN=Farp1 PE=1 SV=1	8	8	118.87	26369000	30537000	14162000	25754000	46229000	29079000	0	0		F8VPU2	Farp1	24205500	18827000	1.28568	0.362532	0.334196	No
Q03137	Epha4	sp|Q03137|EPHA4_MOUSE Ephrin type-A receptor 4 OS=Mus musculus GN=Epha4 PE=1 SV=2	9	8	109.81	113360000	33289000	44139000	43230000	42994000	75114000	0	64661000		Q03137	Epha4	58504500	45692250	1.2804	0.356598	0.312234	No
Q61081	Cdc37	sp|Q61081|CDC37_MOUSE Hsp90 co-chaperone Cdc37 OS=Mus musculus GN=Cdc37 PE=1 SV=1	4	4	44.593	19689000	7822300	14083000	18320000	16086000	20279000	0	10505000		Q61081	Cdc37	14978575	11717500	1.27831	0.354236	0.274442	No
P14206	Rpsa	sp|P14206|RSSA_MOUSE 40S ribosomal protein SA OS=Mus musculus GN=Rpsa PE=1 SV=4	6	6	32.838	17575000	5099200	12130000	16095000	5169700	27244000	0	7531200		P14206	Rpsa	12724800	9986225	1.27424	0.349632	0.345956	No
G5E829	Atp2b1	sp|G5E829|AT2B1_MOUSE Plasma membrane calcium-transporting ATPase 1 OS=Mus musculus GN=Atp2b1 PE=1 SV=1	43	23	134.75	3460500000	3479400000	2556700000	2377600000	2517100000	2027700000	1931300000	2855500000		G5E829	Atp2b1	2968550000	2332900000	1.27247	0.347634	0.065349	No
Q9CQW2	Arl8b	sp|Q9CQW2|ARL8B_MOUSE ADP-ribosylation factor-like protein 8B OS=Mus musculus GN=Arl8b PE=1 SV=1	3	3	21.539	40084000	60747000	21482000	81283000	48837000	52932000	28031000	30225000		Q9CQW2	Arl8b	50899000	40006250	1.27228	0.347412	0.238941	No
Q9JHK4	Rabggta	sp|Q9JHK4|PGTA_MOUSE Geranylgeranyl transferase type-2 subunit alpha OS=Mus musculus GN=Rabggta PE=1 SV=1	10	10	64.989	53474000	33128000	34018000	44885000	23392000	65328000	0	41553000		Q9JHK4	Rabggta	41376250	32568250	1.27045	0.345337	0.284997	No
P28352	Apex1	sp|P28352|APEX1_MOUSE DNA-(apurinic or apyrimidinic site) lyase OS=Mus musculus GN=Apex1 PE=1 SV=2	6	6	35.49	33466000	36482000	26298000	17657000	25928000	32981000	0	31091000		P28352	Apex1	28475750	22500000	1.26559	0.339809	0.259371	No
P32883	Kras	sp|P32883|RASK_MOUSE GTPase KRas OS=Mus musculus GN=Kras PE=1 SV=1	3	2	21.656	32244000	9402100	26225000	50898000	35018000	27309000	0	31583000		P32883	Kras	29692275	23477500	1.26471	0.338809	0.307292	No
Q6ZWX6	Eif2s1	sp|Q6ZWX6|IF2A_MOUSE Eukaryotic translation initiation factor 2 subunit 1 OS=Mus musculus GN=Eif2s1 PE=1 SV=3	9	9	36.108	91236000	25988000	73982000	106640000	65791000	72575000	18299000	79679000		Q6ZWX6	Eif2s1	74461500	59086000	1.26022	0.333678	0.258375	No
Q9CQ69	Uqcrq	sp|Q9CQ69|QCR8_MOUSE Cytochrome b-c1 complex subunit 8 OS=Mus musculus GN=Uqcrq PE=1 SV=3	3	3	9.7681	61927000	0	51357000	0	42213000	24127000	0	23562000		Q9CQ69	Uqcrq	28321000	22475500	1.26008	0.333519	0.382131	No
P42859	Htt	sp|P42859|HD_MOUSE Huntingtin OS=Mus musculus GN=Htt PE=1 SV=2	18	18	344.69	31902000	22492000	16814000	20644000	28578000	16975000	0	27472000		P42859	Htt	22963000	18256250	1.25782	0.330921	0.273013	No
Q5SSL4	Abr	sp|Q5SSL4|ABR_MOUSE Active breakpoint cluster region-related protein OS=Mus musculus GN=Abr PE=1 SV=1	15	15	97.666	96921000	31672000	77039000	46117000	76219000	55537000	0	68577000		Q5SSL4	Abr	62937250	50083250	1.25665	0.329586	0.295787	No
P48318	Gad1	sp|P48318|DCE1_MOUSE Glutamate decarboxylase 1 OS=Mus musculus GN=Gad1 PE=1 SV=2	4	4	66.648	10687000	0	9999100	5607300	0	10947000	0	9989900		P48318	Gad1	6573350	5234225	1.25584	0.328653	0.371627	No
P40124	Cap1	sp|P40124|CAP1_MOUSE Adenylyl cyclase-associated protein 1 OS=Mus musculus GN=Cap1 PE=1 SV=4	21	20	51.564	605740000	576850000	421810000	516340000	350260000	459920000	136000000	742780000		P40124	Cap1	530185000	422240000	1.25565	0.328433	0.223408	No
Q8BVQ5	Ppme1	sp|Q8BVQ5|PPME1_MOUSE Protein phosphatase methylesterase 1 OS=Mus musculus GN=Ppme1 PE=1 SV=5	8	8	42.256	67647000	59059000	60917000	50204000	65995000	79337000	0	44168000		Q8BVQ5	Ppme1	59456750	47375000	1.25502	0.327715	0.260661	No
Q3TEA8	Hp1bp3	sp|Q3TEA8|HP1B3_MOUSE Heterochromatin protein 1-binding protein 3 OS=Mus musculus GN=Hp1bp3 PE=1 SV=1	2	2	60.866	6875600	0	3298300	0	2956100	0	0	5154200		Q3TEA8	Hp1bp3	2543475	2027575	1.25444	0.327046	0.405494	No
Q99J85	Nptxr	sp|Q99J85|NPTXR_MOUSE Neuronal pentraxin receptor OS=Mus musculus GN=Nptxr PE=1 SV=1	3	3	52.284	0	0	20573000	0	5029400	7018000	0	4367600		Q99J85	Nptxr	5143250	4103750	1.2533	0.325737	0.426201	No
Q9Z0E2	Chrd	sp|Q9Z0E2|CHRD_MOUSE Chordin OS=Mus musculus GN=Chrd PE=1 SV=1	1	1	101.51	309460000	330870000	913840000	565890000	597390000	487580000	461900000	146430000		Q9Z0E2	Chrd	530015000	423325000	1.25203	0.324267	0.27744	No
P60202	Plp1	sp|P60202|MYPR_MOUSE Myelin proteolipid protein OS=Mus musculus GN=Plp1 PE=1 SV=2	8	8	30.077	7860800000	22776000000	13126000000	20815000000	13437000000	17719000000	9835100000	10646000000		P60202	Plp1	16144450000	12909275000	1.25061	0.32263	0.218672	No
P07356	Anxa2	sp|P07356|ANXA2_MOUSE Annexin A2 OS=Mus musculus GN=Anxa2 PE=1 SV=2	6	6	38.676	0	21130000	0	16205000	12975000	16941000	0	0		P07356	Anxa2	9333750	7479000	1.24799	0.319611	0.400299	No
Q3UHK1	Slc2a13	sp|Q3UHK1|MYCT_MOUSE Proton myo-inositol cotransporter OS=Mus musculus GN=Slc2a13 PE=1 SV=2	6	6	69.062	19751000	0	59030000	0	23819000	22589000	0	16734000		Q3UHK1	Slc2a13	19695250	15785500	1.24768	0.319248	0.401252	No
Q8C167	Prepl	sp|Q8C167|PPCEL_MOUSE Prolyl endopeptidase-like OS=Mus musculus GN=Prepl PE=1 SV=1	13	13	83.193	51811000	22487000	67084000	61751000	44220000	56144000	5558800	57072000		Q8C167	Prepl	50783250	40748700	1.24625	0.317599	0.272633	No
O35136	Ncam2	sp|O35136|NCAM2_MOUSE Neural cell adhesion molecule 2 OS=Mus musculus GN=Ncam2 PE=1 SV=1	22	22	93.203	365390000	127860000	378730000	222380000	302760000	257250000	21277000	299550000		O35136	Ncam2	273590000	220209250	1.24241	0.31314	0.287569	No
Q8BH57	Wdr48	sp|Q8BH57|WDR48_MOUSE WD repeat-containing protein 48 OS=Mus musculus GN=Wdr48 PE=1 SV=1	7	7	76.006	14138000	0	21066000	20728000	17045000	11786000	0	16264000		Q8BH57	Wdr48	13983000	11273750	1.24031	0.310706	0.34117	No
P51791	Clcn3	sp|P51791|CLCN3_MOUSE H(+)/Cl(-) exchange transporter 3 OS=Mus musculus GN=Clcn3 PE=1 SV=2;sp|Q9WVD4|CLCN5_MOUSE H(+)/Cl(-) exchange transporter 5 OS=Mus musculus GN=Clcn5 PE=1 SV=1	1	1	90.868	0	0	7645500	0	0	0	0	6173700		P51791	Clcn3	1911375	1543425	1.2384	0.308475	0.442926	No
Q9DCZ4	Apoo	sp|Q9DCZ4|MIC26_MOUSE MICOS complex subunit Mic26 OS=Mus musculus GN=Apoo PE=1 SV=2	3	3	22.604	0	20128000	42889000	85194000	25437000	46149000	0	48128000		Q9DCZ4	Apoo	37052750	29928500	1.23804	0.308061	0.375542	No
P24369	Ppib	sp|P24369|PPIB_MOUSE Peptidyl-prolyl cis-trans isomerase B OS=Mus musculus GN=Ppib PE=1 SV=2	6	6	23.713	35488000	12210000	35689000	27068000	20218000	25821000	11195000	31991000		P24369	Ppib	27613750	22306250	1.23794	0.307939	0.240425	No
Q99JY8	Plpp3	sp|Q99JY8|PLPP3_MOUSE Phospholipid phosphatase 3 OS=Mus musculus GN=Plpp3 PE=1 SV=1	4	4	35.216	145710000	12475000	84459000	77291000	83334000	69230000	38414000	67660000		Q99JY8	Plpp3	79983750	64659500	1.237	0.306845	0.307053	No
Q9JLM8	Dclk1	sp|Q9JLM8|DCLK1_MOUSE Serine/threonine-protein kinase DCLK1 OS=Mus musculus GN=Dclk1 PE=1 SV=1	21	20	84.152	74192000	179710000	108660000	91558000	67606000	191750000	38502000	70897000		Q9JLM8	Dclk1	113530000	92188750	1.2315	0.300411	0.311153	No
Q924M7	Mpi	sp|Q924M7|MPI_MOUSE Mannose-6-phosphate isomerase OS=Mus musculus GN=Mpi PE=1 SV=1	5	5	46.575	25058000	18554000	16021000	22568000	19168000	31702000	16007000	0		Q924M7	Mpi	20550250	16719250	1.22914	0.297646	0.297525	No
P14131	Rps16	sp|P14131|RS16_MOUSE 40S ribosomal protein S16 OS=Mus musculus GN=Rps16 PE=1 SV=4	4	4	16.445	0	43815000	50081000	71882000	31032000	59752000	0	44416000		P14131	Rps16	41444500	33800000	1.22617	0.294157	0.35574	No
Q921M7	Fam49b	sp|Q921M7|FA49B_MOUSE Protein FAM49B OS=Mus musculus GN=Fam49b PE=1 SV=1	11	9	36.776	203420000	83066000	108700000	143870000	117180000	181820000	19783000	121470000		Q921M7	Fam49b	134764000	110063250	1.22442	0.292102	0.290939	No
P24288	Bcat1	sp|P24288|BCAT1_MOUSE Branched-chain-amino-acid aminotransferase, cytosolic OS=Mus musculus GN=Bcat1 PE=1 SV=2	2	2	42.791	0	0	0	3916600	0	3200700	0	0		P24288	Bcat1	979150	800175	1.22367	0.291214	0.44604	No
Q60931	Vdac3	sp|Q60931|VDAC3_MOUSE Voltage-dependent anion-selective channel protein 3 OS=Mus musculus GN=Vdac3 PE=1 SV=1	7	7	30.752	424500000	96842000	337670000	389710000	206710000	375020000	159220000	281010000		Q60931	Vdac3	312180500	255490000	1.22189	0.289114	0.2709	No
P59999	Arpc4	sp|P59999|ARPC4_MOUSE Actin-related protein 2/3 complex subunit 4 OS=Mus musculus GN=Arpc4 PE=1 SV=3	6	6	19.667	414870000	234820000	241720000	234010000	234110000	296760000	153080000	240770000		P59999	Arpc4	281355000	231180000	1.21704	0.283375	0.192125	No
Q924L1	Letmd1	sp|Q924L1|LTMD1_MOUSE LETM1 domain-containing protein 1 OS=Mus musculus GN=Letmd1 PE=1 SV=1	6	6	41.7	5562800	0	8758600	0	0	11769000	0	0		Q924L1	Letmd1	3580350	2942250	1.21687	0.283181	0.433566	No
P14148	Rpl7	sp|P14148|RL7_MOUSE 60S ribosomal protein L7 OS=Mus musculus GN=Rpl7 PE=1 SV=2	10	10	31.419	132290000	283700000	136790000	213240000	162230000	235540000	40053000	192270000		P14148	Rpl7	191505000	157523250	1.21573	0.281817	0.280441	No
P48962	Slc25a4	sp|P48962|ADT1_MOUSE ADP/ATP translocase 1 OS=Mus musculus GN=Slc25a4 PE=1 SV=4	20	9	32.904	8584300000	9302900000	8167000000	8827600000	7970000000	8799800000	6684100000	5245300000		P48962	Slc25a4	8720450000	7174800000	1.21543	0.281464	0.0528287	No
P84309	Adcy5	sp|P84309|ADCY5_MOUSE Adenylate cyclase type 5 OS=Mus musculus GN=Adcy5 PE=1 SV=2	16	16	139.12	185640000	88297000	146750000	173810000	137150000	140710000	48629000	162950000		P84309	Adcy5	148624250	122359750	1.21465	0.28054	0.229986	No
Q6Q477	Atp2b4	sp|Q6Q477|AT2B4_MOUSE Plasma membrane calcium-transporting ATPase 4 OS=Mus musculus GN=Atp2b4 PE=1 SV=1	15	15	133.07	192600000	270310000	172200000	145020000	186740000	230900000	0	224960000		Q6Q477	Atp2b4	195032500	160650000	1.21402	0.279794	0.295904	No
Q8R5C5	Actr1b	sp|Q8R5C5|ACTY_MOUSE Beta-centractin OS=Mus musculus GN=Actr1b PE=1 SV=1	7	4	42.281	58097000	41368000	40123000	40108000	29477000	52481000	0	66181000		Q8R5C5	Actr1b	44924000	37034750	1.21302	0.278607	0.310441	No
P16858	Gapdh	sp|P16858|G3P_MOUSE Glyceraldehyde-3-phosphate dehydrogenase OS=Mus musculus GN=Gapdh PE=1 SV=2	18	18	35.81	11699000000	4386100000	9739000000	10829000000	6457100000	7190100000	4953700000	11642000000		P16858	Gapdh	9163275000	7560725000	1.21196	0.277339	0.245247	No
Q62433	Ndrg1	sp|Q62433|NDRG1_MOUSE Protein NDRG1 OS=Mus musculus GN=Ndrg1 PE=1 SV=1	3	3	43.008	0	0	79385000	0	14794000	30079000	0	20634000		Q62433	Ndrg1	19846250	16376750	1.21186	0.277217	0.436571	No
P55264	Adk	sp|P55264|ADK_MOUSE Adenosine kinase OS=Mus musculus GN=Adk PE=1 SV=2	5	5	40.148	68551000	0	33487000	65613000	25412000	103130000	0	9925000		P55264	Adk	41912750	34616750	1.21077	0.275919	0.402953	No
Q8CI94	Pygb	sp|Q8CI94|PYGB_MOUSE Glycogen phosphorylase, brain form OS=Mus musculus GN=Pygb PE=1 SV=3	33	26	96.729	715450000	445320000	587060000	515880000	490490000	694970000	157140000	539260000		Q8CI94	Pygb	565927500	470465000	1.20291	0.26653	0.24035	No
Q80TJ1	Cadps	sp|Q80TJ1|CAPS1_MOUSE Calcium-dependent secretion activator 1 OS=Mus musculus GN=Cadps PE=1 SV=3	35	29	153.11	660320000	704690000	499730000	637670000	601740000	635040000	270900000	580570000		Q80TJ1	Cadps	625602500	522062500	1.19833	0.261024	0.159576	No
Q8BHC1	Rab39b	sp|Q8BHC1|RB39B_MOUSE Ras-related protein Rab-39B OS=Mus musculus GN=Rab39b PE=1 SV=1	4	3	24.636	14479000	0	0	0	0	12117000	0	0		Q8BHC1	Rab39b	3619750	3029250	1.19493	0.256929	0.452264	No
P68372	Tubb4b	sp|P68372|TBB4B_MOUSE Tubulin beta-4B chain OS=Mus musculus GN=Tubb4b PE=1 SV=1	26	1	49.83	7915100000	4983900000	6194900000	5765800000	4243400000	4446500000	5418100000	6729300000		P68372	Tubb4b	6214925000	5209325000	1.19304	0.254641	0.138324	No
Q99104	Myo5a	sp|Q99104|MYO5A_MOUSE Unconventional myosin-Va OS=Mus musculus GN=Myo5a PE=1 SV=2	55	55	215.54	303340000	465520000	301760000	320280000	319550000	478110000	31173000	339940000		Q99104	Myo5a	347725000	292193250	1.19005	0.251024	0.302596	No
P48453	Ppp3cb	sp|P48453|PP2BB_MOUSE Serine/threonine-protein phosphatase 2B catalytic subunit beta isoform OS=Mus musculus GN=Ppp3cb PE=1 SV=2	8	8	59.173	75381000	67070000	72080000	90642000	49904000	72921000	63044000	71006000		P48453	Ppp3cb	76293250	64218750	1.18802	0.248561	0.074355	No
Q71RI9	Ccbl2	sp|Q71RI9|KAT3_MOUSE Kynurenine--oxoglutarate transaminase 3 OS=Mus musculus GN=Ccbl2 PE=1 SV=1	4	4	51.126	0	8918500	0	0	3966800	3551700	0	0		Q71RI9	Ccbl2	2229625	1879625	1.18621	0.246356	0.446218	No
Q64487	Ptprd	sp|Q64487|PTPRD_MOUSE Receptor-type tyrosine-protein phosphatase delta OS=Mus musculus GN=Ptprd PE=1 SV=3	25	18	214.41	52214000	22652000	80780000	66400000	13669000	38634000	0	134890000		Q64487	Ptprd	55511500	46798250	1.18619	0.246332	0.399897	No
Q6WVG3	Kctd12	sp|Q6WVG3|KCD12_MOUSE BTB/POZ domain-containing protein KCTD12 OS=Mus musculus GN=Kctd12 PE=1 SV=1	7	6	35.892	24865000	51903000	32890000	50324000	36125000	36527000	22907000	39459000		Q6WVG3	Kctd12	39995500	33754500	1.18489	0.244758	0.221201	No
Q04690	Nf1	sp|Q04690|NF1_MOUSE Neurofibromin OS=Mus musculus GN=Nf1 PE=1 SV=1	21	21	319.59	28831000	14045000	26393000	22281000	15927000	61381000	0	0		Q04690	Nf1	22887500	19327000	1.18422	0.243942	0.409365	No
Q8CHK3	Mboat7	sp|Q8CHK3|MBOA7_MOUSE Lysophospholipid acyltransferase 7 OS=Mus musculus GN=Mboat7 PE=1 SV=1	2	2	53.435	0	0	0	16047000	0	0	0	13576000		Q8CHK3	Mboat7	4011750	3394000	1.18201	0.241245	0.455127	No
O55042	Snca	sp|O55042|SYUA_MOUSE Alpha-synuclein OS=Mus musculus GN=Snca PE=1 SV=2	10	7	14.485	591740000	870610000	531400000	205800000	336270000	507650000	713220000	304830000		O55042	Snca	549887500	465492500	1.1813	0.240379	0.314235	No
P51150	Rab7a	sp|P51150|RAB7A_MOUSE Ras-related protein Rab-7a OS=Mus musculus GN=Rab7a PE=1 SV=2	11	11	23.489	474620000	344070000	246280000	266640000	300170000	302500000	173070000	352010000		P51150	Rab7a	332902500	281937500	1.18077	0.239724	0.229108	No
Q9JI46	Nudt3	sp|Q9JI46|NUDT3_MOUSE Diphosphoinositol polyphosphate phosphohydrolase 1 OS=Mus musculus GN=Nudt3 PE=1 SV=1	4	4	19.029	0	12844000	25999000	20463000	16775000	16114000	0	17341000		Q9JI46	Nudt3	14826500	12557500	1.18069	0.239629	0.378748	No
Q8BI08	Mal2	sp|Q8BI08|MAL2_MOUSE Protein MAL2 OS=Mus musculus GN=Mal2 PE=1 SV=1	2	2	19.094	60996000	0	52925000	22313000	45679000	50545000	0	19188000		Q8BI08	Mal2	34058500	28853000	1.18041	0.239294	0.393331	No
Q9DBG3	Ap2b1	sp|Q9DBG3|AP2B1_MOUSE AP-2 complex subunit beta OS=Mus musculus GN=Ap2b1 PE=1 SV=1	40	21	104.58	1316000000	504110000	966980000	1413900000	953720000	1104500000	548600000	952820000		Q9DBG3	Ap2b1	1050247500	889910000	1.18017	0.238998	0.262638	No
Q8BGH4	Reep1	sp|Q8BGH4|REEP1_MOUSE Receptor expression-enhancing protein 1 OS=Mus musculus GN=Reep1 PE=1 SV=1	4	4	22.284	38675000	8601200	20640000	16966000	22464000	27857000	0	21785000		Q8BGH4	Reep1	21220550	18026500	1.17719	0.235343	0.365123	No
P60843	Eif4a1	sp|P60843|IF4A1_MOUSE Eukaryotic initiation factor 4A-I OS=Mus musculus GN=Eif4a1 PE=1 SV=1	19	9	46.153	245200000	327610000	239490000	247510000	273660000	285300000	93708000	248090000		P60843	Eif4a1	264952500	225189500	1.17658	0.234594	0.224897	No
Q8K4X7	Agpat4	sp|Q8K4X7|PLCD_MOUSE 1-acyl-sn-glycerol-3-phosphate acyltransferase delta OS=Mus musculus GN=Agpat4 PE=1 SV=1	4	4	43.81	21544000	38305000	18811000	36834000	38879000	20887000	14451000	24002000		Q8K4X7	Agpat4	28873500	24554750	1.17588	0.233744	0.286216	No
Q8K2C9	Hacd3	sp|Q8K2C9|HACD3_MOUSE Very-long-chain (3R)-3-hydroxyacyl-CoA dehydratase 3 OS=Mus musculus GN=Hacd3 PE=1 SV=2	7	7	43.131	126040000	73860000	87324000	103210000	109050000	89235000	53926000	79916000		Q8K2C9	Hacd3	97608500	83031750	1.17556	0.233344	0.199049	No
P80313	Cct7	sp|P80313|TCPH_MOUSE T-complex protein 1 subunit eta OS=Mus musculus GN=Cct7 PE=1 SV=1	13	13	59.652	147530000	141920000	82327000	115580000	94961000	144680000	90141000	84880000		P80313	Cct7	121839250	103665500	1.17531	0.233043	0.20284	No
Q80VP0	Tecpr1	sp|Q80VP0|TCPR1_MOUSE Tectonin beta-propeller repeat-containing protein 1 OS=Mus musculus GN=Tecpr1 PE=1 SV=1	16	16	130.26	15443000	43229000	13654000	92232000	32814000	54383000	0	53163000		Q80VP0	Tecpr1	41139500	35090000	1.1724	0.229464	0.397621	No
Q921J2	Rheb	sp|Q921J2|RHEB_MOUSE GTP-binding protein Rheb OS=Mus musculus GN=Rheb PE=1 SV=1	6	6	20.451	70363000	49034000	110810000	160970000	115070000	89901000	17276000	112020000		Q921J2	Rheb	97794250	83566750	1.17025	0.226821	0.343258	No
Q9JME5	Ap3b2	sp|Q9JME5|AP3B2_MOUSE AP-3 complex subunit beta-2 OS=Mus musculus GN=Ap3b2 PE=1 SV=2	29	25	119.19	141100000	107620000	130460000	137010000	77287000	145640000	56146000	162330000		Q9JME5	Ap3b2	129047500	110350750	1.16943	0.225806	0.256105	No
Q80T41	Gabbr2	sp|Q80T41|GABR2_MOUSE Gamma-aminobutyric acid type B receptor subunit 2 OS=Mus musculus GN=Gabbr2 PE=1 SV=2	12	12	105.67	7681100	69314000	82163000	54761000	15723000	95755000	0	71489000		Q80T41	Gabbr2	53479775	45741750	1.16917	0.225482	0.395352	No
P35585	Ap1m1	sp|P35585|AP1M1_MOUSE AP-1 complex subunit mu-1 OS=Mus musculus GN=Ap1m1 PE=1 SV=3	10	10	48.542	23307000	65080000	101270000	48756000	80561000	78656000	0	45115000		P35585	Ap1m1	59603250	51083000	1.16679	0.222548	0.372232	No
P80317	Cct6a	sp|P80317|TCPZ_MOUSE T-complex protein 1 subunit zeta OS=Mus musculus GN=Cct6a PE=1 SV=3	16	16	58.004	427190000	90822000	177700000	261460000	237340000	284150000	8942200	291010000		P80317	Cct6a	239293000	205360550	1.16523	0.220619	0.370235	No
Q9CX30	Yif1b	sp|Q9CX30|YIF1B_MOUSE Protein YIF1B OS=Mus musculus GN=Yif1b PE=1 SV=2	1	1	33.982	14973000	0	9233800	0	13298000	0	0	7476700		Q9CX30	Yif1b	6051700	5193675	1.16521	0.220585	0.433341	No
Q8VBZ3	Clptm1	sp|Q8VBZ3|CLPT1_MOUSE Cleft lip and palate transmembrane protein 1 homolog OS=Mus musculus GN=Clptm1 PE=1 SV=1	8	8	75.29	24657000	15064000	14945000	16404000	0	32371000	0	28624000		Q8VBZ3	Clptm1	17767500	15248750	1.16518	0.22055	0.396022	No
P50396	Gdi1	sp|P50396|GDIA_MOUSE Rab GDP dissociation inhibitor alpha OS=Mus musculus GN=Gdi1 PE=1 SV=3	20	20	50.521	2221900000	1370200000	1389500000	1184800000	1627400000	1212800000	832530000	1620900000		P50396	Gdi1	1541600000	1323407500	1.16487	0.220171	0.246899	No
P46096	Syt1	sp|P46096|SYT1_MOUSE Synaptotagmin-1 OS=Mus musculus GN=Syt1 PE=1 SV=1	21	13	47.417	841790000	305550000	651500000	1028700000	556590000	714190000	335120000	823520000		P46096	Syt1	706885000	607355000	1.16387	0.218936	0.307067	No
Q7TMM9	Tubb2a	sp|Q7TMM9|TBB2A_MOUSE Tubulin beta-2A chain OS=Mus musculus GN=Tubb2a PE=1 SV=1	6	1	49.906	1364500000	664570000	1541700000	948720000	937990000	547680000	550940000	1853900000		Q7TMM9	Tubb2a	1129872500	972627500	1.16167	0.216201	0.341358	No
P36916	Gnl1	sp|P36916|GNL1_MOUSE Guanine nucleotide-binding protein-like 1 OS=Mus musculus GN=Gnl1 PE=1 SV=4	10	10	68.77	23042000	27755000	0	10617000	0	22735000	12195000	17940000		P36916	Gnl1	15353500	13217500	1.1616	0.216118	0.398671	No
Q9Z127	Slc7a5	sp|Q9Z127|LAT1_MOUSE Large neutral amino acids transporter small subunit 1 OS=Mus musculus GN=Slc7a5 PE=1 SV=2;sp|Q8BGK6|YLAT2_MOUSE Y+L amino acid transporter 2 OS=Mus musculus GN=Slc7a6 PE=1 SV=1	2	2	55.872	0	0	0	31192000	0	11237000	0	15635000		Q9Z127	Slc7a5	7798000	6718000	1.16076	0.215072	0.452929	No
Q9EQH3	Vps35	sp|Q9EQH3|VPS35_MOUSE Vacuolar protein sorting-associated protein 35 OS=Mus musculus GN=Vps35 PE=1 SV=1	10	10	91.712	28596000	6982900	41637000	69364000	32418000	28727000	31414000	33884000		Q9EQH3	Vps35	36644975	31610750	1.15926	0.2132	0.35684	No
Q6PA06	Atl2	sp|Q6PA06|ATLA2_MOUSE Atlastin-2 OS=Mus musculus GN=Atl2 PE=1 SV=1	3	3	66.223	4443300	8470300	0	4237700	0	7197700	0	7640000		Q6PA06	Atl2	4287825	3709425	1.15593	0.20905	0.420313	No
Q8BZ98	Dnm3	sp|Q8BZ98|DYN3_MOUSE Dynamin-3 OS=Mus musculus GN=Dnm3 PE=1 SV=1	26	20	97.189	145830000	121130000	126310000	132790000	200630000	146180000	23389000	85052000		Q8BZ98	Dnm3	131515000	113812750	1.15554	0.208565	0.331548	No
Q6PEV3	Wipf2	sp|Q6PEV3|WIPF2_MOUSE WAS/WASL-interacting protein family member 2 OS=Mus musculus GN=Wipf2 PE=1 SV=1	3	3	46.297	0	0	0	39304000	0	0	0	34019000		Q6PEV3	Wipf2	9826000	8504750	1.15535	0.208335	0.461165	No
Q9R1V4	Adam11	sp|Q9R1V4|ADA11_MOUSE Disintegrin and metalloproteinase domain-containing protein 11 OS=Mus musculus GN=Adam11 PE=1 SV=2	4	4	84.134	27558000	0	22202000	24974000	0	22955000	0	41809000		Q9R1V4	Adam11	18683500	16191000	1.15394	0.206573	0.420668	No
Q9DCS2	1	sp|Q9DCS2|CP013_MOUSE UPF0585 protein C16orf13 homolog OS=Mus musculus PE=1 SV=1	1	1	22.687	0	1679500	0	0	0	0	0	1458800		Q9DCS2	1	419875	364700	1.15129	0.20325	0.462102	No
Q8BP67	Rpl24	sp|Q8BP67|RL24_MOUSE 60S ribosomal protein L24 OS=Mus musculus GN=Rpl24 PE=1 SV=2	3	3	17.779	26880000	0	28891000	41036000	21363000	14610000	16987000	31163000		Q8BP67	Rpl24	24201750	21030750	1.15078	0.202611	0.373578	No
P62631	Eef1a2	sp|P62631|EF1A2_MOUSE Elongation factor 1-alpha 2 OS=Mus musculus GN=Eef1a2 PE=1 SV=1	18	10	50.454	1760100000	5332800000	2800500000	3112200000	3032300000	3363000000	1818300000	3094200000		P62631	Eef1a2	3251400000	2826950000	1.15014	0.201815	0.312961	No
P62774	Mtpn	sp|P62774|MTPN_MOUSE Myotrophin OS=Mus musculus GN=Mtpn PE=1 SV=2	1	1	12.861	0	18738000	0	28175000	0	0	0	40883000		P62774	Mtpn	11728250	10220750	1.14749	0.198487	0.453643	No
P51881	Slc25a5	sp|P51881|ADT2_MOUSE ADP/ATP translocase 2 OS=Mus musculus GN=Slc25a5 PE=1 SV=3	9	9	32.931	2972200000	652690000	2246700000	2343300000	1938900000	2390200000	1377300000	1453300000		P51881	Slc25a5	2053722500	1789925000	1.14738	0.198342	0.323425	No
Q6ZPQ6	Pitpnm2	sp|Q6ZPQ6|PITM2_MOUSE Membrane-associated phosphatidylinositol transfer protein 2 OS=Mus musculus GN=Pitpnm2 PE=1 SV=2	21	21	148.03	51588000	56534000	61594000	34769000	28728000	82017000	0	67528000		Q6ZPQ6	Pitpnm2	51121250	44568250	1.14703	0.197907	0.374273	No
P61804	Dad1	sp|P61804|DAD1_MOUSE Dolichyl-diphosphooligosaccharide--protein glycosyltransferase subunit DAD1 OS=Mus musculus GN=Dad1 PE=1 SV=3	2	2	12.497	0	31691000	39057000	49104000	52347000	52205000	0	0		P61804	Dad1	29963000	26138000	1.14634	0.197033	0.421289	No
Q61699	Hsph1	sp|Q61699|HS105_MOUSE Heat shock protein 105 kDa OS=Mus musculus GN=Hsph1 PE=1 SV=2	24	24	96.406	329330000	299370000	208050000	195140000	215940000	242370000	146450000	295770000		Q61699	Hsph1	257972500	225132500	1.14587	0.196443	0.248652	No
Q80ZW2	Them6	sp|Q80ZW2|THEM6_MOUSE Protein THEM6 OS=Mus musculus GN=Them6 PE=1 SV=1	5	5	23.802	48073000	14094000	0	14698000	17165000	17469000	0	32471000		Q80ZW2	Them6	19216250	16776250	1.14544	0.195907	0.423853	No
Q9CYT6	Cap2	sp|Q9CYT6|CAP2_MOUSE Adenylyl cyclase-associated protein 2 OS=Mus musculus GN=Cap2 PE=1 SV=1	16	16	52.861	221840000	320700000	329100000	490150000	367780000	418760000	95798000	307300000		Q9CYT6	Cap2	340447500	297409500	1.14471	0.194982	0.324898	No
Q80YV4	Pank4	sp|Q80YV4|PANK4_MOUSE Pantothenate kinase 4 OS=Mus musculus GN=Pank4 PE=1 SV=2	4	4	91.521	3087400	0	0	0	0	2701100	0	0		Q80YV4	Pank4	771850	675275	1.14302	0.192845	0.46402	No
Q8C854	Myef2	sp|Q8C854|MYEF2_MOUSE Myelin expression factor 2 OS=Mus musculus GN=Myef2 PE=1 SV=1	3	3	63.294	4390800	4991700	3930300	7380600	4750300	5155000	0	8202100		Q8C854	Myef2	5173350	4526850	1.14281	0.192591	0.369999	No
Q9WUA3	Pfkp	sp|Q9WUA3|PFKAP_MOUSE ATP-dependent 6-phosphofructokinase, platelet type OS=Mus musculus GN=Pfkp PE=1 SV=1	30	27	85.454	683030000	668990000	565450000	764940000	707440000	659920000	272750000	708800000		Q9WUA3	Pfkp	670602500	587227500	1.14198	0.191538	0.24443	No
Q9Z0N1	Eif2s3x	sp|Q9Z0N1|IF2G_MOUSE Eukaryotic translation initiation factor 2 subunit 3, X-linked OS=Mus musculus GN=Eif2s3x PE=1 SV=2;sp|Q9Z0N2|IF2H_MOUSE Eukaryotic translation initiation factor 2 subunit 3, Y-linked OS=Mus musculus GN=Eif2s3y PE=1 SV=2	7	7	51.065	38368000	54750000	31908000	0	26948000	30004000	17038000	35706000		Q9Z0N1	Eif2s3x	31256500	27424000	1.13975	0.188717	0.381293	No
Q8K4Q0	Rptor	sp|Q8K4Q0|RPTOR_MOUSE Regulatory-associated protein of mTOR OS=Mus musculus GN=Rptor PE=1 SV=1	9	9	149.47	0	18892000	21727000	10619000	15461000	14142000	0	15422000		Q8K4Q0	Rptor	12809500	11256250	1.13799	0.186488	0.404682	No
Q80SW1	Ahcyl1	sp|Q80SW1|SAHH2_MOUSE Putative adenosylhomocysteinase 2 OS=Mus musculus GN=Ahcyl1 PE=1 SV=1	16	8	58.951	369690000	514360000	469610000	559720000	429910000	357000000	259140000	636590000		Q80SW1	Ahcyl1	478345000	420660000	1.13713	0.185397	0.272074	No
Q9JJV2	Pfn2	sp|Q9JJV2|PROF2_MOUSE Profilin-2 OS=Mus musculus GN=Pfn2 PE=1 SV=3	5	5	15.032	194340000	53857000	190030000	313090000	103620000	130240000	120440000	307130000		Q9JJV2	Pfn2	187829250	165357500	1.1359	0.183833	0.381506	No
Q9Z1Z2	Strap	sp|Q9Z1Z2|STRAP_MOUSE Serine-threonine kinase receptor-associated protein OS=Mus musculus GN=Strap PE=1 SV=2	12	12	38.442	94820000	94379000	101010000	123870000	91008000	119330000	21356000	133160000		Q9Z1Z2	Strap	103519750	91213500	1.13492	0.182587	0.325346	No
Q9Z2D1	Mtmr2	sp|Q9Z2D1|MTMR2_MOUSE Myotubularin-related protein 2 OS=Mus musculus GN=Mtmr2 PE=1 SV=3	3	3	73.231	8428600	0	10746000	0	0	8199700	0	8713300		Q9Z2D1	Mtmr2	4793650	4228250	1.13372	0.181064	0.442121	No
Q8BP47	Nars	sp|Q8BP47|SYNC_MOUSE Asparagine--tRNA ligase, cytoplasmic OS=Mus musculus GN=Nars PE=1 SV=2	12	12	64.279	178830000	49877000	142570000	121630000	102850000	130750000	21834000	180200000		Q8BP47	Nars	123226750	108908500	1.13147	0.178199	0.374801	No
Q9WUL7	Arl3	sp|Q9WUL7|ARL3_MOUSE ADP-ribosylation factor-like protein 3 OS=Mus musculus GN=Arl3 PE=1 SV=1	4	4	20.486	0	0	7985500	0	7059500	0	0	0		Q9WUL7	Arl3	1996375	1764875	1.13117	0.177817	0.466797	No
Q9R0K7	Atp2b2	sp|Q9R0K7|AT2B2_MOUSE Plasma membrane calcium-transporting ATPase 2 OS=Mus musculus GN=Atp2b2 PE=1 SV=2	27	26	132.59	1714200000	1066600000	1064000000	1290200000	1327600000	1268300000	611920000	1336300000		Q9R0K7	Atp2b2	1283750000	1136030000	1.13003	0.176363	0.274486	No
O54865	Gucy1b3	sp|O54865|GCYB1_MOUSE Guanylate cyclase soluble subunit beta-1 OS=Mus musculus GN=Gucy1b3 PE=1 SV=1	12	12	70.597	83119000	79220000	75144000	10282000	52517000	81701000	0	85251000		O54865	Gucy1b3	61941250	54867250	1.12893	0.174955	0.398175	No
P62242	Rps8	sp|P62242|RS8_MOUSE 40S ribosomal protein S8 OS=Mus musculus GN=Rps8 PE=1 SV=2	8	8	24.205	223720000	80312000	242330000	135650000	139270000	216720000	178320000	69851000		P62242	Rps8	170503000	151040250	1.12886	0.174864	0.353239	No
O08599	Stxbp1	sp|O08599|STXB1_MOUSE Syntaxin-binding protein 1 OS=Mus musculus GN=Stxbp1 PE=1 SV=2	35	35	67.568	2846500000	3103900000	2676400000	2878800000	2442400000	2777300000	2024100000	2982400000		O08599	Stxbp1	2876400000	2556550000	1.12511	0.170066	0.10439	No
Q9QYB5	Add3	sp|Q9QYB5|ADDG_MOUSE Gamma-adducin OS=Mus musculus GN=Add3 PE=1 SV=2	16	16	78.776	151820000	96412000	206140000	157500000	143080000	158330000	12669000	231400000		Q9QYB5	Add3	152968000	136369750	1.12172	0.165706	0.377368	No
O35643	Ap1b1	sp|O35643|AP1B1_MOUSE AP-1 complex subunit beta-1 OS=Mus musculus GN=Ap1b1 PE=1 SV=2	10	10	103.93	73598000	25068000	59421000	38116000	65530000	52454000	0	57399000		O35643	Ap1b1	49050750	43845750	1.11871	0.161838	0.393293	No
Q99KI3	Emc3	sp|Q99KI3|EMC3_MOUSE ER membrane protein complex subunit 3 OS=Mus musculus GN=Emc3 PE=1 SV=3	2	2	29.98	0	1045600	3748200	0	0	4286700	0	0		Q99KI3	Emc3	1198450	1071675	1.1183	0.161302	0.465145	No
P39053	Dnm1	sp|P39053|DYN1_MOUSE Dynamin-1 OS=Mus musculus GN=Dnm1 PE=1 SV=2	41	34	97.802	1718600000	1743200000	1867900000	1552600000	1468800000	1941100000	721680000	2033000000		P39053	Dnm1	1720575000	1541145000	1.11643	0.158888	0.289947	No
O70161	Pip5k1c	sp|O70161|PI51C_MOUSE Phosphatidylinositol 4-phosphate 5-kinase type-1 gamma OS=Mus musculus GN=Pip5k1c PE=1 SV=2	16	16	72.407	64210000	62897000	125040000	43697000	49913000	86229000	32948000	95957000		O70161	Pip5k1c	73961000	66261750	1.11619	0.158588	0.375093	No
Q8CIB5	Fermt2	sp|Q8CIB5|FERM2_MOUSE Fermitin family homolog 2 OS=Mus musculus GN=Fermt2 PE=1 SV=1	9	9	77.8	23145000	44976000	0	20312000	11078000	55762000	0	12449000		Q8CIB5	Fermt2	22108250	19822250	1.11532	0.157464	0.443285	No
P50516	Atp6v1a	sp|P50516|VATA_MOUSE V-type proton ATPase catalytic subunit A OS=Mus musculus GN=Atp6v1a PE=1 SV=2	24	24	68.325	700870000	738410000	483870000	493140000	559490000	769460000	385940000	455890000		P50516	Atp6v1a	604072500	542695000	1.1131	0.15458	0.293926	No
P05213	Tuba1b	sp|P05213|TBA1B_MOUSE Tubulin alpha-1B chain OS=Mus musculus GN=Tuba1b PE=1 SV=2	24	0	50.151	15923000000	11520000000	11836000000	11816000000	9481600000	12514000000	9292900000	14761000000		P05213	Tuba1b	12773750000	11512375000	1.10957	0.149997	0.240656	No
P47857	Pfkm	sp|P47857|PFKAM_MOUSE ATP-dependent 6-phosphofructokinase, muscle type OS=Mus musculus GN=Pfkm PE=1 SV=3	27	25	85.268	1222600000	989730000	1105300000	886760000	1333400000	1083200000	125410000	1249800000		P47857	Pfkm	1051097500	947952500	1.10881	0.14901	0.3664	No
P53994	Rab2a	sp|P53994|RAB2A_MOUSE Ras-related protein Rab-2A OS=Mus musculus GN=Rab2a PE=1 SV=1	13	7	23.547	1163100000	398840000	711260000	570380000	720790000	773520000	336050000	738980000		P53994	Rab2a	710895000	642335000	1.10674	0.146311	0.367445	No
P60879	Snap25	sp|P60879|SNP25_MOUSE Synaptosomal-associated protein 25 OS=Mus musculus GN=Snap25 PE=1 SV=1	12	12	23.315	195500000	174440000	172800000	162670000	152950000	147560000	175360000	161820000		P60879	Snap25	176352500	159422500	1.1062	0.145607	0.0574399	No
P34022	Ranbp1	sp|P34022|RANG_MOUSE Ran-specific GTPase-activating protein OS=Mus musculus GN=Ranbp1 PE=1 SV=2	3	3	23.596	26290000	0	13093000	0	0	10493000	13292000	11850000		P34022	Ranbp1	9845750	8908750	1.10518	0.144278	0.448798	No
P08414	Camk4	sp|P08414|KCC4_MOUSE Calcium/calmodulin-dependent protein kinase type IV OS=Mus musculus GN=Camk4 PE=1 SV=2	12	12	52.627	80742000	0	58405000	85091000	0	58406000	23780000	121310000		P08414	Camk4	56059500	50874000	1.10193	0.14003	0.439854	No
P31648	Slc6a1	sp|P31648|SC6A1_MOUSE Sodium- and chloride-dependent GABA transporter 1 OS=Mus musculus GN=Slc6a1 PE=1 SV=2	4	4	67.001	0	826850000	360190000	508500000	471180000	368060000	361430000	338890000		P31648	Slc6a1	423885000	384890000	1.10131	0.139227	0.415096	No
Q3UIU2	Ndufb6	sp|Q3UIU2|NDUB6_MOUSE NADH dehydrogenase [ubiquinone] 1 beta subcomplex subunit 6 OS=Mus musculus GN=Ndufb6 PE=1 SV=3	2	2	15.515	9436300	0	0	7176500	3527500	5905300	0	5761000		Q3UIU2	Ndufb6	4153200	3798450	1.09339	0.128813	0.451727	No
P16125	Ldhb	sp|P16125|LDHB_MOUSE L-lactate dehydrogenase B chain OS=Mus musculus GN=Ldhb PE=1 SV=2	18	17	36.572	3329500000	1734200000	2046500000	2097700000	2039800000	2241900000	2019900000	2129000000		P16125	Ldhb	2301975000	2107650000	1.0922	0.127237	0.302142	No
O89053	Coro1a	sp|O89053|COR1A_MOUSE Coronin-1A OS=Mus musculus GN=Coro1a PE=1 SV=5	13	13	50.989	307230000	1028400000	406610000	564420000	558310000	761380000	175910000	619030000		O89053	Coro1a	576665000	528657500	1.09081	0.1254	0.410358	No
Q6ZQI3	Mlec	sp|Q6ZQI3|MLEC_MOUSE Malectin OS=Mus musculus GN=Mlec PE=1 SV=2	7	7	32.342	10607000	20320000	16194000	0	0	18499000	0	24812000		Q6ZQI3	Mlec	11780250	10827750	1.08797	0.121637	0.453121	No
O88343	Slc4a4	sp|O88343|S4A4_MOUSE Electrogenic sodium bicarbonate cotransporter 1 OS=Mus musculus GN=Slc4a4 PE=1 SV=2	17	17	121.48	354830000	301990000	265980000	340160000	387650000	279400000	80271000	414540000		O88343	Slc4a4	315740000	290465250	1.08701	0.120371	0.379187	No
P55012	Slc12a2	sp|P55012|S12A2_MOUSE Solute carrier family 12 member 2 OS=Mus musculus GN=Slc12a2 PE=1 SV=2	20	20	131.03	52154000	75699000	109210000	102570000	53065000	80141000	57118000	122320000		P55012	Slc12a2	84908250	78161000	1.08633	0.119456	0.37713	No
Q9CRB6	Tppp3	sp|Q9CRB6|TPPP3_MOUSE Tubulin polymerization-promoting protein family member 3 OS=Mus musculus GN=Tppp3 PE=1 SV=1	3	3	18.965	0	8322400	7342800	11444000	0	15094000	0	9934000		Q9CRB6	Tppp3	6777300	6257000	1.08315	0.11524	0.455619	No
O54774	Ap3d1	sp|O54774|AP3D1_MOUSE AP-3 complex subunit delta-1 OS=Mus musculus GN=Ap3d1 PE=1 SV=1	36	36	135.08	210210000	227550000	276610000	331350000	296560000	334560000	67587000	267160000		O54774	Ap3d1	261430000	241466750	1.08267	0.1146	0.385417	No
Q9CQT1	Mri1	sp|Q9CQT1|MTNA_MOUSE Methylthioribose-1-phosphate isomerase OS=Mus musculus GN=Mri1 PE=1 SV=1	1	1	39.41	0	4008400	0	0	0	3716300	0	0		Q9CQT1	Mri1	1002100	929075	1.0786	0.10916	0.479559	No
Q6PIE5	Atp1a2	sp|Q6PIE5|AT1A2_MOUSE Sodium/potassium-transporting ATPase subunit alpha-2 OS=Mus musculus GN=Atp1a2 PE=1 SV=1	28	28	112.22	1788300000	1170500000	1268200000	1301500000	1339800000	1522500000	1046400000	1237100000		Q6PIE5	Atp1a2	1382125000	1286450000	1.07437	0.103493	0.297259	No
Q9R1P0	Psma4	sp|Q9R1P0|PSA4_MOUSE Proteasome subunit alpha type-4 OS=Mus musculus GN=Psma4 PE=1 SV=1	5	5	29.47	15072000	0	20668000	33859000	19952000	21169000	0	23662000		Q9R1P0	Psma4	17399750	16195750	1.07434	0.103451	0.448302	No
P26041	Msn	sp|P26041|MOES_MOUSE Moesin OS=Mus musculus GN=Msn PE=1 SV=3	14	7	67.766	18128000	21678000	35569000	22871000	19178000	48779000	0	23653000		P26041	Msn	24561500	22902500	1.07244	0.100894	0.441113	No
P19253	Rpl13a	sp|P19253|RL13A_MOUSE 60S ribosomal protein L13a OS=Mus musculus GN=Rpl13a PE=1 SV=4	6	6	23.464	110490000	58740000	54154000	32988000	73287000	77333000	32872000	56034000		P19253	Rpl13a	64093000	59881500	1.07033	0.0980564	0.417306	No
O88342	Wdr1	sp|O88342|WDR1_MOUSE WD repeat-containing protein 1 OS=Mus musculus GN=Wdr1 PE=1 SV=3	24	24	66.406	618090000	1027100000	942550000	710910000	693820000	721410000	620670000	1047000000		O88342	Wdr1	824662500	770725000	1.06998	0.0975876	0.35134	No
Q9D1H7	Get4	sp|Q9D1H7|GET4_MOUSE Golgi to ER traffic protein 4 homolog OS=Mus musculus GN=Get4 PE=1 SV=2	2	2	36.525	0	12946000	0	6137700	0	11625000	0	6214300		Q9D1H7	Get4	4770925	4459825	1.06976	0.0972819	0.471461	No
P47746	Cnr1	sp|P47746|CNR1_MOUSE Cannabinoid receptor 1 OS=Mus musculus GN=Cnr1 PE=1 SV=1	3	3	52.83	0	46456000	29337000	29237000	37612000	37261000	0	23384000		P47746	Cnr1	26257500	24564250	1.06893	0.0961694	0.450603	No
P45878	Fkbp2	sp|P45878|FKBP2_MOUSE Peptidyl-prolyl cis-trans isomerase FKBP2 OS=Mus musculus GN=Fkbp2 PE=1 SV=1	2	2	15.344	78685000	12881000	26863000	0	28759000	50000000	0	32197000		P45878	Fkbp2	29607250	27739000	1.06735	0.0940347	0.464523	No
Q9WUM4	Coro1c	sp|Q9WUM4|COR1C_MOUSE Coronin-1C OS=Mus musculus GN=Coro1c PE=1 SV=2	11	11	53.12	198180000	213370000	193500000	166040000	246840000	239090000	76088000	161050000		Q9WUM4	Coro1c	192772500	180767000	1.06641	0.0927679	0.390053	No
Q922B2	Dars	sp|Q922B2|SYDC_MOUSE Aspartate--tRNA ligase, cytoplasmic OS=Mus musculus GN=Dars PE=1 SV=2	21	21	57.147	114170000	201080000	105890000	131440000	204210000	150460000	39093000	124670000		Q922B2	Dars	138145000	129608250	1.06587	0.0920258	0.420325	No
P35235	Ptpn11	sp|P35235|PTN11_MOUSE Tyrosine-protein phosphatase non-receptor type 11 OS=Mus musculus GN=Ptpn11 PE=1 SV=2	10	10	68.46	8409800	37169000	19371000	18371000	31188000	17659000	12186000	17181000		P35235	Ptpn11	20830200	19553500	1.06529	0.0912498	0.432875	No
O35609	Scamp3	sp|O35609|SCAM3_MOUSE Secretory carrier-associated membrane protein 3 OS=Mus musculus GN=Scamp3 PE=1 SV=3	6	6	38.458	108870000	121930000	90829000	74712000	111150000	107160000	50825000	102970000		O35609	Scamp3	99085250	93026250	1.06513	0.0910324	0.370711	No
P80318	Cct3	sp|P80318|TCPG_MOUSE T-complex protein 1 subunit gamma OS=Mus musculus GN=Cct3 PE=1 SV=1	12	12	60.629	32671000	7009100	16905000	16737000	24055000	23510000	0	21469000		P80318	Cct3	18330525	17258500	1.06212	0.086941	0.447914	No
Q9D5Y1	Ccdc39	sp|Q9D5Y1|CCD39_MOUSE Coiled-coil domain-containing protein 39 OS=Mus musculus GN=Ccdc39 PE=1 SV=1	2	2	110.07	0	21585000	0	92724000	0	51999000	0	55739000		Q9D5Y1	Ccdc39	28577250	26934500	1.06099	0.0854118	0.476674	No
Q8R2R9	Ap3m2	sp|Q8R2R9|AP3M2_MOUSE AP-3 complex subunit mu-2 OS=Mus musculus GN=Ap3m2 PE=1 SV=1	11	9	46.916	24125000	55460000	50049000	48657000	24419000	45539000	0	98241000		Q8R2R9	Ap3m2	44572750	42049750	1.06	0.0840648	0.456309	No
Q99JI6	Rap1b	sp|Q99JI6|RAP1B_MOUSE Ras-related protein Rap-1b OS=Mus musculus GN=Rap1b PE=1 SV=2	6	2	20.825	131940000	189360000	115130000	61959000	131490000	119590000	98096000	121990000		Q99JI6	Rap1b	124597250	117791500	1.05778	0.0810368	0.405279	No
P68404	Prkcb	sp|P68404|KPCB_MOUSE Protein kinase C beta type OS=Mus musculus GN=Prkcb PE=1 SV=4	17	13	76.75	481170000	1100000000	510820000	460540000	727090000	633650000	555680000	496700000		P68404	Prkcb	638132500	603280000	1.05777	0.0810283	0.418476	No
Q9R0Q6	Arpc1a	sp|Q9R0Q6|ARC1A_MOUSE Actin-related protein 2/3 complex subunit 1A OS=Mus musculus GN=Arpc1a PE=1 SV=1	13	13	41.626	385650000	657340000	413680000	334640000	549160000	560580000	37142000	546870000		Q9R0Q6	Arpc1a	447827500	423438000	1.0576	0.0807924	0.437017	No
P28271	Aco1	sp|P28271|ACOC_MOUSE Cytoplasmic aconitate hydratase OS=Mus musculus GN=Aco1 PE=1 SV=3	14	14	98.124	19722000	38927000	27265000	32361000	11968000	42686000	0	57193000		P28271	Aco1	29568750	27961750	1.05747	0.0806186	0.455753	No
P23242	Gja1	sp|P23242|CXA1_MOUSE Gap junction alpha-1 protein OS=Mus musculus GN=Gja1 PE=1 SV=2	10	10	43.004	58544000	137540000	194680000	224810000	151120000	222540000	0	209250000		P23242	Gja1	153893500	145727500	1.05604	0.0786591	0.450357	No
Q9CYH2	Fam213a	sp|Q9CYH2|F213A_MOUSE Redox-regulatory protein FAM213A OS=Mus musculus GN=Fam213a PE=1 SV=2	8	8	24.394	145980000	40058000	56046000	88864000	79966000	95189000	48686000	90131000		Q9CYH2	Fam213a	82737000	78493000	1.05407	0.0759686	0.436933	No
Q8K310	Matr3	sp|Q8K310|MATR3_MOUSE Matrin-3 OS=Mus musculus GN=Matr3 PE=1 SV=1	15	15	94.629	20671000	94684000	70857000	76847000	39061000	74265000	13982000	122320000		Q8K310	Matr3	65764750	62407000	1.0538	0.0756066	0.454779	No
O55100	Syngr1	sp|O55100|SNG1_MOUSE Synaptogyrin-1 OS=Mus musculus GN=Syngr1 PE=1 SV=2	2	2	25.652	555350000	113930000	354180000	289250000	321730000	409340000	172980000	342170000		O55100	Syngr1	328177500	311555000	1.05335	0.0749895	0.439063	No
Q91XL9	Osbpl1a	sp|Q91XL9|OSBL1_MOUSE Oxysterol-binding protein-related protein 1 OS=Mus musculus GN=Osbpl1a PE=1 SV=2	4	4	107.79	12261000	0	0	0	0	0	0	11640000		Q91XL9	Osbpl1a	3065250	2910000	1.05335	0.0749856	0.485945	No
O35633	Slc32a1	sp|O35633|VIAAT_MOUSE Vesicular inhibitory amino acid transporter OS=Mus musculus GN=Slc32a1 PE=1 SV=3	8	8	57.38	181980000	419120000	228280000	99390000	277420000	310760000	42936000	251490000		O35633	Slc32a1	232192500	220651500	1.0523	0.0735518	0.451519	No
P50247	Ahcy	sp|P50247|SAHH_MOUSE Adenosylhomocysteinase OS=Mus musculus GN=Ahcy PE=1 SV=3	12	12	47.688	232310000	168180000	184620000	136500000	195800000	212290000	120860000	157060000		P50247	Ahcy	180402500	171502500	1.05189	0.0729897	0.383097	No
Q923Z0	Gprc5b	sp|Q923Z0|GPC5B_MOUSE G-protein coupled receptor family C group 5 member B OS=Mus musculus GN=Gprc5b PE=1 SV=1	2	2	45.899	16904000	48110000	17343000	27763000	25171000	32617000	0	47432000		Q923Z0	Gprc5b	27530000	26305000	1.04657	0.0656676	0.462	No
Q60972	Rbbp4	sp|Q60972|RBBP4_MOUSE Histone-binding protein RBBP4 OS=Mus musculus GN=Rbbp4 PE=1 SV=5;sp|Q60973|RBBP7_MOUSE Histone-binding protein RBBP7 OS=Mus musculus GN=Rbbp7 PE=1 SV=1	3	3	47.655	0	0	0	9107400	0	0	8705800	0		Q60972	Rbbp4	2276850	2176450	1.04613	0.0650624	0.487803	No
Q9CQI6	Cotl1	sp|Q9CQI6|COTL1_MOUSE Coactosin-like protein OS=Mus musculus GN=Cotl1 PE=1 SV=3	8	8	15.944	121860000	133300000	111230000	194550000	214020000	162610000	0	160450000		Q9CQI6	Cotl1	140235000	134270000	1.04443	0.0627095	0.454507	No
Q6ZQ18	Efr3b	sp|Q6ZQ18|EFR3B_MOUSE Protein EFR3 homolog B OS=Mus musculus GN=Efr3b PE=1 SV=2	13	13	92.405	19632000	23556000	37761000	56345000	42942000	54766000	0	33790000		Q6ZQ18	Efr3b	34323500	32874500	1.04408	0.0622277	0.461582	No
Q06890	Clu	sp|Q06890|CLUS_MOUSE Clusterin OS=Mus musculus GN=Clu PE=1 SV=1	3	3	51.655	10744000	18934000	8016500	0	10346000	25834000	0	0		Q06890	Clu	9423625	9045000	1.04186	0.0591616	0.480013	No
P47911	Rpl6	sp|P47911|RL6_MOUSE 60S ribosomal protein L6 OS=Mus musculus GN=Rpl6 PE=1 SV=3	10	10	33.509	207680000	264770000	160840000	171620000	167710000	228090000	233650000	144160000		P47911	Rpl6	201227500	193402500	1.04046	0.057221	0.408236	No
Q9D5V5	Cul5	sp|Q9D5V5|CUL5_MOUSE Cullin-5 OS=Mus musculus GN=Cul5 PE=1 SV=3	8	8	90.973	0	11883000	13601000	16552000	0	27094000	0	13309000		Q9D5V5	Cul5	10509000	10100750	1.04042	0.057163	0.478968	No
P84091	Ap2m1	sp|P84091|AP2M1_MOUSE AP-2 complex subunit mu OS=Mus musculus GN=Ap2m1 PE=1 SV=1	20	20	49.654	1010200000	743470000	703760000	723880000	812950000	882160000	625800000	738420000		P84091	Ap2m1	795327500	764832500	1.03987	0.0564052	0.373917	No
Q91V41	Rab14	sp|Q91V41|RAB14_MOUSE Ras-related protein Rab-14 OS=Mus musculus GN=Rab14 PE=1 SV=3	16	16	23.897	1105000000	420140000	777860000	718400000	974690000	867780000	70072000	997220000		Q91V41	Rab14	755350000	727440500	1.03837	0.054316	0.459282	No
Q99JI4	Psmd6	sp|Q99JI4|PSMD6_MOUSE 26S proteasome non-ATPase regulatory subunit 6 OS=Mus musculus GN=Psmd6 PE=1 SV=1	11	11	45.536	10098000	59867000	83937000	118030000	103610000	70903000	13140000	74346000		Q99JI4	Psmd6	67983000	65499750	1.03791	0.0536846	0.467879	No
Q9DCL9	Paics	sp|Q9DCL9|PUR6_MOUSE Multifunctional protein ADE2 OS=Mus musculus GN=Paics PE=1 SV=4	9	9	47.006	36104000	59910000	29430000	28341000	31505000	64587000	0	52376000		Q9DCL9	Paics	38446250	37117000	1.03581	0.0507628	0.468112	No
P16330	Cnp	sp|P16330|CN37_MOUSE 2,3-cyclic-nucleotide 3-phosphodiesterase OS=Mus musculus GN=Cnp PE=1 SV=3	31	31	47.123	5204000000	6976500000	5074200000	4741100000	4873900000	6558700000	3502900000	6314400000		P16330	Cnp	5498950000	5312475000	1.0351	0.049772	0.418541	No
Q7TMY8	Huwe1	sp|Q7TMY8|HUWE1_MOUSE E3 ubiquitin-protein ligase HUWE1 OS=Mus musculus GN=Huwe1 PE=1 SV=5	20	20	482.63	6759800	13341000	15519000	15841000	12602000	18696000	0	18424000		Q7TMY8	Huwe1	12865200	12430500	1.03497	0.0495896	0.465801	No
Q11011	Npepps	sp|Q11011|PSA_MOUSE Puromycin-sensitive aminopeptidase OS=Mus musculus GN=Npepps PE=1 SV=2	30	30	103.32	165510000	201420000	261690000	413740000	305780000	356560000	38881000	306540000		Q11011	Npepps	260590000	251940250	1.03433	0.0487001	0.463472	No
E9Q3L2	Pi4ka	sp|E9Q3L2|PI4KA_MOUSE Phosphatidylinositol 4-kinase alpha OS=Mus musculus GN=Pi4ka PE=2 SV=2	28	28	237.04	64006000	91546000	108720000	84656000	74785000	157930000	8420100	96355000		E9Q3L2	Pi4ka	87232000	84372525	1.03389	0.0480842	0.466063	No
Q91ZX7	Lrp1	sp|Q91ZX7|LRP1_MOUSE Prolow-density lipoprotein receptor-related protein 1 OS=Mus musculus GN=Lrp1 PE=1 SV=1	28	28	504.74	39127000	38906000	48082000	48130000	22801000	75908000	0	69931000		Q91ZX7	Lrp1	43561250	42160000	1.03324	0.0471705	0.471176	No
Q9WU78	Pdcd6ip	sp|Q9WU78|PDC6I_MOUSE Programmed cell death 6-interacting protein OS=Mus musculus GN=Pdcd6ip PE=1 SV=3	6	6	96.023	24696000	16878000	11350000	9015100	28647000	10642000	0	20734000		Q9WU78	Pdcd6ip	15484775	15005750	1.03192	0.045335	0.474284	No
Q9WTX5	Skp1	sp|Q9WTX5|SKP1_MOUSE S-phase kinase-associated protein 1 OS=Mus musculus GN=Skp1 PE=1 SV=3	3	3	18.672	17605000	9049500	15455000	0	0	11144000	20693000	8982800		Q9WTX5	Skp1	10527375	10204950	1.03159	0.0448766	0.478742	No
Q4VBD2	Tapt1	sp|Q4VBD2|TAPT1_MOUSE Transmembrane anterior posterior transformation protein 1 OS=Mus musculus GN=Tapt1 PE=1 SV=2	5	5	63.893	4924900	0	0	0	4776300	0	0	0		Q4VBD2	Tapt1	1231225	1194075	1.03111	0.044201	0.491711	No
O54983	Crym	sp|O54983|CRYM_MOUSE Ketimine reductase mu-crystallin OS=Mus musculus GN=Crym PE=1 SV=1	11	11	33.523	750980000	835910000	456740000	465840000	732780000	666800000	504670000	534510000		O54983	Crym	627367500	609690000	1.02899	0.0412349	0.439592	No
Q80UJ7	Rab3gap1	sp|Q80UJ7|RB3GP_MOUSE Rab3 GTPase-activating protein catalytic subunit OS=Mus musculus GN=Rab3gap1 PE=1 SV=4	7	7	110.2	0	18835000	0	27534000	12644000	17544000	0	14927000		Q80UJ7	Rab3gap1	11592250	11278750	1.0278	0.0395534	0.484898	No
O08709	Prdx6	sp|O08709|PRDX6_MOUSE Peroxiredoxin-6 OS=Mus musculus GN=Prdx6 PE=1 SV=3	14	14	24.87	544130000	287500000	340640000	273110000	358210000	342450000	323720000	385920000		O08709	Prdx6	361345000	352575000	1.02487	0.0354468	0.447747	No
Q8CHC4	Synj1	sp|Q8CHC4|SYNJ1_MOUSE Synaptojanin-1 OS=Mus musculus GN=Synj1 PE=1 SV=3	48	48	172.62	1312800000	1867000000	1569800000	1494600000	2021700000	1697400000	422200000	1958400000		Q8CHC4	Synj1	1561050000	1524925000	1.02369	0.0337785	0.464751	No
P63054	Pcp4	sp|P63054|PCP4_MOUSE Purkinje cell protein 4 OS=Mus musculus GN=Pcp4 PE=3 SV=2	2	2	6.8073	29136000	38511000	26636000	59795000	31626000	61881000	34043000	23014000		P63054	Pcp4	38519500	37641000	1.02334	0.033284	0.470283	No
P21836	Ache	sp|P21836|ACES_MOUSE Acetylcholinesterase OS=Mus musculus GN=Ache PE=1 SV=1	11	11	68.168	15481000	32390000	53182000	0	28397000	53459000	16995000	0		P21836	Ache	25263250	24712750	1.02228	0.0317847	0.48684	No
P46471	Psmc2	sp|P46471|PRS7_MOUSE 26S protease regulatory subunit 7 OS=Mus musculus GN=Psmc2 PE=1 SV=5	14	14	48.647	13231000	44860000	50455000	40812000	35058000	37629000	35016000	38410000		P46471	Psmc2	37339500	36528250	1.02221	0.03169	0.462759	No
Q9CXS4	Cenpv	sp|Q9CXS4|CENPV_MOUSE Centromere protein V OS=Mus musculus GN=Cenpv PE=1 SV=2	8	8	27.541	80424000	110360000	90555000	96634000	85650000	140090000	15726000	128810000		Q9CXS4	Cenpv	94493250	92569000	1.02079	0.0296821	0.474502	No
Q60692	Psmb6	sp|Q60692|PSB6_MOUSE Proteasome subunit beta type-6 OS=Mus musculus GN=Psmb6 PE=1 SV=3	2	2	25.378	16265000	0	21697000	19611000	27786000	0	0	28618000		Q60692	Psmb6	14393250	14101000	1.02073	0.0295949	0.488249	No
O70305	Atxn2	sp|O70305|ATX2_MOUSE Ataxin-2 OS=Mus musculus GN=Atxn2 PE=1 SV=1	3	3	136.48	2784200	8549700	0	0	0	5857700	0	5249500		O70305	Atxn2	2833475	2776800	1.02041	0.0291492	0.491587	No
Q9CR26	Vta1	sp|Q9CR26|VTA1_MOUSE Vacuolar protein sorting-associated protein VTA1 homolog OS=Mus musculus GN=Vta1 PE=1 SV=1	3	3	33.913	29649000	0	19927000	0	0	28199000	0	20418000		Q9CR26	Vta1	12394000	12154250	1.01973	0.028181	0.491126	No
Q62465	Vat1	sp|Q62465|VAT1_MOUSE Synaptic vesicle membrane protein VAT-1 homolog OS=Mus musculus GN=Vat1 PE=1 SV=3	9	9	43.096	50865000	28838000	98278000	61858000	36942000	67302000	30931000	100030000		Q62465	Vat1	59959750	58801250	1.0197	0.0281475	0.479394	No
P97494	Gclc	sp|P97494|GSH1_MOUSE Glutamate--cysteine ligase catalytic subunit OS=Mus musculus GN=Gclc PE=1 SV=4	6	6	72.571	18807000	0	17306000	0	16564000	18922000	0	0		P97494	Gclc	9028250	8871500	1.01767	0.0252683	0.491816	No
Q61481	Pde1a	sp|Q61481|PDE1A_MOUSE Calcium/calmodulin-dependent 3,5-cyclic nucleotide phosphodiesterase 1A OS=Mus musculus GN=Pde1a PE=1 SV=2	13	13	64.528	129120000	156640000	148000000	118760000	172460000	119620000	97087000	154490000		Q61481	Pde1a	138130000	135914250	1.0163	0.02333	0.455576	No
P27612	Plaa	sp|P27612|PLAP_MOUSE Phospholipase A-2-activating protein OS=Mus musculus GN=Plaa PE=1 SV=4	18	18	87.22	78370000	71972000	56002000	77645000	99937000	87200000	10767000	81626000		P27612	Plaa	70997250	69882500	1.01595	0.0228319	0.479437	No
Q9D1K7	1	sp|Q9D1K7|CT027_MOUSE UPF0687 protein C20orf27 homolog OS=Mus musculus PE=1 SV=3	2	2	19.476	0	0	54912000	33407000	27372000	34871000	0	24694000		Q9D1K7	1	22079750	21734250	1.0159	0.0227535	0.491446	No
Q64514	Tpp2	sp|Q64514|TPP2_MOUSE Tripeptidyl-peptidase 2 OS=Mus musculus GN=Tpp2 PE=1 SV=3	25	25	139.88	154740000	109350000	120030000	166680000	112730000	201410000	43343000	184820000		Q64514	Tpp2	137700000	135575750	1.01567	0.0224294	0.47904	No
Q8CHH9	2020-09-08	sp|Q8CHH9|SEPT8_MOUSE Septin-8 OS=Mus musculus GN=Sept8 PE=1 SV=4	11	11	49.812	199420000	180460000	163680000	109920000	168680000	192410000	32163000	250690000		Q8CHH9	2020-09-08	163370000	160985750	1.01481	0.0212101	0.481799	No
Q9Z140	Cpne6	sp|Q9Z140|CPNE6_MOUSE Copine-6 OS=Mus musculus GN=Cpne6 PE=1 SV=1	9	9	61.78	9414600	18778000	49613000	50609000	54231000	54660000	0	17813000		Q9Z140	Cpne6	32103650	31676000	1.0135	0.0193472	0.490517	No
Q6ZWN5	Rps9	sp|Q6ZWN5|RS9_MOUSE 40S ribosomal protein S9 OS=Mus musculus GN=Rps9 PE=1 SV=3	9	9	22.591	66091000	180730000	122170000	199950000	122320000	260440000	33567000	146170000		Q6ZWN5	Rps9	142235250	140624250	1.01146	0.0164336	0.488927	No
Q9DCR2	Ap3s1	sp|Q9DCR2|AP3S1_MOUSE AP-3 complex subunit sigma-1 OS=Mus musculus GN=Ap3s1 PE=1 SV=2	3	3	21.732	0	0	18008000	18886000	0	19358000	0	17146000		Q9DCR2	Ap3s1	9223500	9126000	1.01068	0.0153317	0.495029	No
Q920N7	Syt12	sp|Q920N7|SYT12_MOUSE Synaptotagmin-12 OS=Mus musculus GN=Syt12 PE=1 SV=1	4	4	46.68	8387400	0	0	0	0	0	0	8318300		Q920N7	Syt12	2096850	2079575	1.00831	0.0119349	0.497761	No
Q78PY7	Snd1	sp|Q78PY7|SND1_MOUSE Staphylococcal nuclease domain-containing protein 1 OS=Mus musculus GN=Snd1 PE=1 SV=1	10	10	102.09	13062000	24674000	8695200	0	6915900	20799000	0	18451000		Q78PY7	Snd1	11607800	11541475	1.00575	0.00826696	0.496422	No
Q9QZB1	Rgs20	sp|Q9QZB1|RGS20_MOUSE Regulator of G-protein signaling 20 OS=Mus musculus GN=Rgs20 PE=1 SV=1	3	2	26.986	8039300	0	0	6568400	0	6807300	0	7758600		Q9QZB1	Rgs20	3651925	3641475	1.00287	0.0041342	0.498666	No
Q920P3	Brinp1	sp|Q920P3|BRNP1_MOUSE BMP/retinoic acid-inducible neural-specific protein 1 OS=Mus musculus GN=Brinp1 PE=1 SV=1	7	7	88.64	45794000	0	10688000	0	0	37435000	0	18964000		Q920P3	Brinp1	14120500	14099750	1.00147	0.00212159	0.499436	No
P16054	Prkce	sp|P16054|KPCE_MOUSE Protein kinase C epsilon type OS=Mus musculus GN=Prkce PE=1 SV=1	20	20	83.56	139330000	40418000	156460000	191640000	108890000	128930000	55685000	233970000		P16054	Prkce	131962000	131868750	1.00071	0.00101983	0.499278	No
Q9QZ88	Vps29	sp|Q9QZ88|VPS29_MOUSE Vacuolar protein sorting-associated protein 29 OS=Mus musculus GN=Vps29 PE=1 SV=1	4	4	20.495	18744000	69861000	21530000	47503000	37552000	46598000	21842000	51575000		Q9QZ88	Vps29	39409500	39391750	1.00045	0.000649935	0.499504	No
Q8CHT1	Ngef	sp|Q8CHT1|NGEF_MOUSE Ephexin-1 OS=Mus musculus GN=Ngef PE=1 SV=1	9	9	82.198	45046000	67929000	64143000	51743000	38891000	50846000	59774000	79723000		Q8CHT1	Ngef	57215250	57308500	0.998373	-0.00234941	0.496475	No
O55143	Atp2a2	sp|O55143|AT2A2_MOUSE Sarcoplasmic/endoplasmic reticulum calcium ATPase 2 OS=Mus musculus GN=Atp2a2 PE=1 SV=2	39	39	114.86	1208300000	1532000000	941220000	989130000	1211900000	1271900000	1127900000	1068400000		O55143	Atp2a2	1167662500	1170025000	0.997981	-0.00291602	0.49363	No
Q60930	Vdac2	sp|Q60930|VDAC2_MOUSE Voltage-dependent anion-selective channel protein 2 OS=Mus musculus GN=Vdac2 PE=1 SV=2	9	9	31.732	293530000	387590000	355260000	348010000	224820000	414190000	226210000	524010000		Q60930	Vdac2	346097500	347307500	0.996516	-0.00503505	0.493934	No
Q8QZY1	Eif3l	sp|Q8QZY1|EIF3L_MOUSE Eukaryotic translation initiation factor 3 subunit L OS=Mus musculus GN=Eif3l PE=1 SV=1	12	12	66.612	0	11336000	30376000	45967000	42559000	45894000	0	0		Q8QZY1	Eif3l	21919750	22113250	0.99125	-0.0126797	0.495468	No
Q8BGT8	Phyhipl	sp|Q8BGT8|PHIPL_MOUSE Phytanoyl-CoA hydroxylase-interacting protein-like OS=Mus musculus GN=Phyhipl PE=1 SV=1	15	13	42.34	156840000	549190000	252450000	183560000	424040000	252410000	176270000	299910000		Q8BGT8	Phyhipl	285510000	288157500	0.990812	-0.0133163	0.490265	No
Q9WV34	Mpp2	sp|Q9WV34|MPP2_MOUSE MAGUK p55 subfamily member 2 OS=Mus musculus GN=Mpp2 PE=1 SV=1	12	12	61.554	33155000	49036000	36433000	43430000	48077000	69445000	0	46041000		Q9WV34	Mpp2	40513500	40890750	0.990774	-0.0133718	0.490406	No
Q9CPU4	Mgst3	sp|Q9CPU4|MGST3_MOUSE Microsomal glutathione S-transferase 3 OS=Mus musculus GN=Mgst3 PE=1 SV=1	4	4	16.958	41173000	73169000	54006000	52137000	125310000	97893000	0	0		Q9CPU4	Mgst3	55121250	55800750	0.987823	-0.0176759	0.492207	No
Q8BW75	Maob	sp|Q8BW75|AOFB_MOUSE Amine oxidase [flavin-containing] B OS=Mus musculus GN=Maob PE=1 SV=4	15	15	58.557	98471000	218980000	81665000	195660000	183120000	188770000	50018000	180390000		Q8BW75	Maob	148694000	150574500	0.987511	-0.018131	0.485019	No
Q60875	Arhgef2	sp|Q60875|ARHG2_MOUSE Rho guanine nucleotide exchange factor 2 OS=Mus musculus GN=Arhgef2 PE=1 SV=4	14	14	111.97	46908000	35045000	33152000	55540000	39410000	41291000	49312000	43152000		Q60875	Arhgef2	42661250	43291250	0.985447	-0.0211492	0.457678	No
Q8R1I1	Uqcr10	sp|Q8R1I1|QCR9_MOUSE Cytochrome b-c1 complex subunit 9 OS=Mus musculus GN=Uqcr10 PE=1 SV=1	3	3	7.4454	237100000	66249000	177830000	0	205780000	143070000	0	139820000		Q8R1I1	Uqcr10	120294750	122167500	0.984671	-0.0222869	0.489603	No
Q9CQM9	Glrx3	sp|Q9CQM9|GLRX3_MOUSE Glutaredoxin-3 OS=Mus musculus GN=Glrx3 PE=1 SV=1	7	7	37.778	13649000	0	11782000	14410000	15033000	10107000	0	15325000		Q9CQM9	Glrx3	9960250	10116250	0.984579	-0.0224207	0.487848	No
Q925E7	Ppp2r2d	sp|Q925E7|2ABD_MOUSE Serine/threonine-protein phosphatase 2A 55 kDa regulatory subunit B delta isoform OS=Mus musculus GN=Ppp2r2d PE=1 SV=1	2	1	51.957	0	6891000	0	0	0	0	6999100	0		Q925E7	Ppp2r2d	1722750	1749775	0.984555	-0.0224561	0.495788	No
P13595	Ncam1	sp|P13595|NCAM1_MOUSE Neural cell adhesion molecule 1 OS=Mus musculus GN=Ncam1 PE=1 SV=3	31	31	119.43	831090000	955230000	799140000	726040000	896740000	963010000	497290000	1009400000		P13595	Ncam1	827875000	841610000	0.98368	-0.0237389	0.458527	No
Q8BGZ1	Hpcal4	sp|Q8BGZ1|HPCL4_MOUSE Hippocalcin-like protein 4 OS=Mus musculus GN=Hpcal4 PE=1 SV=3	3	3	22.215	48755000	31278000	21192000	25118000	53260000	22840000	0	52430000		Q8BGZ1	Hpcal4	31585750	32132500	0.982985	-0.0247594	0.485275	No
O35098	Dpysl4	sp|O35098|DPYL4_MOUSE Dihydropyrimidinase-related protein 4 OS=Mus musculus GN=Dpysl4 PE=1 SV=1	15	15	61.961	212880000	41207000	150130000	152240000	135220000	141880000	93409000	195660000		O35098	Dpysl4	139114250	141542250	0.982846	-0.0249625	0.47759	No
Q9JIF7	Copb1	sp|Q9JIF7|COPB_MOUSE Coatomer subunit beta OS=Mus musculus GN=Copb1 PE=1 SV=1	12	12	107.06	9325100	0	15697000	19074000	15303000	17225000	0	12349000		Q9JIF7	Copb1	11024025	11219250	0.982599	-0.0253252	0.486912	No
P11499	Hsp90ab1	sp|P11499|HS90B_MOUSE Heat shock protein HSP 90-beta OS=Mus musculus GN=Hsp90ab1 PE=1 SV=3	29	20	83.28	3273200000	1673300000	1861200000	1904100000	2316600000	2577900000	1432400000	2554300000		P11499	Hsp90ab1	2177950000	2220300000	0.980926	-0.0277838	0.464541	No
P49615	Cdk5	sp|P49615|CDK5_MOUSE Cyclin-dependent-like kinase 5 OS=Mus musculus GN=Cdk5 PE=1 SV=1	7	6	33.288	47975000	71048000	34284000	26789000	42170000	57659000	41784000	42721000		P49615	Cdk5	45024000	46083500	0.977009	-0.0335561	0.46131	No
P17710	Hk1	sp|P17710|HXK1_MOUSE Hexokinase-1 OS=Mus musculus GN=Hk1 PE=1 SV=3	32	32	108.3	189750000	512250000	314600000	286220000	260230000	328750000	320510000	427950000		P17710	Hk1	325705000	334360000	0.974115	-0.0378364	0.456564	No
Q8BW96	Camk1d	sp|Q8BW96|KCC1D_MOUSE Calcium/calmodulin-dependent protein kinase type 1D OS=Mus musculus GN=Camk1d PE=1 SV=2	9	9	42.918	42838000	4578200	18292000	14336000	0	58906000	0	23409000		Q8BW96	Camk1d	20011050	20578750	0.972413	-0.0403585	0.486525	No
Q99J47	Dhrs7b	sp|Q99J47|DRS7B_MOUSE Dehydrogenase/reductase SDR family member 7B OS=Mus musculus GN=Dhrs7b PE=1 SV=1	1	1	34.986	0	0	3356800	0	0	3454400	0	0		Q99J47	Dhrs7b	839200	863600	0.971746	-0.0413486	0.492245	No
Q8K358	Pigu	sp|Q8K358|PIGU_MOUSE Phosphatidylinositol glycan anchor biosynthesis class U protein OS=Mus musculus GN=Pigu PE=1 SV=4	2	2	49.804	0	0	0	4881300	0	5025800	0	0		Q8K358	Pigu	1220325	1256450	0.971248	-0.0420878	0.492107	No
P51410	Rpl9	sp|P51410|RL9_MOUSE 60S ribosomal protein L9 OS=Mus musculus GN=Rpl9 PE=1 SV=2	3	3	21.881	82056000	31528000	28331000	19784000	49974000	36878000	40720000	38982000		P51410	Rpl9	40424750	41638500	0.97085	-0.0426792	0.467761	No
Q8BVE3	Atp6v1h	sp|Q8BVE3|VATH_MOUSE V-type proton ATPase subunit H OS=Mus musculus GN=Atp6v1h PE=1 SV=1	17	17	55.854	689610000	826790000	743300000	537080000	983600000	800820000	348310000	751220000		Q8BVE3	Atp6v1h	699195000	720987500	0.969774	-0.0442794	0.443548	No
Q8K406	Lgi3	sp|Q8K406|LGI3_MOUSE Leucine-rich repeat LGI family member 3 OS=Mus musculus GN=Lgi3 PE=1 SV=1	7	7	61.817	0	23878000	34811000	38139000	28396000	28134000	0	43380000		Q8K406	Lgi3	24207000	24977500	0.969152	-0.0452048	0.476437	No
P17427	Ap2a2	sp|P17427|AP2A2_MOUSE AP-2 complex subunit alpha-2 OS=Mus musculus GN=Ap2a2 PE=1 SV=2	20	20	104.02	288300000	126880000	225710000	235010000	200420000	270710000	122700000	310730000		P17427	Ap2a2	218975000	226140000	0.968316	-0.04645	0.448732	No
Q62277	Syp	sp|Q62277|SYPH_MOUSE Synaptophysin OS=Mus musculus GN=Syp PE=1 SV=2	4	4	34.024	635740000	1470900000	532480000	537840000	647590000	661290000	690830000	1296500000		Q62277	Syp	794240000	824052500	0.963822	-0.0531612	0.458791	No
Q8BLF1	Nceh1	sp|Q8BLF1|NCEH1_MOUSE Neutral cholesterol ester hydrolase 1 OS=Mus musculus GN=Nceh1 PE=1 SV=1	12	12	45.739	106090000	175560000	98699000	158290000	179940000	128200000	62131000	189200000		Q8BLF1	Nceh1	134659750	139867750	0.962765	-0.0547447	0.443022	No
Q91VE0	Slc27a4	sp|Q91VE0|S27A4_MOUSE Long-chain fatty acid transport protein 4 OS=Mus musculus GN=Slc27a4 PE=1 SV=1	14	14	72.318	24255000	13459000	19059000	18374000	19491000	27408000	0	31199000		Q91VE0	Slc27a4	18786750	19524500	0.962214	-0.0555701	0.461358	No
P46664	Adss	sp|P46664|PURA2_MOUSE Adenylosuccinate synthetase isozyme 2 OS=Mus musculus GN=Adss PE=1 SV=2	7	6	50.02	24147000	19393000	19218000	7813900	5254900	39115000	12167000	16864000		P46664	Adss	17642975	18350225	0.961458	-0.0567039	0.466636	No
P62962	Pfn1	sp|P62962|PROF1_MOUSE Profilin-1 OS=Mus musculus GN=Pfn1 PE=1 SV=2;	8	8	14.957	504790000	368360000	386660000	584070000	456440000	628940000	284850000	552930000		P62962	Pfn1	460970000	480790000	0.958776	-0.060734	0.416546	No
Q64737	Gart	sp|Q64737|PUR2_MOUSE Trifunctional purine biosynthetic protein adenosine-3 OS=Mus musculus GN=Gart PE=1 SV=3	5	5	107.5	10375000	0	0	0	5966800	4890900	0	0		Q64737	Gart	2593750	2714425	0.955543	-0.0656072	0.484804	No
P48774	Gstm5	sp|P48774|GSTM5_MOUSE Glutathione S-transferase Mu 5 OS=Mus musculus GN=Gstm5 PE=1 SV=1	9	9	26.635	89348000	40483000	78950000	46238000	44223000	173370000	0	50675000		P48774	Gstm5	63754750	67067000	0.950613	-0.0730702	0.467603	No
G5E861	Sclt1	sp|G5E861|SCLT1_MOUSE Sodium channel and clathrin linker 1 OS=Mus musculus GN=Sclt1 PE=1 SV=1	1	1	80.491	11333000	0	5819600	0	0	0	0	18047000		G5E861	Sclt1	4288150	4511750	0.950441	-0.0733318	0.483761	No
Q8BWR2	Pithd1	sp|Q8BWR2|PITH1_MOUSE PITH domain-containing protein 1 OS=Mus musculus GN=Pithd1 PE=1 SV=1	5	5	24.192	14644000	0	17903000	8127900	15817000	6510000	0	20502000		Q8BWR2	Pithd1	10168725	10707250	0.949705	-0.0744492	0.46608	No
Q3UM45	Ppp1r7	sp|Q3UM45|PP1R7_MOUSE Protein phosphatase 1 regulatory subunit 7 OS=Mus musculus GN=Ppp1r7 PE=1 SV=2	10	10	41.291	44253000	42976000	67439000	19696000	15966000	90412000	0	77272000		Q3UM45	Ppp1r7	43591000	45912500	0.949436	-0.0748567	0.463559	No
Q9D1D4	Tmed10	sp|Q9D1D4|TMEDA_MOUSE Transmembrane emp24 domain-containing protein 10 OS=Mus musculus GN=Tmed10 PE=1 SV=1	3	3	24.911	9759300	0	5109600	0	0	7831700	0	7872800		Q9D1D4	Tmed10	3717225	3926125	0.946792	-0.0788801	0.475514	No
Q61599	Arhgdib	sp|Q61599|GDIR2_MOUSE Rho GDP-dissociation inhibitor 2 OS=Mus musculus GN=Arhgdib PE=1 SV=3	1	1	22.851	5624700	0	8112500	0	5244300	5389000	0	3902800		Q61599	Arhgdib	3434300	3634025	0.94504	-0.0815523	0.468216	No
O54991	Cntnap1	sp|O54991|CNTP1_MOUSE Contactin-associated protein 1 OS=Mus musculus GN=Cntnap1 PE=1 SV=2	27	27	156.31	120860000	98248000	154010000	224040000	96289000	219250000	17448000	299170000		O54991	Cntnap1	149289500	158039250	0.944636	-0.0821702	0.45125	No
P70296	Pebp1	sp|P70296|PEBP1_MOUSE Phosphatidylethanolamine-binding protein 1 OS=Mus musculus GN=Pebp1 PE=1 SV=3	11	11	20.83	1325200000	665620000	954950000	839540000	1108500000	807630000	927180000	1166600000		P70296	Pebp1	946327500	1002477500	0.943989	-0.0831584	0.370498	No
P48722	Hspa4l	sp|P48722|HS74L_MOUSE Heat shock 70 kDa protein 4L OS=Mus musculus GN=Hspa4l PE=1 SV=2	30	30	94.381	386430000	208440000	267410000	192380000	308230000	304660000	188950000	315640000		P48722	Hspa4l	263665000	279370000	0.943784	-0.083471	0.389235	No
Q8CGP6	Hist1h2ah	sp|Q8CGP6|H2A1H_MOUSE Histone H2A type 1-H OS=Mus musculus GN=Hist1h2ah PE=1 SV=3;sp|Q8R1M2|H2AJ_MOUSE Histone H2A.J OS=Mus musculus GN=H2afj PE=1 SV=1;sp|Q64523|H2A2C_MOUSE Histone H2A type 2-C OS=Mus musculus GN=Hist2h2ac PE=1 SV=3;sp|Q8CGP7|H2A1K_MOUSE	3	2	13.95	160380000	416640000	91694000	115140000	204730000	335240000	54095000	236650000		Q8CGP6	Hist1h2ah	195963500	207678750	0.94359	-0.0837686	0.452893	No
Q9CQC7	Ndufb4	sp|Q9CQC7|NDUB4_MOUSE NADH dehydrogenase [ubiquinone] 1 beta subcomplex subunit 4 OS=Mus musculus GN=Ndufb4 PE=1 SV=3	6	6	15.081	40252000	22497000	19621000	23872000	37144000	37574000	0	37929000		Q9CQC7	Ndufb4	26560500	28161750	0.943141	-0.0844547	0.441767	No
O88455	Dhcr7	sp|O88455|DHCR7_MOUSE 7-dehydrocholesterol reductase OS=Mus musculus GN=Dhcr7 PE=1 SV=1	1	1	53.918	0	4315100	0	4519000	5394300	3979500	0	0		O88455	Dhcr7	2208525	2343450	0.942425	-0.0855509	0.472587	No
P35700	Prdx1	sp|P35700|PRDX1_MOUSE Peroxiredoxin-1 OS=Mus musculus GN=Prdx1 PE=1 SV=1	13	12	22.176	658430000	643970000	407010000	570260000	559540000	604490000	363810000	891230000		P35700	Prdx1	569917500	604767500	0.942375	-0.0856275	0.393357	No
P05132	Prkaca	sp|P05132|KAPCA_MOUSE cAMP-dependent protein kinase catalytic subunit alpha OS=Mus musculus GN=Prkaca PE=1 SV=3	7	7	40.57	107770000	15321000	68576000	128730000	86927000	158980000	0	94239000		P05132	Prkaca	80099250	85036500	0.94194	-0.0862935	0.454125	No
Q9D517	Agpat3	sp|Q9D517|PLCC_MOUSE 1-acyl-sn-glycerol-3-phosphate acyltransferase gamma OS=Mus musculus GN=Agpat3 PE=1 SV=2	7	7	43.295	45948000	55323000	31775000	27182000	54231000	76383000	0	39653000		Q9D517	Agpat3	40057000	42566750	0.94104	-0.0876726	0.444783	No
Q8K0U4	Hspa12a	sp|Q8K0U4|HS12A_MOUSE Heat shock 70 kDa protein 12A OS=Mus musculus GN=Hspa12a PE=1 SV=1	24	22	74.87	665830000	423840000	488960000	501020000	471200000	623920000	477400000	640280000		Q8K0U4	Hspa12a	519912500	553200000	0.939827	-0.0895323	0.322956	No
Q8QZV4	Stk32c	sp|Q8QZV4|ST32C_MOUSE Serine/threonine-protein kinase 32C OS=Mus musculus GN=Stk32c PE=1 SV=1	2	2	55.262	0	16823000	0	0	0	17958000	0	0		Q8QZV4	Stk32c	4205750	4489500	0.936797	-0.0941917	0.482354	No
Q80UG5	2020-09-09	sp|Q80UG5|SEPT9_MOUSE Septin-9 OS=Mus musculus GN=Sept9 PE=1 SV=1	7	7	65.574	0	19027000	0	33307000	12569000	0	31075000	12303000		Q80UG5	2020-09-09	13083500	13986750	0.935421	-0.0963122	0.466566	No
P62245	Rps15a	sp|P62245|RS15A_MOUSE 40S ribosomal protein S15a OS=Mus musculus GN=Rps15a PE=1 SV=2	3	3	14.839	0	17165000	16911000	28938000	27115000	22052000	0	18265000		P62245	Rps15a	15753500	16858000	0.934482	-0.097761	0.449754	No
P11404	Fabp3	sp|P11404|FABPH_MOUSE Fatty acid-binding protein, heart OS=Mus musculus GN=Fabp3 PE=1 SV=5	5	5	14.819	24296000	43586000	26316000	41250000	0	78374000	0	66647000		P11404	Fabp3	33862000	36255250	0.933989	-0.0985227	0.45779	No
Q62186	Ssr4	sp|Q62186|SSRD_MOUSE Translocon-associated protein subunit delta OS=Mus musculus GN=Ssr4 PE=1 SV=1	3	3	18.936	4770800	6992100	0	8695400	8969400	9268300	0	3670600		Q62186	Ssr4	5114575	5477075	0.933815	-0.0987913	0.45266	No
Q99K85	Psat1	sp|Q99K85|SERC_MOUSE Phosphoserine aminotransferase OS=Mus musculus GN=Psat1 PE=1 SV=1	11	11	40.472	59455000	53158000	118790000	149290000	88909000	104270000	119860000	94699000		Q99K85	Psat1	95173250	101934500	0.933671	-0.0990144	0.395014	No
P46097	Syt2	sp|P46097|SYT2_MOUSE Synaptotagmin-2 OS=Mus musculus GN=Syt2 PE=1 SV=1	3	3	47.262	208670	34890000	0	9904400	23095000	6932400	0	18244000		P46097	Syt2	1.12508e+07	12067850	0.932293	-0.101145	0.467971	No
Q9CPT4	Mydgf	sp|Q9CPT4|MYDGF_MOUSE Myeloid-derived growth factor OS=Mus musculus GN=Mydgf PE=1 SV=1	3	3	17.982	0	0	23912000	15902000	14447000	17023000	0	11249000		Q9CPT4	Mydgf	9953500	10679750	0.931997	-0.101602	0.460679	No
Q6X893	Slc44a1	sp|Q6X893|CTL1_MOUSE Choline transporter-like protein 1 OS=Mus musculus GN=Slc44a1 PE=1 SV=3	10	10	73.066	56763000	63054000	46827000	96531000	51653000	50438000	0	180740000		Q6X893	Slc44a1	65793750	70707750	0.930503	-0.103918	0.453209	No
Q8K021	Scamp1	sp|Q8K021|SCAM1_MOUSE Secretory carrier-associated membrane protein 1 OS=Mus musculus GN=Scamp1 PE=1 SV=1	12	12	38.028	87176000	105290000	220100000	191400000	178720000	200860000	0	270510000		Q8K021	Scamp1	150991500	162522500	0.92905	-0.106172	0.433592	No
P35293	Rab18	sp|P35293|RAB18_MOUSE Ras-related protein Rab-18 OS=Mus musculus GN=Rab18 PE=1 SV=2	5	5	23.035	32856000	30488000	47278000	28761000	80469000	46775000	0	23025000		P35293	Rab18	34845750	37567250	0.927557	-0.108493	0.441446	No
E9PUL5	Prrt2	sp|E9PUL5|PRRT2_MOUSE Proline-rich transmembrane protein 2 OS=Mus musculus GN=Prrt2 PE=1 SV=1	6	6	35.923	84832000	241320000	169660000	72706000	180890000	185080000	110910000	136760000		E9PUL5	Prrt2	142129500	153410000	0.926468	-0.110187	0.401677	No
Q6ZWY3	Rps27l	sp|Q6ZWY3|RS27L_MOUSE 40S ribosomal protein S27-like OS=Mus musculus GN=Rps27l PE=1 SV=3	2	1	9.4771	0	14585000	12441000	9400100	7848600	11079000	10487000	9950700		Q6ZWY3	Rps27l	9106525	9841325	0.925335	-0.111952	0.4154	No
P18581	Slc7a2	sp|P18581|CTR2_MOUSE Cationic amino acid transporter 2 OS=Mus musculus GN=Slc7a2 PE=1 SV=3	2	2	71.855	0	0	0	2275100	0	0	0	2460200		P18581	Slc7a2	568775	615050	0.924762	-0.112846	0.478871	No
Q8C754	Vps52	sp|Q8C754|VPS52_MOUSE Vacuolar protein sorting-associated protein 52 homolog OS=Mus musculus GN=Vps52 PE=1 SV=1	7	7	82.043	22661000	8402400	8199300	10171000	9299200	29662000	0	14605000		Q8C754	Vps52	12358425	13391550	0.922852	-0.115828	0.444593	No
Q61792	Lasp1	sp|Q61792|LASP1_MOUSE LIM and SH3 domain protein 1 OS=Mus musculus GN=Lasp1 PE=1 SV=1	11	10	29.994	100660000	193600000	99632000	118190000	224620000	104550000	94648000	131460000		Q61792	Lasp1	128020500	138819500	0.922208	-0.116835	0.39032	No
P12960	Cntn1	sp|P12960|CNTN1_MOUSE Contactin-1 OS=Mus musculus GN=Cntn1 PE=1 SV=1	38	38	113.39	669330000	886330000	665780000	768430000	867110000	1057000000	314710000	1013400000		P12960	Cntn1	747467500	813055000	0.919332	-0.121342	0.363134	No
Q8BLV3	Slc9a7	sp|Q8BLV3|SL9A7_MOUSE Sodium/hydrogen exchanger 7 OS=Mus musculus GN=Slc9a7 PE=1 SV=1	2	2	80.289	0	0	5451300	0	0	0	0	5932900		Q8BLV3	Slc9a7	1362825	1483225	0.918826	-0.122137	0.477138	No
P52480	Pkm	sp|P52480|KPYM_MOUSE Pyruvate kinase PKM OS=Mus musculus GN=Pkm PE=1 SV=4	31	31	57.844	6290900000	5420900000	5563600000	6204800000	6553800000	6766800000	4840900000	7398100000		P52480	Pkm	5870050000	6389900000	0.918645	-0.122421	0.205881	No
Q5U430	Ubr3	sp|Q5U430|UBR3_MOUSE E3 ubiquitin-protein ligase UBR3 OS=Mus musculus GN=Ubr3 PE=1 SV=3	2	2	212.75	0	0	0	3615700	0	0	0	3941200		Q5U430	Ubr3	903925	985300	0.917411	-0.12436	0.476724	No
Q80TL0	Ppm1e	sp|Q80TL0|PPM1E_MOUSE Protein phosphatase 1E OS=Mus musculus GN=Ppm1e PE=1 SV=2	7	7	83.418	105330000	49904000	39346000	41523000	72846000	66021000	51988000	66957000		Q80TL0	Ppm1e	59025750	64453000	0.915795	-0.126903	0.374626	No
Q9WV55	Vapa	sp|Q9WV55|VAPA_MOUSE Vesicle-associated membrane protein-associated protein A OS=Mus musculus GN=Vapa PE=1 SV=2	6	5	27.855	90636000	72732000	77316000	110940000	83839000	95001000	115500000	89731000		Q9WV55	Vapa	87906000	96017750	0.915518	-0.127339	0.244116	No
O35526	Stx1a	sp|O35526|STX1A_MOUSE Syntaxin-1A OS=Mus musculus GN=Stx1a PE=1 SV=3	10	10	33.054	79319000	252720000	61291000	88556000	141510000	83057000	140760000	161080000		O35526	Stx1a	120471500	131601750	0.915425	-0.127487	0.411322	No
Q8BFQ4	Wdr82	sp|Q8BFQ4|WDR82_MOUSE WD repeat-containing protein 82 OS=Mus musculus GN=Wdr82 PE=1 SV=1	4	4	35.079	2254500	11067000	0	13917000	9382100	12508000	0	7872200		Q8BFQ4	Wdr82	6809625	7440575	0.915201	-0.127839	0.443934	No
[truncated: 1,177 more rows]

## Sheet: NeuroLck-BioID2 analysis
Uniprot ID	Gene ID	Fasta headers	Peptides	Razor + unique peptides	Mol. weight [kDa]	BioID2 LFQ intensity 1	BioID2 LFQ intensity 2	BioID2 LFQ intensity 3	BioID2 LFQ intensity 4	GFP LFQ intensity 1	GFP LFQ intensity 2	GFP LFQ intensity 3	GFP LFQ intensity 4		Uniprot ID	Gene ID	Average BioID	Average GFP	Ratio	log2ratio	adj.P value	Imputed
[truncated: 2,619 more rows]

[truncated: 7 more sheets: AstroBioID2 analysis, Astro Lck-BioID2 analysis, Astro Aqp4-BioID2 analysis, Astro Ezr-BioID2 analysis, Astro Glt1-BioID2 analysis, Astro Kir4.1-BioID2 analysis, Astro Cx43-BioID2 analysis]
