# Supplementary material for: Astrocyte–neuron subproteomes and obsessive–compulsive disorder mechanisms
Source: Nature. 2023 Apr 12;616(7958):764–73. doi: 10.1038/s41586-023-05927-7 (PMC10132990; doi:10.1038/s41586-023-05927-7)
Supplement: Supplementary file 7 — limma analysed significant and enriched proteins versus GFP controls. [file 41586_2023_5927_MOESM7_ESM.xlsx]

## Sheet: Neuro BioID2 significant
Uniprot IDs	Gene ID	Average BioID2	Average GFP	Ratio	adj.P value
P20357	Map2	124920000000	1902200000	65.6713	5.89965e-06
Q9QYR6	Map1a	39944250000	780657500	51.1674	0.000523235
Q80TE7	Lrrc7	12120250000	534228	22687.4	6.13124e-09
P16546	Sptan1	8858825000	1273427500	6.95668	1.23314e-05
Q99P72	Rtn4	8245200000	554180000	14.8782	5.45616e-05
P14873	Map1b	5499875000	264965000	20.757	1.09592e-05
O88737	Bsn	5041200000	64041750	78.7174	2.23774e-05
Q8C8R3	Ank2	5004375000	1429365000	3.50112	6.11583e-05
Q6PFD5	Dlgap3	4892200000	0	#DIV/0!	4.69774e-05
P08553	Nefm	4818275000	461020000	10.4513	0.000240716
Q9QXS1	Plec	4792075000	131872750	36.3386	5.16229e-08
Q9ES97	Rtn3	4301625000	636387500	6.75944	1.35988e-05
Q9Z2H5	Epb41l1	4187700000	530649750	7.89165	0.00016823
Q80Z38	Shank2	4037575000	303875	13287	2.3344e-05
Q7TSJ2	Map6	3955025000	285142500	13.8703	0.000163106
Q3UHJ0	Aak1	3780450000	465537250	8.12062	2.20657e-07
F6SEU4	Syngap1	3751225000	24743750	151.603	5.79074e-07
Q4ACU6	Shank3	3706875000	41420800	89.4931	1.52375e-06
Q9WV92	Epb41l3	3529375000	1444542500	2.44325	0.00144707
Q8CC35	Synpo	3281725000	16515750	198.703	4.44464e-06
Q9QYX7	Pclo	2996375000	25782250	116.219	2.22052e-05
Q9QWI6	Srcin1	2942125000	120535925	24.4087	2.25171e-05
Q8BQ48	Cep295	2902600000	0	#DIV/0!	0.000776706
Q9D394	Rufy3	2717750000	26963775	100.793	0.00101904
P10637	Mapt	2621925000	462807500	5.66526	0.0112454
O55106	Strn	2572025000	5600000	459.29	0.000296903
Q91XM9	Dlg2	2339375000	30928500	75.6382	2.07489e-05
Q60598	Cttn	2312300000	165360250	13.9834	1.38134e-05
Q3UTJ2	Sorbs2	1814850000	0	#DIV/0!	3.68561e-05
D3YVF0	Akap5	1708475000	33649500	50.7727	0.00035185
P12367	Prkar2a	1594640000	53412500	29.8552	0.000288129
Q61548	Snap91	1590325000	324937500	4.89425	0.00186676
Q62417	Sorbs1	1566700000	940250	1666.26	7.56639e-05
Q01097	Grin2b	1539175000	13742125	112.004	1.25355e-06
Q60902	Eps15l1	1422665000	2218600	641.244	0.00155745
Q80XI3	Eif4g3	1393512500	0	#DIV/0!	0.00204253
Q9QYC0	Add1	1384125000	684147500	2.02314	0.00225795
Q8BJ42	Dlgap2	1354322500	1856025	729.69	0.00247332
Q8C419	Gpr158	1333625000	276093500	4.83034	0.000216202
Q91ZZ3	Sncb	1312450000	90067500	14.5718	0.000104027
Q80Y56	Rbsn	1216075000	0	#DIV/0!	9.77213e-07
Q9CZ44	Nsfl1c	1187467500	11534250	102.951	0.000854765
Q8BWS5	Gprin3	1180550000	3557125	331.883	0.000557984
P11798	Camk2a	1113842500	459237500	2.42542	0.00506257
D3YZU1	Shank1	1035942500	1301350	796.052	0.00037796
Q9Z0J4	Nos1	1033452500	2711650	381.116	0.0134911
Q9QZQ1	Mllt4	1032430000	0	#DIV/0!	0.000192708
P27546	Map4	1006555000	9608800	104.753	3.62963e-05
P58871	Tnks1bp1	995517500	0	#DIV/0!	5.38638e-08
Q6A065	Cep170	959850000	0	#DIV/0!	8.59886e-05
Q9ERD7	Tubb3	935542500	354400000	2.63979	0.0332221
Q8BL65	Ablim2	925560000	23669250	39.1039	0.00133885
Q80TQ2	Cyld	906990000	9732000	93.1967	4.20473e-06
Q5DTX6	Jcad	885910000	0	#DIV/0!	7.88893e-05
O35927	Ctnnd2	828265000	3641225	227.469	0.0276225
Q8C0T5	Sipa1l1	825587500	28386500	29.0838	0.00157688
A2AQ25	Skt	822465000	0	#DIV/0!	0.0014326
Q62108	Dlg4	813932500	33768750	24.1031	0.00100115
Q80YA9	Cnksr2	775815000	1614350	480.574	2.52469e-06
Q9WTM5	Ruvbl2	756690000	0	#DIV/0!	0.000177144
P31324	Prkar2b	755067500	208407500	3.62303	0.0166079
Q60829	Ppp1r1b	745847500	61423000	12.1428	0.000160272
O08539	Bin1	735685000	306245000	2.40228	0.0142899
Q14CH0	Fam171b	731887500	2317625	315.792	5.90501e-08
Q3UNH4	Gprin1	715242500	4171775	171.448	0.000133667
Q8C8T7	Elfn1	698075000	0	#DIV/0!	0.00179182
P56564	Slc1a3	689950000	295587500	2.33417	0.0111152
Q80X50	Ubap2l	678432500	69265000	9.79474	0.000729228
Q9WV69	Dmtn	658112500	35523675	18.526	0.00842817
Q9EPN1	Nbea	645475000	278964750	2.31382	0.00618384
Q8K296	Mtmr3	613752500	0	#DIV/0!	0.00969687
G5E8K5	Ank3	607460000	53896250	11.2709	1.63475e-05
P17183	Eno2	600122500	187697500	3.19729	0.00374584
A2A699	Fam171a2	599377500	0	#DIV/0!	3.83562e-05
P35436	Grin2a	594745000	3851030	154.438	0.000571416
Q4KMM3	Oxr1	574085000	90517250	6.34227	0.00159823
P19246	Nefh	569450000	29023750	19.6201	0.0302475
Q2M3X8	Phactr1	558015000	3611000	154.532	0.000226296
Q8K212	Pacs1	552330000	141436000	3.90516	0.00428546
Q9Z0R4	Itsn1	550145000	3879425	141.811	2.51415e-05
Q7TQF7	Amph	549220000	73171500	7.50593	0.00010767
P51141	Dvl1	542070000	0	#DIV/0!	2.42534e-09
Q6PGL7	Fam21	533495000	0	#DIV/0!	3.18789e-05
P70175	Dlg3	502397500	9710500	51.7376	3.71207e-07
Q6NVE8	Wdr44	498930000	53694500	9.29201	0.00310608
Q01853	Vcp	490030000	149576750	3.27611	0.00193465
Q6PAJ1	Bcr	479987500	10038250	47.8159	1.42029e-06
Q68FM6	Elfn2	478317500	0	#DIV/0!	1.55454e-05
Q8VD37	Sgip1	460615000	37326750	12.3401	0.00103172
Q3UVL4	Vps51	449590000	6607150	68.046	4.69314e-05
Q811P8	Arhgap32	426252500	0	#DIV/0!	1.03007e-06
A2ALS5	Rap1gap	419482500	3.84767e+07	10.9022	4.12629e-06
P08551	Nefl	411325000	143392500	2.86853	0.000474679
Q9QXS6	Dbn1	411257500	5199100	79.1017	0.000955959
Q7TME0	Plppr4	411207500	86445000	4.75687	0.00389044
Q8VD04	Gripap1	408645000	0	#DIV/0!	1.60151e-06
Q3UJB9	Edc4	400985000	439775	911.796	0.000686143
Q8BKX1	Baiap2	395930000	6284925	62.9968	0.00652614
Q8K1M6	Dnm1l	392372500	24052250	16.3133	0.00242621
A2AHC3	Camsap1	385935000	0	#DIV/0!	1.36456e-05
Q62418	Dbnl	381317500	4137100	92.1702	0.00448887
Q6R891	Ppp1r9b	379387500	1231175	308.151	0.000130037
Q61301	Ctnna2	369950000	1888825	195.863	0.00731771
Q5SV85	Synrg	368557500	0	#DIV/0!	4.32494e-06
P42932	Cct8	364905000	118877500	3.06959	0.00162173
B1AZP2	Dlgap4	355207500	0	#DIV/0!	0.00346442
Q8R550	Sh3kbp1	354425000	0	#DIV/0!	8.73736e-06
Q8BM65	Nyap2	352362500	0	#DIV/0!	0.00555825
Q9Z0P4	Palm	344382500	134964500	2.55165	0.0269104
Q9ERG2	Strn3	341757500	885850	385.796	2.39039e-05
Q8CBW3	Abi1	340225000	0	#DIV/0!	0.000240351
Q8BR92	Palm2	323192500	0	#DIV/0!	2.54151e-05
Q8BIW1	Prune	322910000	11032050	29.2702	1.74211e-08
Q5DU25	Iqsec2	318127500	20101725	15.8259	0.00769329
Q99K48	Nono	308805000	38158250	8.09275	4.08137e-06
Q3TY60	Fam131b	308422500	0	#DIV/0!	0.00419467
Q8K400	Stxbp5	306525000	47248250	6.48754	0.000219594
Q8K400	Stxbp5	306525000	47248250	6.48754	0.000219594
Q3UVX5	Grm5	304130000	42647250	7.13129	0.000228136
P54227	Stmn1	303572500	57314250	5.29663	0.000734252
Q6P9K8	Caskin1	303027500	1978925	153.127	0.00985777
Q78ZA7	Nap1l4	300132500	0	#DIV/0!	0.000631844
Q61062	Dvl3	296590000	0	#DIV/0!	0.000104184
A6H8H5	Kcnb2	284084250	10994750	25.8382	0.00837241
Q7TQD2	Tppp	282265000	136190500	2.07257	0.0196878
Q61595	Ktn1	269880000	0	#DIV/0!	0.000510231
Q80XK6	Atg2b	266575000	5189950	51.3637	0.00120572
P58404	Strn4	263922500	1859850	141.905	9.79703e-07
P59759	Mkl2	260362500	0	#DIV/0!	5.49721e-05
Q2PFD7	Psd3	259327500	76179750	3.40415	0.00228069
Q80ZF8	Adgrb3	258887500	9192050	28.1643	0.000536691
Q810B7	Slitrk5	253095000	0	#DIV/0!	9.5867e-06
Q8R3Q2	Ppp6r2	251980000	0	#DIV/0!	0.000880966
P03995	Gfap	245645000	82682250	2.97095	0.0215018
P09405	Ncl	240747500	2958000	81.3886	2.76581e-06
Q9D2R0	Aacs	238412500	0	#DIV/0!	3.45247e-05
Q68FD9	Kiaa1549	238171750	0	#DIV/0!	0.00491691
Q8R326	Pspc1	238047500	1618950	147.038	5.98361e-07
Q80X80	C2cd2l	236285000	639000	369.773	0.00336493
O35633	Slc32a1	232192500	220651500	1.0523	0.451519
Q9DCL8	Ppp1r2	230330000	0	#DIV/0!	9.05999e-05
Q8R0S2	Iqsec1	224960000	68997250	3.26042	0.00270799
Q3TES0	Iqsec3	223902500	0	#DIV/0!	0.0019051
P42225	Stat1	223266250	0	#DIV/0!	0.00239078
Q8BIZ1	Anks1b	222700000	97849000	2.27596	0.0129682
P63087	Ppp1cc	219711250	0	#DIV/0!	0.00774834
Q99KK7	Dpp3	219365000	12913250	16.9876	0.000419257
Q9R1Q8	Tagln3	218357500	70171000	3.11179	0.000531362
Q3UHD9	Agap2	216897500	82518000	2.62849	0.00555365
P63137	Gabrb2	216687500	84563250	2.56243	0.00628239
Q60864	Stip1	212480000	45754000	4.64397	0.031313
Q3UHC7	Dab2ip	208627500	0	#DIV/0!	0.000242072
Q0KL02	Trio	206807500	17451775	11.8502	0.000789444
P80316	Cct5	205366250	41974000	4.8927	0.00887764
Q80U49	Cep170b	204750000	0	#DIV/0!	0.000278896
Q9QWY8	Asap1	196745000	0	#DIV/0!	0.00012236
Q80U28	Madd	196697500	62428750	3.15075	0.0015346
Q811D0	Dlg1	194706000	11610050	16.7705	0.00516893
Q68FH0	Pkp4	194377500	0	#DIV/0!	0.000134825
Q80VC9	Camsap3	194347500	0	#DIV/0!	0.000569323
O70133	Dhx9	193832500	64512750	3.00456	0.00284019
A2AGT5	Ckap5	193452750	5380300	35.9558	0.00762864
Q8R570	Snap47	193005000	78538500	2.45746	0.0315083
Q8R570	Snap47	193005000	78538500	2.45746	0.0315083
Q9QXJ1	Apbb1	190760000	723875	263.526	8.01753e-06
Q91VZ6	Smap1	189192500	86985750	2.17498	0.00211507
Q6PH08	Erc2	186062500	1320975	140.852	0.00537502
Q6ZPJ3	Ube2o	185325000	46905500	3.95103	4.42781e-05
Q8BGQ7	Aars	182665000	21705000	8.4158	2.2425e-05
Q68FF6	Git1	178647500	2875500	62.1275	1.8085e-05
Q7M6Y3	Picalm	178378250	4545625	39.2417	0.00160066
Q9CZC8	Scrn1	177372500	52666000	3.36787	0.000694208
Q9ERU9	Ranbp2	177042000	1343150	131.811	0.000529225
P60879	Snap25	176352500	159422500	1.1062	0.0574399
Q8BMG7	Rab3gap2	169405000	18783775	9.01869	0.000758844
Q8CIE6	Copa	159722500	66012000	2.4196	0.0129104
Q66L42	Map3k10	159030000	0	#DIV/0!	1.79005e-05
Q80TK0	Kiaa1107	156114500	2025425	77.0774	0.0277365
Q8VDJ3	Hdlbp	155102500	0	#DIV/0!	5.72186e-05
Q91YM2	Arhgap35	155096250	5061450	30.6427	0.000731328
Q8CHG7	Rapgef2	151666000	24520250	6.18534	0.0106287
Q3TLH4	Prrc2c	151020000	0	#DIV/0!	0.000400532
Q3UHE1	Pitpnm3	146608000	5115000	28.6624	0.00267482
O08919	Numbl	145297500	10364075	14.0193	0.0118305
P62137	Ppp1ca	143389250	30582800	4.68856	0.0557419
Q9ET77	Jph3	141702000	0	#DIV/0!	0.00929691
Q6WQJ1	Dagla	141197500	8169750	17.283	5.81551e-05
Q8BJI1	Slc6a17	140860000	68982750	2.04196	0.00960175
A2ALU4	Shroom2	139549000	0	#DIV/0!	0.00989204
O35954	Pitpnm1	138881500	54315750	2.55693	0.0194155
Q9D8Y0	Efhd2	137608750	17276500	7.96508	0.0206847
A2ARS0	Ankrd63	135871750	0	#DIV/0!	0.000203072
B9EJA2	Cttnbp2	135320250	1341750	100.854	0.00385399
P28740	Kif2a	134726250	58939000	2.28586	0.054045
Q8C1B1	Camsap2	131154500	0	#DIV/0!	0.000146243
E9Q401	Ryr2	129774750	48918250	2.65289	0.0581375
P83510	Tnik	129616250	31111250	4.16622	0.0281025
O88735	Map7	129111750	0	#DIV/0!	0.000802388
Q8BRT1	Clasp2	128664500	14263750	9.02038	0.00264841
P49443	Ppm1a	128614750	0	#DIV/0!	3.48771e-05
Q99KN9	Clint1	126626500	1612650	78.5208	0.00302648
O35551	Rabep1	126206250	0	#DIV/0!	0.000175114
B1AXH1	Nhsl2	125926750	0	#DIV/0!	0.00088286
Q6A0A9	FAM120A	125881250	14233500	8.84401	0.0279853
Q9WVQ1	Magi2	125714750	0	#DIV/0!	4.63959e-05
Q9DCT8	Crip2	125442250	49826250	2.51759	0.022121
Q62318	Trim28	125208000	1709800	73.2296	0.0470763
O35874	Slc1a4	124579000	60929250	2.04465	0.0150718
Q91ZU6	Dst	123867000	5255500	23.569	0.0396596
P28028	Braf	120850500	41608000	2.9045	0.0106535
Q9ESN9	Mapk8ip3	117826500	0	#DIV/0!	0.00465909
O70251	Eef1b	117440000	1444325	81.3113	6.67819e-07
Q5SWP3	Nacad	117167750	0	#DIV/0!	0.00167768
Q6NS60	Fbxo41	114823000	8172500	14.0499	0.000181542
Q9D415	Dlgap1	113867750	0	#DIV/0!	2.15185e-06
Q8CDN6	Txnl1	112401250	36412750	3.08687	0.0513539
Q58A65	Spag9	112019000	31673500	3.53668	0.00667893
Q3TUU5	Tex30	110069000	0	#DIV/0!	0.000188999
Q61161	Map4k2	109646000	0	#DIV/0!	0.000414317
Q9Z2Y3	Homer1	109604500	27048000	4.05222	0.0150003
Q8C031	Lrrc4c	108341250	0	#DIV/0!	0.00573115
Q6NSW3	Sphkap	106230250	0	#DIV/0!	0.00931176
Q5SVL6	Rap1gap2	105788250	1941825	54.4788	0.000380153
P63040	Cplx1	105340500	3025175	34.8213	0.000174949
P63040	Cplx1	105340500	3025175	34.8213	0.000174949
Q812A2	Srgap3	105339000	0	#DIV/0!	8.90018e-05
P62484	Abi2	104389250	5220875	19.9946	0.0128592
O35685	Nudc	100675500	6230250	16.1591	4.27288e-05
A2AHG0	Lzts3	99245750	0	#DIV/0!	0.0154591
Q80TH2	Erbb2ip	98862000	0	#DIV/0!	0.00169637
Q8CH77	Nav1	97806750	0	#DIV/0!	0.000928079
Q8K221	Arfip2	96339250	0	#DIV/0!	1.67897e-06
P20152	Vim	93645500	5327475	17.5778	0.000387222
Q0GNC1	Inf2	92485250	0	#DIV/0!	8.99502e-06
P68369	Tuba1a	91724000	19724325	4.6503	0.0104373
Q8CDG3	Vcpip1	91450500	0	#DIV/0!	9.12503e-06
Q9JKK7	Tmod2	90753500	22273000	4.0746	0.00193584
Q62095	Ddx3y	89482750	4187550	21.3688	0.00021425
O88533	Ddc	88457250	41265250	2.14363	0.0314935
Q3TYD6	Lmtk2	88352750	0	#DIV/0!	1.38868e-05
Q8VIJ6	Sfpq	88297250	7008250	12.599	0.00136884
Q9Z0R6	Itsn2	87682750	0	#DIV/0!	0.00771208
Q9CZN4	Shisa9	86938500	0	#DIV/0!	0.0052452
Q02357	Ank1	86846000	5199750	16.702	0.00295358
Q7TSC1	Prrc2a	86672000	0	#DIV/0!	0.00186392
Q9JHQ5	Lztfl1	86376250	0	#DIV/0!	0.000271715
Q9CQW1	Ykt6	86367250	36502500	2.36606	0.0198818
Q9CWZ7	Napg	85360250	42645250	2.00164	0.0280752
P01872	Ighm	84214750	0	#DIV/0!	0.00588952
Q9JLB0	Mpp6	84001000	38266750	2.19514	0.0352251
Q3UHD1	Bai1	83536500	3234075	25.8301	0.0051211
Q6P5F6	Slc39a10	83415000	12184250	6.84613	0.00786672
Q8BIF2	Rbfox3	82620000	1982000	27.7062	0.0186304
Q8C2E7	Kiaa0196	82021500	0	#DIV/0!	0.0015818
P98086	C1qa	81652000	30075750	2.71488	0.0210375
Q61140	Bcar1	80483000	0	#DIV/0!	0.0235359
Q68ED7	Crtc1	80076750	0	#DIV/0!	0.000738261
Q3UU96	Cdc42bpa	80039500	1900625	42.1122	0.00377948
Q9WV18	Gabbr1	79810500	39695000	2.01059	0.043426
P97772	Grm1	79335250	0	#DIV/0!	0.000573495
Q8BGD9	Eif4b	79112500	708950	111.591	0.00241602
Q61290	Cacna1e	79073000	28764500	2.74898	0.0195965
O09012	Pex5	78917000	0	#DIV/0!	0.0113467
Q8VBX6	Mpdz	78755250	0	#DIV/0!	0.00034559
P16388	Kcna1	78577250	24452000	3.21353	0.0305997
Q91W50	Csde1	78416250	16940250	4.62899	0.0172446
Q925T6	Grip1	77996000	0	#DIV/0!	0.00405732
Q62205	Scn9a	77742250	24348500	3.1929	0.00169581
Q7TT50	Cdc42bpb	76448500	17760150	4.3045	0.0217951
Q80U40	Rimbp2	75927750	10550500	7.1966	0.00567767
Q8R361	Rab11fip5	75296750	0	#DIV/0!	1.96714e-06
Q61464	Znf638	74715250	0	#DIV/0!	0.00309037
Q68EF6	Begain	73681500	0	#DIV/0!	0.000414018
Q5DQR4	Stxbp5l	73214000	24484750	2.99019	0.0518753
Q9WUA2	Farsb	72862750	1565575	46.5406	0.00617602
Q5SU73	Coil	72378500	0	#DIV/0!	0.000435473
Q99KJ8	Dctn2	71908750	20360100	3.53185	0.0161089
P01864	1	70926750	0	#DIV/0!	0.0439032
Q8R1B4	Eif3c	69155250	16533250	4.1828	0.0145228
Q80U93	Nup214	67781000	0	#DIV/0!	0.0418895
Q61165	Slc9a1	67542750	19364250	3.48801	0.0314885
P01878	1	67124250	0	#DIV/0!	0.0102933
Q8C437	Pex5l	67110250	2493550	26.9135	0.00215609
Q61137	Astn1	67087750	0	#DIV/0!	4.94073e-05
Q8CCJ4	Amer2	67006500	0	#DIV/0!	0.00205148
Q5SRX1	Tom1l2	66591000	22019250	3.02422	0.00332529
Q571K4	Tab3	65797750	0	#DIV/0!	0.00530256
Q6PGN3	Dclk2	65620750	6860125	9.56553	0.00266519
P55821	Stmn2	64873000	5487000	11.823	0.0248545
Q6PAR5	Gapvd1	64004500	3028325	21.1353	0.0284744
Q9D1E6	Tbcb	63944250	23622750	2.70689	0.0409611
P03888	Mtnd1	63252750	9042250	6.99524	0.000514518
A2A690	Tanc2	62941250	5116175	12.3024	0.0106927
Q8CH09	Sugp2	62742250	0	#DIV/0!	3.14257e-05
Q5U3K5	Rabl6	62590000	5853925	10.692	0.0125298
Q6ZQ08	Cnot1	62539500	1098125	56.9512	0.000634172
P25444	Rps2	61594250	21096250	2.91968	0.0474565
Q6GYP7	Ralgapa1	61394250	12956750	4.7384	0.0294814
O08849	Rgs2	59836750	0	#DIV/0!	0.0469976
Q9DBE8	Alg2	58564000	28445750	2.0588	0.034427
Q0KK55	Kndc1	56173500	0	#DIV/0!	0.00275533
Q6PGC1	Dhx29	56146500	0	#DIV/0!	2.91927e-05
Q03717	Kcnb1	55888500	5917250	9.44501	0.00031149
Q8CGC7	Eprs	53179750	25698500	2.06937	0.014898
Q9QYJ3	Dnajb1	52796250	0	#DIV/0!	0.000236108
P60469	Ppfia3	51638250	12499250	4.13131	0.0103415
A2AG50	Map7d2	51528500	1833200	28.1085	0.0347116
Q8CJ19	Mical3	51506250	1828850	28.1632	0.000187727
P28867	Prkcd	51370500	22341250	2.29936	0.0529571
P26048	Gabra2	51291250	15842950	3.23748	0.0241046
Q9D8B3	Chmp4b	51220250	2588750	19.7857	0.00617465
B9EJ86	Osbpl8	50800750	11054225	4.5956	0.0256553
Q5XG69	Fam169a	50445500	0	#DIV/0!	0.00364759
P60335	Pcbp1	49801000	13206250	3.77102	0.0227343
Q2NL51	Gsk3a	49328750	20279250	2.43247	0.0458218
Q6ZPF3	Tiam2	49184250	10466500	4.69921	0.0393982
Q9Z268	Rasal1	49117750	9958500	4.93224	0.0111894
Q7TQG1	Plekha6	49057500	0	#DIV/0!	0.0116669
Q9QYJ0	Dnaja2	48973750	23394750	2.09336	0.032408
Q8K4G5	Ablim1	48521000	10997750	4.4119	0.0223309
P70399	Tp53bp1	48055500	0	#DIV/0!	6.1988e-05
Q6PB44	Ptpn23	47104250	14090250	3.34304	0.0431889
Q61937	Npm1	46734500	11839750	3.94725	0.0316652
Q3UUI3	Them4	46342000	10178750	4.55282	0.00893742
Q9R0D8	Wdr54	45974500	16874000	2.72458	0.0546192
Q9ERL9	Gucy1a3	45959000	18588500	2.47244	0.023334
Q8VDP4	Ccar2	44071750	0	#DIV/0!	2.81748e-05
Q8VE88	Fam114a2	43769750	0	#DIV/0!	0.00122957
Q9Z0V2	Kcnd2	43613500	0	#DIV/0!	0.0345642
Q80VL1	Tdrkh	43613000	0	#DIV/0!	5.96389e-05
Q6DFV7	Ncoa7	43526250	0	#DIV/0!	0.00459799
P28656	Nap1l1	43495500	3652175	11.9095	0.000629903
P63168	Dynll1	43139500	2066975	20.8708	0.0228649
Q80WJ7	Mtdh	42955750	0	#DIV/0!	0.010913
Q8R3Z5	Cacnb1	42733475	0	#DIV/0!	0.00920111
Q9WTQ5	Akap12	42693750	0	#DIV/0!	0.00442982
P14824	Anxa6	42616250	7922950	5.37884	0.00271396
Q3UTQ8	Cdkl5	42487500	0	#DIV/0!	0.00131559
Q8R1Q8	Dync1li1	42246000	18163250	2.32591	0.0373867
Q80YA3	Ddhd1	42011750	0	#DIV/0!	0.00604904
Q5SXY1	Specc1	41970750	0	#DIV/0!	0.00807346
Q3U214	Mast3	41400250	8254000	5.01578	0.0019639
Q69ZW3	Ehbp1	41164750	0	#DIV/0!	0.00970517
P49025	Cit	41145250	16748625	2.45663	0.0187424
O88643	Pak1	41056750	14026750	2.92703	0.0270529
Q3UH68	Limch1	40832250	0	#DIV/0!	0.0397457
Q148V7	Kiaa1468	40656000	0	#DIV/0!	0.000156419
O88738	Birc6	40311500	1974175	20.4194	0.000881327
Q6NZJ6	Eif4g1	40125750	7321075	5.48085	0.0289667
Q7TQH0	Atxn2l	39573750	0	#DIV/0!	0.00677849
Q6RHR9	Magi1	39060250	0	#DIV/0!	0.00148699
O88704	Hcn1	38983250	10026250	3.88812	0.00446002
Q91VI7	Rnh1	38778000	3299250	11.7536	0.048881
Q60838	Dvl2	38563750	0	#DIV/0!	0.000785313
Q71LX4	Tln2	38470500	7185575	5.35385	0.00158229
P03921	Mtnd5	38400325	5109300	7.51577	0.0196859
Q8C5W0	Clmn	38221750	0	#DIV/0!	0.00794129
O88851	Rbbp9	37999750	0	#DIV/0!	0.0371898
Q60738	Slc30a1	37458500	4206775	8.90433	0.0369141
A2AWA9	Rabgap1	37324500	9605000	3.88594	0.0107898
Q923T9	Camk2g	36977250	10921500	3.38573	0.0218161
A2RSJ4	Uhrf1bp1l	36799250	0	#DIV/0!	0.00303565
P01867	Igh-3	36771750	0	#DIV/0!	0.00506585
Q8BG73	Sh3bgrl2	36701925	0	#DIV/0!	0.054288
Q7TN29	Smap2	36267000	15959000	2.27251	0.0425619
Q7TQ95	Lnp	36151750	7173125	5.03989	0.0548496
Q8K2K6	Agfg1	35746000	0	#DIV/0!	0.0127621
Q9CX00	Ist1	35411500	0	#DIV/0!	0.00152791
Q9CR57	Rpl14	35345000	8322250	4.24705	0.0328424
Q9Z2D6	Mecp2	34750350	0	#DIV/0!	0.0364764
P51859	Hdgf	34654250	3164750	10.9501	0.0111754
Q9Z0E6	Gbp2	34610750	0	#DIV/0!	0.0206445
P59281	Arhgap39	34481500	0	#DIV/0!	0.00286534
Q8K1A6	Cc2d1a	34390000	0	#DIV/0!	0.00302752
Q8K019	Bclaf1	33864250	0	#DIV/0!	0.00619253
Q6ZPR4	Kcnt1	33330250	0	#DIV/0!	0.00378281
Q8BSS9	Ppfia2	33218750	0	#DIV/0!	1.50806e-06
Q5DTT2	Psd	33016500	2561000	12.892	0.0468935
Q497N6	Cep295nl	32823250	0	#DIV/0!	0.0540542
F6ZDS4	Tpr	32781425	0	#DIV/0!	0.0495661
Q8WTY4	Ciapin1	32666250	0	#DIV/0!	0.0140773
P22723	Gabrg2	32539500	4564000	7.1296	0.038036
Q80TV8	Clasp1	32229250	0	#DIV/0!	0.000844494
A2CG49	Kalrn	31819250	4734500	6.72072	0.00544999
Q8CE50	Snx30	31672500	0	#DIV/0!	0.00542229
Q66L44	Cbarp	31516750	0	#DIV/0!	0.00642043
O54984	Asna1	31182250	8079500	3.85943	0.0264069
P70297	Stam	30985000	1298025	23.8709	0.0086127
Q8CHU3	Epn2	30804250	2707500	11.3774	0.0152522
P69566	Ranbp9	30765000	3292025	9.34531	0.00658155
Q3UPL0	Sec31a	30701500	0	#DIV/0!	0.0375918
Q9CWK8	Snx2	30521375	3445250	8.85897	0.0186157
Q5SNZ0	Ccdc88a	30237500	0	#DIV/0!	6.42786e-07
Q8BLK9	Rps6kc1	29808000	0	#DIV/0!	0.00268654
Q9EPU0	Upf1	29517500	2536250	11.6382	0.0148043
B9EKI3	Tmf1	29227000	0	#DIV/0!	0.0418521
Q99NB9	Sf3b1	28941250	0	#DIV/0!	0.00193281
P51910	Apod	28785750	3173500	9.07066	0.0455376
Q61315	Apc	28672550	0	#DIV/0!	0.0140641
P62869	Tceb2	28582500	5170750	5.52773	0.056524
O54916	Reps1	28441000	0	#DIV/0!	0.00382836
P70302	Stim1	27824250	736650	37.7713	0.00427168
P42208	44076	27472500	9043250	3.0379	0.0143249
Q8K012	Fnbp1l	27360750	0	#DIV/0!	0.00286157
Q922J3	Clip1	26992000	0	#DIV/0!	0.0170826
Q80TS3	Adgrl3	26921250	1750650	15.3779	0.0216014
Q61029	Tmpo	26757250	3068500	8.71998	0.00181354
Q811S7	Ubp1	26573500	0	#DIV/0!	0.0274538
Q9QZQ8	H2afy	25887750	11467500	2.25749	0.0335152
O54988	Slk	25484500	0	#DIV/0!	0.0221012
Q9ES28	Arhgef7	25243500	1449350	17.4171	2.16867e-05
Q6P4T2	Snrnp200	24930500	7719250	3.22965	0.02833
B5TVM2	Ildr2	24358250	0	#DIV/0!	0.00509846
Q69Z38	Peak1	24133500	0	#DIV/0!	0.00637392
Q14BI2	Grm2	23969750	8835500	2.71289	0.0305857
P03893	Mtnd2	23735750	0	#DIV/0!	0.000247959
O35226	Psmd4	23463500	5193500	4.51786	0.00290014
P62849	Rps24	23356400	2875000	8.12397	0.0307075
P34152	Ptk2	23262775	3446250	6.75017	0.0134024
P35283	Rab12	23158000	11338000	2.04251	0.0257711
Q9CYZ2	Tpd52l2	22769375	0	#DIV/0!	0.0120967
Q9JL04	Fmn2	22765625	0	#DIV/0!	0.0293736
Q80WT5	Aftph	22612250	0	#DIV/0!	0.0035672
O08756	Hsd17b10	22410500	6135625	3.65252	0.0102257
G3XA57	Rab11fip2	22185750	0	#DIV/0!	0.000620812
Q8BFU3	Rnf214	22119000	0	#DIV/0!	0.0310289
Q91YE8	Synpo2	21900000	0	#DIV/0!	0.0225753
Q5F285	Tmem256	21284750	0	#DIV/0!	0.0123003
O88271	Cfdp1	21104475	0	#DIV/0!	0.045163
Q62448	Eif4g2	21095250	0	#DIV/0!	0.0221109
P00848	Mtatp6	21008500	0	#DIV/0!	0.0237459
P63028	Tpt1	20836025	6538000	3.18691	0.057788
Q8R5H6	Wasf1	20810250	7720500	2.69545	0.0107615
Q9JK45	Kcnq5	20765000	0	#DIV/0!	0.00570877
O35083	Agpat1	20730425	7609500	2.72428	0.0588364
Q569Z6	Thrap3	20364325	0	#DIV/0!	0.0027163
Q6PDI5	Ecm29	19873000	0	#DIV/0!	1.94502e-05
Q7TSI3	Ppp6r1	19822750	0	#DIV/0!	0.0122897
Q8R464	Cadm4	19589000	6193250	3.16296	0.0447885
Q3UDK1	Trafd1	19296500	0	#DIV/0!	0.0510204
P48193	Epb41	18983750	0	#DIV/0!	0.00116913
Q8BHG2	1	18924375	0	#DIV/0!	0.0353334
Q68FF0	Kiaa1841	18866250	0	#DIV/0!	6.79323e-05
Q6ZPJ0	Tex2	18824500	0	#DIV/0!	0.000427601
Q80U23	Snph	18770225	2340550	8.01958	0.0125883
Q6VNS1	Ntrk3	18633000	0	#DIV/0!	9.55731e-06
Q69ZX8	Ablim3	18528450	0	#DIV/0!	0.00562302
P26369	U2af2	18505000	2045150	9.04824	0.000497808
Q80YE4	Aatk	18347200	0	#DIV/0!	0.0105148
Q6P1G2	Kdm2b	18282725	0	#DIV/0!	0.00642518
A2ALK8	Ptpn3	18252000	0	#DIV/0!	4.21702e-07
P18052	Ptpra	18194500	8536000	2.1315	0.0410076
Q3UH66	Wnk2	18072250	0	#DIV/0!	0.0251626
Q9EP53	Tsc1	18058875	6181000	2.92168	0.0430186
Q6DFV3	Arhgap21	18011250	0	#DIV/0!	0.0175173
P0C192	Lrrc4b	17962250	0	#DIV/0!	0.000391963
P16283	Slc4a3	17613250	0	#DIV/0!	4.56533e-05
P97825	Hn1	17025750	0	#DIV/0!	3.71358e-06
Q8C7M3	Trim9	17009500	5551075	3.06418	0.0560448
Q5F2E7	Nufip2	16922000	0	#DIV/0!	0.0147706
Q99PV8	Bcl11b	16661250	0	#DIV/0!	0.0156913
P97390	Vps45	16365850	4053200	4.03776	0.00627914
Q9EQQ9	Mgea5	16313500	0	#DIV/0!	0.0173496
Q6PFX8	Rimkla	16248875	0	#DIV/0!	0.0309723
Q8CFI0	Nedd4l	15969125	6123800	2.60771	0.0446987
P02469	Lamb1	15911675	0	#DIV/0!	0.011767
Q80VP1	Epn1	15704075	3184775	4.93098	0.00870323
Q62419	Sh3gl1	15677075	0	#DIV/0!	0.00123533
Q9JI18	Lrp1b	15537250	0	#DIV/0!	5.99318e-05
Q505D7	Opa3	15231750	0	#DIV/0!	0.0183117
Q3UMB5	Smcr8	15087500	0	#DIV/0!	0.0139923
P26049	Gabra3	15060000	2059725	7.31166	0.0457283
Q62172	Ralbp1	14821000	0	#DIV/0!	0.000502025
Q9EP78	Chst7	14744375	0	#DIV/0!	0.0528479
O88703	Hcn2	14731750	0	#DIV/0!	0.0165546
Q9D328	Tmem35	14702750	1799650	8.16978	0.0260897
Q921M3	Sf3b3	14412500	2483225	5.80394	0.0373504
Q7M757	C6.1al	14332250	0	#DIV/0!	0.0254146
Q80Y55	Bsdc1	14313225	0	#DIV/0!	0.0530556
Q7TPS5	C2cd5	14194000	1662425	8.53813	0.0242363
Q9D6I9	Lurap1	14183000	0	#DIV/0!	0.0234961
Q8CGM1	Adgrb2	13911925	0	#DIV/0!	0.0329689
Q91W69	Epn3	13847925	0	#DIV/0!	0.000879389
Q9DCF9	Ssr3	13749225	4767950	2.88368	0.0418471
Q91Z67	Srgap2	13692400	0	#DIV/0!	0.00961174
Q8BXR9	Osbpl6	13310325	1879275	7.08269	0.00324278
Q9Z315	Sart1	13111200	0	#DIV/0!	7.22175e-05
P97855	G3bp1	13084150	0	#DIV/0!	0.00180224
Q8K3E5	Ahi1	12808750	0	#DIV/0!	0.0243796
P70290	Mpp1	12767250	0	#DIV/0!	0.0202363
Q3UHU5	Mtcl1	12429800	0	#DIV/0!	0.0485915
Q9CXR1	Dhrs7	12149275	2081275	5.83742	0.0158405
Q6ZWR6	Syne1	12084350	0	#DIV/0!	0.00234727
O88447	Klc1	12058550	0	#DIV/0!	0.00572477
Q9CR29	Ccdc43	11857000	0	#DIV/0!	0.0211797
Q61423	Kcna4	11757250	0	#DIV/0!	0.0277794
Q8BKI2	Tnrc6b	11682000	0	#DIV/0!	0.02234
O70370	Ctss	11608600	0	#DIV/0!	0.000641832
Q62407	Speg	11475475	0	#DIV/0!	0.0316303
Q3UGY8	Arfgef3	11076775	3886025	2.85041	0.0469787
P15116	Cdh2	11075750	0	#DIV/0!	0.0204748
P83741	Wnk1	10997900	0	#DIV/0!	0.0397207
Q8C5L3	Cnot2	10808175	0	#DIV/0!	0.0183711
P61961	Ufm1	10524825	4742050	2.21947	0.0326158
Q3UTH8	Arhgef9	10522500	0	#DIV/0!	0.0141716
Q8C6E0	Cfap36	10382850	0	#DIV/0!	0.0408581
Q62415	Ppp1r13b	10320750	0	#DIV/0!	0.0181422
O08759	Ube3a	10260650	0	#DIV/0!	0.0254034
P51954	Nek1	9925500	0	#DIV/0!	0.0120538
Q6ZQ58	Larp1	9820300	0	#DIV/0!	0.0204959
O88507	Cntfr	9630250	0	#DIV/0!	0.0158375
Q91YX5	Lpgat1	9551050	4480625	2.13163	0.0179068
Q9JLN9	Mtor	9468250	1370700	6.9076	0.041102
Q9CPX6	Atg3	9401500	0	#DIV/0!	0.0173571
Q8CIN4	Pak2	8862800	0	#DIV/0!	0.0173334
Q8CBC4	Cnst	8670150	0	#DIV/0!	0.0148717
Q80TM9	Nisch	8529275	0	#DIV/0!	0.0177156
Q8K298	Anln	8492300	0	#DIV/0!	0.0221435
Q6P9Q6	Fkbp15	8458625	0	#DIV/0!	0.0151035
P06537	Nr3c1	8434950	0	#DIV/0!	0.0243287
P23492	Pnp	8392275	0	#DIV/0!	0.0109173
Q61206	Pafah1b2	8312675	1197525	6.94155	0.0109505
Q8BNN1	Spata2l	8224050	878175	9.36493	0.0392696
Q9CQ80	Vps25	8189700	0	#DIV/0!	0.022494
Q8R4I7	Neto1	8146700	0	#DIV/0!	0.0165323
P70207	Plxna2	8018400	0	#DIV/0!	0.00583586
P51125	Cast	8015125	0	#DIV/0!	0.0204186
Q6NZA9	Taf9b	7890375	0	#DIV/0!	0.0195862
Q3UX10	Tubal3	7889300	1391150	5.67106	0.00358436
Q9R0Q3	Tmed2	7365675	0	#DIV/0!	0.0330924
Q6NV83	U2surp	7272675	0	#DIV/0!	0.0192039
Q5SSM3	Arhgap44	7255175	0	#DIV/0!	0.0167635
Q99KP6	Prpf19	7075550	0	#DIV/0!	0.0289354
P62069	Usp46	7007475	2041150	3.4331	0.00870197
Q80Z10	Astn2	6957175	0	#DIV/0!	0.0220141
Q8R1B5	Cplx3	6912400	0	#DIV/0!	0.0263755
Q8R1B5	Cplx3	6912400	0	#DIV/0!	0.0263755
Q61187	Tsg101	6909350	0	#DIV/0!	0.0159905
Q8BGY9	Slc5a7	6888825	0	#DIV/0!	0.0224464
P84086	Cplx2	6870000	0	#DIV/0!	0.0780052
P30999	Ctnnd1	6759825	0	#DIV/0!	0.00396778
Q99KP3	Cryl1	6743525	0	#DIV/0!	0.0161984
Q9D2R0	Aacs	6742975	0	#DIV/0!	0.0138916
Q9JMH9	Myo18a	6738825	1377225	4.89305	0.0458059
Q8BU33	Ilvbl	6489750	879750	7.37681	0.0314169
Q9DBT5	Ampd2	6243650	0	#DIV/0!	0.0298942
P20444	Prkca	6103650	1348200	4.52726	0.0283134
O88746	Tom1	6098225	0	#DIV/0!	0.000165889
A6X8Z5	Arhgap31	5907400	0	#DIV/0!	0.000153328
Q99LI8	Hgs	5809200	0	#DIV/0!	0.0319321
Q8VED9	Lgalsl	5704550	0	#DIV/0!	0.0195697
Q8BMA6	Srp68	5630725	0	#DIV/0!	0.000590019
Q61024	Asns	5601300	0	#DIV/0!	0.000251209
Q8R2V5	Adap2	5578350	1244675	4.48177	0.00730138
Q9Z2A5	Ate1	5399350	0	#DIV/0!	0.0146841
Q62393	Tpd52	5383100	0	#DIV/0!	0.0244249
P36371	Tap2	5324250	0	#DIV/0!	0.0290235
P62196	Psmc5	5195675	0	#DIV/0!	0.020217
E9Q6B2	Ccdc85c	5130125	0	#DIV/0!	0.00540635
E9Q6P5	Ttc7b	5119875	0	#DIV/0!	0.0324252
Q8BY87	Usp47	5101700	0	#DIV/0!	0.0196691
Q5XG73	Acbd5	5063200	0	#DIV/0!	0.0219258
Q9JLI8	Sart3	5032475	0	#DIV/0!	0.0148395
Q91VM3	Wdr45	4999075	0	#DIV/0!	0.0152627
Q69ZH9	Arhgap23	4954600	0	#DIV/0!	0.0179787
Q9Z0U1	Tjp2	4913050	0	#DIV/0!	0.0243784
Q80XG9	Lrrtm4	4715600	0	#DIV/0!	0.022127
P24529	Th	4697800	0	#DIV/0!	0.000107014
Q4VAA2	Cdv3	4676350	0	#DIV/0!	0.0163892
Q0GA42	Cnnm1	4649225	0	#DIV/0!	7.0087e-05
Q99JP0	Map4k3	4571900	0	#DIV/0!	0.0214826
Q7TT37	Ikbkap	4494575	0	#DIV/0!	0.0160196
Q61923	Kcna6	4336025	0	#DIV/0!	0.0421448
O70252	Hmox2	4328000	0	#DIV/0!	0.0199817
Q32NY4	Cnnm3	4254575	0	#DIV/0!	0.0201599
Q3USB7	Plcl1	4245175	1162600	3.65145	0.0570318
Q9Z2W8	Gria4	3668625	179818	20.4019	0.000990361
Q8BNU0	Armc6	3593050	742575	4.83864	0.0558651
Q61036	Pak3	3409025	0	#DIV/0!	0.0371109
Q6PFD9	Nup98	3359350	0	#DIV/0!	0.0257326
E9Q8I9	Fry	3295000	0	#DIV/0!	0.0129496
Q9R1L5	Mast1	3268800	0	#DIV/0!	0.0267225
Q8C0L9	Gpcpd1	3200575	0	#DIV/0!	0.0174714
P62305	Snrpe	3162825	357200	8.85449	0.00559216
Q80W04	Tmcc2	2894375	0	#DIV/0!	0.0195597
Q810B8	Slitrk4	2767725	0	#DIV/0!	0.00103928
Q6TEK5	Vkorc1l1	2096875	0	#DIV/0!	0.0148243
Q3V0G7	Garnl3	1561800	0	#DIV/0!	0.0183342
Q9R0N3	Syt11	947700	0	#DIV/0!	0.00779588
Q8BT88	2	604965	0	#DIV/0!	0.0337208

## Sheet: Neuro Lck-BioID2 significant
Uniprot ID	Gene ID	Average BioID	Average GFP	Ratio	log2ratio	adj.P value
Q8BQ48	Cep295	7830325000	5074750	1543	10.5915	1.65185e-07
Q9R0H0	Acox1	2748800000	854825000	3.21563	1.6851	0.00652782
P68369	Tuba1a	2493800000	941822500	2.64785	1.40482	0.000126162
Q8VHX2	Edaradd	2303425000	104257750	22.0936	4.46555	0.00117752
P16858	Gapdh	2165400000	467320000	4.63366	2.21215	4.65433e-07
P48962	Slc25a4	2133800000	677917500	3.14758	1.65424	1.0927e-06
P35279	Rab6a	1624050000	591040000	2.74778	1.45827	4.89565e-05
Q6PIC6	Atp1a3	1487650000	422555000	3.52061	1.81582	2.57426e-06
Q60771	Cldn11	1443175000	316950000	4.55332	2.18692	0.000220279
P52480	Pkm	1442575000	436675000	3.30354	1.72401	2.97866e-05
O08599	Stxbp1	1351275000	252217500	5.35758	2.42158	1.50104e-06
D3YVF0	Akap5	1298900000	1103350	1177.23	10.2012	1.84296e-05
P16330	Cnp	1131752500	297470000	3.80459	1.92774	1.59517e-05
Q8K0T0	Rtn1	1125497500	281967500	3.99159	1.99696	7.28511e-05
Q68FD5	Cltc	1077287500	280552500	3.83988	1.94106	5.38874e-05
P18872	Gnao1	1011622500	310435000	3.25873	1.70431	0.000128055
P68372	Tubb4b	966867500	416600000	2.32085	1.21466	9.44199e-05
P0CG50	Ubc	880247500	227592500	3.86765	1.95146	0.000918321
P10126	Eef1a1	833330000	283855000	2.93576	1.55373	0.00010196
P68134	Acta1	748432500	144528750	5.17843	2.37252	0.00715654
Q9R0K7	Atp2b2	731760000	128252500	5.70562	2.51238	5.89001e-06
P35802	Gpm6a	730522500	278657500	2.62158	1.39044	0.000415424
P68368	Tuba4a	721570000	320215000	2.25339	1.1721	6.65244e-05
P51881	Slc25a5	708662500	205922500	3.4414	1.783	1.80351e-06
Q9WV92	Epb41l3	679760000	30704750	22.1386	4.46849	4.9531e-06
Q9QWI6	Srcin1	678432500	23696295	28.6303	4.83947	5.31514e-06
Q9Z2H5	Epb41l1	677320000	12695700	53.3503	5.73743	1.37856e-06
O55100	Syngr1	668597500	40297575	16.5915	4.05237	0.0191555
P84084	Arf5	659845000	173342500	3.8066	1.9285	0.000123598
P62874	Gnb1	644170000	207072500	3.11084	1.63731	3.59337e-05
P14094	Atp1b1	615735000	183662500	3.35254	1.74525	3.23502e-06
Q3TY60	Fam131b	590402500	0	#DIV/0!	#DIV/0!	2.18025e-06
P15105	Glul	585887500	145860000	4.01678	2.00604	0.000235161
P63011	Rab3a	582512500	168532500	3.45638	1.78926	7.2302e-05
P35803	Gpm6b	570870000	125959000	4.53219	2.18021	7.2859e-06
P56564	Slc1a3	568015000	112781250	5.03643	2.3324	0.000130778
P06151	Ldha	559612500	143585000	3.89743	1.96252	1.39914e-06
Q8VDN2	Atp1a1	537790000	134835000	3.9885	1.99585	0.000114634
Q8BHE3	Atcay	525467500	0	#DIV/0!	#DIV/0!	0.00231465
Q80TE7	Lrrc7	504910000	29502.5	17114.1	14.0629	2.20345e-06
Q9CWF2	Tubb2b	481330000	222132500	2.16686	1.11561	0.000916952
Q91ZZ3	Sncb	465242500	74452500	6.24885	2.64359	0.0132514
G5E829	Atp2b1	460605000	81219750	5.6711	2.50363	3.70975e-05
O70318	Epb41l2	459355000	19533250	23.5166	4.55561	0.00589202
P16125	Ldhb	450902500	154937500	2.91022	1.54113	0.000216092
P35276	Rab3d	436925000	142775000	3.06023	1.61364	0.00158432
Q6PFD5	Dlgap3	436590000	0	#DIV/0!	#DIV/0!	1.19205e-07
A2ARS0	Ankrd63	426440000	433212	984.367	9.94305	3.90157e-07
Q8R191	Syngr3	426240000	88249000	4.82997	2.27201	5.48923e-05
P31648	Slc6a1	414667500	99546750	4.16556	2.05851	3.0328e-05
Q8C419	Gpr158	410995000	4896825	83.9309	6.39113	1.33634e-05
P17742	Ppia	410947500	185852500	2.21115	1.1448	6.75493e-05
O08553	Dpysl2	396810000	161827500	2.45206	1.29399	6.87891e-06
P61264	Stx1b	389475000	46971250	8.29177	3.05168	6.52093e-07
Q62425	Ndufa4	387840000	116349750	3.3334	1.73699	0.000540297
Q9ES97	Rtn3	374130000	60933500	6.13997	2.61823	2.64862e-06
P61205	Arf3	369650000	82682750	4.4707	2.1605	2.08493e-06
Q62277	Syp	366945000	126084250	2.91032	1.54118	2.29118e-05
Q9DBG3	Ap2b1	366227500	95177750	3.84783	1.94404	2.87578e-05
Q91V61	Sfxn3	360362500	72626750	4.96184	2.31088	4.92641e-06
P13595	Ncam1	359132500	36264750	9.90307	3.30788	9.36026e-06
Q61598	Gdi2	353565000	70856750	4.98986	2.319	5.68876e-06
Q80YA9	Cnksr2	348672500	444325	784.724	9.61604	2.9344e-07
P60879	Snap25	344742500	12472250	27.6408	4.78873	4.10534e-07
Q99PT1	Arhgdia	333177500	58153250	5.7293	2.51836	0.000478951
P12367	Prkar2a	331742500	0	#DIV/0!	#DIV/0!	9.49273e-06
E9PUL5	Prrt2	327150000	36485250	8.96664	3.16457	3.06469e-05
P62631	Eef1a2	324610000	47890000	6.77824	2.76091	0.000963286
Q3TXX4	Slc17a7	323035000	114020000	2.83314	1.5024	0.000391565
Q9D6F9	Tubb4a	322525000	71493750	4.51123	2.17352	3.79528e-05
P58463	Foxp2	319770000	0	#DIV/0!	#DIV/0!	0.00143716
Q61171	Prdx2	318460000	101930250	3.12429	1.64353	0.000591893
P62823	Rab3c	317827500	109498750	2.90257	1.53733	0.00526033
Q9JKD3	Scamp5	314230000	78446750	4.00565	2.00204	0.000797892
P62827	Ran	310135000	104553250	2.96629	1.56866	9.49666e-05
Q5S003	Spag17	304755000	65282500	4.66825	2.22288	0.000567978
P84091	Ap2m1	304227500	73617250	4.13256	2.04703	7.65207e-05
P18760	Cfl1	300975000	64205500	4.68768	2.22887	0.000131293
P62821	Rab1A	297957500	128635000	2.3163	1.21182	0.000142752
Q05512	Mark2	294965000	7714850	38.2334	5.25676	0.000356277
Q9QYC0	Add1	294202500	27603500	10.6582	3.41389	2.62228e-05
Q99P72	Rtn4	293690000	63553250	4.62116	2.20826	2.21089e-06
Q91V14	Slc12a5	292282500	46014250	6.352	2.66721	1.09158e-05
Q91V41	Rab14	291270000	45374000	6.41932	2.68242	5.57299e-06
P50396	Gdi1	290335000	68266750	4.25295	2.08846	5.57261e-06
Q80SW1	Ahcyl1	290125000	74582250	3.89	1.95977	0.00115607
P47857	Pfkm	282520000	62196750	4.54236	2.18344	7.28509e-05
Q9JIS5	Sv2a	279747500	88760500	3.15171	1.65614	1.3126e-05
Q61548	Snap91	270845000	17595525	15.3928	3.94419	3.41298e-05
P53994	Rab2a	269695000	51603500	5.22629	2.38579	9.27247e-08
Q61735	Cd47	267927500	4471425	59.9199	5.90496	3.46342e-06
P11798	Camk2a	267517500	95740000	2.79421	1.48244	0.000216246
Q91V12	Acot7	259355000	52387500	4.9507	2.30763	5.53871e-05
P39053	Dnm1	257835000	67159500	3.83914	1.94078	1.43371e-06
Q9Z2Q6	2020-09-05	257117500	27711500	9.27837	3.21387	0.000141697
P14152	Mdh1	256107500	107250000	2.38795	1.25577	0.000604973
Q61553	Fscn1	255537500	69143500	3.69576	1.88587	0.000171147
O08539	Bin1	254997500	5457525	46.724	5.54609	1.45718e-05
Q2M3X8	Phactr1	252492500	0	#DIV/0!	#DIV/0!	2.78994e-05
Q62261	Sptbn1	247537500	12506150	19.7933	4.30694	4.03983e-05
P28652	Camk2b	247107500	47763000	5.17362	2.37117	2.46993e-07
Q3UHL1	Camkv	241950000	42950250	5.63326	2.49397	9.25805e-06
P63328	Ppp3ca	239870000	80849250	2.96688	1.56895	0.000361303
Q3UVX5	Grm5	238552500	641715	371.742	8.53816	2.86828e-06
P62962	Pfn1	238005000	67488750	3.52659	1.81827	1.03657e-05
P17182	Eno1	234147500	112465000	2.08196	1.05794	3.81976e-05
O88935	Syn1	232442500	113190000	2.05356	1.03813	0.000145749
P16546	Sptan1	232107500	28850250	8.04525	3.00814	1.26533e-05
Q9Z0P4	Palm	232075000	8408100	27.6014	4.78667	4.28805e-05
P46096	Syt1	232067500	48158250	4.81885	2.26869	5.81309e-06
P62812	Gabra1	231750000	3.32102e+06	69.7828	6.1248	1.14794e-06
P10637	Mapt	229737500	14603550	15.7316	3.9756	7.38473e-10
P31324	Prkar2b	224617500	19210250	11.6926	3.54752	4.74618e-05
Q8K0S0	Phyhip	224195000	58028250	3.86355	1.94993	0.00114651
P62743	Ap2s1	220047500	62020000	3.54801	1.82701	7.10311e-05
Q9DCU2	Pllp	219227500	40142750	5.4612	2.44922	0.0014848
F6SEU4	Syngap1	217982500	235482	925.685	9.85438	1.59707e-06
P63001	Rac1	216877500	31730500	6.83499	2.77294	2.8034e-05
P62814	Atp6v1b2	215777500	69836000	3.08977	1.6275	0.000315884
Q80ZF8	Adgrb3	212985000	354525	600.762	9.23065	4.48902e-07
Q9QYB8	Add2	211645000	15390425	13.7517	3.78154	1.17057e-05
Q62205	Scn9a	211297500	4541650	46.5244	5.53992	0.000336406
Q9D394	Rufy3	208267500	654432	318.241	8.31398	1.67646e-05
Q9Z1B3	Plcb1	205145000	12644825	16.2236	4.02003	6.7927e-05
Q8C8R3	Ank2	204440000	29200250	7.00131	2.80762	0.000211064
P11499	Hsp90ab1	201992500	68131750	2.96473	1.5679	5.28424e-06
Q8BWS5	Gprin3	201347500	0	#DIV/0!	#DIV/0!	1.59586e-06
P97797	Sirpa	198420000	1745100	113.701	6.8291	0.000291063
O55042	Snca	194432500	50199500	3.8732	1.95352	9.37766e-06
O55131	2020-09-07	189270000	51116500	3.70272	1.88858	6.1266e-07
Q9R0Q6	Arpc1a	187660000	34780250	5.39559	2.43178	3.01869e-05
Q8CA95	Pde10a	186237500	26116500	7.13103	2.83411	0.000526429
Q9DBJ1	Pgam1	186045000	64043000	2.905	1.53854	4.08801e-05
P39054	Dnm2	185015000	55717000	3.32062	1.73145	0.00345286
Q2PFD7	Psd3	185012500	3890450	47.5556	5.57154	2.48212e-05
P63101	Ywhaz	183745000	80515500	2.28211	1.19037	0.00580577
Q7TQD2	Tppp	183647500	13495975	13.6076	3.76634	1.20212e-06
P70296	Pebp1	183207500	38285250	4.78533	2.25862	0.000657026
P97300	Nptn	181485000	59041750	3.07384	1.62004	5.97095e-05
P68404	Prkcb	181462500	60588500	2.995	1.58256	0.000104864
P63318	Prkcg	178405000	39018750	4.57229	2.19292	3.93312e-06
P23819	Gria2	178360000	18940000	9.41711	3.23528	0.000135064
Q8K212	Pacs1	177982500	2169060	82.0551	6.35852	3.05061e-06
Q8R1I1	Uqcr10	175235000	8189350	21.3979	4.4194	2.71761e-05
Q8BR92	Palm2	173275000	0	#DIV/0!	#DIV/0!	5.28144e-06
Q60931	Vdac3	170297500	26059500	6.53495	2.70818	0.00100856
P63044	Vamp2	170100000	16950225	10.0353	3.32701	6.74534e-06
O89053	Coro1a	169702500	42996000	3.94694	1.98073	0.000276471
Q8BLM0	Klf8	169261250	5007200	33.8036	5.0791	0.0157135
Q7TME0	Plppr4	168797500	1798025	93.8794	6.55274	1.17283e-05
Q64332	Syn2	167365000	50253000	3.33045	1.73572	1.28857e-05
P59999	Arpc4	166965000	33001550	5.05931	2.33894	0.000136923
Q9ERD7	Tubb3	166470000	63029000	2.64117	1.40117	0.000800941
Q9CS72	Filip1	165622500	0	#DIV/0!	#DIV/0!	0.0154663
Q8BVE3	Atp6v1h	165610000	55383250	2.99025	1.58027	1.9461e-05
Q9WUA3	Pfkp	164062500	33044500	4.9649	2.31176	1.29556e-06
Q3UHJ0	Aak1	163142500	10693500	15.2562	3.93133	1.51608e-06
Q8CHC4	Synj1	162557500	43541250	3.73341	1.9005	2.7669e-05
O88343	Slc4a4	160427500	14268075	11.2438	3.49106	2.95558e-05
Q80X80	C2cd2l	158385000	0	#DIV/0!	#DIV/0!	1.02897e-06
P09411	Pgk1	157610000	72288000	2.18031	1.12453	0.0110926
Q9R1V6	Adam22	157047500	21505075	7.30281	2.86845	0.000291931
P98086	C1qa	156645000	36240500	4.32237	2.11182	0.000192327
Q91VZ6	Smap1	156252750	5636300	27.7226	4.79299	0.00042199
P63005	Pafah1b1	154265000	46688000	3.30417	1.72429	0.000589918
Q8K021	Scamp1	152920000	23346750	6.54995	2.71148	3.07101e-05
P61027	Rab10	152642500	45536000	3.35213	1.74508	0.00105025
Q8VEK3	Hnrnpu	150517500	34600500	4.35015	2.12107	4.90934e-06
P10852	Slc3a2	149605000	36867000	4.05797	2.02076	1.35286e-05
O55143	Atp2a2	149417500	50348250	2.96768	1.56934	0.000188727
Q8VD37	Sgip1	149375000	331448	450.675	8.81594	6.77492e-07
P12382	Pfkl	148435000	31587000	4.69924	2.23243	0.00058682
Q01097	Grin2b	147697500	469745	314.421	8.29655	2.89735e-05
O35927	Ctnnd2	147365000	32252.5	4569.1	12.1577	7.7016e-06
Q8BG39	Sv2b	145687500	46642250	3.12351	1.64317	0.0004338
Q14CH0	Fam171b	145212500	75527.5	1922.64	10.9089	1.5361e-06
P40124	Cap1	143997500	40681000	3.53967	1.82362	3.59191e-06
P05213	Tuba1b	143214750	52968500	2.70377	1.43497	0.0299633
Q69ZT1	Fan1	142218000	1793600	79.2919	6.3091	0.0074672
Q91XM9	Dlg2	141627500	21970.2	6446.33	12.6543	1.09697e-07
P00920	Ca2	141535000	39795250	3.55658	1.83049	0.000150937
P14231	Atp1b2	140697500	41089500	3.42417	1.77576	5.07088e-05
O35633	Slc32a1	140075000	34631500	4.04473	2.01604	0.000419658
Q68FM6	Elfn2	139382500	0	#DIV/0!	#DIV/0!	5.6244e-07
P97427	Crmp1	138535000	55949250	2.47608	1.30806	8.6027e-05
Q60932	Vdac1	138350000	61018000	2.26736	1.18102	8.97035e-05
P84309	Adcy5	136797500	13942825	9.81132	3.29445	3.62156e-05
Q60870	Reep5	136100000	24810500	5.48558	2.45564	0.0043291
O70456	Sfn	134190500	50968000	2.63284	1.39662	0.00404981
P17426	Ap2a1	134017500	46796500	2.86384	1.51795	0.000227652
Q6PHN9	Rab35	133929750	45062500	2.97209	1.57148	0.00634431
P35700	Prdx1	133922500	41825500	3.20193	1.67894	1.41159e-06
P32037	Slc2a3	133795000	26091250	5.12796	2.35839	7.28751e-05
Q6PFE3	Rad54b	133710500	1361575	98.2028	6.61769	0.000167003
Q9R1T4	2020-09-06	133150000	28974000	4.5955	2.20022	0.000173692
O88342	Wdr1	132560000	35043000	3.78278	1.91945	0.000154218
P14106	C1qb	132185000	54438000	2.42818	1.27987	0.000191173
Q61316	Hspa4	131722500	26680250	4.93708	2.30366	5.74173e-05
Q9Z0E0	Ncdn	131615000	36545750	3.60138	1.84855	0.000542464
P31650	Slc6a11	131597500	32904750	3.99935	1.99976	0.00091346
Q8C1B7	2020-09-11	131582500	40422250	3.2552	1.70275	8.063e-06
Q80T41	Gabbr2	131302500	1536200	85.4723	6.41738	4.74776e-06
Q60930	Vdac2	131130000	61512500	2.13176	1.09205	0.000835028
Q8C8T7	Elfn1	130855000	0	#DIV/0!	#DIV/0!	5.89267e-06
Q9ER47	Kcnh7	130380750	0	#DIV/0!	#DIV/0!	0.000117873
Q91XV3	Basp1	128182500	58394250	2.19512	1.1343	0.00432105
P28660	Nckap1	125902500	26752000	4.70628	2.23459	3.97836e-05
Q8BGT8	Phyhipl	123188250	25491500	4.83252	2.27278	7.58491e-05
O08807	Prdx4	122728000	38982250	3.1483	1.65458	0.0427371
P97315	Csrp1	121275000	20636750	5.87665	2.55499	6.10139e-07
Q5SQX6	Cyfip2	120925000	38250750	3.16138	1.66055	4.75637e-05
P63137	Gabrb2	120817250	1178875	102.485	6.67927	9.98703e-06
Q9JIA1	Lgi1	120762500	34598750	3.49037	1.80338	3.12253e-06
Q78IK2	Usmg5	120752500	32980500	3.66133	1.87237	0.000113155
Q9JHU4	Dync1h1	119967500	40610500	2.9541	1.56272	1.4477e-05
Q6NS52	Dgkb	119789250	3580425	33.4567	5.06422	5.59691e-05
P05201	Got1	119175000	55622500	2.14257	1.09934	0.00353439
P34884	Mif	118832500	51762500	2.29573	1.19895	0.0012315
P62880	Gnb2	118038000	18396925	6.41618	2.68171	0.000291578
Q60829	Ppp1r1b	117830000	20712500	5.68884	2.50813	2.73809e-05
Q9QYB5	Add3	117483500	14486000	8.11014	3.01973	0.000515066
O08709	Prdx6	117415000	40234250	2.91828	1.54512	4.87336e-06
Q5SUA5	Myo1g	116520250	0	#DIV/0!	#DIV/0!	3.77727e-05
P20357	Map2	116479750	16968175	6.8646	2.77918	5.35071e-05
A2A699	Fam171a2	116372500	23341	4985.75	12.2836	1.77424e-06
P05132	Prkaca	116054250	36658125	3.16585	1.66259	0.000475515
Q925N0	Sfxn5	113726000	24654500	4.61279	2.20564	8.71829e-05
P47911	Rpl6	113001250	42353750	2.66803	1.41578	0.000553841
Q8CI94	Pygb	112935250	30210500	3.73828	1.90237	0.000114373
Q8K596	Slc8a2	112805000	31073250	3.63029	1.86009	3.52597e-05
Q8K0U4	Hspa12a	112502000	32557250	3.45551	1.7889	5.19117e-05
Q6ZWN5	Rps9	111791250	32206750	3.47105	1.79537	0.000528761
P97772	Grm1	111532500	177098	629.78	9.2987	0.00168967
Q3UHD9	Agap2	110699750	2392875	46.2622	5.53176	2.75511e-06
P35278	Rab5c	110381250	27421250	4.02539	2.00913	4.7425e-05
Q80TJ1	Cadps	110241000	23561750	4.67881	2.22614	9.28678e-06
Q9CQW1	Ykt6	109899500	6133500	17.9179	4.16333	0.000360674
Q9CQI6	Cotl1	109760000	30405250	3.6099	1.85196	9.19169e-05
Q02105	C1qc	109717500	44935500	2.44167	1.28787	3.85718e-07
P46460	Nsf	109647500	43918250	2.49663	1.31998	3.31789e-06
P60843	Eif4a1	109454500	36062500	3.03513	1.60176	0.000419831
Q9D1G1	Rab1b	107224500	31923500	3.3588	1.74794	0.00186271
Q9CYT6	Cap2	105197500	26001500	4.04582	2.01643	2.30122e-05
O54829	Rgs7	105028750	941165	111.594	6.80212	7.94088e-08
Q812F8	Mgat4b	104603500	0	#DIV/0!	#DIV/0!	1.03298e-05
P03975	Iap	103870250	0	#DIV/0!	#DIV/0!	1.41532e-05
P47754	Capza2	103748000	15727250	6.5967	2.72175	0.000301894
Q68FD9	Kiaa1549	102576500	0	#DIV/0!	#DIV/0!	1.43777e-06
Q61327	Slc6a3	100943250	10597950	9.52479	3.25169	0.000276532
Q9CVB6	Arpc2	100696000	33684250	2.98941	1.57986	0.000218122
Q01065	Pde1b	100368500	26008750	3.85903	1.94824	1.67741e-05
P07901	Hsp90aa1	100297750	46446750	2.15941	1.11064	0.000546992
Q8CBW3	Abi1	100221750	253775	394.924	8.62543	0.00131729
P26048	Gabra2	99519750	3807375	26.1387	4.70811	5.49654e-05
P68510	Ywhah	98703750	42142750	2.34213	1.22782	0.00533019
P63321	Rala	98049750	3699575	26.503	4.72808	4.5484e-07
Q99L43	Cds2	97049500	13452475	7.21425	2.85085	0.000176761
Q60598	Cttn	96917000	1772290	54.6846	5.77306	1.78086e-06
P54227	Stmn1	95991000	8603850	11.1567	3.47984	2.81762e-06
Q8CHH9	2020-09-08	95949000	7232025	13.2672	3.7298	1.94569e-05
P63141	Kcna2	95606750	4405450	21.7019	4.43975	1.73265e-06
Q6Q477	Atp2b4	95579500	8510125	11.2313	3.48945	0.000217873
Q9Z218	Dpp6	95531250	18485500	5.1679	2.36958	0.000144643
Q5M8N0	Cnrip1	95504500	36289500	2.63174	1.39602	0.000394958
P62881	Gnb5	95059000	19373750	4.90659	2.29472	0.000149455
O70443	Gnaz	94689250	9438100	10.0327	3.32663	0.000120577
P40142	Tkt	94498250	21153500	4.46726	2.15939	0.000291555
Q9EPJ9	Arfgap1	94138750	2257980	41.6916	5.38168	4.42741e-06
Q7TQF7	Amph	93938000	9813300	9.57252	3.2589	5.35613e-05
O35526	Stx1a	93858250	21747750	4.31577	2.10962	8.87902e-05
P47757	Capzb	93654000	22090500	4.23956	2.08391	3.89836e-05
P14148	Rpl7	93111750	32686675	2.84861	1.51026	0.00241758
Q922J6	Tspan2	92073000	6729075	13.6829	3.7743	8.3058e-06
Q920I9	Wdr7	91915750	17974500	5.11367	2.35436	4.92348e-05
P28474	Adh5	90961250	5270350	17.2591	4.10928	0.0083222
B2RSH2	Gnai1	90919000	12000650	7.57617	2.92147	3.78757e-05
Q810B7	Slitrk5	90378250	0	#DIV/0!	#DIV/0!	5.36623e-06
Q61290	Cacna1e	90293500	659772	136.856	7.09651	2.84016e-06
O55023	Impa1	89201500	28904500	3.08608	1.62577	6.50355e-05
P08752	Gnai2	88643250	19407000	4.56759	2.19143	5.35913e-06
Q60738	Slc30a1	88392250	0	#DIV/0!	#DIV/0!	2.08363e-08
P17809	Slc2a1	87851500	10038300	8.75163	3.12955	6.76323e-05
P12960	Cntn1	87779750	27120000	3.23672	1.69453	0.000135881
Q99JI6	Rap1b	86403750	24565250	3.51732	1.81448	2.03132e-06
Q8BPN8	Dmxl2	85492000	14188500	6.02544	2.59107	5.19941e-05
Q9R0N7	Syt7	84986250	1.04861e+06	81.0464	6.34068	8.07966e-06
P63168	Dynll1	84773250	8569600	9.89232	3.30631	1.82836e-05
Q9R0P5	Dstn	84747250	30798750	2.75165	1.46029	0.000255214
Q8CCJ9	Phf20l1	84551000	24937750	3.39048	1.76149	0.000153554
Q80TZ3	Dnajc6	84498250	18084500	4.67241	2.22417	3.36156e-05
A2AQ25	Skt	84312000	0	#DIV/0!	#DIV/0!	1.92354e-06
Q3UVL4	Vps51	83169000	331340	251.008	7.97159	1.76724e-05
Q8BYI9	Tnr	82832750	23355500	3.54661	1.82644	4.74057e-07
G5E8K5	Ank3	82526500	4830075	17.086	4.09474	5.1996e-05
P27659	Rpl3	82488250	30021500	2.74764	1.45819	0.00106061
P51150	Rab7a	82209000	23008000	3.57306	1.83716	6.73129e-06
O35136	Ncam2	82061250	9712350	8.44917	3.07881	2.12293e-06
Q9CZN4	Shisa9	81990250	0	#DIV/0!	#DIV/0!	2.84513e-05
Q811D0	Dlg1	81676250	206988	394.595	8.62423	5.66438e-05
Q8C031	Lrrc4c	81330750	0	#DIV/0!	#DIV/0!	2.54676e-06
Q6PE13	Prrt3	81162750	1.49736e+06	54.204	5.76033	1.19276e-05
Q9WUM3	Coro1b	80381000	10440200	7.69918	2.94471	4.90582e-05
P12970	Rpl7a	80018250	29622250	2.70129	1.43365	0.00722241
O55234	Psmb5	79802500	25390750	3.14298	1.65213	7.99793e-05
P62242	Rps8	79260500	17616250	4.49928	2.1697	8.03434e-06
Q9D3R6	Katnal2	79071750	16801750	4.70616	2.23455	0.00229509
P03888	Mtnd1	78837000	5727850	13.7638	3.78281	8.15625e-05
P47962	Rpl5	78438500	28702000	2.73286	1.45041	0.00220163
P17183	Eno2	78128250	36934750	2.1153	1.08087	0.000783288
Q9EQF6	Dpysl5	77332500	24904750	3.10513	1.63465	0.000341378
P62192	Psmc1	77232750	0	#DIV/0!	#DIV/0!	1.49242e-08
Q80Y56	Rbsn	77082250	0	#DIV/0!	#DIV/0!	2.49174e-05
O54991	Cntnap1	75915000	11623850	6.53097	2.7073	5.42965e-06
P50247	Ahcy	75912500	19914325	3.81195	1.93053	0.000569159
Q8BL65	Ablim2	75609250	309185	244.544	7.93395	1.07699e-05
Q3UNH4	Gprin1	75517250	242172	311.832	8.28463	1.87108e-05
Q9JJY3	Smpd3	75157250	7616700	9.86743	3.30267	0.000111661
Q62108	Dlg4	75094750	774595	96.9471	6.59913	1.65223e-05
Q920P3	Brinp1	75019750	0	#DIV/0!	#DIV/0!	2.56022e-06
P28663	Napb	74954000	28634000	2.61766	1.38828	0.000861983
Q9CQ91	Ndufa3	74724750	22669000	3.29634	1.72087	4.43195e-05
P84086	Cplx2	74553750	1697975	43.9074	5.45639	0.000287982
Q8R0S2	Iqsec1	74172750	3337475	22.2242	4.47406	0.000427619
P10649	Gstm1	73913000	29367500	2.51683	1.33161	1.66261e-05
Q8K400	Stxbp5	73909500	1.13001e+06	65.4059	6.03135	6.13106e-05
P68040	Rack1	73840750	22202750	3.32575	1.73368	0.00232129
Q9JM52	Mink1	73395500	2452225	29.9302	4.90353	0.000125245
P00405	Mtco2	73234500	19607250	3.73507	1.90114	0.00150236
Q6P9K8	Caskin1	72423750	121922	594.015	9.21435	0.00138361
Q02248	Ctnnb1	71822750	13828925	5.19366	2.37675	8.72836e-05
Q9JJV2	Pfn2	71716000	28431000	2.52246	1.33483	0.000524687
P62897	Cycs	71659250	35461500	2.02076	1.0149	0.0142748
O88737	Bsn	71543000	632915	113.037	6.82066	0.000316857
O70161	Pip5k1c	71434250	2533825	28.1923	4.81723	4.52819e-05
Q9DCN2	Cyb5r3	70981000	24152750	2.93884	1.55525	0.00258715
Q921M7	Fam49b	70774750	1715210	41.263	5.36678	0.000139422
Q99JR1	Sfxn1	70604750	15169750	4.65431	2.21857	0.000138993
Q62420	Sh3gl2	70340250	10451750	6.73	2.75061	4.81641e-05
P03930	Mtatp8	70062500	25630000	2.73361	1.45081	5.47351e-05
Q9Z140	Cpne6	69967750	9503200	7.36255	2.8802	0.00025163
P06745	Gpi	69961500	33377250	2.09608	1.0677	0.00863619
Q8BJ42	Dlgap2	69907250	0	#DIV/0!	#DIV/0!	3.73736e-05
Q91WC3	Acsl6	69566750	7148875	9.73115	3.28261	3.01482e-05
P11983	Tcp1	68969500	14281750	4.82921	2.27179	0.000196355
Q4ACU6	Shank3	68858250	936298	73.5431	6.20052	7.82329e-07
Q7TN02	Med26	68843250	0	#DIV/0!	#DIV/0!	0.0041917
Q9Z1N5	Ddx39b	68803000	13830425	4.97476	2.31463	0.000679025
P60766	Cdc42	68354500	17081750	4.00161	2.00058	0.00351048
P08228	Sod1	67795500	29613250	2.28936	1.19495	0.000111115
Q9Z1G4	Atp6v0a1	67748250	26570750	2.54973	1.35034	0.000515504
P50516	Atp6v1a	67311250	31257000	2.15348	1.10667	1.64897e-05
Q6NXK7	Dpp10	67282250	13298750	5.05929	2.33894	1.32423e-06
Q5DTL9	Slc4a10	67249500	2286565	29.4107	4.87827	2.83262e-06
Q61165	Slc9a1	67162000	654305	102.646	6.68154	0.00236124
Q9EPN1	Nbea	67130750	11843925	5.66795	2.50283	0.000260397
Q9CZM2	Rpl15	66782000	28995375	2.30319	1.20364	0.0027473
Q03717	Kcnb1	66513250	320940	207.245	7.69519	6.32193e-07
P55012	Slc12a2	66184250	6098600	10.8524	3.43994	9.32495e-06
Q9QYR6	Map1a	66135250	9315950	7.09914	2.82764	3.20935e-05
Q8R001	Mapre2	66054250	8213575	8.04208	3.00757	0.000853663
P62908	Rps3	66011500	23493250	2.80981	1.49047	5.62592e-05
Q64133	Maoa	65685000	11194700	5.86751	2.55275	1.63996e-05
P51830	Adcy9	65662250	511450	128.384	7.00433	9.38604e-07
Q9WUM4	Coro1c	65334500	24476000	2.66933	1.41648	1.65539e-05
P97441	Slc30a3	64696250	6268850	10.3203	3.36741	6.15191e-07
Q61137	Astn1	64422000	0	#DIV/0!	#DIV/0!	2.06271e-07
P62267	Rps23	64327500	15742500	4.08623	2.03077	0.000683278
Q91V92	Acly	64169000	6389500	10.0429	3.3281	8.69695e-05
Q9QYS2	Grm3	63824000	5726550	11.1453	3.47836	1.3882e-06
Q8BNY6	Ncs1	63815000	1861475	34.282	5.09938	1.32761e-06
Q9WTU3	Scn8a	63297750	0	#DIV/0!	#DIV/0!	3.44237e-05
P51141	Dvl1	63265500	0	#DIV/0!	#DIV/0!	1.08415e-06
Q99PU5	Acsbg1	63218500	10183975	6.20764	2.63405	1.10073e-06
Q9WV69	Dmtn	63154500	442100	142.851	7.15837	8.22405e-08
Q8R570	Snap47	62906750	9647050	6.52083	2.70506	3.46286e-08
O09167	Rpl21	62807500	6339275	9.90768	3.30855	0.000235958
Q11011	Npepps	62677250	13628900	4.59885	2.20127	5.49087e-06
Q9D415	Dlgap1	62642500	0	#DIV/0!	#DIV/0!	1.06906e-06
Q8BW75	Maob	62064500	4241125	14.634	3.87125	0.000715535
Q8VDQ8	Sirt2	61858250	24184000	2.55782	1.35491	0.00121543
P68181	Prkacb	61646750	4744575	12.9931	3.69967	1.09267e-05
Q6PAJ1	Bcr	60959250	1856375	32.8378	5.03729	2.25436e-06
P62761	Vsnl1	60797250	23215500	2.61882	1.38892	0.00976389
Q99JG2	Gpr37l1	60693250	19830000	3.06068	1.61385	0.000192831
Q8CAQ8	Immt	60228250	20503500	2.93746	1.55457	5.04052e-05
P83510	Tnik	60226750	1064160	56.5956	5.82262	0.00189097
Q9JJV5	Cacng3	60155750	3531200	17.0355	4.09047	0.00124399
Q80WT5	Aftph	60035500	8337500	7.20066	2.84813	0.029456
Q6X893	Slc44a1	59470750	9732150	6.11075	2.61135	0.00188442
Q6ZQ18	Efr3b	59458000	702350	84.6558	6.40354	0.000280657
Q9QXY6	Ehd3	59188500	0	#DIV/0!	#DIV/0!	3.31429e-06
P24549	Aldh1a1	59180500	5906550	10.0195	3.32473	0.000143014
Q9Z0V2	Kcnd2	59136250	9692750	6.10108	2.60906	3.83639e-05
P47746	Cnr1	59124750	5242375	11.2782	3.49547	0.00596891
P58252	Eef2	58965000	16673750	3.5364	1.82228	0.000251825
Q7M6Y3	Picalm	58926000	218630	269.524	8.07427	0.000298743
O08919	Numbl	58535000	0	#DIV/0!	#DIV/0!	5.39839e-06
O88602	Cacng2	58275000	2759900	21.1149	4.40019	1.16959e-05
Q9CYH2	Fam213a	58181500	3581600	16.2446	4.02188	0.000245677
Q9DCT8	Crip2	58031250	1.7746e+06	32.701	5.03126	0.000100323
Q61062	Dvl3	57863500	0	#DIV/0!	#DIV/0!	2.70027e-05
Q61361	Bcan	57827500	16833250	3.43531	1.78044	2.70941e-05
Q9D1Q6	Erp44	57598250	18451000	3.12169	1.64233	0.013995
Q99JI4	Psmd6	57467250	14225200	4.03982	2.01429	0.00095881
P70704	Atp8a1	57286500	7119525	8.04639	3.00834	2.05094e-06
Q3UHD1	Bai1	57241500	0	#DIV/0!	#DIV/0!	4.15526e-06
Q5PR73	Diras2	57130500	13356500	4.27736	2.09672	0.0014557
O88704	Hcn1	57009250	624495	91.2886	6.51236	0.0120475
P35436	Grin2a	56837250	0	#DIV/0!	#DIV/0!	1.11547e-05
P61358	Rpl27	56767000	19586500	2.89827	1.53519	0.00130388
Q9WV18	Gabbr1	56711000	2529050	22.4238	4.48696	0.00695299
Q9JKF6	Pvrl1	56341500	0	#DIV/0!	#DIV/0!	8.94201e-06
Q8BIZ1	Anks1b	56208000	5150500	10.9131	3.44799	6.95615e-05
Q8CGQ8	Slc24a4	56161500	1323250	42.4421	5.40742	4.35804e-06
P35585	Ap1m1	56076000	2801550	20.0161	4.32309	4.29645e-05
Q5HZI2	C2cd4cC2CD4	56053750	0	#DIV/0!	#DIV/0!	3.95184e-05
P10630	Eif4a2	56039000	17589000	3.18603	1.67176	0.000333932
Q7TSJ2	Map6	55676250	11809700	4.71445	2.23709	2.9988e-06
Q68FH0	Pkp4	55595500	0	#DIV/0!	#DIV/0!	1.65041e-05
P19096	Fasn	55581500	12515000	4.44119	2.15095	8.68204e-06
Q8BJI1	Slc6a17	55283750	3659475	15.107	3.91715	1.13101e-05
Q8CHT1	Ngef	55230250	7743900	7.1321	2.83433	0.000233977
Q6ZWU9	Rps27	55036250	17332500	3.17532	1.6669	8.07957e-06
Q8K2C9	Hacd3	54974250	15172500	3.62328	1.8573	5.68259e-05
P48722	Hspa4l	54920500	10068875	5.45448	2.44744	1.00896e-05
P25444	Rps2	54912000	3541900	15.5035	3.95453	0.000422346
Q8BG73	Sh3bgrl2	54897250	2272725	24.1548	4.59424	0.00895711
P63087	Ppp1cc	54823250	6553850	8.36504	3.06437	1.78497e-05
Q811P8	Arhgap32	54758000	172736	317.004	8.30836	1.75954e-05
Q922S4	Pde2a	54704750	8551525	6.39708	2.67741	6.69781e-05
Q8BG05	Hnrnpa3	54600500	15315000	3.56516	1.83397	0.00312161
P17427	Ap2a2	54001000	13407775	4.02759	2.00992	0.000286358
P16054	Prkce	53864000	14925275	3.60891	1.85156	0.00261026
P22723	Gabrg2	53427500	2633565	20.2871	4.34249	7.96353e-05
P70414	Slc8a1	53082000	2403250	22.0876	4.46516	8.11263e-06
Q9Z0P5	Twf2	52837750	1.66894e+06	31.6595	4.98457	0.000755422
Q3U214	Mast3	52275250	3619350	14.4433	3.85233	0.0177406
P70175	Dlg3	52202500	157735	330.951	8.37047	2.28499e-05
O55029	Copb2	52196250	8571425	6.08957	2.60634	5.27759e-05
O54774	Ap3d1	52162000	6470000	8.06213	3.01116	0.00025548
Q66L44	Cbarp	52039250	0	#DIV/0!	#DIV/0!	0.000445568
P63330	Ppp2ca	52027250	4490400	11.5863	3.53435	0.00144859
Q8C0E2	Vps26b	51968750	11030025	4.71157	2.23621	0.00104935
Q9D8B4	Ndufa11	51872250	10311225	5.03066	2.33075	0.00344102
Q9D8E6	Rpl4	51794250	13545750	3.82365	1.93495	4.65274e-05
Q8R5J9	Arl6ip5	51694750	3046550	16.9683	4.08477	3.93483e-06
Q9JKV5	Scamp4	51603000	9118125	5.65939	2.50065	0.000846761
Q80XI4	Pip4k2b	51598500	11980375	4.30692	2.10666	1.63226e-05
O35874	Slc1a4	51538000	7462550	6.90622	2.7879	0.00849297
P19253	Rpl13a	51485250	16519875	3.11656	1.63996	0.0118066
P14685	Psmd3	51246750	9609050	5.33318	2.41499	1.29742e-05
P56399	Usp5	51024750	7850025	6.49995	2.70043	0.000106919
Q9QXS1	Plec	51007250	649082	78.5836	6.29616	3.67144e-05
Q62283	Tspan7	50921750	12548275	4.05807	2.02079	5.10976e-05
Q8R366	Igsf8	50602250	15876250	3.18729	1.67233	9.07351e-05
Q8CAA7	Pgm2l1	50567750	16962250	2.98119	1.57589	1.98702e-05
Q9R0P3	Esd	50341250	3.57426e+06	14.0844	3.81603	1.62527e-05
P84096	Rhog	50306500	6676095	7.53532	2.91367	3.26571e-06
Q80TR1	Adgrl1	50266250	1196975	41.9944	5.39213	0.000114749
Q08460	Kcnma1	50261250	1210875	41.5082	5.37532	0.00443813
Q80TL4	Phf24	50154750	5357050	9.36238	3.22688	3.92031e-05
P14211	Calr	50109500	11195075	4.47603	2.16222	6.36579e-05
Q8CCJ4	Amer2	49999500	0	#DIV/0!	#DIV/0!	1.24459e-05
Q61792	Lasp1	49999250	11554850	4.32712	2.11341	0.00036162
Q9R1Q8	Tagln3	49859750	10696850	4.66116	2.22069	2.70651e-05
P35288	Rab23	49643250	0	#DIV/0!	#DIV/0!	9.75287e-06
P19157	Gstp1	49635750	11128800	4.46012	2.15708	8.02422e-05
Q9JLB0	Mpp6	49628250	1915925	25.903	4.69505	7.2495e-08
Q61481	Pde1a	49330500	6670125	7.39574	2.88669	2.52846e-05
Q8R3Z5	Cacnb1	49313250	141075	349.553	8.44937	3.58895e-06
Q9CS84	Nrxn1	49185750	11849350	4.15092	2.05343	0.000439839
Q3UUG6	Tbc1d24	48998250	4737525	10.3426	3.37052	0.00165836
A2RT62	Fbxl16	48880500	7701250	6.34709	2.66609	2.59304e-05
Q9Z2W9	Gria3	48751500	5026800	9.69832	3.27773	3.7863e-05
O88741	Gdap1	48659250	15060750	3.23086	1.69192	2.21197e-05
P35438	Grin1	48561750	2.62917e+06	18.4704	4.20714	9.87456e-06
Q8BLE7	Slc17a6	48361250	9847500	4.91102	2.29602	9.97936e-07
Q8BK64	Ahsa1	48187750	11158500	4.31848	2.11052	0.00368274
P63080	Gabrb3	47949250	6179350	7.75959	2.95598	9.67405e-06
Q8K221	Arfip2	47800000	0	#DIV/0!	#DIV/0!	1.07532e-08
O88533	Ddc	47162250	6264175	7.52888	2.91244	0.000303968
Q9Z1S5	2020-09-03	47031750	10998625	4.27615	2.09631	0.00155111
P51410	Rpl9	46995500	10159675	4.62569	2.20967	0.000332108
P35980	Rpl18	46874750	13912250	3.36931	1.75246	6.53977e-05
P06837	Gap43	46813500	20637000	2.26843	1.18169	0.000871131
Q7TPB0	Plppr3	46778500	0	#DIV/0!	#DIV/0!	1.96657e-06
Q8BLF1	Nceh1	46619000	11032300	4.22568	2.07918	5.9128e-05
A2AHC3	Camsap1	46574250	0	#DIV/0!	#DIV/0!	7.456e-06
O89112	Lancl1	46271500	16164550	2.86253	1.51729	4.97527e-05
P68254	Ywhaq	46148500	1993800	23.146	4.53269	3.745e-05
Q8VEH3	Arl8a	46097500	11721675	3.93267	1.97551	0.00239798
P03911	Mtnd4	46037500	4630750	9.94169	3.31349	0.00112546
Q7TQI3	Otub1	45889000	15184500	3.02209	1.59555	2.47672e-05
Q9WV85	Nme3	45851000	0	#DIV/0!	#DIV/0!	0.0142366
Q9R1V7	Adam23	45751750	6466250	7.07547	2.82283	0.000128712
Q8BKX1	Baiap2	45593500	508632	89.6394	6.48606	5.5588e-05
Q8BH44	Coro2b	45442750	3707925	12.2556	3.61537	0.000291871
B1AZP2	Dlgap4	45359000	0	#DIV/0!	#DIV/0!	9.13341e-07
Q99K85	Psat1	45341250	17053500	2.65877	1.41076	8.02942e-05
Q50L41	Pla2g4f	45183500	0	#DIV/0!	#DIV/0!	0.0182528
Q8VHW2	Cacng8	45105250	878230	51.3593	5.68255	7.96315e-05
Q9QUP5	Hapln1	44805750	7997800	5.60226	2.48601	3.02268e-05
Q99JY8	Plpp3	44770250	12351750	3.62461	1.85782	0.000162096
Q8CGK7	Gnal	44617250	8108450	5.50256	2.4601	0.00104234
Q9D710	Tmx2	44616250	7881150	5.66113	2.50109	0.00184722
Q810U3	Nfasc	44402000	6407825	6.92934	2.79272	7.18841e-07
Q6VNS1	Ntrk3	44376000	0	#DIV/0!	#DIV/0!	3.14044e-05
Q3TES0	Iqsec3	44289500	0	#DIV/0!	#DIV/0!	5.48892e-07
Q9CQW2	Arl8b	44242500	13547250	3.26579	1.70743	1.40915e-05
Q9Z351	Kcnq2	44139250	781280	56.4961	5.82008	2.67637e-06
Q6P1F6	Ppp2r2a	44055250	15199750	2.89842	1.53527	0.00016099
Q9CR95	Necap1	43872000	5849675	7.4999	2.90687	0.00134697
Q922B2	Dars	43769500	9096950	4.81145	2.26647	0.000165315
Q99104	Myo5a	43722750	14455750	3.02459	1.59674	0.000168745
P12710	Fabp1	43719750	0	#DIV/0!	#DIV/0!	0.0262793
Q9R0Y5	Ak1	43382750	13532125	3.20591	1.68073	0.000204852
Q99N28	Cadm3	43300250	11938125	3.62706	1.8588	5.08964e-05
Q4KMM3	Oxr1	43144750	2767495	15.5898	3.96253	0.000306679
Q80TS3	Adgrl3	43082750	0	#DIV/0!	#DIV/0!	0.00298109
Q9JIG8	Praf2	43049750	14828475	2.90318	1.53763	0.00164291
P07724	Alb	42748000	19608500	2.18007	1.12438	0.00156201
P62331	Arf6	42394750	8635600	4.9093	2.29552	7.88475e-06
Q9CR57	Rpl14	42271750	13611500	3.10559	1.63487	0.0005362
P28571	Slc6a9	42160500	7165425	5.88388	2.55677	0.000293434
Q9EQZ6	Rapgef4	42153250	15930250	2.64611	1.40387	0.00326105
Q01853	Vcp	41933250	19949250	2.102	1.07176	0.000857735
Q61616	Drd1	41841250	0	#DIV/0!	#DIV/0!	0.000232993
Q9WV60	Gsk3b	41493500	7440425	5.57676	2.47943	0.000639919
Q9QUI0	Rhoa	41197750	11787750	3.49496	1.80528	0.000272966
Q9DBG6	Rpn2	41125000	9524200	4.31795	2.11035	0.000498689
Q6ZQ38	Cand1	40910500	7645425	5.35098	2.4198	1.88895e-05
Q3UUI3	Them4	40790750	4676700	8.72212	3.12468	0.0013417
Q8BP47	Nars	40700250	1.64451e+06	24.7491	4.62931	1.52972e-05
E9Q4P1	Wdfy1	40684500	6603600	6.16096	2.62315	0.00266411
P17710	Hk1	40645500	17929750	2.26693	1.18074	0.00205004
Q62417	Sorbs1	40639500	0	#DIV/0!	#DIV/0!	5.0798e-05
Q61699	Hsph1	40626000	10518125	3.86248	1.94953	1.12738e-06
Q8BL99	Dopey1	40599250	0	#DIV/0!	#DIV/0!	0.00275713
Q9DCL8	Ppp1r2	40587750	0	#DIV/0!	#DIV/0!	1.52692e-06
Q8VDP6	Cdipt	40438750	7905450	5.1153	2.35482	0.000205658
Q9DBE8	Alg2	40226000	0	#DIV/0!	#DIV/0!	0.000230475
P50571	Gabrb1	40166500	356858	112.556	6.8145	9.23459e-08
P12657	Chrm1	40159250	5379875	7.46472	2.90009	0.000224528
Q3UHB1	Nt5dc3	39835250	5980600	6.66074	2.73568	0.000855021
Q8C437	Pex5l	39813250	0	#DIV/0!	#DIV/0!	2.16643e-06
Q6NVE8	Wdr44	39671000	745842	53.1895	5.73307	9.49084e-06
P15508	Sptb	39429000	0	#DIV/0!	#DIV/0!	1.62814e-05
E9Q3L2	Pi4ka	39215000	4185475	9.36931	3.22794	8.44179e-05
Q8BH66	Atl1	39055250	11868000	3.2908	1.71844	0.000481002
P62702	Rps4x	39046000	11549925	3.38063	1.75729	0.0262569
P61226	Rap2b	38995750	5337575	7.30589	2.86906	0.000671514
Q9ESN6	Trim2	38950750	1967190	19.8002	4.30744	0.00113672
Q62172	Ralbp1	38931250	0	#DIV/0!	#DIV/0!	7.51663e-05
Q8K012	Fnbp1l	38885500	0	#DIV/0!	#DIV/0!	8.00861e-05
Q5SSL4	Abr	38775500	6466150	5.99669	2.58417	0.00143761
Q9Z0R4	Itsn1	38665000	0	#DIV/0!	#DIV/0!	8.18589e-07
Q62426	Cstb	38656000	0	#DIV/0!	#DIV/0!	0.000401077
P28028	Braf	38627250	1198900	32.2189	5.00984	7.84392e-08
Q8VDZ4	Zdhhc5	38597750	222575	173.415	7.43808	1.47699e-07
Q62419	Sh3gl1	38553250	6526075	5.90757	2.56257	0.000322432
Q9Z0J4	Nos1	38450000	20621	1864.6	10.8647	7.15914e-06
Q9QZQ1	Mllt4	38275000	0	#DIV/0!	#DIV/0!	1.88205e-05
Q8C0M9	Asrgl1	38262000	15031000	2.54554	1.34797	0.00313795
Q9JLM8	Dclk1	38179750	14029500	2.72139	1.44434	4.22704e-06
Q8BHE3	Atcay	38109500	3219325	11.8377	3.56532	0.0018747
P32211	Chrm4	38108750	0	#DIV/0!	#DIV/0!	0.000774296
Q8BI08	Mal2	38018500	4710250	8.07144	3.01283	0.000850837
Q9DCP2	Slc38a3	37953500	3545075	10.706	3.42034	4.01912e-05
Q61411	Hras	37795750	8470100	4.46226	2.15777	0.000104204
Q3UHK6	Tenm4	37772750	35750	1056.58	10.0452	1.9545e-05
P84075	Hpca	37718500	11761450	3.20696	1.68121	0.000200082
Q9QZX7	Srr	37667000	4829250	7.79976	2.96343	0.000446881
Q9QZ88	Vps29	37596850	13492225	2.78656	1.47848	0.034052
Q61016	Gng7	37569750	6873425	5.46594	2.45047	8.67944e-06
Q8VE33	Gdap1l1	37380750	7217525	5.17916	2.37272	0.000207781
Q9CQ54	Ndufc2	37349750	10186700	3.66652	1.87441	0.00038886
Q99MX7	Cecr6	37199000	1099950	33.8188	5.07975	0.00720028
Q924M7	Mpi	37086500	1524900	24.3206	4.60411	9.25107e-05
Q9JIX9	Fastk	36816250	0	#DIV/0!	#DIV/0!	0.000298196
O88998	Olfm1	36633250	16420500	2.23095	1.15766	0.00924639
Q8K183	Pdxk	36548000	15998500	2.28446	1.19186	0.00582471
Q80UG2	Plxna4	36545500	1.25391e+06	29.1453	4.86519	1.3151e-05
P05480	Src	36544250	2926500	12.4874	3.6424	0.00465861
Q9ET77	Jph3	36533250	0	#DIV/0!	#DIV/0!	1.01988e-05
Q60902	Eps15l1	36512250	0	#DIV/0!	#DIV/0!	5.60473e-06
P63085	Mapk1	36442750	9525650	3.82575	1.93574	0.000162208
Q66L42	Map3k10	36360500	0	#DIV/0!	#DIV/0!	4.44134e-05
Q923Z0	Gprc5b	36359750	4240125	8.57516	3.10016	0.0050338
P62754	Rps6	36314000	4983000	7.28758	2.86544	0.00245784
Q0VBF8	1	36268500	5448300	6.65685	2.73484	0.000925778
Q91YQ5	Rpn1	36011750	9871800	3.64794	1.86708	0.000584384
Q3UR97	Snx21	35939500	0	#DIV/0!	#DIV/0!	0.020593
Q99P58	Rab27b	35749250	0	#DIV/0!	#DIV/0!	5.5763e-05
Q9D1P4	Chordc1	35696500	2448525	14.5788	3.8658	0.000437126
Q6ZWX6	Eif2s1	35642250	9037100	3.94399	1.97966	0.000226195
Q8BGQ7	Aars	35547250	1.01736e+06	34.9408	5.12684	0.000283647
Q9QVP9	Ptk2b	35545000	5585675	6.3636	2.66984	0.000125225
Q80U28	Madd	35509000	1336900	26.5607	4.73122	1.78204e-05
P08551	Nefl	35494250	17165000	2.06783	1.04812	0.00241934
P47708	Rph3a	35434250	11020575	3.21528	1.68495	0.000460427
O70133	Dhx9	35323750	3544950	9.96453	3.3168	1.39163e-05
O70172	Pip4k2a	35308250	4950325	7.13251	2.83441	9.41696e-05
Q8R081	Hnrnpl	35298250	16046525	2.19974	1.13734	0.00224251
Q8BGY9	Slc5a7	35281750	870175	40.5456	5.34147	0.000792749
Q3TXS7	Psmd1	35269000	2921750	12.0712	3.5935	0.000114524
Q6PER3	Mapre3	35206250	10888075	3.23347	1.69308	0.00703671
P23818	Gria1	34987250	1174150	29.7979	4.89714	0.0182375
O35609	Scamp3	34984750	3327650	10.5134	3.39415	3.16399e-06
Q8BTX9	Hsdl1	34972250	6924450	5.05055	2.33644	0.0014087
Q9WVK4	Ehd1	34843500	0	#DIV/0!	#DIV/0!	8.48182e-05
Q9JIF0	Prmt1	34737000	6183250	5.61792	2.49004	0.000374012
P28867	Prkcd	34734675	575235	60.3835	5.91608	0.0317542
Q64487	Ptprd	34681000	2210705	15.6878	3.97157	5.05373e-06
Q9JM76	Arpc3	34612750	11052500	3.13167	1.64693	0.00150063
Q8BIW1	Prune	34570750	144568	239.132	7.90166	1.50068e-06
Q7TPD3	Robo2	34248750	0	#DIV/0!	#DIV/0!	7.00117e-06
Q69ZK9	Nlgn2	34174500	2595915	13.1647	3.71861	0.00185109
Q61490	Alcam	34170000	870900	39.2353	5.29408	0.00120716
P05532	Kit	34100750	0	#DIV/0!	#DIV/0!	7.55937e-07
P35762	Cd81	34087250	0	#DIV/0!	#DIV/0!	0.000103921
P16388	Kcna1	34069750	0	#DIV/0!	#DIV/0!	1.13691e-05
Q8BUV3	Gphn	34061250	1784145	19.0911	4.25483	5.16948e-05
P61255	Rpl26	34057500	12536500	2.71667	1.44184	0.00513463
P53810	Pitpna	34033750	6812575	4.99572	2.32069	0.00206689
A2APV2	Fmnl2	34021250	0	#DIV/0!	#DIV/0!	0.000601654
Q5DTT2	Psd	33983750	0	#DIV/0!	#DIV/0!	0.000270205
Q8BGZ1	Hpcal4	33745750	6907150	4.88563	2.28854	0.00247471
Q56A07	Scn2b	33726750	2455400	13.7357	3.77986	0.000184437
Q80U63	Mfn2	33686500	6033625	5.58313	2.48107	0.000308298
Q6URW6	Myh14	33647750	0	#DIV/0!	#DIV/0!	0.0139243
Q9JME5	Ap3b2	33610750	5399125	6.22522	2.63813	0.000221008
P61161	Actr2	33607000	11180625	3.00582	1.58776	0.00200596
P55821	Stmn2	33577750	1726350	19.4501	4.28171	0.00119155
P62484	Abi2	33344250	405920	82.1449	6.3601	0.000173162
O88485	Dync1i1	33195250	7122225	4.6608	2.22058	0.000787813
Q80UP3	Dgkz	32945000	2091400	15.7526	3.97752	0.00400435
Q02357	Ank1	32818500	0	#DIV/0!	#DIV/0!	2.38008e-06
Q8CGY8	Ogt	32783000	2.39665e+06	13.6787	3.77386	0.00488955
O54734	Ddost	32686000	5954975	5.48886	2.45651	0.000557264
Q921J2	Rheb	32677500	1506700	21.6881	4.43883	0.00162106
P20917	Mag	32676000	13082350	2.49772	1.32061	0.00245596
Q9Z0N1	Eif2s3x	32566250	4629250	7.03489	2.81453	0.000334009
Q9QUR6	Prep	32453000	516862	62.7885	5.97243	0.00099224
P54823	Ddx6	32379750	3756600	8.61943	3.10759	0.00205212
O70310	Nmt1	32362500	5850125	5.53193	2.46778	0.000537705
Q8VDM4	Psmd2	32271250	2474925	13.0393	3.70479	0.00102103
P63082	Atp6v0c	32267000	6909450	4.66998	2.22342	0.00252413
P63242	Eif5a	32193500	2180000	14.7677	3.88437	0.00165234
Q8K2K6	Agfg1	32185000	0	#DIV/0!	#DIV/0!	2.12864e-05
P11881	Itpr1	32181750	3270750	9.83926	3.29855	6.79428e-05
Q6DFV3	Arhgap21	32062000	0	#DIV/0!	#DIV/0!	1.08918e-06
Q9D8Y0	Efhd2	32032000	1291550	24.8012	4.63234	7.23695e-06
Q9WVQ1	Magi2	31922750	0	#DIV/0!	#DIV/0!	3.14919e-07
Q5DTY9	Kctd16	31896250	3911225	8.15505	3.02769	1.17706e-05
P97445	Cacna1a	31873250	999975	31.874	4.99431	0.000428554
Q9QXL2	Kif21a	31861250	6000875	5.30943	2.40856	0.000297231
Q6PGE7	Slc6a7	31715250	3479650	9.11449	3.18816	3.35922e-05
P61804	Dad1	31375250	7427475	4.22421	2.07868	0.00240053
Q99KN9	Clint1	31371500	228880	137.065	7.09872	0.000134393
Q6WQJ1	Dagla	31323000	343702	91.134	6.50992	0.00327595
Q8BZ98	Dnm3	31261000	6623975	4.71937	2.23859	5.85176e-07
Q9CWZ7	Napg	31158000	4358300	7.14912	2.83777	3.7668e-05
Q3V1U8	Elmod1	31009250	1942625	15.9626	3.99662	0.00470646
Q9WV55	Vapa	30930250	11678575	2.64846	1.40515	0.000424938
P0C192	Lrrc4b	30888500	0	#DIV/0!	#DIV/0!	0.000261281
Q9QYX7	Pclo	30855000	421062	73.2789	6.19533	8.18368e-06
Q9CR67	Tmem33	30778000	6633050	4.6401	2.21416	5.62111e-05
P28740	Kif2a	30754000	3939900	7.80578	2.96454	0.00154075
P49615	Cdk5	30638250	7398850	4.14095	2.04996	4.6513e-05
P51660	Hsd17b4	30554250	2437525	12.5349	3.64788	6.60314e-06
Q9ERB0	Snap29	30521750	0	#DIV/0!	#DIV/0!	6.60696e-05
Q14BI2	Grm2	30501000	1080375	28.2319	4.81925	8.80522e-05
Q5F285	Tmem256	30489500	4028500	7.56845	2.92	0.000514573
P47963	Rpl13	30405500	14420250	2.10853	1.07624	0.00155035
Q9CX34	Sugt1	30346000	0	#DIV/0!	#DIV/0!	0.00104374
Q80W47	Wipi2	30323500	1510125	20.0801	4.3277	0.0092797
Q9Z2H2	Rgs6	30304000	238622	126.996	6.98863	3.72086e-05
Q60854	Serpinb6	30247750	3185525	9.49537	3.24722	0.000101303
P62281	Rps11	30069750	6561975	4.58242	2.19611	0.000617066
Q80WM4	Hapln4	30066500	5480525	5.48606	2.45577	0.00199756
Q8BNW9	Kbtbd11	30032750	2761465	10.8757	3.44303	0.000503368
Q9CZT8	Rab3b	30023000	2142850	14.0108	3.80847	0.000101433
Q60692	Psmb6	29995000	9353050	3.20698	1.68121	0.00222547
Q99PL6	Ubxn6	29946250	123130	243.208	7.92605	2.24342e-05
Q9JI18	Lrp1b	29903250	0	#DIV/0!	#DIV/0!	3.29223e-05
Q9R0D8	Wdr54	29863000	356945	83.6627	6.38651	3.28115e-05
Q2NL51	Gsk3a	29802000	4492975	6.63302	2.72967	7.25361e-05
Q9D1R9	Rpl34	29733500	11803625	2.51901	1.33286	0.0427378
Q9DCZ4	Apoo	29729000	8248375	3.60423	1.84969	0.00157827
Q4QQM4	Trp53i11	29719500	4085550	7.2743	2.86281	0.000986268
P63040	Cplx1	29698000	2809850	10.5692	3.4018	0.0352147
Q8BVI4	Qdpr	29675500	8669150	3.42312	1.77531	0.000559713
P48193	Epb41	29642250	0	#DIV/0!	#DIV/0!	5.42871e-05
P61021	Rab5b	29613750	3547800	8.34707	3.06127	2.78694e-06
Q9EQJ9	Magi3	29602750	0	#DIV/0!	#DIV/0!	2.41947e-06
Q9CPU4	Mgst3	29556750	8079075	3.65843	1.87123	0.00137588
Q9CZC8	Scrn1	29513500	1949450	15.1394	3.92024	0.00118193
Q8BGH2	Samm50	29454000	5321675	5.53472	2.46851	8.90939e-05
P47809	Map2k4	29453750	1712825	17.196	4.104	1.32329e-05
Q9DBP5	Cmpk1	29443600	2380950	12.3663	3.62834	0.0399287
Q80TL0	Ppm1e	29397500	3968950	7.40687	2.88886	0.00723145
P14131	Rps16	29340000	10811300	2.71383	1.44033	0.000339975
Q8JZP2	Syn3	29337500	2264800	12.9537	3.69529	0.000685617
Q8C167	Prepl	29263750	2079175	14.0747	3.81503	0.00286693
O35295	Purb	29220500	0	#DIV/0!	#DIV/0!	0.000642398
Q9D8N0	Eef1g	29179000	12311550	2.37005	1.24492	0.000945861
Q6P9K9	Nrxn3	29061250	890428	32.6374	5.02845	7.1765e-05
Q8C0T5	Sipa1l1	28956000	123322	234.799	7.87528	0.00267179
Q9QWY8	Asap1	28926250	0	#DIV/0!	#DIV/0!	2.80015e-05
P21836	Ache	28886250	1821725	15.8565	3.98701	3.51442e-05
Q6PD21	Shb	28801250	0	#DIV/0!	#DIV/0!	7.96812e-06
Q9CXS4	Cenpv	28696250	6811800	4.21273	2.07475	0.000147858
Q8C3Q5	Shisa7	28463250	67822.5	419.673	8.71312	4.48551e-06
Q8VHH5	Agap3	28433250	8326800	3.41467	1.77174	0.000199698
Q8BHZ0	Fam49a	28347250	3608850	7.85493	2.9736	0.00125217
Q8K1S4	Unc5a	28298250	0	#DIV/0!	#DIV/0!	1.42876e-05
Q8BXR1	Slc7a14	28271750	3929100	7.19548	2.84709	0.000438882
Q9R1C6	Dgke	28242000	0	#DIV/0!	#DIV/0!	0.00122858
A6H8H5	Kcnb2	28209750	0	#DIV/0!	#DIV/0!	2.00515e-07
P42932	Cct8	28167250	11791925	2.38869	1.25622	0.00298009
Q9EP69	Sacm1l	28079500	4398765	6.3835	2.67435	0.00033769
Q80Z38	Shank2	28055500	0	#DIV/0!	#DIV/0!	1.11918e-05
Q8JZW4	Cpne5	28045750	1696200	16.5345	4.0474	0.00113636
Q91YR1	Twf1	27921250	5193000	5.37671	2.42672	0.0001348
P62245	Rps15a	27911500	13941700	2.00202	1.00145	0.000397181
P70336	Rock2	27803750	736522	37.75	5.23841	0.00245768
P46471	Psmc2	27739000	1905675	14.556	3.86354	0.0139926
P16460	Ass1	27687000	4489150	6.16754	2.62469	0.000592947
Q80VP1	Epn1	27645000	1080175	25.5931	4.67768	0.00728114
Q923T9	Camk2g	27640500	5020200	5.50586	2.46097	6.31349e-05
Q6P1B1	Xpnpep1	27567500	3300825	8.3517	3.06207	0.0252299
Q8BVQ5	Ppme1	27499000	6756100	4.07025	2.02512	7.95537e-06
Q64514	Tpp2	27389000	5581100	4.90746	2.29498	0.000481383
Q4KUS2	Unc13a	27362250	395838	69.125	6.11113	0.000440313
P11404	Fabp3	27330750	8234200	3.31917	1.73082	0.00554624
Q99L04	Dhrs1	27233000	2649325	10.2792	3.36166	0.00131544
Q9CY27	Tecr	27224500	10594075	2.56979	1.36165	0.0133376
Q9DCR2	Ap3s1	27079000	1374675	19.6985	4.30001	9.2619e-06
B5TVM2	Ildr2	26942750	0	#DIV/0!	#DIV/0!	2.28141e-05
P80315	Cct4	26937250	11237325	2.39712	1.2613	0.000194935
P26049	Gabra3	26933750	0	#DIV/0!	#DIV/0!	6.11698e-05
Q8BHL3	Tbc1d10b	26921750	0	#DIV/0!	#DIV/0!	1.93907e-05
Q9ERL9	Gucy1a3	26880000	385800	69.6734	6.12254	1.50645e-05
Q9QXJ1	Apbb1	26837250	0	#DIV/0!	#DIV/0!	9.06249e-06
Q9WTU6	Mapk9	26755500	0	#DIV/0!	#DIV/0!	2.11117e-06
P80313	Cct7	26749250	9529625	2.80696	1.48901	0.000592306
Q921F4	Hnrnpll	26718500	5434175	4.91675	2.29771	0.000340731
P61028	Rab8b	26683000	7363800	3.62354	1.8574	0.00630705
P53612	Rabggtb	26674500	3852250	6.92439	2.79169	0.00192516
Q6NS60	Fbxo41	26657750	0	#DIV/0!	#DIV/0!	0.000205606
P48453	Ppp3cb	26580750	10806200	2.45977	1.29852	0.0120399
Q5FWK3	Arhgap1	26546750	1758400	15.0971	3.9162	3.70756e-05
O89026	Robo1	26516750	0	#DIV/0!	#DIV/0!	1.8867e-06
P55258	Rab8a	26512000	6370400	4.16175	2.05719	0.000556823
B1AXH1	Nhsl2	26497250	0	#DIV/0!	#DIV/0!	4.03802e-07
Q9CQD1	Rab5a	26463750	10901825	2.42746	1.27945	0.000176825
Q5RJI5	Brsk1	26399750	1.70127e+06	15.5177	3.95584	0.00149673
Q8QZY1	Eif3l	26338750	421232	62.5278	5.96643	0.00228688
Q9CX00	Ist1	26334750	0	#DIV/0!	#DIV/0!	4.30757e-05
Q71M36	Cspg5	26213900	1993900	13.147	3.71667	0.00884267
Q8CJ19	Mical3	26128750	207195	126.107	6.97851	0.000126732
Q3UHD6	Snx27	25996750	1.46096e+06	17.7943	4.15334	0.00400601
P42669	Pura	25904250	8779500	2.95054	1.56098	9.91774e-05
Q9JMH6	Txnrd1	25869000	3600400	7.18503	2.845	1.9113e-07
P27612	Plaa	25786600	2.47213e+06	10.4309	3.38279	0.012938
Q61161	Map4k2	25775750	0	#DIV/0!	#DIV/0!	8.2365e-05
Q8JZR6	Slc4a8	25671750	0	#DIV/0!	#DIV/0!	2.19235e-08
Q6WVG3	Kctd12	25511250	4445575	5.73857	2.52069	0.000974707
A2AGT5	Ckap5	25475500	929650	27.4033	4.77628	0.00422548
Q80TQ2	Cyld	25458750	1.85367e+06	13.7342	3.7797	0.000353418
P70670	Naca	25441500	8499975	2.99313	1.58165	0.00033359
Q9Z0V1	Kcnd3	25316500	0	#DIV/0!	#DIV/0!	0.000652633
P62855	Rps26	25160250	2161075	11.6425	3.54133	0.000572486
O08756	Hsd17b10	25092000	7092800	3.53767	1.8228	0.000329306
Q9CPW0	Cntnap2	25067500	5073950	4.94043	2.30464	4.21701e-05
Q8BZ81	Lrrtm3	24965000	0	#DIV/0!	#DIV/0!	3.62249e-05
Q9Z0S1	Bpnt1	24820750	6028050	4.11754	2.04178	9.3651e-05
Q9CQS4	Slc25a46	24712250	4331500	5.70524	2.51229	0.00276966
Q8C996	Tmem163	24704250	6620200	3.73165	1.89981	0.00152722
O35405	Pld3	24665500	11036100	2.23498	1.16026	0.000268446
Q8CHU3	Epn2	24663750	313090	78.7753	6.29967	0.000512215
O54828	Rgs9	24663000	0	#DIV/0!	#DIV/0!	0.000179768
Q8C145	Slc39a6	24606500	2514775	9.78477	3.29054	0.0134832
A2A690	Tanc2	24604000	295300	83.3187	6.38057	0.00117612
Q9Z1Z2	Strap	24530250	3405650	7.20281	2.84856	1.12231e-05
Q8CGF6	Wdr47	24518000	2969050	8.25786	3.04577	0.000331247
Q6ZPJ3	Ube2o	24467200	1367550	17.8913	4.16118	0.0168417
Q9Z1G3	Atp6v1c1	24454000	8251225	2.96368	1.56739	0.00470609
Q9D1K7	1	24422750	1152525	21.1906	4.40536	0.000796717
P24527	Lta4h	24421000	4727750	5.16546	2.3689	1.59971e-05
Q60900	Elavl3	24419000	2723400	8.96637	3.16452	3.6632e-06
O88703	Hcn2	24414575	746705	32.6964	5.03106	0.00647441
Q5DQR4	Stxbp5l	24377250	2.88524e+06	8.44894	3.07877	0.000128234
P58389	Ppp2r4	24341000	7113325	3.42189	1.77479	0.000588204
P20444	Prkca	24294000	8252500	2.94384	1.5577	0.000989483
Q8CBE3	Wdr37	24268500	1212960	20.0077	4.32248	0.00796283
Q6ZPE2	Sbf1	24267000	995718	24.3714	4.60712	0.000716904
Q8VCT3	Rnpep	24265500	1274525	19.0389	4.25088	8.91685e-05
P62918	Rpl8	24238000	8679500	2.79256	1.48159	0.0123929
Q9DBF1	Aldh7a1	24205500	4819450	5.02246	2.32839	6.03235e-05
P00158	Mt-Cyb	24083750	2550490	9.44279	3.23921	3.3621e-06
Q7TT50	Cdc42bpb	24018250	340505	70.5371	6.14031	0.00466301
Q9D6F4	Gabra4	23989500	171995	139.478	7.12389	0.00563201
P62315	Snrpd1	23855750	4090150	5.83249	2.54411	0.00180921
O35449	Prrt1	23836500	4106600	5.80444	2.53716	0.002068
Q3UH60	Dip2b	23808500	221078	107.693	6.75078	0.000339398
B1AY13	Usp24	23747500	0	#DIV/0!	#DIV/0!	0.000178952
P67778	Phb	23732500	8762950	2.70828	1.43738	0.00304709
Q8CBY8	Dctn4	23665500	1.52295e+06	15.5392	3.95784	0.000466335
Q9CYZ2	Tpd52l2	23653500	0	#DIV/0!	#DIV/0!	2.26007e-07
Q04690	Nf1	23496250	1546900	15.1892	3.92498	0.00112947
P63250	Kcnj3	23341000	0	#DIV/0!	#DIV/0!	0.000139782
Q8K406	Lgi3	23340500	0	#DIV/0!	#DIV/0!	1.10768e-06
Q8BM65	Nyap2	23263000	0	#DIV/0!	#DIV/0!	0.000118765
Q9Z2U0	Psma7	23249000	2118100	10.9763	3.45633	0.000321759
P03893	Mtnd2	23226250	0	#DIV/0!	#DIV/0!	7.39932e-07
Q9D4H8	Cul2	23189250	4325150	5.36149	2.42263	0.000102351
Q8C7K6	Pcyox1l	23168750	0	#DIV/0!	#DIV/0!	0.00130957
Q810B8	Slitrk4	23158750	0	#DIV/0!	#DIV/0!	0.000165271
Q02053	Uba1	23115500	8538800	2.70711	1.43676	0.000536237
Q91YX5	Lpgat1	23113000	1553625	14.8768	3.89499	0.000298728
P18242	Ctsd	23103250	3685925	6.26797	2.648	0.00144376
Q8CHG7	Rapgef2	23069500	93767.5	246.029	7.94268	0.0010556
Q9D517	Agpat3	23046250	2654275	8.68269	3.11814	0.000210486
P45376	Akr1b1	22972750	6160225	3.72921	1.89887	0.00514462
P61329	Fgf12	22939000	1288150	17.8077	4.15443	0.000392093
Q9Z1Q2	Abhd16a	22939000	2613800	8.77611	3.13358	0.0001869
Q62418	Dbnl	22854750	521605	43.8162	5.45339	0.0002544
Q91XQ0	Dnah8	22833500	0	#DIV/0!	#DIV/0!	0.000602974
P41216	Acsl1	22828750	1564425	14.5924	3.86715	0.000512958
Q91YM2	Arhgap35	22764000	185235	122.893	6.94125	0.0044234
O35643	Ap1b1	22703000	8410350	2.69941	1.43265	0.00220732
P33173	Kif1a	22682500	3198275	7.0921	2.82621	5.42091e-06
Q3U1J4	Ddb1	22635500	4824650	4.69164	2.23009	0.00041251
Q80VP0	Tecpr1	22588500	4198250	5.38046	2.42773	0.00196485
Q924L1	Letmd1	22541250	1620550	13.9096	3.79801	0.00106964
Q925T6	Grip1	22486750	0	#DIV/0!	#DIV/0!	2.05023e-06
Q80Y17	Llgl1	22469750	281788	79.7401	6.31723	3.6851e-05
Q80TN5	Zdhhc17	22421000	0	#DIV/0!	#DIV/0!	0.000470251
O88487	Dync1i2	22417250	3672075	6.10479	2.60994	0.00107622
P61082	Ube2m	22311000	4209325	5.30037	2.40609	0.000404584
Q01405	Sec23a	22279250	3403815	6.54538	2.71048	0.0090434
Q9WTX6	Cul1	22246000	0	#DIV/0!	#DIV/0!	0.000248918
Q8K386	Rab15	22208000	1225100	18.1275	4.18011	0.00856862
P62482	Kcnab2	22170500	5762600	3.84731	1.94385	0.00158644
Q9WUB3	Pygm	22128250	3406450	6.49599	2.69955	0.00535952
Q8CIE6	Copa	22127750	665518	33.2489	5.05524	0.000338811
Q8BQP9	Rgs7bp	22067000	0	#DIV/0!	#DIV/0!	0.000772138
O54901	Cd200	22058250	0	#DIV/0!	#DIV/0!	0.00259588
A2ALS5	Rap1gap	22055000	1.12031e+06	19.6866	4.29914	8.09972e-05
P07310	Ckm	22047500	2389025	9.22866	3.20612	0.0460745
Q8VHK5	Mlc1	22036500	521368	42.2667	5.40145	5.92199e-06
Q91Z61	Diras1	22008750	976145	22.5466	4.49484	0.0036159
P59281	Arhgap39	22004250	0	#DIV/0!	#DIV/0!	2.04486e-06
Q62407	Speg	21925250	0	#DIV/0!	#DIV/0!	0.0168067
Q9D1E6	Tbcb	21867000	5258050	4.15877	2.05616	0.00103815
Q8R2Y0	Abhd6	21796500	2424690	8.9894	3.16822	5.35547e-05
P16283	Slc4a3	21787750	0	#DIV/0!	#DIV/0!	1.13021e-06
Q3UHE1	Pitpnm3	21758000	105352	206.526	7.69018	1.72184e-06
O35098	Dpysl4	21722000	900888	24.1118	4.59167	3.99779e-05
Q9CQC7	Ndufb4	21671750	9163525	2.365	1.24184	0.00686452
B1AS29	Grik3	21665000	0	#DIV/0!	#DIV/0!	0.000115484
Q9QYJ0	Dnaja2	21647500	2653025	8.15955	3.02849	0.000339991
O88712	Ctbp1	21631000	7846550	2.75675	1.46297	0.000330868
Q3B7Z2	Osbp	21504450	719608	29.8836	4.90128	0.00591086
P60487	Pdxp	21454500	4550175	4.71509	2.23729	0.000233575
P49442	Inpp1	21417500	252350	84.8722	6.40722	8.84342e-05
P40336	Vps26a	21401250	4211525	5.08159	2.34528	1.91852e-06
Q8CIN4	Pak2	21401000	0	#DIV/0!	#DIV/0!	6.69392e-07
P54830	Ptpn5	21372000	5771600	3.70296	1.88868	0.00958264
F8VPU2	Farp1	21369750	3394300	6.29578	2.65438	0.00147312
P80318	Cct3	21311000	4360450	4.88734	2.28905	0.00115982
Q8R5H6	Wasf1	21162250	1544875	13.6984	3.77593	3.80399e-05
A2CG49	Kalrn	21093450	0	#DIV/0!	#DIV/0!	0.00556045
P48758	Cbr1	21044750	3804375	5.53172	2.46773	1.19956e-05
Q9D7G0	Prps1	21018000	8383000	2.50722	1.32609	0.0393798
Q8BFT9	Svop	20977750	694175	30.2197	4.91742	2.76927e-05
Q9DC51	Gnai3	20967000	1530000	13.7039	3.77652	0.000324353
Q68FL4	Ahcyl2	20947250	1156900	18.1064	4.17842	6.85832e-06
P08414	Camk4	20919250	1877525	11.1419	3.47793	0.00272396
Q9JI46	Nudt3	20903000	3929450	5.31957	2.41131	0.00187262
Q3UTH8	Arhgef9	20895500	0	#DIV/0!	#DIV/0!	3.34879e-06
Q62188	Dpysl3	20889000	10340500	2.02012	1.01444	0.00415505
Q62465	Vat1	20840500	3649825	5.71	2.51349	0.000923862
Q3UU96	Cdc42bpa	20762500	881025	23.5663	4.55865	0.000345126
P06795	Abcb1b	20690500	3267175	6.33284	2.66285	0.0300415
P70202	Lxn	20676250	2498475	8.27555	3.04885	0.000180884
O54865	Gucy1b3	20641000	714810	28.8762	4.85181	3.82682e-05
Q9QUM9	Psma6	20615075	7050275	2.92401	1.54795	0.0222141
Q4VAE3	Tmem65	20607000	6017675	3.42441	1.77586	0.00165827
Q6A0A9	FAM120A	20547750	0	#DIV/0!	#DIV/0!	2.76637e-06
Q8R574	Prpsap2	20543500	1597800	12.8574	3.68452	0.00087717
Q8BGU5	Ccny	20534500	0	#DIV/0!	#DIV/0!	0.000285146
Q3UHK1	Slc2a13	20502250	1162230	17.6404	4.14081	0.000429387
P42208	2020-09-02	20500500	780022	26.2819	4.716	0.00071594
Q9JLV5	Cul3	20475250	1212625	16.8851	4.07768	0.00387333
Q8JZQ9	Eif3b	20441000	3018250	6.77247	2.75968	0.0023921
Q3UHC7	Dab2ip	20415750	0	#DIV/0!	#DIV/0!	6.6668e-09
Q9QYB1	Clic4	20401750	2942750	6.93289	2.79346	3.9123e-05
Q6QI06	Rictor	20400500	0	#DIV/0!	#DIV/0!	0.00960049
D3YZU1	Shank1	20393875	131365	155.246	7.27841	0.00160331
Q6RHR9	Magi1	20375500	0	#DIV/0!	#DIV/0!	1.50285e-05
Q9CZW4	Acsl3	20355000	1.03309e+06	19.703	4.30034	0.00149311
Q03137	Epha4	20346250	1365325	14.9021	3.89745	8.99064e-05
Q5SWU9	Acaca	20265000	5311825	3.81507	1.93171	0.00223159
Q99KK2	Cmas	20247250	5817150	3.48061	1.79934	0.00284619
Q91ZX7	Lrp1	20102750	1388905	14.4738	3.85537	0.00816613
Q9QXZ0	Macf1	20100000	0	#DIV/0!	#DIV/0!	4.92092e-05
P29387	Gnb4	20093250	0	#DIV/0!	#DIV/0!	8.74276e-05
P30999	Ctnnd1	20082500	0	#DIV/0!	#DIV/0!	2.86431e-05
Q9D8B3	Chmp4b	20069250	0	#DIV/0!	#DIV/0!	0.000100699
Q9DCL9	Paics	20058000	4164275	4.81668	2.26804	0.000455328
Q9D6G9	Cmtm5	20022750	2946250	6.79601	2.76469	0.0252852
Q8K310	Matr3	19973500	7309875	2.7324	1.45017	0.00539789
Q6P5U7	Nwd2	19956250	469925	42.4669	5.40827	0.000686132
Q3TDQ1	Stt3b	19867500	4751650	4.18118	2.06391	7.26999e-05
P84099	Rpl19	19843250	4280250	4.636	2.21288	0.00013656
Q62167	Ddx3x	19837750	801850	24.74	4.62877	0.000265504
P26231	Ctnna1	19826500	0	#DIV/0!	#DIV/0!	0.0293188
P46638	Rab11b	19795000	6960900	2.84374	1.50779	0.00213049
P14873	Map1b	19748250	7665650	2.5762	1.36524	0.00233635
Q61301	Ctnna2	19738750	84047.5	234.852	7.87561	1.15941e-05
Q8K4X7	Agpat4	19720325	5063900	3.8943	1.96136	0.0386561
P63213	Gng2	19704750	3552500	5.54673	2.47164	8.95899e-05
Q9D819	Ppa1	19691750	2419000	8.14045	3.02511	0.00214824
Q6ZPR4	Kcnt1	19690100	196738	100.083	6.64505	0.00731848
Q6ZPQ6	Pitpnm2	19688250	1451205	13.5668	3.76201	0.000751457
P70398	Usp9x	19685250	2751425	7.15457	2.83886	0.000159144
O08547	Sec22b	19683000	2042375	9.63731	3.26863	0.00369054
Q9JJ28	Flii	19671750	0	#DIV/0!	#DIV/0!	0.00271389
Q9D0M5	Dynll2	19624250	0	#DIV/0!	#DIV/0!	0.0208421
Q9DBS2	Tprg1l	19620000	0	#DIV/0!	#DIV/0!	0.0134764
O35954	Pitpnm1	19613000	3912775	5.01256	2.32555	0.00015064
Q64737	Gart	19536050	779575	25.0599	4.64731	0.00462766
B9EJ86	Osbpl8	19532250	392860	49.7181	5.6357	0.00551437
Q8BWG8	Arrb1	19500750	3390425	5.75171	2.52399	0.000663945
Q9CXW4	Rpl11	19483750	2410800	8.08186	3.01469	0.00361247
Q8CCN5	Bcas3	19438250	292132	66.5392	6.05613	1.53179e-05
O88643	Pak1	19432500	1522400	12.7644	3.67405	0.0307824
Q61423	Kcna4	19408250	0	#DIV/0!	#DIV/0!	9.72875e-06
Q9WTR1	Trpv2	19377500	0	#DIV/0!	#DIV/0!	6.04809e-05
O35678	Mgll	19376500	4934375	3.92684	1.97337	0.00018012
Q7TMB8	Cyfip1	19344000	1.03599e+06	18.6719	4.2228	8.13947e-06
Q80TH2	Erbb2ip	19324000	0	#DIV/0!	#DIV/0!	0.00014245
Q3TDK6	Rogdi	19296750	981925	19.652	4.2966	0.000424579
Q9JHK4	Rabggta	19245250	2757600	6.97899	2.80302	0.00120192
Q99KY4	Gak	19243500	2536025	7.58806	2.92373	0.000321597
A2ALK8	Ptpn3	19236750	0	#DIV/0!	#DIV/0!	4.27418e-06
Q8BMG7	Rab3gap2	19172750	567590	33.7792	5.07806	5.15889e-07
Q9WV34	Mpp2	19172500	3169500	6.04906	2.59671	0.0105594
Q9EQH3	Vps35	19162000	4936425	3.88176	1.95671	0.000605921
P29595	Nedd8	19134000	1496675	12.7843	3.67631	0.00057479
P60469	Ppfia3	19109000	365130	52.3348	5.7097	3.19684e-06
P80316	Cct5	19100500	1852950	10.3082	3.36571	0.0104905
Q9JL04	Fmn2	19065750	0	#DIV/0!	#DIV/0!	1.18707e-06
Q5XJY5	Arcn1	19025750	2323200	8.18946	3.03377	0.00585806
Q9JL56	Gde1	19001250	3547025	5.35695	2.42141	0.00467628
Q8R550	Sh3kbp1	18979250	0	#DIV/0!	#DIV/0!	2.50249e-06
O55125	Nipsnap1	18953000	7556550	2.50816	1.32663	0.006204
Q60519	Sema5b	18871250	0	#DIV/0!	#DIV/0!	0.00478739
Q9QZ06	Tollip	18856250	5209975	3.61926	1.85569	0.0119636
Q924N4	Slc12a6	18809000	0	#DIV/0!	#DIV/0!	2.61129e-05
Q7TPR4	Actn1	18748500	8984025	2.08687	1.06134	0.000557003
P35235	Ptpn11	18710400	1146325	16.3221	4.02875	0.00212837
P48318	Gad1	18660250	654425	28.514	4.8336	1.24012e-05
Q8BHC1	Rab39b	18658300	0	#DIV/0!	#DIV/0!	0.0329937
Q8C7X2	Emc1	18640400	3766650	4.9488	2.30708	0.0327091
Q9CZJ2	Hspa12b	18597750	0	#DIV/0!	#DIV/0!	0.00459459
Q3UUJ4	Strada	18531000	0	#DIV/0!	#DIV/0!	6.41618e-05
Q80Y24	Prickle2	18489700	0	#DIV/0!	#DIV/0!	0.00610811
Q9Z204	Hnrnpc	18452750	674775	27.3465	4.77329	0.000264934
Q6NVF0	Ocrl	18381500	1214375	15.1366	3.91997	0.000236885
Q8R4I7	Neto1	18272750	0	#DIV/0!	#DIV/0!	6.40081e-05
Q3UFT3	Garem1	18161500	0	#DIV/0!	#DIV/0!	0.000132742
Q9Z2Y3	Homer1	18139750	4162000	4.35842	2.12381	0.00195468
Q61879	Myh10	18069725	739450	24.4367	4.61098	0.0210723
Q8CH77	Nav1	18062500	0	#DIV/0!	#DIV/0!	4.14585e-06
P97447	Fhl1	18036150	2411350	7.47969	2.90298	0.00439922
Q8CAY6	Acat2	18033500	4681900	3.85175	1.94551	0.000671851
Q9Z268	Rasal1	18005225	309030	58.2637	5.86452	0.013992
Q9QY76	Vapb	18003000	2331925	7.72023	2.94864	0.00212905
Q9WUK2	Eif4h	17977750	3493525	5.14602	2.36346	0.000173783
Q9D7X3	Dusp3	17975500	2560000	7.02168	2.81182	0.000760728
Q8C129	Lnpep	17950000	0	#DIV/0!	#DIV/0!	2.2012e-05
Q9DC07	Nebl	17901325	1526750	11.7251	3.55153	0.00248475
Q0KL02	Trio	17871800	75490	236.744	7.88718	0.00534602
B0V2N1	Ptprs	17867000	598220	29.8669	4.90048	0.000507557
Q8VEL9	Rem2	17803500	0	#DIV/0!	#DIV/0!	0.00038808
O88689	Pcdha4	17779000	0	#DIV/0!	#DIV/0!	0.000708977
O35681	Syt3	17771750	0	#DIV/0!	#DIV/0!	0.000218906
P48320	Gad2	17748050	3560100	4.98527	2.31767	0.0337318
P27546	Map4	17735750	1742650	10.1775	3.34731	0.00375318
Q8K4Z3	Apoa1bp	17717500	4427150	4.00201	2.00072	0.00305795
Q3KNM2	2020-03-05	17663250	3214725	5.49448	2.45798	0.00957103
P48774	Gstm5	17654750	0	#DIV/0!	#DIV/0!	0.00038713
Q11136	Pepd	17640125	1136950	15.5153	3.95562	0.0123319
P62746	Rhob	17630750	2286250	7.71165	2.94704	0.0278819
Q69ZS6	Sv2c	17623800	3816125	4.61824	2.20734	0.00670234
Q9ESJ4	Nckipsd	17570750	3288575	5.34297	2.41764	0.00277924
P97792	Cxadr	17542500	0	#DIV/0!	#DIV/0!	0.000126855
Q8K1M6	Dnm1l	17517750	4581500	3.82358	1.93493	0.00145115
Q9QZS3	Numb	17483750	0	#DIV/0!	#DIV/0!	0.00023673
P35282	Rab21	17460000	2093850	8.33871	3.05982	0.000606578
Q64442	Sord	17438250	1313775	13.2734	3.73047	0.00096826
Q9CPU0	Glo1	17407975	2885125	6.0337	2.59304	0.0139846
Q99K48	Nono	17392000	4097575	4.24446	2.08558	0.00565111
Q8BYM5	Nlgn3	17372500	1762925	9.85436	3.30076	0.000824474
Q60875	Arhgef2	17348750	5606000	3.09468	1.62979	0.000154524
O55017	Cacna1b	17339250	0	#DIV/0!	#DIV/0!	2.81188e-05
P32883	Kras	17329225	1281250	13.5252	3.75758	0.00304619
Q6P1B3	Pianp	17219500	0	#DIV/0!	#DIV/0!	0.000370645
Q8C015	Pak7	17209375	0	#DIV/0!	#DIV/0!	0.000238591
Q8CG47	Smc4	17199750	6602075	2.6052	1.3814	0.000682978
Q58A65	Spag9	17181500	252432	68.0637	6.08881	0.00168279
Q91VK4	Itm2c	17117750	861675	19.8657	4.31221	0.00301843
P62835	Rap1a	17094500	1402000	12.1929	3.60797	0.019008
P58021	Tm9sf2	17027000	2145425	7.93642	2.98849	0.000103057
Q9CX86	Hnrnpa0	16976000	0	#DIV/0!	#DIV/0!	0.000279291
Q921F2	Tardbp	16906375	3292625	5.13462	2.36026	0.00681455
Q08642	Padi2	16896000	147250	114.744	6.84227	0.00752347
P53026	Rpl10a	16881250	4810900	3.50896	1.81104	0.00710209
P60853	Lzts1	16862500	0	#DIV/0!	#DIV/0!	0.000681539
O35083	Agpat1	16837750	622575	27.0453	4.75731	1.38964e-05
Q8CGM1	Adgrb2	16776250	0	#DIV/0!	#DIV/0!	0.000908881
O35864	Cops5	16751500	2983750	5.61424	2.48909	0.0274971
Q32NY4	Cnnm3	16741250	0	#DIV/0!	#DIV/0!	2.36598e-05
Q924S8	Spred1	16728500	0	#DIV/0!	#DIV/0!	2.47909e-06
A2AWA9	Rabgap1	16687575	1355125	12.3144	3.62228	0.00512795
O88851	Rbbp9	16675250	1833300	9.09576	3.18519	0.00216774
O70492	Snx3	16637500	0	#DIV/0!	#DIV/0!	1.78488e-05
Q6PDL0	Dync1li2	16575625	1189475	13.9352	3.80067	0.00770384
P54285	Cacnb3	16570275	0	#DIV/0!	#DIV/0!	0.000669061
O70503	Hsd17b12	16560500	2453500	6.74975	2.75483	0.00276138
Q9DB05	Napa	16520750	6510250	2.53765	1.34349	0.000228279
Q61627	Grid1	16497500	0	#DIV/0!	#DIV/0!	1.45292e-05
E9Q401	Ryr2	16427500	3363950	4.8834	2.28788	0.000606254
Q8CGC7	Eprs	16403600	1.59844e+06	10.2622	3.35927	0.00136766
P28661	2020-09-04	16398750	573625	28.5879	4.83733	0.00112013
Q99JP7	Ggt7	16383000	611675	26.7838	4.74329	0.0201944
P23506	Pcmt1	16361750	0	#DIV/0!	#DIV/0!	0.000279198
Q3UHF7	Hivep2	16332250	0	#DIV/0!	#DIV/0!	0.000103339
Q8C4X2	Csnk1g3	16273600	0	#DIV/0!	#DIV/0!	0.00709408
Q61036	Pak3	16269000	358525	45.3776	5.50391	3.38984e-06
P51880	Fabp7	16254500	4747925	3.4235	1.77547	0.0153237
P34152	Ptk2	16238400	1179075	13.7722	3.78368	0.0040977
P58871	Tnks1bp1	16218500	0	#DIV/0!	#DIV/0!	1.50952e-05
Q03059	Chat	16216750	0	#DIV/0!	#DIV/0!	1.41762e-07
O35607	Bmpr2	16204500	0	#DIV/0!	#DIV/0!	4.3379e-05
Q5U458	Dnajc11	16202750	1773000	9.13861	3.19197	0.00749891
Q9QYJ3	Dnajb1	16166325	0	#DIV/0!	#DIV/0!	0.000351579
Q8BGH4	Reep1	16128500	3997675	4.03447	2.01238	5.96619e-05
Q9WVK8	Cyp46a1	16116750	2872725	5.61027	2.48807	8.89309e-06
P60335	Pcbp1	16060075	2436550	6.59132	2.72057	0.00742338
Q8VHJ5	Mark1	16033250	1265570	12.6688	3.66321	1.45857e-05
Q69Z98	Brsk2	16027250	0	#DIV/0!	#DIV/0!	3.17207e-05
P62869	Tceb2	15964675	3931075	4.06115	2.02189	0.00959032
Q6PH08	Erc2	15960250	0	#DIV/0!	#DIV/0!	6.32508e-06
Q3THS6	Mat2a	15949000	3171250	5.02925	2.33034	0.000904191
Q922Q4	Pycr2	15871250	3484075	4.55537	2.18757	0.00102883
Q6ZQK5	Acap2	15867250	0	#DIV/0!	#DIV/0!	0.000211143
Q8BGK5	Slc35f1	15850275	0	#DIV/0!	#DIV/0!	0.00344959
Q8BGT1	Flrt3	15839250	0	#DIV/0!	#DIV/0!	4.5869e-08
Q8CDN6	Txnl1	15805500	2135400	7.40166	2.88785	0.00306474
Q8R050	Gspt1	15744000	1383650	11.3786	3.50825	0.000147825
Q9R1P1	Psmb3	15730100	1482400	10.6112	3.40752	0.00677676
Q7TPS5	C2cd5	15728650	649435	24.219	4.59807	0.00685899
Q9QZB0	Rgs17	15688750	0	#DIV/0!	#DIV/0!	0.000134496
P35283	Rab12	15672675	2687500	5.83169	2.54391	0.00797441
P35979	Rpl12	15650500	6246125	2.50563	1.32518	0.00897358
Q80U56	Avl9	15593425	2691000	5.79466	2.53472	0.0085987
Q69ZW3	Ehbp1	15574500	0	#DIV/0!	#DIV/0!	6.36289e-05
Q7TNS7	Asic4	15538250	0	#DIV/0!	#DIV/0!	0.00132899
Q3V3V9	Rltpr	15513000	0	#DIV/0!	#DIV/0!	4.82422e-05
P97798	Neo1	15512750	0	#DIV/0!	#DIV/0!	7.73432e-05
Q9D1T0	Lingo1	15492375	887500	17.4562	4.12567	0.0167409
P06801	Me1	15378000	2635135	5.83575	2.54492	0.00078505
Q9ESX5	Dkc1	15344000	0	#DIV/0!	#DIV/0!	0.000163455
P18052	Ptpra	15340600	496748	30.8821	4.9487	0.00225624
Q6PAK3	Prmt8	15309000	0	#DIV/0!	#DIV/0!	3.37769e-05
Q8BGD5	Cpt1c	15274825	660825	23.1148	4.53074	0.00148469
Q91ZR1	Rab4b	15264650	4513550	3.38196	1.75786	0.0277251
Q80VC9	Camsap3	15260850	333875	45.7083	5.51438	0.00251652
Q6P1Y8	Inpp4b	15209500	0	#DIV/0!	#DIV/0!	4.47545e-05
Q60625	Icam5	15184750	1.32458e+06	11.4638	3.51902	0.000192578
Q3UYG8	Macrod2	15175500	657475	23.0815	4.52866	0.000468444
Q99J08	Sec14l2	15081350	2460975	6.1282	2.61546	0.00129141
Q62442	Vamp1	15056500	372375	40.4337	5.33749	0.00124291
Q60864	Stip1	15053625	7177300	2.09739	1.0686	0.00759275
Q9JMH9	Myo18a	15006750	1264450	11.8682	3.56903	0.0364832
Q8CC35	Synpo	15001000	2173475	6.90185	2.78698	6.26588e-05
Q7TN29	Smap2	14998750	372300	40.2867	5.33223	8.49991e-06
Q91WA3	Hdac11	14989250	989025	15.1556	3.92178	5.45209e-05
O70311	Nmt2	14900750	0	#DIV/0!	#DIV/0!	8.33345e-06
Q61990	Pcbp2	14753150	4449775	3.31548	1.72922	0.00215192
Q8BRT1	Clasp2	14742000	709425	20.7802	4.37714	0.000218072
Q8R0S4	Cacnb4	14729750	0	#DIV/0!	#DIV/0!	7.43116e-07
P28352	Apex1	14655400	1541125	9.50955	3.24938	0.00518811
Q8K4R4	Pitpnc1	14653800	0	#DIV/0!	#DIV/0!	0.003457
P49025	Cit	14646800	240575	60.8825	5.92795	0.0485198
Q5HZI9	Slc25a51	14632825	2394350	6.1114	2.6115	0.0129911
P08113	Hsp90b1	14632800	4476875	3.26853	1.70864	0.00531262
Q8BGD9	Eif4b	14603700	0	#DIV/0!	#DIV/0!	0.00269905
P62082	Rps7	14593850	5100675	2.86116	1.5166	0.0288922
Q99NF2	Nsmf	14589625	0	#DIV/0!	#DIV/0!	0.00198079
P49443	Ppm1a	14570675	235038	61.993	5.95403	0.000834656
Q99LR1	Abhd12	14539775	2414050	6.02298	2.59048	0.00373862
Q5SV85	Synrg	14519250	0	#DIV/0!	#DIV/0!	1.02308e-05
P39087	Grik2	14508000	0	#DIV/0!	#DIV/0!	0.00173145
P24369	Ppib	14497750	1183775	12.247	3.61436	1.05993e-06
Q71LX4	Tln2	14446675	2238790	6.45289	2.68995	0.0373694
Q99K70	Rragc	14439825	2294450	6.29337	2.65383	0.00417454
O54988	Slk	14437775	0	#DIV/0!	#DIV/0!	0.000279505
Q69ZH9	Arhgap23	14423000	0	#DIV/0!	#DIV/0!	2.90332e-05
Q0GA42	Cnnm1	14406000	0	#DIV/0!	#DIV/0!	4.14452e-07
Q8CIG8	Prmt5	14388000	3720700	3.86701	1.95122	0.00217014
Q99K28	Arfgap2	14360275	0	#DIV/0!	#DIV/0!	0.00017233
O08788	Dctn1	14329250	2802550	5.11293	2.35415	0.000768234
Q61753	Phgdh	14271850	6803325	2.09778	1.06886	0.0131779
P70302	Stim1	14253750	0	#DIV/0!	#DIV/0!	4.53255e-05
Q6ZQI3	Mlec	14244500	2414150	5.90042	2.56082	0.000107888
P23492	Pnp	14228750	0	#DIV/0!	#DIV/0!	0.000307869
Q91V09	Wdr13	14221750	2207850	6.44145	2.68738	0.000289519
Q8K2P7	Slc38a1	14207000	0	#DIV/0!	#DIV/0!	0.000100613
Q80XP9	Wnk3	14176750	0	#DIV/0!	#DIV/0!	7.83766e-07
Q7TNG5	Eml2	14166600	3551225	3.98921	1.9961	0.00997754
Q9R1V4	Adam11	14159600	1009525	14.026	3.81003	0.00441319
Q9D958	Spcs1	14151525	1273950	11.1084	3.47358	0.0185394
Q6GQT9	Nomo1	14148000	944442	14.9803	3.90499	0.000617956
Q68FF6	Git1	14098500	117092	120.405	6.91175	0.0136992
Q80Z10	Astn2	14067000	0	#DIV/0!	#DIV/0!	2.73641e-05
Q9DD18	Dtd1	14053750	2424975	5.79542	2.53491	0.00174604
Q8K3H0	Appl1	14031600	1046100	13.4132	3.74559	0.0210909
Q61081	Cdc37	14022975	0	#DIV/0!	#DIV/0!	0.0354306
P55264	Adk	13950525	3067900	4.54726	2.185	0.00084545
P46978	Stt3a	13866000	0	#DIV/0!	#DIV/0!	0.0127157
Q8C561	Lmbrd2	13851750	1358900	10.1934	3.34956	0.00392856
Q9D2N4	Dtna	13812450	840675	16.4302	4.03828	0.00193996
Q9CZ44	Nsfl1c	13783000	646200	21.3293	4.41477	0.000259953
Q9WTM5	Ruvbl2	13782200	0	#DIV/0!	#DIV/0!	4.31265e-05
Q8VHQ3	Ppp1r16b	13776000	0	#DIV/0!	#DIV/0!	2.14203e-06
Q9D1H7	Get4	13773225	0	#DIV/0!	#DIV/0!	0.00159139
Q8C754	Vps52	13746500	93455	147.092	7.20058	1.09711e-05
Q8C7M3	Trim9	13731825	0	#DIV/0!	#DIV/0!	0.00284957
P70372	Elavl1	13633825	3626450	3.75955	1.91056	0.0174054
P35290	Rab24	13593300	3648300	3.72593	1.8976	0.00436593
Q9DAM7	Tmem263	13574250	1644800	8.25283	3.04489	0.000165737
P15388	Kcnc1	13573000	0	#DIV/0!	#DIV/0!	2.71509e-05
Q9JIW9	Ralb	13540250	0	#DIV/0!	#DIV/0!	0.0122294
P42859	Htt	13539500	2404925	5.62991	2.49311	0.00287082
Q3UTQ8	Cdkl5	13522500	0	#DIV/0!	#DIV/0!	1.6015e-05
Q9CR26	Vta1	13483050	2494250	5.40565	2.43447	0.00290619
P70211	Dcc	13443000	0	#DIV/0!	#DIV/0!	3.12859e-07
Q812A2	Srgap3	13407500	0	#DIV/0!	#DIV/0!	1.65245e-07
Q6DFV7	Ncoa7	13378500	0	#DIV/0!	#DIV/0!	5.14514e-06
P22933	Gabrd	13364175	0	#DIV/0!	#DIV/0!	0.000118195
Q8K0D7	Wrb	13352675	0	#DIV/0!	#DIV/0!	7.50458e-05
Q8R464	Cadm4	13346900	2280675	5.85217	2.54897	0.029597
Q99LX0	Park7	13323450	3551725	3.75126	1.90738	0.0422897
Q8VBZ3	Clptm1	13236225	1.93298e+06	6.84757	2.77559	0.0038619
Q8BYR5	Cadps2	13229000	0	#DIV/0!	#DIV/0!	0.0138723
A2AJA9	Gm996	13227250	1.91347e+06	6.91269	2.78925	4.39237e-05
P09528	Fth1	13167975	3530225	3.73007	1.8992	0.00225374
Q8R361	Rab11fip5	13143525	0	#DIV/0!	#DIV/0!	5.60826e-05
P35293	Rab18	13134300	3772100	3.48196	1.7999	0.0208787
Q9CQC9	Sar1b	13095600	2762500	4.74049	2.24504	0.0168418
Q9DB73	Cyb5r1	13045750	2801700	4.65637	2.21921	9.7421e-05
Q9WVR4	Fxr2	13039900	2653950	4.91339	2.29672	0.00257217
Q5SRX1	Tom1l2	13027675	831592	15.6659	3.96956	0.0111721
Q6GYP7	Ralgapa1	13016000	0	#DIV/0!	#DIV/0!	0.00103428
O70566	Diaph2	12990825	0	#DIV/0!	#DIV/0!	0.0182569
Q5XKN4	Jagn1	12976975	3479925	3.7291	1.89883	0.000786863
Q91WK2	Eif3h	12958500	448125	28.9172	4.85385	0.0002074
Q9DCD0	Pgd	12954100	3817425	3.39341	1.76274	0.00403727
Q9CZ42	Carkd	12880025	3536000	3.64254	1.86495	0.0320992
Q8VCD6	Reep2	12867575	840275	15.3135	3.93673	0.00339678
P45878	Fkbp2	12861775	2207225	5.82712	2.54278	0.0106601
Q8BTG7	Ndrg4	12836200	1681675	7.63298	2.93225	0.00259055
P63037	Dnaja1	12777200	635200	20.1152	4.33022	0.0444279
P62320	Snrpd3	12773200	4888200	2.61307	1.38574	0.00791276
A2ALU4	Shroom2	12766975	0	#DIV/0!	#DIV/0!	0.000150009
Q8BY89	Slc44a2	12709875	1827025	6.9566	2.79838	0.0022649
Q8BL97	Srsf7	12696125	2446700	5.18908	2.37548	0.0105817
Q8BX70	Vps13c	12676750	301800	42.0038	5.39245	6.6523e-06
P61164	Actr1a	12615400	0	#DIV/0!	#DIV/0!	0.0013241
P47955	Rplp1	12576475	0	#DIV/0!	#DIV/0!	0.00304597
P22892	Ap1g1	12570125	1193195	10.5348	3.3971	0.0123118
Q9ERK4	Cse1l	12551450	0	#DIV/0!	#DIV/0!	0.000796535
G3XA57	Rab11fip2	12508550	0	#DIV/0!	#DIV/0!	3.70027e-05
Q9CQ22	Lamtor1	12505500	0	#DIV/0!	#DIV/0!	0.044048
Q9CQE1	Nipsnap3b	12406025	0	#DIV/0!	#DIV/0!	0.00255666
Q9EPU0	Upf1	12382075	299250	41.377	5.37076	0.00072725
P28271	Aco1	12346100	0	#DIV/0!	#DIV/0!	0.000141806
Q4JIM5	Abl2	12330250	0	#DIV/0!	#DIV/0!	3.86499e-06
Q69ZF3	Gba2	12279450	3978775	3.08624	1.62585	0.0247184
O35737	Hnrnph1	12278575	6137475	2.00059	1.00043	0.0212966
P61211	Arl1	12260575	1358125	9.02757	3.17434	0.00278761
Q8C166	Cpne1	12248525	1119425	10.9418	3.45178	0.00194221
P60764	Rac3	12216600	0	#DIV/0!	#DIV/0!	2.33904e-05
O54781	Srpk2	12125275	1174020	10.328	3.36849	0.00956263
P62717	Rpl18a	12125000	1973450	6.14406	2.61919	0.00180035
Q8R127	Sccpdh	12109000	1127325	10.7414	3.4251	0.00102451
Q91W50	Csde1	12006425	606802	19.7864	4.30644	0.000160961
Q9DCF9	Ssr3	11973850	0	#DIV/0!	#DIV/0!	0.000195596
Q60838	Dvl2	11937850	0	#DIV/0!	#DIV/0!	0.000125938
Q8VD65	Pik3r4	11935325	344378	34.6577	5.1151	0.00107554
P0C7L0	Wipf3	11912625	0	#DIV/0!	#DIV/0!	0.00039626
Q61655	Ddx19a	11910025	3002150	3.96717	1.98811	0.000724442
Q6ZPF3	Tiam2	11873750	0	#DIV/0!	#DIV/0!	9.72814e-06
Q8C0P5	Coro2a	11862350	0	#DIV/0!	#DIV/0!	0.0158525
P36916	Gnl1	11858100	351800	33.7069	5.07497	0.00297404
O54916	Reps1	11852425	0	#DIV/0!	#DIV/0!	8.16151e-05
O70228	Atp9a	11849150	1376670	8.60711	3.10553	0.000637459
A6X8Z5	Arhgap31	11848250	0	#DIV/0!	#DIV/0!	2.4978e-07
P55096	Abcd3	11843800	1593775	7.43129	2.89361	0.0357637
O88958	Gnpda1	11755600	495650	23.7175	4.56788	1.81646e-05
Q80XG9	Lrrtm4	11745475	0	#DIV/0!	#DIV/0!	1.33592e-05
P61222	Abce1	11700625	2765350	4.23116	2.08105	0.0321874
P97318	Dab1	11642200	0	#DIV/0!	#DIV/0!	0.000256024
Q9R0Q3	Tmed2	11635300	4962675	2.34456	1.22932	0.0153821
P59644	Inpp5j	11622750	0	#DIV/0!	#DIV/0!	1.61522e-06
Q9QZI8	Serinc1	11592700	4887850	2.37174	1.24594	0.0398509
Q8R1B4	Eif3c	11574950	348375	33.2255	5.05422	1.23876e-05
Q9D7X8	Ggct	11520900	827550	13.9217	3.79926	0.00016225
Q60634	Flot2	11496050	478718	24.0143	4.58582	0.0246584
Q80TF3	Pcdh19	11469650	0	#DIV/0!	#DIV/0!	0.000224413
Q9Z1Q9	Vars	11463025	2.82436e+06	4.05862	2.02099	0.00193417
P54763	Ephb2	11462725	0	#DIV/0!	#DIV/0!	3.30531e-05
Q7TMK9	Syncrip	11459350	1656625	6.91729	2.79021	0.000260649
Q8K4Q0	Rptor	11375975	2359075	4.82222	2.2697	0.00255974
Q9JI90	Rnf14	11337750	1056075	10.7357	3.42435	6.64181e-07
E9Q6P5	Ttc7b	11330550	0	#DIV/0!	#DIV/0!	1.72681e-05
Q8BP67	Rpl24	11312150	3558325	3.17907	1.6686	0.00318498
P62889	Rpl30	11287500	5465450	2.06525	1.04631	0.0112607
Q01815	Cacna1c	11267025	0	#DIV/0!	#DIV/0!	0.000569745
Q9Z2W8	Gria4	11203200	0	#DIV/0!	#DIV/0!	0.000761693
Q9Z127	Slc7a5	11198975	1976025	5.66743	2.50269	0.000595445
Q8VHQ9	Acot11	11180125	1233000	9.06742	3.18069	0.00253554
Q80U40	Rimbp2	11125175	97400	114.222	6.83569	0.00153702
P46935	Nedd4	11114825	0	#DIV/0!	#DIV/0!	0.000626095
Q9JK45	Kcnq5	11091375	0	#DIV/0!	#DIV/0!	0.00551751
O08917	Flot1	11087300	158598	69.9084	6.12739	0.000751765
Q5DTX6	Jcad	11079900	0	#DIV/0!	#DIV/0!	3.78394e-05
Q3V0I2	Prr7	11071575	0	#DIV/0!	#DIV/0!	0.000584341
O55106	Strn	11035725	0	#DIV/0!	#DIV/0!	0.000945001
Q62351	Tfrc	1.10117e+07	671138	16.4076	4.03629	0.0262313
Q05BC3	Eml1	11001425	3604500	3.05214	1.60982	0.0071775
Q80X95	Rraga	11000050	799750	13.7544	3.78182	0.00812352
Q922E4	Pcyt2	10981975	3372325	3.2565	1.70332	0.00314159
Q9EP53	Tsc1	10949800	0	#DIV/0!	#DIV/0!	0.0014763
Q8BH57	Wdr48	10937450	2395650	4.56555	2.19079	0.0130772
Q9R1R2	Trim3	10895175	1676900	6.49721	2.69982	0.00156329
Q78PY7	Snd1	10888575	655092	16.6214	4.05497	0.000420414
P60840	Ensa	10855650	2435200	4.45781	2.15633	0.00532261
Q8K4G5	Ablim1	10822675	0	#DIV/0!	#DIV/0!	0.0150998
P70290	Mpp1	10818250	0	#DIV/0!	#DIV/0!	0.000548208
Q9CPX8	Uqcr11	10784375	0	#DIV/0!	#DIV/0!	0.0111318
Q9D5V5	Cul5	10781500	1392215	7.74413	2.9531	0.0233974
O35286	Dhx15	10767475	2563075	4.201	2.07073	0.000202688
Q91VI7	Rnh1	10762025	1234975	8.71437	3.1234	0.00166968
Q61191	Hcfc1	10742975	0	#DIV/0!	#DIV/0!	0.00103953
Q921I1	Tf	10741575	4580250	2.34519	1.22971	0.0238344
Q80XK6	Atg2b	10720450	0	#DIV/0!	#DIV/0!	2.00559e-06
O08530	S1pr1	10715175	0	#DIV/0!	#DIV/0!	2.52429e-05
Q9Z2C9	Mtmr7	10687625	0	#DIV/0!	#DIV/0!	3.27057e-07
O08582	Gtpbp1	10674700	0	#DIV/0!	#DIV/0!	2.44101e-05
P56695	Wfs1	10658700	0	#DIV/0!	#DIV/0!	0.000279652
Q78ZA7	Nap1l4	10567350	4148675	2.54716	1.34889	0.0434359
Q8CIQ7	Dock3	10557550	0	#DIV/0!	#DIV/0!	0.00010811
Q8BNJ6	Neto2	10520725	0	#DIV/0!	#DIV/0!	1.24535e-06
Q9QXG2	Chm	10514900	0	#DIV/0!	#DIV/0!	0.000103613
Q8BLU0	Flrt2	10513325	0	#DIV/0!	#DIV/0!	5.9356e-05
Q99LH2	Ptdss1	10505750	0	#DIV/0!	#DIV/0!	0.00203091
Q8BGC4	Zadh2	10490825	1502400	6.98271	2.80379	0.00314062
Q9CR20	Ier3ip1	10463575	0	#DIV/0!	#DIV/0!	0.000128047
Q9WTL7	Lypla2	10434975	1638925	6.36696	2.67061	0.0176448
Q91XE8	Tmem205	10425700	0	#DIV/0!	#DIV/0!	0.00357463
Q9DBD5	Pelp1	10417200	0	#DIV/0!	#DIV/0!	0.0170421
Q9ERY9	ORF11	10413000	0	#DIV/0!	#DIV/0!	0.0183548
Q9D164	Fxyd6	10379800	0	#DIV/0!	#DIV/0!	1.11688e-08
Q99KU0	Vmp1	10361575	2036200	5.08868	2.34729	0.00157092
Q9CRC9	Gnpda2	10343575	911525	11.3475	3.50431	0.00997547
A2A5R2	Arfgef2	10311575	0	#DIV/0!	#DIV/0!	2.49972e-07
P54923	Adprh	10309675	0	#DIV/0!	#DIV/0!	7.8508e-05
Q9JKC8	Ap3m1	10297350	0	#DIV/0!	#DIV/0!	0.00246398
P70392	Rasgrf2	10289350	1541250	6.67598	2.73898	0.000722433
Q9ES56	Trappc4	10272150	0	#DIV/0!	#DIV/0!	1.68041e-05
Q6ZWV3	Rpl10	10261625	0	#DIV/0!	#DIV/0!	1.14846e-05
Q8BR86	Kirrel3	10245750	0	#DIV/0!	#DIV/0!	9.30514e-05
P97393	Arhgap5	10221100	0	#DIV/0!	#DIV/0!	0.0112966
P15116	Cdh2	10203325	0	#DIV/0!	#DIV/0!	0.000506421
Q9D7N9	Apmap	10201700	2585650	3.94551	1.98021	0.000521035
P45591	Cfl2	10195450	0	#DIV/0!	#DIV/0!	0.000113886
Q3UHX2	Pdap1	10184175	847375	12.0185	3.58718	8.86218e-05
Q68FL6	Mars	10160800	562675	18.058	4.17457	0.0299447
Q80XI3	Eif4g3	10149325	0	#DIV/0!	#DIV/0!	7.94883e-06
Q9CWK8	Snx2	10145100	1026825	9.88007	3.30452	0.00488889
Q9ERZ3	Chrm3	10135975	0	#DIV/0!	#DIV/0!	9.40807e-06
Q8BRU6	Slc18a2	10109000	741550	13.6323	3.76895	0.0242948
Q99PV0	Prpf8	10077925	0	#DIV/0!	#DIV/0!	4.23712e-07
Q9QUJ7	Acsl4	10070275	877475	11.4764	3.5206	0.00149583
Q80X50	Ubap2l	10034325	0	#DIV/0!	#DIV/0!	0.00634341
P26638	Sars	10024050	1231975	8.13657	3.02442	0.0387904
Q5DTN8	Jakmip3	10000125	0	#DIV/0!	#DIV/0!	0.000258092
P80314	Cct2	9988450	4395300	2.27253	1.1843	0.0337974
Q80ZW2	Them6	9969025	634380	15.7146	3.97403	0.0402983
Q62443	Nptx1	9918700	0	#DIV/0!	#DIV/0!	2.16191e-05
Q62407	Speg	9909875	0	#DIV/0!	#DIV/0!	0.00207259
O70439	Stx7	9901975	505600	19.5846	4.29165	0.000844324
Q922D8	Mthfd1	9885000	0	#DIV/0!	#DIV/0!	0.00238574
Q6PGN3	Dclk2	9878400	0	#DIV/0!	#DIV/0!	0.00527127
Q63810	Ppp3r1	9860425	1379700	7.14679	2.8373	0.000116965
Q9D4C9	Clvs1	9841275	0	#DIV/0!	#DIV/0!	7.53472e-06
P69566	Ranbp9	9831750	0	#DIV/0!	#DIV/0!	0.00180956
Q91VE0	Slc27a4	9813575	1.17635e+06	8.34238	3.06046	0.000322893
P47941	Crkl	9807825	0	#DIV/0!	#DIV/0!	4.09729e-06
Q61037	Tsc2	9805775	0	#DIV/0!	#DIV/0!	1.01285e-05
P62309	Snrpg	9797700	0	#DIV/0!	#DIV/0!	0.000169922
Q8BW96	Camk1d	9785675	552750	17.7036	4.14597	0.000609011
Q3TC72	Fahd2	9783500	0	#DIV/0!	#DIV/0!	3.04608e-05
Q8CGA0	Ppm1f	9769100	1403425	6.9609	2.79927	0.000874599
Q99JP0	Map4k3	9767650	583025	16.7534	4.06638	0.00201816
P70288	Hdac2	9739425	0	#DIV/0!	#DIV/0!	0.00287497
Q5H8C4	Vps13a	9709275	1.48971e+06	6.51757	2.70433	0.000687028
Q9WTS4	Tenm1	9663975	0	#DIV/0!	#DIV/0!	7.07987e-07
Q920Q4	Vps16	9657825	1236625	7.80983	2.96529	0.0124112
P21278	Gna11	9637550	1561975	6.17011	2.6253	0.0127902
Q9ET80	Jph1	9632850	0	#DIV/0!	#DIV/0!	0.0038426
Q8BHC4	Dcakd	9628500	2239500	4.2994	2.10413	0.00178417
Q8R164	Bphl	9608250	0	#DIV/0!	#DIV/0!	6.61756e-06
Q9CQI3	Gmfb	9607700	2910375	3.30119	1.72299	0.00748726
Q63959	Kcnc3	9603775	0	#DIV/0!	#DIV/0!	4.23028e-07
P63115	Slc7a10	9601375	0	#DIV/0!	#DIV/0!	1.39025e-07
Q9JJ59	Abcb9	9589575	0	#DIV/0!	#DIV/0!	0.00027881
Q91Y86	Mapk8	9554750	0	#DIV/0!	#DIV/0!	0.0152664
Q60603	Kcnh1	9532100	0	#DIV/0!	#DIV/0!	0.000332982
Q8BSS9	Ppfia2	9523650	0	#DIV/0!	#DIV/0!	9.25302e-08
Q8K298	Anln	9513700	1989050	4.78304	2.25793	0.00460596
P00848	Mtatp6	9501750	0	#DIV/0!	#DIV/0!	0.033003
Q3TZZ7	Esyt2	9482475	171275	55.364	5.79088	0.00128528
Q6VNB8	Wdfy3	9460000	0	#DIV/0!	#DIV/0!	0.00261052
O88444	Adcy1	9428100	1.03755e+06	9.08691	3.18379	0.00496099
Q9CY64	Blvra	9400300	1275650	7.36903	2.88147	0.00145683
Q5SYD0	Myo1d	9374650	212218	44.1747	5.46515	0.000115888
Q8C8N2	Scai	9363825	2830750	3.3079	1.72591	0.00390659
P62301	Rps13	9353950	3116975	3.00097	1.58543	0.016769
Q9QZD9	Eif3i	9350925	2618000	3.57178	1.83664	0.0178825
Q9JKK7	Tmod2	9347350	0	#DIV/0!	#DIV/0!	0.00186387
Q8CCX5	Krt222	9323500	0	#DIV/0!	#DIV/0!	0.0120936
P61294	Rab6b	9312950	1659075	5.61334	2.48886	0.00536157
Q9CQM2	Kdelr2	9310750	1453650	6.40508	2.67922	0.00102923
O08759	Ube3a	9265975	1353500	6.84594	2.77525	0.00394684
Q641P0	Actr3b	9254975	1388025	6.66773	2.7372	0.00678454
P97390	Vps45	9231625	0	#DIV/0!	#DIV/0!	0.000540891
Q80TB8	Vat1l	9175650	1275075	7.19616	2.84723	4.51342e-05
P51910	Apod	9152075	692900	13.2084	3.72338	0.00015996
Q8BK63	Csnk1a1	9105725	0	#DIV/0!	#DIV/0!	9.49966e-05
Q5QNQ6	Osbp2	9091375	0	#DIV/0!	#DIV/0!	0.000395136
Q8CCK0	H2afy2	9090525	2473475	3.6752	1.87782	0.0352621
Q9CRB6	Tppp3	9065150	541325	16.7462	4.06576	1.97717e-05
Q91V64	Isoc1	9050575	916850	9.87138	3.30325	0.000473577
Q8BZZ3	Wwp1	9047500	0	#DIV/0!	#DIV/0!	0.00108837
Q3U7U3	Fbxo7	9019250	0	#DIV/0!	#DIV/0!	0.0303852
Q9CQX5	Cldnd1	8989650	761950	11.7982	3.5605	0.00105716
P18572	Bsg	8977850	1975700	4.54414	2.18401	0.0179512
Q8CGE9	Rgs12	8905975	0	#DIV/0!	#DIV/0!	0.00118625
Q3UH93	Plxnd1	8898800	0	#DIV/0!	#DIV/0!	0.000176598
P61961	Ufm1	8874975	0	#DIV/0!	#DIV/0!	4.82929e-06
Q9WV27	Atp1a4	8813400	897825	9.81639	3.29519	0.000111738
Q3UNZ8	1	8811075	0	#DIV/0!	#DIV/0!	0.0161412
Q9EQ06	Hsd17b11	8804900	2.29395e+06	3.83832	1.94047	0.0117618
Q8BHG2	1	8791400	0	#DIV/0!	#DIV/0!	6.1929e-06
P70429	Evl	8757575	840250	10.4226	3.38164	0.00633599
Q9CWS0	Ddah1	8747000	2814775	3.10753	1.63577	0.00172048
Q6PDN3	Mylk	8722450	2824050	3.08863	1.62697	0.0115293
Q8BJ03	Cox15	8720250	0	#DIV/0!	#DIV/0!	0.012101
Q61024	Asns	8690400	1386325	6.26866	2.64816	0.00806711
Q9D6Y9	Gbe1	8656025	0	#DIV/0!	#DIV/0!	0.000483903
Q8JZK9	Hmgcs1	8653000	967800	8.9409	3.16042	0.00457534
Q9D3A9	Ttyh1	8652875	0	#DIV/0!	#DIV/0!	5.85994e-05
Q9ET30	Tm9sf3	8646275	2350075	3.67915	1.87937	0.00165861
S4R1M9	Osbpl10	8610500	0	#DIV/0!	#DIV/0!	0.00245273
Q99KC8	Vwa5a	8603450	0	#DIV/0!	#DIV/0!	0.00067754
Q80UG5	2020-09-09	8578025	1305915	6.56859	2.71558	5.56041e-05
Q91W86	Vps11	8571150	366038	23.416	4.54943	0.014476
Q61831	Mapk10	8561750	0	#DIV/0!	#DIV/0!	0.00766861
P97467	Pam	8532800	0	#DIV/0!	#DIV/0!	0.00041509
Q9WTQ5	Akap12	8518800	0	#DIV/0!	#DIV/0!	0.000134651
Q9D8W7	Ociad2	8480525	2288500	3.70571	1.88975	0.0073849
Q8CDG3	Vcpip1	8458850	0	#DIV/0!	#DIV/0!	6.864e-06
Q9JIF7	Copb1	8452400	0	#DIV/0!	#DIV/0!	8.68381e-06
Q8BWT5	Dip2a	8435950	0	#DIV/0!	#DIV/0!	6.06987e-07
A2AN08	Ubr4	8413500	1.4735e+06	5.70986	2.51346	0.00730623
Q5HZH7	Slc38a8	8405750	0	#DIV/0!	#DIV/0!	0.0126363
Q9WU78	Pdcd6ip	8404625	610225	13.773	3.78377	0.00988765
P46097	Syt2	8382700	1084825	7.72724	2.94995	0.00230525
Q9QZQ8	H2afy	8370575	0	#DIV/0!	#DIV/0!	0.000391421
Q3TY86	Aifm3	8280700	2107700	3.92878	1.97408	0.00574707
O70589	Cask	8263650	305788	27.0242	4.75618	0.0208984
Q80UJ7	Rab3gap1	8227450	1178225	6.98292	2.80383	0.00397626
Q8R2U0	Seh1l	8217000	1669450	4.92198	2.29924	0.00429663
Q03141	Mark3	8174925	0	#DIV/0!	#DIV/0!	0.000151386
Q02257	Jup	8153425	499400	16.3264	4.02914	0.000100472
O88910	Mpp3	8139600	0	#DIV/0!	#DIV/0!	0.000366968
P62137	Ppp1ca	8138650	2255550	3.60828	1.85131	0.0167329
O35683	Ndufa1	8130475	0	#DIV/0!	#DIV/0!	0.0166996
Q61599	Arhgdib	8118225	0	#DIV/0!	#DIV/0!	7.5277e-06
Q9JIP4	Panx1	8098900	0	#DIV/0!	#DIV/0!	0.00188055
Q8BPQ7	Sgsm1	8096425	1483775	5.45664	2.44801	0.00305402
Q8WTY4	Ciapin1	8069725	0	#DIV/0!	#DIV/0!	0.0146467
Q99NE5	Rims1	8050675	112022	71.8666	6.16725	0.00662173
Q91XD6	Vps36	8018250	167165	47.9661	5.58394	6.15887e-05
P63034	Cyth2	8009925	0	#DIV/0!	#DIV/0!	0.0011477
Q9CR39	Wdr45b	8000525	0	#DIV/0!	#DIV/0!	0.000183046
Q8VDU5	Snrk	7990525	0	#DIV/0!	#DIV/0!	0.00992368
P59764	Dock4	7983175	0	#DIV/0!	#DIV/0!	2.01845e-06
P28738	Kif5c	7981225	2456995	3.24837	1.69972	0.0259194
Q3UH66	Wnk2	7980650	0	#DIV/0!	#DIV/0!	0.0038519
P10605	Ctsb	7957825	2765950	2.87707	1.5246	0.00878796
Q8R3T5	Stxbp6	7925850	0	#DIV/0!	#DIV/0!	0.016399
P61793	Lpar1	7877725	1117825	7.04737	2.81708	0.0414232
Q99K10	Nlgn1	7874625	0	#DIV/0!	#DIV/0!	0.00421972
Q9Z1Z0	Uso1	7867375	883725	8.90251	3.15421	0.00110948
Q8BXR9	Osbpl6	7857900	0	#DIV/0!	#DIV/0!	0.000574542
Q7TMF3	Ndufa12	7851025	2810825	2.79314	1.48189	0.0182192
Q9JIA7	Sphk2	7844900	0	#DIV/0!	#DIV/0!	2.94743e-07
Q91X97	Ncald	7842725	0	#DIV/0!	#DIV/0!	2.14062e-05
P52189	Kcnj4	7836500	736375	10.642	3.4117	0.00033612
Q9DCS9	Ndufb10	7825025	0	#DIV/0!	#DIV/0!	0.000372442
Q3UFS0	Zyg11b	7814375	0	#DIV/0!	#DIV/0!	0.0147568
Q9WVG6	Carm1	7800275	3467375	2.24962	1.16968	0.0128172
Q64455	Ptprj	7793750	0	#DIV/0!	#DIV/0!	0.000894852
Q80Z24	Negr1	7781950	0	#DIV/0!	#DIV/0!	5.85366e-07
Q99KI3	Emc3	7772050	3072075	2.5299	1.33908	0.00163905
Q61625	Grid2	7766300	0	#DIV/0!	#DIV/0!	0.0155415
Q8R1Q8	Dync1li1	7761700	3221775	2.40914	1.26852	0.037451
Q6RKD8	Flrt1	7751325	0	#DIV/0!	#DIV/0!	0.000529743
Q921M3	Sf3b3	7718575	1313675	5.87556	2.55473	0.00534951
Q9CX30	Yif1b	7712300	1937325	3.9809	1.9931	0.00022755
P55937	Golga3	7709300	924125	8.34227	3.06044	0.0292567
Q924Z4	Cers2	7676800	0	#DIV/0!	#DIV/0!	0.0240814
Q8BGQ1	Vipas39	7633400	0	#DIV/0!	#DIV/0!	0.00215268
Q6PB44	Ptpn23	7625225	60682.5	125.658	6.97336	6.17122e-05
Q80WC7	Agfg2	7606050	0	#DIV/0!	#DIV/0!	0.000632989
Q8BHL8	Psmf1	7604500	2491375	3.05233	1.60991	0.0341719
Q8VD04	Gripap1	7604475	0	#DIV/0!	#DIV/0!	0.00471349
P98191	Cds1	7580300	0	#DIV/0!	#DIV/0!	1.56255e-05
P70206	Plxna1	7561450	812275	9.30898	3.21862	0.000277433
Q7TNF0	Doc2a	7510650	0	#DIV/0!	#DIV/0!	0.0146491
Q61527	Erbb4	7502050	0	#DIV/0!	#DIV/0!	1.65607e-08
O08848	Trove2	7498525	0	#DIV/0!	#DIV/0!	0.0131592
P97742	Cpt1a	7384750	0	#DIV/0!	#DIV/0!	2.52714e-06
Q6W8Q3	Pcp4l1	7377475	0	#DIV/0!	#DIV/0!	0.000338126
Q8BWR2	Pithd1	7367725	1708850	4.31151	2.10819	0.0271263
P14869	Rplp0	7362250	3047775	2.41561	1.27239	0.0150764
P32921	Wars	7343050	1138000	6.45259	2.68988	0.0129731
Q9ER00	Stx12	7342575	0	#DIV/0!	#DIV/0!	1.27062e-05
Q810U4	Nrcam	7336850	2305325	3.18257	1.67019	0.0221604
Q8C170	Myo9a	7335700	0	#DIV/0!	#DIV/0!	0.0124267
P70297	Stam	7320750	0	#DIV/0!	#DIV/0!	0.00010108
Q8R146	Apeh	7309075	0	#DIV/0!	#DIV/0!	0.000424025
Q3THK7	Gmps	7304525	486675	15.009	3.90776	1.9472e-05
Q8BTZ7	Gmppb	7300750	595475	12.2604	3.61593	0.000223486
O09126	Sema4d	7295200	0	#DIV/0!	#DIV/0!	0.0170302
Q9CR64	Tmem167a	7293150	495825	14.7091	3.87864	0.00200069
Q5M8N4	Sdr39u1	7283025	0	#DIV/0!	#DIV/0!	5.0125e-05
Q64105	Spr	7273700	409850	17.7472	4.14952	3.02019e-05
Q9WUL7	Arl3	7267100	482100	15.0738	3.91398	1.51322e-05
Q8JZZ7	Adgrl2	7253650	0	#DIV/0!	#DIV/0!	8.33522e-05
Q9QXB9	Drg2	7243250	271375	26.6909	4.73828	0.0140537
Q62165	Dag1	7216800	0	#DIV/0!	#DIV/0!	0.0122495
Q9ERI6	Rdh14	7208925	1346400	5.35422	2.42068	0.01109
Q8C522	Endod1	7193025	0	#DIV/0!	#DIV/0!	5.0454e-05
Q8C7D2	Crbn	7188275	294550	24.4043	4.60906	0.000238148
Q8BVA2	Tmem222	7185600	0	#DIV/0!	#DIV/0!	0.000422463
O54951	Sema6b	7185450	0	#DIV/0!	#DIV/0!	0.000272791
Q7TMY8	Huwe1	7135625	762375	9.35973	3.22647	0.0441706
O35465	Fkbp8	7126100	1095750	6.5034	2.70119	0.010901
Q9JKY5	Hip1r	7093175	538100	13.1819	3.72049	5.54426e-05
Q3UDP0	Wdr41	7081825	0	#DIV/0!	#DIV/0!	0.000369217
Q9Z110	Aldh18a1	7068050	944108	7.48649	2.90429	0.000755477
Q91VC9	Ghitm	7053350	0	#DIV/0!	#DIV/0!	0.0155612
Q91VR7	Map1lc3a	7044700	0	#DIV/0!	#DIV/0!	0.0129052
O35566	Cd151	7038675	0	#DIV/0!	#DIV/0!	0.0342458
Q8BFQ4	Wdr82	7034475	2071700	3.39551	1.76363	0.00894981
Q91VR5	Ddx1	7033175	387250	18.1618	4.18284	0.0223531
Q91XL9	Osbpl1a	7028400	874500	8.03705	3.00667	0.013779
Q7TT37	Ikbkap	7010750	0	#DIV/0!	#DIV/0!	0.0340775
Q8BLR2	Cpne4	7003575	0	#DIV/0!	#DIV/0!	3.85956e-05
Q5SSM3	Arhgap44	6983325	0	#DIV/0!	#DIV/0!	0.00198806
Q9D1D4	Tmed10	6932300	368550	18.8097	4.2334	0.00550422
Q8C180	Frs2	6920050	0	#DIV/0!	#DIV/0!	0.0161132
Q9ERR1	Ndel1	6880700	0	#DIV/0!	#DIV/0!	0.0181891
Q8BYA0	Tbcd	6877375	0	#DIV/0!	#DIV/0!	0.000207595
Q9D3B1	Hacd2	6844400	0	#DIV/0!	#DIV/0!	0.0219286
Q6P4S6	Sik3	6831225	1109850	6.15509	2.62178	0.00300696
Q921L3	Tmco1	6807100	0	#DIV/0!	#DIV/0!	0.00447177
Q6V4S5	Sdk2	6805900	0	#DIV/0!	#DIV/0!	0.0301492
O70251	Eef1b	6793575	2181150	3.11468	1.63908	0.0100488
Q9DC63	Fbxo3	6787125	0	#DIV/0!	#DIV/0!	0.0123621
O08688	Capn5	6766200	0	#DIV/0!	#DIV/0!	2.86884e-05
Q91YH5	Atl3	6725450	0	#DIV/0!	#DIV/0!	0.000683143
P50580	Pa2g4	6724875	3041625	2.21095	1.14467	0.0123523
Q810B6	Ankfy1	6719150	0	#DIV/0!	#DIV/0!	0.00141509
P46735	Myo1b	6714050	277950	24.1556	4.59429	0.0147313
Q62077	Plcg1	6706500	0	#DIV/0!	#DIV/0!	0.000149358
Q9DBC7	Prkar1a	6705750	361375	18.5562	4.21383	0.000679939
Q8CC27	Cacnb2	6702100	0	#DIV/0!	#DIV/0!	0.00249423
Q6PHZ2	Camk2d	6683375	0	#DIV/0!	#DIV/0!	3.5803e-06
Q61701	Elavl4	6669250	1172575	5.6877	2.50784	0.00590445
Q8BXK8	Agap1	6664025	317620	20.9811	4.39102	0.0063006
Q3UMB9	Kiaa1033	6662250	0	#DIV/0!	#DIV/0!	6.00658e-05
P62830	Rpl23	6655900	0	#DIV/0!	#DIV/0!	2.44803e-05
Q8BIK4	Dock9	6655325	0	#DIV/0!	#DIV/0!	0.000560316
Q00PI9	Hnrnpul2	6637575	538100	12.3352	3.62471	5.54759e-05
Q61923	Kcna6	6632925	0	#DIV/0!	#DIV/0!	0.000445849
Q8R307	Vps18	6602925	0	#DIV/0!	#DIV/0!	2.07696e-05
Q6PGL7	Fam21	6585425	0	#DIV/0!	#DIV/0!	2.37634e-05
Q62186	Ssr4	6576225	2881525	2.2822	1.19043	0.00983927
O08586	Pten	6570800	0	#DIV/0!	#DIV/0!	0.0275571
Q8K207	1	6550450	0	#DIV/0!	#DIV/0!	0.0241386
Q3UGY8	Arfgef3	6493800	0	#DIV/0!	#DIV/0!	2.63605e-05
Q6R891	Ppp1r9b	6487125	0	#DIV/0!	#DIV/0!	2.75893e-07
Q5DU25	Iqsec2	6478650	0	#DIV/0!	#DIV/0!	9.03127e-05
Q3TIU4	Pde12	6436825	0	#DIV/0!	#DIV/0!	3.85221e-09
Q78JE5	Fbxo22	6400300	0	#DIV/0!	#DIV/0!	0.000501293
P35505	Fah	6398050	0	#DIV/0!	#DIV/0!	0.000122998
P19246	Nefh	6392850	1371225	4.66215	2.22099	0.0132828
Q9D906	Atg7	6391125	1615925	3.95509	1.98371	0.0133446
Q5NCF2	Trappc1	6384925	0	#DIV/0!	#DIV/0!	0.0146828
Q8VCY8	Plppr2	6379500	353275	18.0582	4.17458	0.000689643
Q8BRK8	Prkaa2	6368000	481750	13.2185	3.72448	0.00478915
E9Q612	Ptpro	6353175	0	#DIV/0!	#DIV/0!	0.0320144
P0C0A3	Chmp6	6349525	632250	10.0427	3.32808	0.0023643
Q3TWN3	Cnnm2	6348550	0	#DIV/0!	#DIV/0!	0.0169211
Q9DAS9	Gng12	6342700	783450	8.09586	3.01718	0.0261846
Q148V7	Kiaa1468	6328775	0	#DIV/0!	#DIV/0!	0.000406033
Q6PA06	Atl2	6301725	0	#DIV/0!	#DIV/0!	1.00688e-07
P67871	Csnk2b	6278350	0	#DIV/0!	#DIV/0!	0.0423635
Q8VCE2	Gpn1	6266025	0	#DIV/0!	#DIV/0!	0.000273402
Q8BZN6	Dock10	6262950	0	#DIV/0!	#DIV/0!	0.00189281
P56387	Dynlt3	6237075	782275	7.973	2.99512	0.0407368
Q9D1M0	Sec13	6221375	310025	20.0673	4.32678	6.45069e-05
Q9EQP2	Ehd4	6206000	0	#DIV/0!	#DIV/0!	0.00611937
Q9CPS6	Hint3	6194650	0	#DIV/0!	#DIV/0!	0.0204092
Q9Z2V5	Hdac6	6192825	0	#DIV/0!	#DIV/0!	5.29571e-07
Q9WVL0	Gstz1	6184850	0	#DIV/0!	#DIV/0!	0.0186506
P30416	Fkbp4	6177325	1878175	3.289	1.71765	0.00607849
Q00612	G6pdx	6175375	2344675	2.63379	1.39714	0.0183788
Q9EPR5	Sorcs2	6174050	252375	24.4638	4.61258	0.00165921
Q9CZ30	Ola1	6168225	0	#DIV/0!	#DIV/0!	0.012398
Q69ZS7	Hbs1l	6147150	0	#DIV/0!	#DIV/0!	0.0136526
Q9EPE9	Atp13a1	6107900	0	#DIV/0!	#DIV/0!	0.0192135
P70207	Plxna2	6102275	0	#DIV/0!	#DIV/0!	0.000411792
P62071	Rras2	6101525	545700	11.1811	3.48299	0.000684745
P62069	Usp46	6099075	481775	12.6596	3.66216	0.0205572
Q64674	Srm	6096650	740575	8.23232	3.0413	0.00195321
Q6P9Q6	Fkbp15	6087000	0	#DIV/0!	#DIV/0!	0.00215675
Q9Z2W0	Dnpep	6081425	0	#DIV/0!	#DIV/0!	0.0035032
Q91V36	Nrbp2	6079425	0	#DIV/0!	#DIV/0!	0.00133672
Q5IRJ6	Slc30a9	6040725	2052300	2.94339	1.55748	0.0193327
Q9CRY7	Gdpd1	6027600	777925	7.7483	2.95388	0.0144933
Q8R4V2	Dusp15	6024400	0	#DIV/0!	#DIV/0!	0.0184635
P35550	Fbl	6002575	886250	6.773	2.7598	0.035844
Q9EP53	Tsc1	5998350	0	#DIV/0!	#DIV/0!	0.00162123
P58137	Acot8	5990775	0	#DIV/0!	#DIV/0!	0.0016589
Q8BGY7	Fam210a	5981500	0	#DIV/0!	#DIV/0!	0.015382
Q80W04	Tmcc2	5944625	0	#DIV/0!	#DIV/0!	0.0206941
Q9CYR6	Pgm3	5932200	249460	23.7802	4.57169	0.00210783
Q9CQM9	Glrx3	5928175	0	#DIV/0!	#DIV/0!	6.32827e-07
O09012	Pex5	5906050	0	#DIV/0!	#DIV/0!	0.000254525
Q8CHK3	Mboat7	5897925	1149125	5.13254	2.35967	0.0481307
Q91YD9	Wasl	5891725	0	#DIV/0!	#DIV/0!	0.0158057
O35215	Ddt	5864425	1379750	4.25035	2.08758	0.0277862
Q8R092	2	5810625	0	#DIV/0!	#DIV/0!	0.000153665
Q3UYC0	Ppm1h	5794925	0	#DIV/0!	#DIV/0!	0.0250207
Q9JLN9	Mtor	5784100	0	#DIV/0!	#DIV/0!	1.44607e-06
Q61206	Pafah1b2	5781850	0	#DIV/0!	#DIV/0!	0.000764627
Q9CZX0	Elp3	5769650	0	#DIV/0!	#DIV/0!	0.0423965
Q9Z2E9	Bscl2	5739900	396550	14.4746	3.85545	0.0481744
Q8BZW8	Nhlrc2	5687700	0	#DIV/0!	#DIV/0!	0.00043841
Q6IFT4	Arhgap20	5681750	0	#DIV/0!	#DIV/0!	0.0243344
Q80TY0	Fnbp1	5678775	0	#DIV/0!	#DIV/0!	0.030219
Q9CXR1	Dhrs7	5670325	0	#DIV/0!	#DIV/0!	3.23904e-05
Q9Z2D1	Mtmr2	5667325	0	#DIV/0!	#DIV/0!	2.1638e-06
Q8BLJ3	Plcxd3	5660300	0	#DIV/0!	#DIV/0!	0.0002168
A2A432	Cul4b	5630825	0	#DIV/0!	#DIV/0!	0.00396929
O35075	Dscr3	5624475	0	#DIV/0!	#DIV/0!	0.000879311
Q9Z1D1	Eif3g	5623700	1017200	5.52861	2.46692	0.0365877
P59016	Vps33b	5615850	0	#DIV/0!	#DIV/0!	0.0196634
Q7TQG1	Plekha6	5608625	0	#DIV/0!	#DIV/0!	0.0462864
A2AHG0	Lzts3	5576450	0	#DIV/0!	#DIV/0!	0.000135946
Q68EF6	Begain	5560200	0	#DIV/0!	#DIV/0!	0.000921547
Q9ET43	Cldn12	5540625	0	#DIV/0!	#DIV/0!	0.00181119
Q9ESV0	Ddx24	5536400	0	#DIV/0!	#DIV/0!	0.0402555
Q9JHQ5	Lztfl1	5514600	0	#DIV/0!	#DIV/0!	0.0249403
Q66GT5	Ptpmt1	5498950	753175	7.30103	2.8681	0.00136839
Q9JMA1	Usp14	5490125	897725	6.1156	2.61249	0.00399259
P48542	Kcnj6	5485325	0	#DIV/0!	#DIV/0!	0.00242572
Q9Z0E6	Gbp2	5485100	0	#DIV/0!	#DIV/0!	0.009762
P08003	Pdia4	5479725	0	#DIV/0!	#DIV/0!	0.000168684
A2AP18	Plch2	5479050	0	#DIV/0!	#DIV/0!	0.00715515
Q6P9R2	Oxsr1	5476375	0	#DIV/0!	#DIV/0!	1.19512e-06
P63094	Gnas	5435800	769375	7.06522	2.82073	0.0405152
Q9QXS6	Dbn1	5427050	0	#DIV/0!	#DIV/0!	0.000283209
O35239	Ptpn9	5424175	542000	10.0077	3.32304	0.00159358
Q9JII6	Akr1a1	5414300	665550	8.13508	3.02416	0.00773721
Q9ES28	Arhgef7	5407150	0	#DIV/0!	#DIV/0!	0.000342888
Q60714	Slc27a1	5396525	0	#DIV/0!	#DIV/0!	0.000855775
P27601	Gna13	5393950	0	#DIV/0!	#DIV/0!	6.25519e-06
P14824	Anxa6	5388100	1143200	4.71317	2.2367	0.0231077
Q8BXV2	Bri3bp	5388050	757475	7.11317	2.83049	0.000669459
B2RQC6	Cad	5364275	0	#DIV/0!	#DIV/0!	0.00924705
Q8BK67	Rcc2	5338600	646722	8.25485	3.04524	0.000444045
P29341	Pabpc1	5333300	0	#DIV/0!	#DIV/0!	7.54379e-05
P52795	Efnb1	5323750	0	#DIV/0!	#DIV/0!	0.0214534
Q52KF3	Spire1	5322475	0	#DIV/0!	#DIV/0!	0.0125518
Q6P4T2	Snrnp200	5309250	561275	9.45927	3.24173	0.000184622
Q9DBS1	Tmem43	5299475	0	#DIV/0!	#DIV/0!	0.00575362
Q3UIU2	Ndufb6	5293250	771550	6.86054	2.77832	0.0350054
Q8CHX7	Rftn2	5258125	664325	7.91499	2.98459	0.0266899
Q5U3K5	Rabl6	5255300	0	#DIV/0!	#DIV/0!	3.07611e-05
Q61838	Pzp	5254975	0	#DIV/0!	#DIV/0!	0.0143129
Q9JM96	Cdc42ep4	5252925	0	#DIV/0!	#DIV/0!	0.00174282
Q9QUH0	Glrx	5241500	0	#DIV/0!	#DIV/0!	0.000310273
Q8BG16	Slc6a15	5221175	0	#DIV/0!	#DIV/0!	1.65835e-05
Q8BQZ4	Ralgapb	5204675	0	#DIV/0!	#DIV/0!	0.0169471
Q3UJB9	Edc4	5192975	0	#DIV/0!	#DIV/0!	1.2367e-06
Q6NZJ6	Eif4g1	5156750	493250	10.4546	3.38607	0.000598253
Q640M6	Gdpd5	5153300	619150	8.32319	3.05714	0.00117889
Q9D938	Tmem160	5150475	0	#DIV/0!	#DIV/0!	0.0186656
P62305	Snrpe	5133875	0	#DIV/0!	#DIV/0!	1.12278e-06
P15209	Ntrk2	5121225	0	#DIV/0!	#DIV/0!	0.000940561
O88455	Dhcr7	5120950	0	#DIV/0!	#DIV/0!	6.66802e-05
Q9Z2A5	Ate1	5119075	0	#DIV/0!	#DIV/0!	6.96346e-05
Q69ZX8	Ablim3	5080800	0	#DIV/0!	#DIV/0!	0.00367164
Q61140	Bcar1	5062075	0	#DIV/0!	#DIV/0!	0.0148031
Q99KK7	Dpp3	5057150	0	#DIV/0!	#DIV/0!	0.00137608
Q9Z0H4	Celf2	5044025	1961925	2.57096	1.36231	0.02177
Q78IK4	Apool	5024100	0	#DIV/0!	#DIV/0!	4.53286e-05
Q91Y02	Pcdhb18	5019775	0	#DIV/0!	#DIV/0!	0.000432633
P49722	Psma2	5016000	0	#DIV/0!	#DIV/0!	5.76738e-05
O35382	Exoc4	5003250	1211725	4.12903	2.0458	0.00942301
Q9JLC8	Sacs	4975625	0	#DIV/0!	#DIV/0!	0.0145
Q8VDJ3	Hdlbp	4967775	0	#DIV/0!	#DIV/0!	7.13415e-05
Q9JME7	Trappc2l	4954975	0	#DIV/0!	#DIV/0!	1.38207e-05
Q91ZH7	Abhd3	4952175	0	#DIV/0!	#DIV/0!	0.0192392
Q8BZA9	Tigar	4926400	0	#DIV/0!	#DIV/0!	1.69061e-08
Q8K353	Cystm1	4917450	854175	5.75696	2.52531	0.0395087
Q91YE6	Ipo9	4910875	0	#DIV/0!	#DIV/0!	2.23761e-05
Q9QXG4	Acss2	4888525	0	#DIV/0!	#DIV/0!	0.00034733
Q8BLK9	Rps6kc1	4888375	0	#DIV/0!	#DIV/0!	0.000390141
P47740	Aldh3a2	4886150	0	#DIV/0!	#DIV/0!	0.0134019
O89032	Sh3pxd2a	4880650	0	#DIV/0!	#DIV/0!	0.0134921
P59279	Rab2b	4876550	0	#DIV/0!	#DIV/0!	0.0172517
Q8K3W0	Bre	4813675	0	#DIV/0!	#DIV/0!	0.0201244
P68037	Ube2l3	4792700	0	#DIV/0!	#DIV/0!	0.000275834
P97492	Rgs14	4789775	0	#DIV/0!	#DIV/0!	1.7368e-05
Q3UEB3	Puf60	4788825	0	#DIV/0!	#DIV/0!	0.0181141
Q64362	Aktip	4771125	0	#DIV/0!	#DIV/0!	0.0209375
Q922R1	1	4769425	296775	16.0708	4.00637	0.00360902
G3X9K3	Arfgef1	4750150	0	#DIV/0!	#DIV/0!	1.14501e-05
Q8CI51	Pdlim5	4740950	0	#DIV/0!	#DIV/0!	0.0145957
Q9D1A2	Cndp2	4737325	0	#DIV/0!	#DIV/0!	0.0458428
Q8BTY2	Slc4a7	4735150	0	#DIV/0!	#DIV/0!	4.02232e-07
Q7TSH2	Phkb	4713325	0	#DIV/0!	#DIV/0!	4.02729e-05
Q6PFX8	Rimkla	4702125	0	#DIV/0!	#DIV/0!	0.000244639
Q80YV4	Pank4	4681550	0	#DIV/0!	#DIV/0!	0.00019072
Q62095	Ddx3y	4678975	647075	7.23096	2.85419	0.0393492
Q9JHW2	Nit2	4664325	948525	4.91745	2.29791	0.0057148
P49070	Camlg	4633425	0	#DIV/0!	#DIV/0!	0.0174804
Q5SVL6	Rap1gap2	4628550	0	#DIV/0!	#DIV/0!	6.23221e-05
Q91WG7	Dgkg	4627775	0	#DIV/0!	#DIV/0!	0.000432834
Q99KE3	Dok4	4622600	0	#DIV/0!	#DIV/0!	0.000332279
Q91VC3	Eif4a3	4609725	0	#DIV/0!	#DIV/0!	0.00016393
P62317	Snrpd2	4604925	0	#DIV/0!	#DIV/0!	0.000106495
Q9D898	Arpc5l	4595000	986925	4.65588	2.21905	0.00101978
Q9D892	Itpa	4592225	0	#DIV/0!	#DIV/0!	0.0191268
Q80UP8	Slc20a2	4570600	0	#DIV/0!	#DIV/0!	0.0125414
Q8VBX6	Mpdz	4569500	0	#DIV/0!	#DIV/0!	0.00684535
Q8CFE6	Slc38a2	4555050	0	#DIV/0!	#DIV/0!	0.0164312
Q8K1A6	Cc2d1a	4548975	0	#DIV/0!	#DIV/0!	0.0103831
Q9DC50	Crot	4541675	0	#DIV/0!	#DIV/0!	0.0152013
P70236	Map2k6	4532725	659875	6.86907	2.78011	0.0324955
Q61120	Shc3	4515450	0	#DIV/0!	#DIV/0!	0.013365
P62858	Rps28	4499550	0	#DIV/0!	#DIV/0!	4.86965e-06
O89106	Fhit	4498675	0	#DIV/0!	#DIV/0!	0.00247647
Q3UVK0	Ermp1	4489275	0	#DIV/0!	#DIV/0!	0.0146896
Q80T23	Sytl5	4481525	0	#DIV/0!	#DIV/0!	0.00948635
Q9JKB1	Uchl3	4461475	0	#DIV/0!	#DIV/0!	0.000233607
Q99MR3	Slc12a9	4449150	0	#DIV/0!	#DIV/0!	0.00236323
Q91W34	1	4440175	0	#DIV/0!	#DIV/0!	0.00045505
Q6PAR5	Gapvd1	4429175	0	#DIV/0!	#DIV/0!	6.59406e-05
P52800	Efnb2	4424700	0	#DIV/0!	#DIV/0!	8.39086e-05
A2AAE1	Kiaa1109	4421050	0	#DIV/0!	#DIV/0!	0.000551805
P70698	Ctps1	4417175	0	#DIV/0!	#DIV/0!	0.0174534
Q8C008	Dzank1	4378450	0	#DIV/0!	#DIV/0!	3.32755e-05
Q9D4H1	Exoc2	4326725	0	#DIV/0!	#DIV/0!	8.4329e-06
Q8C0Y0	Ppp4r4	4318100	0	#DIV/0!	#DIV/0!	2.33747e-05
Q9DAK9	Phpt1	4302625	360000	11.9517	3.57915	0.0010485
P98203	Arvcf	4248075	0	#DIV/0!	#DIV/0!	0.000289066
Q8BPU7	Elmo1	4228575	0	#DIV/0!	#DIV/0!	0.00448295
Q8K3F6	Kcnq3	4222625	0	#DIV/0!	#DIV/0!	0.000327721
Q920M7	Syt17	4219375	0	#DIV/0!	#DIV/0!	0.000410902
Q9Z1F9	Uba2	4216750	627728	6.71748	2.74792	0.0363628
Q8C0Q9	Rapgef5	4216250	0	#DIV/0!	#DIV/0!	0.000667205
Q8BWY3	Etf1	4169400	461325	9.03788	3.17598	0.00230762
Q6PF93	Pik3c3	4165125	0	#DIV/0!	#DIV/0!	9.05291e-07
Q64676	Ugt8	4164200	0	#DIV/0!	#DIV/0!	0.000494151
P85094	Isoc2a	4157750	0	#DIV/0!	#DIV/0!	0.00261177
O09117	Sypl1	4148900	0	#DIV/0!	#DIV/0!	0.0161301
Q99MK8	Adrbk1	4146775	445925	9.29927	3.21712	0.00815721
P63028	Tpt1	4123275	0	#DIV/0!	#DIV/0!	4.93154e-05
Q91WG4	Elp2	4122675	0	#DIV/0!	#DIV/0!	0.0233395
Q923S9	Rab30	4115400	0	#DIV/0!	#DIV/0!	0.0186079
Q80TM9	Nisch	4100050	0	#DIV/0!	#DIV/0!	0.000231375
Q04736	Yes1	4099150	0	#DIV/0!	#DIV/0!	0.0211557
Q6DFY8	Brinp2	4080075	0	#DIV/0!	#DIV/0!	0.000156765
O70507	Hcn4	4073175	0	#DIV/0!	#DIV/0!	0.00387653
Q6IMP4	Panx2	4054425	0	#DIV/0!	#DIV/0!	3.53876e-06
Q8R2V5	Adap2	4051675	0	#DIV/0!	#DIV/0!	1.50631e-06
P70168	Kpnb1	4039675	0	#DIV/0!	#DIV/0!	6.29743e-08
Q3UTJ2	Sorbs2	4034550	0	#DIV/0!	#DIV/0!	7.24334e-09
P59759	Mkl2	4032625	0	#DIV/0!	#DIV/0!	0.0173769
Q3UX10	Tubal3	4015050	0	#DIV/0!	#DIV/0!	0.00439169
Q3UHG7	Lchn	4000575	0	#DIV/0!	#DIV/0!	1.09016e-05
Q9ERN0	Scamp2	3986750	0	#DIV/0!	#DIV/0!	0.000324731
P51906	Slc1a1	3978200	0	#DIV/0!	#DIV/0!	0.000362976
Q8VEH5	Epm2aip1	3955450	0	#DIV/0!	#DIV/0!	0.0124745
Q62178	Sema4a	3950100	0	#DIV/0!	#DIV/0!	1.04124e-05
Q69ZU6	Thsd7a	3944950	0	#DIV/0!	#DIV/0!	0.0184055
P52479	Usp10	3937100	0	#DIV/0!	#DIV/0!	0.00114567
Q9QUR7	Pin1	3923275	0	#DIV/0!	#DIV/0!	0.00103788
Q6ZQ08	Cnot1	3908150	0	#DIV/0!	#DIV/0!	0.019111
Q8R3Q2	Ppp6r2	3907950	0	#DIV/0!	#DIV/0!	0.000599567
Q8C1Y8	Ccz1	3906975	0	#DIV/0!	#DIV/0!	0.0355752
A2RSJ4	Uhrf1bp1l	3867525	0	#DIV/0!	#DIV/0!	0.0134869
Q6I6G8	Hecw2	3850450	487525	7.89795	2.98148	0.0319227
Q922R8	Pdia6	3839375	0	#DIV/0!	#DIV/0!	8.66694e-05
Q80TA6	Mtmr12	3817700	0	#DIV/0!	#DIV/0!	0.00048473
Q9R1P3	Psmb2	3774850	484900	7.7848	2.96066	0.0159505
O35900	Lsm2	3771775	0	#DIV/0!	#DIV/0!	0.0157758
Q8C0D5	Eftud1	3768650	0	#DIV/0!	#DIV/0!	0.0176162
Q6PB70	Ano8	3747200	0	#DIV/0!	#DIV/0!	0.0386028
Q925E7	Ppp2r2d	3716900	1346075	2.76129	1.46534	0.0334248
P55144	Tyro3	3697075	0	#DIV/0!	#DIV/0!	0.0167879
Q3U7R1	Esyt1	3686025	0	#DIV/0!	#DIV/0!	0.000335829
Q6ZQ82	Arhgap26	3685450	0	#DIV/0!	#DIV/0!	0.000159629
Q8VIJ6	Sfpq	3684200	622375	5.91958	2.5655	0.0015366
Q99LI8	Hgs	3676950	0	#DIV/0!	#DIV/0!	0.00159926
Q9JKK1	Stx6	3640875	179978	20.2296	4.3384	0.0200908
Q9EPB7	Gpr88	3638375	0	#DIV/0!	#DIV/0!	0.0203179
Q99J47	Dhrs7b	3635175	363300	10.006	3.32279	0.00182594
Q3TIX9	Usp39	3625575	0	#DIV/0!	#DIV/0!	0.0165045
Q921H8	Acaa1a	3616150	0	#DIV/0!	#DIV/0!	1.28762e-05
Q8C0L9	Gpcpd1	3613925	0	#DIV/0!	#DIV/0!	0.0254346
Q8K2Y9	Ccm2	3606225	0	#DIV/0!	#DIV/0!	0.0180857
Q8CDA1	Inpp5f	3602000	0	#DIV/0!	#DIV/0!	0.0137835
Q61234	Snta1	3597250	0	#DIV/0!	#DIV/0!	1.77733e-06
Q5SP85	Ccdc85a	3582350	0	#DIV/0!	#DIV/0!	0.0162992
P18581	Slc7a2	3577700	0	#DIV/0!	#DIV/0!	8.80386e-05
Q9CPX6	Atg3	3567725	0	#DIV/0!	#DIV/0!	0.026486
P15379	Cd44	3564525	0	#DIV/0!	#DIV/0!	3.57465e-05
Q9JL26	Fmnl1	3562525	0	#DIV/0!	#DIV/0!	0.000266556
Q8K1X1	Wdr11	3542275	0	#DIV/0!	#DIV/0!	9.14328e-08
Q62074	Prkci	3536925	0	#DIV/0!	#DIV/0!	0.0193488
Q9JMK2	Csnk1e	3517800	0	#DIV/0!	#DIV/0!	0.0221541
Q61335	Bcap31	3502250	305975	11.4462	3.5168	0.026074
Q7TSH8	Tmem94	3501800	0	#DIV/0!	#DIV/0!	1.91821e-08
P54754	Ephb3	3494025	257250	13.5822	3.76365	0.00282352
O08810	Eftud2	3485400	0	#DIV/0!	#DIV/0!	7.64315e-06
Q71RI9	Ccbl2	3477150	0	#DIV/0!	#DIV/0!	0.0122939
Q9WTK7	Stk11	3430400	0	#DIV/0!	#DIV/0!	0.0149838
P28650	Adssl1	3420350	0	#DIV/0!	#DIV/0!	0.0174445
Q8BM13	Olfm2	3413300	249452	13.6832	3.77433	0.0236576
Q810B9	Slitrk3	3403750	0	#DIV/0!	#DIV/0!	0.0246235
P24288	Bcat1	3375400	0	#DIV/0!	#DIV/0!	2.10323e-07
Q9D1K2	Atp6v1f	3360425	0	#DIV/0!	#DIV/0!	0.0196515
Q8VDD5	Myh9	3339750	0	#DIV/0!	#DIV/0!	0.0133
Q78PG9	Ccdc25	3326175	0	#DIV/0!	#DIV/0!	0.0128656
Q60770	Stxbp3	3316850	228678	14.5045	3.85843	0.0294256
E9Q8I9	Fry	3252075	428975	7.58104	2.9224	0.0063348
Q8CH72	Trim32	3233100	0	#DIV/0!	#DIV/0!	0.000225303
Q3ULB5	Pak6	3191800	0	#DIV/0!	#DIV/0!	0.00043312
Q0P5W1	Vps8	3182700	0	#DIV/0!	#DIV/0!	0.00116216
Q9JKV1	Adrm1	3179325	0	#DIV/0!	#DIV/0!	0.000263065
Q8R1F1	Fam129b	3172775	0	#DIV/0!	#DIV/0!	0.012963
Q9JJV4	Cacng4	3130425	0	#DIV/0!	#DIV/0!	0.021271
P48036	Anxa5	3102675	0	#DIV/0!	#DIV/0!	0.000288692
Q99J56	Derl1	3089425	0	#DIV/0!	#DIV/0!	0.0169402
Q3USB7	Plcl1	3088900	0	#DIV/0!	#DIV/0!	0.000321728
Q99KP3	Cryl1	3085950	0	#DIV/0!	#DIV/0!	0.0160952
P46737	Brcc3	3079125	0	#DIV/0!	#DIV/0!	0.0143872
Q9Z1L5	Cacna2d3	3076575	0	#DIV/0!	#DIV/0!	0.000296861
Q8CI75	Dis3l2	3074950	0	#DIV/0!	#DIV/0!	1.23594e-06
Q9DCM2	Gstk1	3074100	0	#DIV/0!	#DIV/0!	1.84287e-06
Q14BB9	Map6d1	3064100	0	#DIV/0!	#DIV/0!	0.0164494
P61620	Sec61a1	3044100	0	#DIV/0!	#DIV/0!	0.000228121
D3Z7H4	Gsg1l	3039800	0	#DIV/0!	#DIV/0!	0.0128695
Q8K377	Lrrtm1	3038625	0	#DIV/0!	#DIV/0!	0.030571
P27545	Cers1	3025175	0	#DIV/0!	#DIV/0!	0.000190468
Q91VW3	Sh3bgrl3	3020700	0	#DIV/0!	#DIV/0!	0.000232482
Q9JLJ2	Aldh9a1	3015875	0	#DIV/0!	#DIV/0!	0.0196443
Q3USH1	Fam196a	2979050	0	#DIV/0!	#DIV/0!	0.034288
Q6KAU4	Mvb12b	2974075	0	#DIV/0!	#DIV/0!	0.0170409
Q9R0N5	Syt5	2967125	352200	8.42455	3.0746	0.00188281
P70245	Ebp	2964850	0	#DIV/0!	#DIV/0!	0.0213136
Q7TMS5	Abcg2	2953525	0	#DIV/0!	#DIV/0!	4.72839e-06
A2A8Z1	Osbpl9	2941175	0	#DIV/0!	#DIV/0!	0.0455995
Q9WUA2	Farsb	2932625	0	#DIV/0!	#DIV/0!	1.60488e-06
Q99JN2	Klhl22	2927325	0	#DIV/0!	#DIV/0!	0.000262043
Q8C4Q6	Aida	2911650	0	#DIV/0!	#DIV/0!	2.34195e-05
O70378	Emc8	2891150	0	#DIV/0!	#DIV/0!	0.0293735
Q3TPX4	Exoc5	2882650	0	#DIV/0!	#DIV/0!	0.0130327
Q91Z67	Srgap2	2876550	0	#DIV/0!	#DIV/0!	0.0116275
Q6PGC1	Dhx29	2868725	0	#DIV/0!	#DIV/0!	0.0169225
Q62059	Vcan	2866575	0	#DIV/0!	#DIV/0!	0.0170614
Q9JJ43	Rbfox1	2846000	0	#DIV/0!	#DIV/0!	0.0302841
Q8BHW2	Oscp1	2816300	0	#DIV/0!	#DIV/0!	0.0277279
Q5SSH7	Zzef1	2794425	393950	7.09335	2.82647	0.00165412
Q08274	Dmwd	2792700	0	#DIV/0!	#DIV/0!	0.0129207
O88705	Hcn3	2791600	0	#DIV/0!	#DIV/0!	0.000794613
P97813	Pld2	2783400	0	#DIV/0!	#DIV/0!	0.000122358
Q69Z38	Peak1	2783300	0	#DIV/0!	#DIV/0!	0.0222004
Q02956	Prkcz	2775525	0	#DIV/0!	#DIV/0!	0.00384549
Q9JJU8	Sh3bgrl	2774025	0	#DIV/0!	#DIV/0!	2.02302e-06
O35099	Map3k5	2747125	274475	10.0087	3.32318	0.00578699
Q8K358	Pigu	2729075	397525	6.86517	2.77929	0.0288864
Q8BMI3	Gga3	2709700	0	#DIV/0!	#DIV/0!	0.0240343
P70333	Hnrnph2	2701150	0	#DIV/0!	#DIV/0!	0.00570182
Q9QZ73	Dcun1d1	2686475	0	#DIV/0!	#DIV/0!	0.0141891
Q9EQZ7	Rims2	2668850	0	#DIV/0!	#DIV/0!	0.0155965
Q9D0M1	Prpsap1	2653225	0	#DIV/0!	#DIV/0!	0.000675166
Q9JKZ2	Slc5a3	2620250	0	#DIV/0!	#DIV/0!	3.473e-08
P61963	Dcaf7	2610700	0	#DIV/0!	#DIV/0!	0.000875551
Q4VAA2	Cdv3	2604875	0	#DIV/0!	#DIV/0!	0.0139139
Q8VH51	Rbm39	2602650	0	#DIV/0!	#DIV/0!	0.0108949
Q9D8W5	Psmd12	2597250	0	#DIV/0!	#DIV/0!	0.0178995
P17225	Ptbp1	2591350	0	#DIV/0!	#DIV/0!	0.017107
Q9Z2C4	Mtmr1	2582475	0	#DIV/0!	#DIV/0!	0.0149796
Q9QZE5	Copg1	2552675	0	#DIV/0!	#DIV/0!	0.0303574
P97825	Hn1	2530850	0	#DIV/0!	#DIV/0!	0.031849
Q80Y81	Elac2	2523425	0	#DIV/0!	#DIV/0!	6.09343e-05
Q64343	Abcg1	2509000	0	#DIV/0!	#DIV/0!	0.000141181
Q9D6I9	Lurap1	2495775	0	#DIV/0!	#DIV/0!	0.00479891
Q9CWR0	Arhgef25	2481025	0	#DIV/0!	#DIV/0!	0.0148343
P83093	Stim2	2461775	0	#DIV/0!	#DIV/0!	4.22926e-05
Q8K2T1	Nmral1	2456675	0	#DIV/0!	#DIV/0!	0.0148468
Q3TEA8	Hp1bp3	2432475	0	#DIV/0!	#DIV/0!	0.0219094
Q8K1B8	Fermt3	2424975	0	#DIV/0!	#DIV/0!	0.0270849
P12023	App	2413425	0	#DIV/0!	#DIV/0!	0.0436136
Q9CYN2	Spcs2	2406200	0	#DIV/0!	#DIV/0!	0.0139825
Q9D0K1	Pex13	2401875	0	#DIV/0!	#DIV/0!	0.0200002
Q9R1J0	Nsdhl	2358100	0	#DIV/0!	#DIV/0!	0.0207362
P57780	Actn4	2357225	0	#DIV/0!	#DIV/0!	0.0129018
Q80U57	Rims3	2357000	0	#DIV/0!	#DIV/0!	0.0298846
Q5DU31	Ipcef1	2354225	0	#DIV/0!	#DIV/0!	9.82283e-05
P09055	Itgb1	2352650	0	#DIV/0!	#DIV/0!	0.0132254
Q80ZI6	Lrsam1	2336650	0	#DIV/0!	#DIV/0!	0.00158979
P28184	Mt3	2333850	0	#DIV/0!	#DIV/0!	5.73112e-05
Q9JHW4	Eefsec	2312275	325925	7.0945	2.8267	0.000842991
O08644	Ephb6	2311825	0	#DIV/0!	#DIV/0!	0.0158548
P31750	Akt1	2293375	0	#DIV/0!	#DIV/0!	0.0155573
Q6RI63	Fam120b	2288075	0	#DIV/0!	#DIV/0!	0.0141006
Q8VHK9	Dhx36	2280625	0	#DIV/0!	#DIV/0!	0.00360101
Q9D8B6	Fam210b	2280000	0	#DIV/0!	#DIV/0!	0.015428
P20152	Vim	2273750	0	#DIV/0!	#DIV/0!	0.0288206
Q6EDY6	Lrrc16a	2248000	0	#DIV/0!	#DIV/0!	0.0145596
Q61743	Kcnj11	2231425	0	#DIV/0!	#DIV/0!	8.67722e-05
P59823	Il1rapl1	2223250	0	#DIV/0!	#DIV/0!	0.000182623
Q9EQQ9	Mgea5	2214675	0	#DIV/0!	#DIV/0!	0.000970496
P51855	Gss	2203700	0	#DIV/0!	#DIV/0!	0.0199433
Q8K3G9	Appl2	2.19921e+06	0	#DIV/0!	#DIV/0!	0.00740409
Q571K4	Tab3	2194225	0	#DIV/0!	#DIV/0!	0.000623241
Q8BM72	Hspa13	2189125	0	#DIV/0!	#DIV/0!	0.0291921
Q8VHE0	Sec63	2186900	0	#DIV/0!	#DIV/0!	0.0134597
Q8CI71	Vps50	2179600	0	#DIV/0!	#DIV/0!	0.0173129
A2A8L5	Ptprf	2167150	0	#DIV/0!	#DIV/0!	0.0132266
Q91V57	Chn1	2146300	0	#DIV/0!	#DIV/0!	0.0387633
Q60610	Tiam1	2141000	0	#DIV/0!	#DIV/0!	0.0144387
Q91X56	S1pr5	2094650	0	#DIV/0!	#DIV/0!	0.0174233
O09114	Ptgds	2087500	0	#DIV/0!	#DIV/0!	0.0418311
Q76HP3	Tmem132d	2080550	0	#DIV/0!	#DIV/0!	0.0201714
Q9DB72	Btbd17	2053800	0	#DIV/0!	#DIV/0!	0.000200776
Q60737	Csnk2a1	2047100	0	#DIV/0!	#DIV/0!	0.0215232
Q9DBL7	Coasy	2032775	0	#DIV/0!	#DIV/0!	0.000278475
Q8VE88	Fam114a2	2016200	0	#DIV/0!	#DIV/0!	0.0270855
Q8BG32	Psmd11	2012850	0	#DIV/0!	#DIV/0!	0.000451951
Q8VI59	Pcnxl3	2000575	0	#DIV/0!	#DIV/0!	3.22487e-08
Q5DU57	Spata13	1971775	0	#DIV/0!	#DIV/0!	0.0296214
Q07076	Anxa7	1929050	0	#DIV/0!	#DIV/0!	0.0268176
Q8BPM2	Map4k5	1924550	0	#DIV/0!	#DIV/0!	0.0397041
O88746	Tom1	1923700	0	#DIV/0!	#DIV/0!	0.0186278
Q91XU3	Pip4k2c	1906400	0	#DIV/0!	#DIV/0!	0.0214532
Q9CR60	Golt1b	1902625	0	#DIV/0!	#DIV/0!	1.16129e-07
O08532	Cacna2d1	1892050	0	#DIV/0!	#DIV/0!	0.0180108
Q8C1E7	Tmem120a	1856775	0	#DIV/0!	#DIV/0!	0.0176564
O88738	Birc6	1837500	0	#DIV/0!	#DIV/0!	0.0217269
Q6S5J6	Krit1	1814475	0	#DIV/0!	#DIV/0!	0.0126225
Q8R1A4	Dock7	1802950	0	#DIV/0!	#DIV/0!	0.0123189
O35969	Gamt	1796100	0	#DIV/0!	#DIV/0!	0.0159335
Q3UGP8	Alg10b	1778775	0	#DIV/0!	#DIV/0!	0.0126857
Q8R1F6	Hid1	1773825	0	#DIV/0!	#DIV/0!	0.0127156
Q62318	Trim28	1752425	0	#DIV/0!	#DIV/0!	0.0125777
Q8BXN9	Tmem87a	1.74826e+06	0	#DIV/0!	#DIV/0!	0.0398619
P07147	Tyrp1	1743675	0	#DIV/0!	#DIV/0!	0.0122754
P98084	Apba2	1733925	0	#DIV/0!	#DIV/0!	0.0210799
Q9WU60	Atrn	1725800	0	#DIV/0!	#DIV/0!	0.0297955
Q8BGX0	Trim23	1.72034e+06	428150	4.01807	2.0065	0.0308094
P01027	C3	1719025	0	#DIV/0!	#DIV/0!	0.0149966
Q8VE37	Rcc1	1718175	0	#DIV/0!	#DIV/0!	0.0152936
P32233	Drg1	1697500	0	#DIV/0!	#DIV/0!	0.0120937
Q9EPL9	Acox3	1679650	0	#DIV/0!	#DIV/0!	0.000185734
Q9ERT9	Ppp1r1a	1662425	0	#DIV/0!	#DIV/0!	0.0276566
Q3UVC0	Ksr2	1661000	0	#DIV/0!	#DIV/0!	0.0181843
Q9QXW9	Slc7a8	1654150	0	#DIV/0!	#DIV/0!	0.0159727
Q8VCM8	Ncln	1636000	0	#DIV/0!	#DIV/0!	0.0156335
Q8K0T7	Unc13c	1628295	0	#DIV/0!	#DIV/0!	0.000388597
Q8BGR2	Lrrc8d	1600200	0	#DIV/0!	#DIV/0!	0.0130765
Q5XJV6	Lmtk3	1591725	0	#DIV/0!	#DIV/0!	4.19032e-05
Q9WTS6	Tenm3	1.57617e+06	0	#DIV/0!	#DIV/0!	0.00281436
Q8CFI0	Nedd4l	1575750	0	#DIV/0!	#DIV/0!	0.0171187
Q62132	Ptprr	1568750	0	#DIV/0!	#DIV/0!	0.0138874
Q9D8V7	Sec11c	1567600	0	#DIV/0!	#DIV/0!	0.0347093
Q09LZ8	Agbl4	1567525	0	#DIV/0!	#DIV/0!	0.0243195
Q8R071	Itpka	1540100	0	#DIV/0!	#DIV/0!	0.0122655
Q9R0M0	Celsr2	1476250	0	#DIV/0!	#DIV/0!	0.0123364
B1AZA5	Tmem245	1469150	0	#DIV/0!	#DIV/0!	0.0124514
Q8BGU2	Cbln2	1466125	0	#DIV/0!	#DIV/0!	0.0133714
Q8BQU6	Gjc2	1457175	0	#DIV/0!	#DIV/0!	0.0123402
Q5KU39	Vps41	1362450	0	#DIV/0!	#DIV/0!	0.0140397
Q811U4	Mfn1	1350600	0	#DIV/0!	#DIV/0!	0.0142937
Q01338	Adra2a	1326175	0	#DIV/0!	#DIV/0!	0.0122674
Q6DIC0	Smarca2	1323850	0	#DIV/0!	#DIV/0!	0.0160484
P55065	Pltp	1204145	0	#DIV/0!	#DIV/0!	0.0292668
Q8C739	Fam110b	1166525	0	#DIV/0!	#DIV/0!	0.0151796
Q8C052	Map1s	1.082e+06	0	#DIV/0!	#DIV/0!	0.0221117
Q810J8	Zfyve1	1077100	0	#DIV/0!	#DIV/0!	0.0126491
P42232	Stat5b	1.07412e+06	0	#DIV/0!	#DIV/0!	0.0196487
Q8R4G0	Ntng1	1.04908e+06	0	#DIV/0!	#DIV/0!	0.0211342
Q8K2C8	Gpat4	1047800	0	#DIV/0!	#DIV/0!	0.0131197
Q69ZI1	Sh3rf1	1024025	0	#DIV/0!	#DIV/0!	0.0123153
P02468	Lamc1	632642	0	#DIV/0!	#DIV/0!	0.0137656

## Sheet: Astro BioID2 significant
Uniprot ID	Gene ID	BioID2 average	GFP average	Ratio	adj.P value
P20357	Map2	12635250000	2212900000	5.70982	5.62895e-06
P43006	Slc1a2	8355475000	5698075000	1.46637	0.00810951
P27546	Map4	7694225000	30346975	253.542	9.88523e-05
P39447	Tjp1	6894475000	0	#DIV/0!	6.04536e-08
P16546	Sptan1	5365300000	2076725000	2.58354	3.03762e-05
O88343	Slc4a4	4603725000	428987500	10.7316	5.6872e-06
Q9QYR6	Map1a	4090675000	1480945000	2.76221	0.000404809
Q6PIE5	Atp1a2	3316200000	2338375000	1.41816	0.0304709
P10649	Gstm1	3224300000	193437500	16.6684	0.000454178
P55088	Aqp4	2525575000	65602500	38.4982	0.00252203
Q9QXS1	Plec	2518075000	412585000	6.10317	5.63425e-05
O70318	Epb41l2	1903625000	492940000	3.86178	0.00200182
Q99P72	Rtn4	1537225000	596667500	2.57635	0.00235517
Q8CI94	Pygb	1453500000	667675000	2.17696	0.00114531
P03995	Gfap	1326067500	40962000	32.3731	0.0014477
Q9ES97	Rtn3	1157810000	575175000	2.01297	0.000140589
P28652	Camk2b	1106940000	507292500	2.18205	0.0216225
Q9QWI6	Srcin1	1094200000	291162000	3.75805	0.00217908
P56564	Slc1a3	927907500	462232500	2.00745	0.0168858
O08709	Prdx6	889347500	402727500	2.20831	0.00874853
P05063	Aldoc	870627500	201485000	4.32105	0.00226289
Q60598	Cttn	711145000	237317500	2.9966	0.0134785
Q80TE7	Lrrc7	711125000	17028500	41.7609	2.6754e-05
P10637	Mapt	622945000	288485000	2.15937	7.78731e-05
P20152	Vim	589937500	28713250	20.5458	0.00311196
O35927	Ctnnd2	586962500	25655500	22.8786	0.000426294
Q5M8N0	Cnrip1	586050000	229187000	2.55708	0.021487
P58871	Tnks1bp1	523920000	32645000	16.049	0.000544538
Q80XI3	Eif4g3	520132500	11156750	46.6204	0.00010365
P23242	Gja1	502955000	180157500	2.79175	0.0246725
Q9Z0U1	Tjp2	499757500	5533000	90.3231	0.000515118
P97315	Csrp1	486865000	175340750	2.77668	0.006651
Q78IK2	Usmg5	474575000	175070000	2.71077	0.0179769
P12367	Prkar2a	469287500	32798000	14.3084	0.000172498
Q62417	Sorbs1	450167500	0	#DIV/0!	5.14236e-05
P24549	Aldh1a1	440957500	143237250	3.07851	0.0234436
Q80TH2	Erbb2ip	429007500	44757250	9.58521	0.00611774
Q8R0Y6	Aldh1l1	428497500	124996750	3.42807	0.00153256
Q9CZ44	Nsfl1c	426307500	19925500	21.3951	0.000127126
Q80Y56	Rbsn	396477500	0	#DIV/0!	1.6179e-06
Q91WC3	Acsl6	382775000	114370750	3.34679	0.000892619
Q80Z38	Shank2	373957500	0	#DIV/0!	3.18947e-05
P55012	Slc12a2	372360000	162607500	2.28993	0.00200635
Q8VBX6	Mpdz	344397500	0	#DIV/0!	7.49994e-08
Q9WTM5	Ruvbl2	343682500	5416000	63.4569	0.00171599
Q9QXZ0	Macf1	343352500	88854250	3.86422	0.00162804
O54983	Crym	342567500	42960150	7.97408	0.000172646
Q9D394	Rufy3	330650000	68121750	4.85381	0.000553541
Q14CH0	Fam171b	317727500	0	#DIV/0!	2.03035e-05
P42567	Eps15	298482500	0	#DIV/0!	1.07765e-05
Q8VDM4	Psmd2	287230000	141529250	2.02947	0.0113662
Q91ZX7	Lrp1	278897500	107936500	2.5839	0.00789859
Q6PGL7	Fam21	274310000	0	#DIV/0!	1.53963e-07
Q80X50	Ubap2l	262410000	74201000	3.53648	0.00842324
Q9Z0R4	Itsn1	240910000	12158750	19.8137	1.05288e-05
Q6P9K8	Caskin1	239852500	11818475	20.2947	0.000170008
O55106	Strn	232107500	16731500	13.8725	0.00101001
Q61595	Ktn1	229825000	5173750	44.4214	0.00020419
P70670	Naca	223890000	103475250	2.16371	0.0248086
Q91XM9	Dlg2	223340000	53345250	4.18669	0.00116905
P31938	Map2k1	222255000	82682500	2.68805	0.0211497
F8VPU2	Farp1	221892500	87705250	2.52998	0.0129585
Q64487	Ptprd	220570000	98155750	2.24714	0.00657541
Q8CBW3	Abi1	219930000	0	#DIV/0!	7.75318e-05
Q8CC35	Synpo	218602500	78793000	2.77439	0.000186709
Q6NVE8	Wdr44	215692500	97595000	2.21008	0.0267909
Q62418	Dbnl	214912500	0	#DIV/0!	7.80014e-07
Q60902	Eps15l1	213185000	0	#DIV/0!	0.000138334
Q9D1G1	Rab1b	210040000	62102500	3.38215	0.0367691
Q5SNZ0	Ccdc88a	206205000	18361250	11.2304	7.5774e-05
Q91ZU6	Dst	195247500	32290000	6.04669	0.00533512
Q8C3W1	1	194597500	0	#DIV/0!	1.4922e-05
Q8BHE3	Atcay	190457500	81785000	2.32876	0.0467226
P41216	Acsl1	190257500	67519000	2.81784	0.00506902
B0V2N1	Ptprs	188832500	61933750	3.04894	0.00825442
P61329	Fgf12	185897500	0	#DIV/0!	0.0303222
Q9QZQ1	Mllt4	182236250	0	#DIV/0!	0.00041121
Q32NY4	Cnnm3	179587500	0	#DIV/0!	1.559e-07
Q8BLE7	Slc17a6	170790000	58670000	2.91103	0.00907304
O35609	Scamp3	169340000	59892750	2.82739	0.00779874
Q9ESN6	Trim2	168565000	68024750	2.478	0.0145093
Q8BRT1	Clasp2	165790000	51585750	3.21387	0.000289135
Q922J6	Tspan2	162516750	55970500	2.90361	0.043311
Q6PFD5	Dlgap3	161972500	0	#DIV/0!	2.34225e-06
Q6PAJ1	Bcr	160585000	58077750	2.765	0.00461703
Q80TR1	Adgrl1	156172500	49844250	3.13321	0.0118253
Q58A65	Spag9	151067500	55911250	2.70192	0.0139723
Q8BGQ7	Aars	151027750	46083250	3.27728	0.00396679
Q9DCN2	Cyb5r3	150810000	70735500	2.13203	0.0187315
Q91VI7	Rnh1	149292500	11872500	12.5746	0.000933564
A2AGT5	Ckap5	146885000	13827500	10.6227	5.81752e-05
O35954	Pitpnm1	143807500	44178750	3.25513	0.000787531
Q8CGC7	Eprs	143040000	68018000	2.10297	0.0119364
Q8C0T5	Sipa1l1	141887750	49860500	2.84569	0.0158665
Q9Z0J4	Nos1	141065500	25132500	5.61287	0.000900618
Q91YM2	Arhgap35	139911500	25454250	5.49659	0.00807462
Q61062	Dvl3	137792000	0	#DIV/0!	0.00060676
P35585	Ap1m1	136877500	67525250	2.02706	0.0357633
Q01097	Grin2b	133845000	27715750	4.8292	0.00105182
Q61290	Cacna1e	133372000	40306750	3.30892	0.0391946
Q3UNH4	Gprin1	133258500	56049250	2.37753	0.0162996
Q9QXS6	Dbn1	129940000	0	#DIV/0!	1.65263e-06
Q62205	Scn9a	126698250	43477250	2.91413	0.018004
P28271	Aco1	125092250	26792250	4.66897	0.0122086
Q6A0A9	FAM120A	125008250	55989500	2.23271	0.0232795
Q811D0	Dlg1	124920000	39906250	3.13034	0.000215145
Q70IV5	Synm	124370000	12950500	9.60349	0.000126204
Q6R891	Ppp1r9b	122895000	25637500	4.79356	0.00727392
Q6WQJ1	Dagla	122627000	12750250	9.61762	0.000400573
Q924M7	Mpi	122255500	40018250	3.05499	0.0174529
Q9CYH2	Fam213a	121634250	49325000	2.46598	0.0245501
Q8C5W0	Clmn	120315000	0	#DIV/0!	6.37306e-08
P18052	Ptpra	117513250	31402250	3.74219	0.0199186
Q9DC07	Nebl	116549500	53549500	2.17648	0.0332404
P63242	Eif5a	114636250	51255250	2.23658	0.0321467
Q71LX4	Tln2	114486500	54287000	2.10891	0.0072006
Q9JM96	Cdc42ep4	113962500	0	#DIV/0!	0.000917178
Q8R1I1	Uqcr10	113944750	17911500	6.36154	0.00772012
F6SEU4	Syngap1	112072250	33273250	3.36824	0.00319735
Q8R4H2	Arhgef12	111506500	5684500	19.6159	0.0026096
Q01405	Sec23a	111264250	52250500	2.12944	0.0357858
Q2PFD7	Psd3	110743750	49162250	2.25262	0.0200244
Q9QZX7	Srr	109147000	38870000	2.808	0.028427
Q9D2N4	Dtna	108923750	17408750	6.25684	0.00129898
Q8VDJ3	Hdlbp	108314000	0	#DIV/0!	2.49699e-05
Q91VZ6	Smap1	107607000	40442000	2.66077	0.0463238
Q8CHG7	Rapgef2	106404750	52300500	2.03449	0.0242988
Q99K48	Nono	106121000	24775250	4.28335	0.00673905
Q9CY27	Tecr	104901000	23515750	4.46088	0.0417411
Q61140	Bcar1	104482500	0	#DIV/0!	9.7197e-07
Q8VHG2	Amot	104448750	0	#DIV/0!	0.000146954
P70441	Slc9a3r1	104248250	25762500	4.04651	0.00237293
Q9D710	Tmx2	104189500	21405250	4.86747	0.0195263
Q9JLB0	Mpp6	104078250	21111750	4.92987	0.00225454
Q9DCT8	Crip2	103196000	41399000	2.49272	0.0462726
Q3UTJ2	Sorbs2	102724000	3526000	29.1333	0.000703083
Q922R8	Pdia6	102437500	12521000	8.18126	0.0274
Q80XK6	Atg2b	101957750	8540500	11.9381	0.000367328
Q61301	Ctnna2	101262750	11711500	8.64644	0.00453924
P46471	Psmc2	100000750	25138500	3.97799	0.00142795
Q99KY4	Gak	98194500	23207250	4.2312	0.0115647
Q811P8	Arhgap32	97367250	35653000	2.73097	0.0235031
Q5EBJ4	Ermn	97366750	0	#DIV/0!	0.000588326
P16388	Kcna1	96745250	29955750	3.22961	0.0124848
Q7M6Y3	Picalm	96718000	25441250	3.80162	0.0103483
P42225	Stat1	96375750	28911500	3.33347	0.00386244
Q60625	Icam5	95884250	17361750	5.52273	0.00296062
P57776	Eef1d	95516250	17501500	5.4576	0.000319133
Q8BG05	Hnrnpa3	94766000	36927500	2.56627	0.0337886
Q9CR57	Rpl14	92781000	24143250	3.84294	0.0274229
P42208	44076	92734750	16144000	5.74422	0.00693446
O08529	Capn2	92137250	0	#DIV/0!	0.000416745
Q60900	Elavl3	91032000	33653000	2.70502	0.0143406
Q4QQM4	Trp53i11	87043500	25183500	3.45637	0.0440345
Q9CYZ2	Tpd52l2	86529000	0	#DIV/0!	1.52557e-06
P51830	Adcy9	86270000	42379750	2.03564	0.0206091
P49442	Inpp1	86113750	37055500	2.32391	0.0381204
Q62167	Ddx3x	85980500	15405750	5.58107	0.00821638
Q9DCR2	Ap3s1	85731500	23243500	3.68841	0.0392174
Q99KK7	Dpp3	85285500	15176250	5.61967	0.00362371
O54734	Ddost	85073750	30059250	2.8302	0.0126114
Q8CJ19	Mical3	84365250	32466250	2.59855	0.0205155
Q8K1M6	Dnm1l	84115000	15793500	5.32593	0.00656931
Q3UH68	Limch1	83882000	0	#DIV/0!	0.0014364
Q80ZF8	Adgrb3	82083000	12677750	6.47457	0.00564242
P70202	Lxn	81776000	30282250	2.70046	0.0333818
Q8R2Y0	Abhd6	81772750	17900000	4.56831	0.0146675
D3YZU1	Shank1	81562000	12376000	6.59034	0.0014282
Q6A065	Cep170	80872500	0	#DIV/0!	0.0157025
P08414	Camk4	79069250	38206250	2.06954	0.0365586
P97797	Sirpa	79065500	13126750	6.02323	0.00828908
Q9JI90	Rnf14	78570750	20397750	3.85193	0.0197425
P54227	Stmn1	78533000	0	#DIV/0!	0.00270668
Q6ZQ18	Efr3b	78376500	16567500	4.73074	0.00718022
Q8BJ42	Dlgap2	75859500	4508000	16.8278	0.000592081
Q3THS6	Mat2a	75487750	19305250	3.91022	0.0128162
Q62351	Tfrc	75127000	35574250	2.11184	0.0365836
Q6P5E4	Uggt1	74821750	23415250	3.19543	0.0368953
Q00PI9	Hnrnpul2	74588750	26743500	2.78904	0.0173438
Q8CI51	Pdlim5	74168250	0	#DIV/0!	3.17728e-05
Q80TM9	Nisch	72405250	0	#DIV/0!	0.0019895
Q3UU96	Cdc42bpa	71483000	19993750	3.57527	0.0340975
Q71RI9	Ccbl2	71328750	14272750	4.99755	0.01334
Q8CIG8	Prmt5	71289250	23153250	3.07902	0.0199837
Q61191	Hcfc1	70363750	15296250	4.60007	0.0033852
P26040	Ezr	70011500	4776750	14.6567	0.000144729
Q9CX34	Sugt1	69765000	20566000	3.39225	0.0131299
Q8BTM8	Flna	69136500	7233000	9.55848	0.000476412
Q8BX70	Vps13c	68954000	22880000	3.01372	0.025751
Q80TS3	Adgrl3	68173000	27763500	2.45549	0.0334096
Q8CAF4	Nhsl1	67693250	0	#DIV/0!	0.00017255
Q8BIW1	Prune	67687000	28802250	2.35006	0.0117337
Q9WVQ1	Magi2	67523500	0	#DIV/0!	9.17528e-07
A2AWA9	Rabgap1	67421500	19498000	3.45787	0.00412279
Q9D8B3	Chmp4b	66058000	0	#DIV/0!	0.000642832
Q3UVL4	Vps51	65591000	12524250	5.23712	0.00449664
P35283	Rab12	64465500	30079000	2.14321	0.0257095
Q8VD37	Sgip1	64122750	25591000	2.50568	0.0284014
Q8BLR2	Cpne4	63278250	19081750	3.31617	0.0465168
Q08642	Padi2	63268750	13352000	4.73852	0.00759032
O70172	Pip4k2a	63164750	13132000	4.80999	0.00496643
Q61234	Snta1	62500250	0	#DIV/0!	0.00279692
Q91Z61	Diras1	62238500	25315250	2.45854	0.0429624
P63080	Gabrb3	62162250	12809000	4.85301	0.0109601
Q5XJY5	Arcn1	61783750	21918250	2.81883	0.029005
Q8BJ71	Nup93	61351250	14346750	4.27632	0.0132486
Q920Q4	Vps16	60832500	29565000	2.05758	0.0213907
P55264	Adk	60539500	23870000	2.53622	0.0257821
Q64727	Vcl	60495500	0	#DIV/0!	0.000316088
P61750	Arf4	60164500	9201500	6.53855	0.0302259
Q99PL5	Rrbp1	59991750	0	#DIV/0!	0.00172228
Q9ERG2	Strn3	59267000	0	#DIV/0!	0.000204858
A2A699	Fam171a2	59245500	0	#DIV/0!	7.29642e-07
P61967	Ap1s1	57918750	0	#DIV/0!	0.00191135
Q8VD65	Pik3r4	57743250	16410250	3.51873	0.0363592
P35436	Grin2a	57517500	23225500	2.47648	0.0314237
Q9WUQ2	Preb	57056500	20880250	2.73256	0.0454484
Q9DAW9	Cnn3	57042500	0	#DIV/0!	7.07847e-06
Q8BFT9	Svop	57037500	20077500	2.84087	0.0190097
Q3UJB9	Edc4	56829500	12713250	4.4701	0.00249474
Q8BMJ2	Lars	56581250	12121250	4.66794	0.0052573
P36916	Gnl1	56520750	22801250	2.47884	0.0233362
Q6NZJ6	Eif4g1	56493250	20961000	2.69516	0.0275494
Q3UUI3	Them4	56458250	11193000	5.04407	0.017721
Q9CRB6	Tppp3	55680000	8013500	6.94827	0.00681047
Q9ESN9	Mapk8ip3	55637250	8776000	6.3397	0.00380691
P60469	Ppfia3	55060250	17656500	3.11841	0.0483433
P61804	Dad1	54383750	7008750	7.75941	0.00300304
Q7TMY8	Huwe1	54145500	16270250	3.32788	0.0332472
Q6URW6	Myh14	53919750	0	#DIV/0!	0.00357359
Q9QXJ1	Apbb1	53026500	0	#DIV/0!	0.000455928
Q69ZF3	Gba2	52947500	11424500	4.63456	0.0329289
Q6PIU9	1	52507500	0	#DIV/0!	1.97684e-06
Q8VDP6	Cdipt	52300250	0	#DIV/0!	0.0359624
Q3TLH4	Prrc2c	52261000	0	#DIV/0!	0.000138555
Q99K28	Arfgap2	51823250	17242000	3.00564	0.0111008
P26048	Gabra2	51814750	9474000	5.46915	0.0103635
O70503	Hsd17b12	51308250	9447500	5.43088	0.00413451
Q61768	Kif5b	51289750	16238250	3.15858	0.00865703
Q5XG73	Acbd5	51253500	0	#DIV/0!	0.0123895
Q9R0D8	Wdr54	51095250	10780000	4.73982	0.0084717
Q9JM63	Kcnj10	51059750	10598000	4.81787	0.00338679
Q8BM65	Nyap2	51025000	0	#DIV/0!	0.000106907
Q9DB73	Cyb5r1	50857750	11022250	4.6141	0.00854693
Q6NVF0	Ocrl	50063000	18640750	2.68568	0.0289263
Q80Y17	Llgl1	49922250	15230750	3.27773	0.00588959
Q78ZA7	Nap1l4	49630500	0	#DIV/0!	0.00553187
Q923T9	Camk2g	48980750	15618750	3.13602	0.0437099
Q62077	Plcg1	47968500	11711500	4.09585	0.0142521
Q7TSI3	Ppp6r1	47784750	9056250	5.27644	0.00289649
P47746	Cnr1	47755000	4116250	11.6016	0.00121106
Q9CZ42	Carkd	47753750	18520750	2.57839	0.0341001
Q8BL06	Usp54	47606750	0	#DIV/0!	0.0168639
P51141	Dvl1	47529750	0	#DIV/0!	7.83335e-05
P62331	Arf6	47228750	14705500	3.21164	0.0502989
Q8VCE2	Gpn1	47171750	0	#DIV/0!	0.000219964
P35235	Ptpn11	46964750	11272750	4.16622	0.0022499
Q3UHD1	Bai1	46520250	0	#DIV/0!	5.67221e-05
Q8BPQ7	Sgsm1	46272500	8375000	5.52507	0.0103446
Q9EQ06	Hsd17b11	45863250	5830000	7.86677	0.00682206
Q9R1V4	Adam11	45830750	8547250	5.36205	0.0267044
P80318	Cct3	45549500	20830750	2.18665	0.0497956
Q9CQ69	Uqcrq	45310250	0	#DIV/0!	0.0140329
Q812A2	Srgap3	45041250	0	#DIV/0!	1.44471e-05
P70175	Dlg3	45014750	8415250	5.34919	0.00559778
Q9JHQ5	Lztfl1	44834750	0	#DIV/0!	7.5916e-05
Q9D8Y0	Efhd2	44406250	9160750	4.84745	0.0165237
Q8CCJ4	Amer2	43979750	0	#DIV/0!	0.0198672
Q9QXG2	Chm	43967750	6552250	6.71033	0.00168053
Q9JL04	Fmn2	43959000	0	#DIV/0!	2.26711e-08
Q3THK7	Gmps	43678500	18618250	2.346	0.0165583
Q9Z2V5	Hdac6	43368000	9077750	4.7774	0.0161178
Q9CX00	Ist1	43263750	0	#DIV/0!	0.000592738
A2ALU4	Shroom2	42891750	0	#DIV/0!	3.76816e-06
P62315	Snrpd1	42359000	0	#DIV/0!	0.00534208
Q62165	Dag1	42254500	0	#DIV/0!	0.00022581
P35282	Rab21	41963000	10456250	4.0132	0.0224863
Q8K097	Faim2	41711750	8823000	4.72762	0.0486347
Q6PGC1	Dhx29	41694250	0	#DIV/0!	0.000735042
Q9WUA2	Farsb	41632500	11539750	3.60775	0.0268241
Q8CIN4	Pak2	41468250	0	#DIV/0!	0.000158322
O70589	Cask	41181500	11131250	3.69963	0.0309351
Q80WJ7	Mtdh	41148750	0	#DIV/0!	0.00239255
P35288	Rab23	40721750	0	#DIV/0!	0.000275884
P46664	Adss	40622500	10602750	3.83132	0.0316827
Q69Z26	Cntn4	40178500	13388500	3.00097	0.0404484
P46978	Stt3a	39880250	7052250	5.65497	0.00542656
Q7TN29	Smap2	39212750	2513750	15.5993	0.000254016
Q921C5	Bicd2	38935750	0	#DIV/0!	0.00420379
Q9ERU9	Ranbp2	38741000	0	#DIV/0!	0.000772405
Q9CQS4	Slc25a46	38138250	0	#DIV/0!	0.00678502
Q8BSZ2	Ap3s2	38055250	9412500	4.04305	0.0309455
P32921	Wars	37991250	12161750	3.12383	0.0479145
Q5HZI9	Slc25a51	37854750	8445000	4.4825	0.0122073
Q8BHG2	1	37841000	0	#DIV/0!	0.0184103
Q60770	Stxbp3	37479750	7807500	4.80048	0.0103256
P21278	Gna11	37078250	13082000	2.8343	0.0158332
A2AQ25	Skt	37075250	0	#DIV/0!	0.000183962
Q9JKY5	Hip1r	36933500	10710750	3.44826	0.0263936
P54754	Ephb3	36930000	13139250	2.81066	0.0335534
Q9CRY7	Gdpd1	36827750	8811750	4.17939	0.0346704
Q9QWY8	Asap1	36537500	5569000	6.56087	0.00198249
Q91VC9	Ghitm	36446250	0	#DIV/0!	0.0212647
P49443	Ppm1a	36417000	0	#DIV/0!	0.0195644
Q2EMV9	Parp14	36139250	11845750	3.05082	0.0164567
P61089	Ube2n	36025750	0	#DIV/0!	0.0300393
P32883	Kras	35862750	8265750	4.33872	0.00819944
Q5DTX6	Jcad	35666500	0	#DIV/0!	6.00753e-06
Q3V1U8	Elmod1	35457000	7116500	4.98236	0.00648423
Q9JLJ2	Aldh9a1	35348500	0	#DIV/0!	3.32891e-06
Q9CPV4	Glod4	35245750	0	#DIV/0!	0.0345472
P21300	Akr1b7	35214750	9202750	3.82655	0.0159587
Q9Z110	Aldh18a1	35164500	9740250	3.61023	0.0239064
P70288	Hdac2	34490750	0	#DIV/0!	0.000169498
Q6GYP7	Ralgapa1	34475250	9521500	3.62078	0.0262947
Q8BJW6	Eif2a	34227250	12705500	2.69389	0.0206947
O08586	Pten	34100750	5167750	6.59876	0.00344937
Q61838	Pzp	33842500	13107500	2.58192	0.0452627
Q9Z351	Kcnq2	33754000	14328750	2.35568	0.0476806
Q68FM6	Elfn2	33521250	0	#DIV/0!	0.00215564
P11531	Dmd	33213500	0	#DIV/0!	0.000410871
Q8VE47	Uba5	32709750	3836750	8.52538	0.0233516
Q62178	Sema4a	32683000	0	#DIV/0!	0.0322239
Q8BP67	Rpl24	32518000	6753250	4.81516	0.00574425
Q9QZI8	Serinc1	32498500	0	#DIV/0!	3.15424e-05
Q8VIJ6	Sfpq	32400500	13649000	2.37384	0.0401952
O08810	Eftud2	31705750	0	#DIV/0!	0.0207919
Q6PDQ2	Chd4	31354000	9006750	3.48117	0.0318474
P26043	Rdx	31341250	0	#DIV/0!	0.013592
Q8C8N2	Scai	31297750	5618750	5.57023	0.00278337
Q8CHU3	Epn2	31223250	0	#DIV/0!	0.0123356
P01864	1	31068500	5112000	6.07756	0.0371588
Q9JKK7	Tmod2	31053000	0	#DIV/0!	0.000256988
Q60738	Slc30a1	30789500	0	#DIV/0!	5.88154e-05
Q8C2E7	Kiaa0196	30542750	0	#DIV/0!	1.57166e-06
Q3UMY5	Eml4	30360500	0	#DIV/0!	0.00399985
Q71M36	Cspg5	30079250	2754250	10.921	0.0251341
Q9CWZ7	Napg	29882000	8449750	3.53644	0.0444652
Q9DBP5	Cmpk1	29852500	6806500	4.38588	0.0177245
O35685	Nudc	29829750	0	#DIV/0!	0.0154715
Q64674	Srm	29656750	7364000	4.02726	0.0258883
Q9Z268	Rasal1	29372750	7451750	3.94173	0.0211037
Q9CQM9	Glrx3	29295250	6255250	4.68331	0.0146468
Q8BHG1	Nrdc	29285250	0	#DIV/0!	0.000307505
P97798	Neo1	29152250	3895750	7.48309	0.0101079
Q8BTG7	Ndrg4	29096750	8337750	3.48976	0.0256341
P09405	Ncl	29078250	0	#DIV/0!	0.0136607
Q6DFV3	Arhgap21	28809000	0	#DIV/0!	0.00428899
Q8VBW6	Nae1	28771250	5131500	5.60679	0.00923642
Q3TY60	Fam131b	28713500	0	#DIV/0!	0.0195355
Q03059	Chat	28634250	4192250	6.83028	0.00873076
Q62426	Cstb	28375500	4713750	6.01973	0.00526213
O35551	Rabep1	28241000	0	#DIV/0!	0.0163503
O08919	Numbl	27789500	0	#DIV/0!	0.0135404
Q9EPR5	Sorcs2	27430000	4888000	5.6117	0.00418335
Q9D0I9	Rars	27260250	6173250	4.41587	0.0150231
P14824	Anxa6	27237500	6243500	4.36254	0.0426281
Q9D9V3	Echdc1	26934500	5340000	5.04391	0.0465011
Q8CJH3	Plxnb1	26922750	8164000	3.29774	0.0283255
Q9ET30	Tm9sf3	26898250	4625250	5.81552	0.00290531
O54984	Asna1	26764000	4543000	5.89126	0.00398922
Q5SRX1	Tom1l2	26594750	0	#DIV/0!	0.0165612
Q5IRJ6	Slc30a9	26562500	0	#DIV/0!	0.037678
Q9WTR1	Trpv2	26441250	0	#DIV/0!	0.015115
P17156	Hspa2	26417500	6774500	3.89955	0.0146493
Q9Z2D1	Mtmr2	26355500	4654750	5.66207	0.003135
Q6NS60	Fbxo41	26344500	5910750	4.45705	0.0169923
Q920N7	Syt12	26335750	10654000	2.47191	0.0371919
O08530	S1pr1	26311500	3673250	7.163	0.0419135
Q9Z0E6	Gbp2	26270000	4619500	5.68676	0.0126766
Q3UHE1	Pitpnm3	26213500	5826500	4.49901	0.0102493
Q9D0R2	Tars	26130750	4626750	5.64775	0.00852029
Q9Z2C9	Mtmr7	26053250	0	#DIV/0!	1.67272e-06
Q8C7M3	Trim9	25935000	8071000	3.21336	0.0454855
P59016	Vps33b	25919750	6282750	4.12554	0.0129936
Q03717	Kcnb1	25730500	0	#DIV/0!	0.0165245
Q6P5E8	Dgkq	25560500	0	#DIV/0!	0.000135582
Q9D1D4	Tmed10	25445500	7906500	3.2183	0.0381485
Q62059	Vcan	25383500	0	#DIV/0!	0.0139349
Q9Z2A5	Ate1	25336500	4523250	5.60139	0.0378828
Q9CQI3	Gmfb	25305750	4732500	5.34723	0.00536648
Q8R3Q2	Ppp6r2	25036750	0	#DIV/0!	0.00027961
Q80YA7	Dpp8	24991250	0	#DIV/0!	0.00580439
Q8CCK0	H2afy2	24950000	0	#DIV/0!	0.0129585
Q9CS42	Prps2	24937000	0	#DIV/0!	0.027981
Q6P9Q6	Fkbp15	24857500	7257250	3.4252	0.0338745
Q9CWJ9	Atic	24839250	0	#DIV/0!	0.0141617
P28661	44078	24808500	0	#DIV/0!	0.0142968
Q9DBG5	Plin3	24790750	0	#DIV/0!	0.00380067
Q3UEB3	Puf60	24605750	9234000	2.66469	0.0251664
Q91W92	Cdc42ep1	24594500	0	#DIV/0!	0.00233523
P47934	Crat	24336500	5395500	4.51052	0.0148412
Q99KJ8	Dctn2	24188250	0	#DIV/0!	0.0122256
Q3KNM2	43895	23724750	6546000	3.62431	0.0308804
Q922H4	Gmppa	23583000	4463000	5.28411	0.00515383
Q9WTU3	Scn8a	23528750	0	#DIV/0!	0.0120466
Q64105	Spr	23420750	5095750	4.59613	0.00966484
Q9JMA1	Usp14	23246000	0	#DIV/0!	0.0141553
P61164	Actr1a	23140250	2053100	11.2709	0.00861241
Q7TT37	Ikbkap	22663000	9018000	2.51308	0.0218148
Q6ZQ08	Cnot1	22590500	0	#DIV/0!	8.3978e-08
Q8BMP6	Acbd3	22291500	5717250	3.89899	0.0179486
Q8CJG0	Ago2	22180000	5560000	3.98921	0.0192851
Q9JHW2	Nit2	22158250	0	#DIV/0!	0.0151069
P11627	L1cam	22094250	5394250	4.09589	0.0247599
Q9CZ30	Ola1	22092000	3965500	5.57105	0.00632935
Q91WA3	Hdac11	22053500	0	#DIV/0!	0.00081689
Q8C437	Pex5l	22039250	0	#DIV/0!	0.000107401
Q9EPC1	Parva	21862750	0	#DIV/0!	0.0129254
Q8CH72	Trim32	21783750	3454750	6.30545	0.0029442
Q64737	Gart	21542250	0	#DIV/0!	5.85616e-05
Q8BK67	Rcc2	21539000	4571000	4.7121	0.0136731
Q5SV85	Synrg	21492000	0	#DIV/0!	0.0127536
Q6DIB5	Megf10	21438250	0	#DIV/0!	8.4966e-08
A2AHC3	Camsap1	21430250	0	#DIV/0!	0.0207653
Q8VDP4	Ccar2	21340250	0	#DIV/0!	7.5777e-05
Q5SXY1	Specc1	21334500	0	#DIV/0!	0.021941
Q8C8T7	Elfn1	21236000	0	#DIV/0!	2.73758e-05
Q8R326	Pspc1	21191750	0	#DIV/0!	0.0198673
Q91XD6	Vps36	21119000	0	#DIV/0!	0.000885491
Q61029	Tmpo	20967750	0	#DIV/0!	6.76675e-05
P07759	Serpina3k	20862750	6426250	3.24649	0.0357594
Q80X95	Rraga	20729225	0	#DIV/0!	0.00634251
P59808	Sash1	20562250	0	#DIV/0!	2.84001e-05
Q6PF93	Pik3c3	20538500	5475250	3.75115	0.026823
Q8C129	Lnpep	20343500	0	#DIV/0!	0.000220817
P97494	Gclc	20126750	0	#DIV/0!	0.00026269
Q0GNC1	Inf2	20121250	0	#DIV/0!	0.0136746
P62484	Abi2	19984750	0	#DIV/0!	0.000540941
Q6PAR5	Gapvd1	19820000	0	#DIV/0!	0.0147245
Q8CDG3	Vcpip1	19613500	0	#DIV/0!	0.000107742
Q3UPL0	Sec31a	19397750	0	#DIV/0!	0.0165569
Q9CQJ8	Ndufb9	19326250	0	#DIV/0!	0.0226665
Q4JIM5	Abl2	19203500	0	#DIV/0!	0.0142307
O55201	Supt5h	19154750	4227000	4.53152	0.00721324
Q01279	Egfr	19104000	0	#DIV/0!	0.0143608
P50171	Hsd17b8	19006650	5212000	3.64671	0.0327779
Q7TSV4	Pgm2	18532750	0	#DIV/0!	0.0139461
Q8BGY7	Fam210a	18303500	0	#DIV/0!	0.0129103
Q9JIW9	Ralb	18196500	0	#DIV/0!	0.0145588
Q99LB6	Mat2b	18039250	0	#DIV/0!	0.000399327
A2A5R2	Arfgef2	17947000	0	#DIV/0!	0.0120961
P70698	Ctps1	17838000	4604250	3.87425	0.0173706
Q80VC9	Camsap3	17720250	0	#DIV/0!	0.0141278
Q8BWS5	Gprin3	17153750	0	#DIV/0!	0.0130572
Q9QYY0	Gab1	17140500	0	#DIV/0!	0.0136623
Q7TPM6	Fsd1	16980050	2568750	6.61024	0.00538682
Q6ZQ82	Arhgap26	16862750	0	#DIV/0!	0.000179408
S4R1M9	Osbpl10	16852000	0	#DIV/0!	0.0138122
Q9WUA6	Akt3	16742750	0	#DIV/0!	0.0143809
Q99KN9	Clint1	16564500	0	#DIV/0!	0.0122002
Q9D2R0	Aacs	16398500	0	#DIV/0!	0.0191892
Q80U93	Nup214	16369850	0	#DIV/0!	0.0195971
P59759	Mkl2	16185500	0	#DIV/0!	8.41026e-05
Q8CFI0	Nedd4l	16107750	0	#DIV/0!	0.0282644
Q8BHS8	Sybu	15996750	0	#DIV/0!	0.0127906
P34914	Ephx2	15788000	0	#DIV/0!	0.015253
Q9D8W5	Psmd12	15761000	0	#DIV/0!	0.0212621
Q9QZB9	Dctn5	15317000	0	#DIV/0!	0.013474
P51954	Nek1	15027000	0	#DIV/0!	0.0173723
Q02357	Ank1	14775750	4060500	3.6389	0.0283059
Q8C9H6	Strip2	14504300	0	#DIV/0!	0.000546548
Q6ZQK5	Acap2	14486250	0	#DIV/0!	0.0130312
P59644	Inpp5j	14049500	0	#DIV/0!	0.01921
Q80ST9	Lca5	14045000	0	#DIV/0!	0.0157119
Q8CCB4	Vps53	13665750	3401250	4.01786	0.0159447
Q9DC50	Crot	13650575	0	#DIV/0!	0.0396644
Q9CQ65	Mtap	13563000	0	#DIV/0!	0.0135419
Q9JI18	Lrp1b	13561750	0	#DIV/0!	0.0319505
Q8BIK4	Dock9	13351775	0	#DIV/0!	0.000998896
Q8K1X1	Wdr11	13320500	0	#DIV/0!	0.0149927
P18581	Slc7a2	13062100	0	#DIV/0!	3.41435e-05
Q61249	Igbp1	13042500	0	#DIV/0!	0.0157972
Q7SIG6	Asap2	12867000	0	#DIV/0!	0.0167702
Q3UN02	Lclat1	12800000	0	#DIV/0!	0.019626
P50429	Arsb	12558750	0	#DIV/0!	0.022336
Q3UHX2	Pdap1	12434750	0	#DIV/0!	0.0191156
Q6VNS1	Ntrk3	12408750	0	#DIV/0!	0.0128335
D3YZV8	Ccdc8	12340500	0	#DIV/0!	0.0140653
P28650	Adssl1	12282250	0	#DIV/0!	0.0135893
B2RQC6	Cad	12262600	0	#DIV/0!	6.93549e-05
Q8C854	Myef2	12248000	3854500	3.17758	0.0379956
P17563	Selenbp1	11955800	2468300	4.84374	0.0168847
Q61315	Apc	11761000	0	#DIV/0!	0.012883
Q8VH51	Rbm39	11488750	1956050	5.87344	0.00180901
O08532	Cacna2d1	11409375	0	#DIV/0!	0.0397051
Q8BZW8	Nhlrc2	11276800	0	#DIV/0!	0.000800211
Q8BFQ8	Pddc1	11010750	0	#DIV/0!	0.0127125
Q8K3G9	Appl2	10687500	0	#DIV/0!	0.012622
Q99MR3	Slc12a9	10678425	2031925	5.25532	0.00314987
Q91VK4	Itm2c	10605500	0	#DIV/0!	0.0126685
Q148V7	Kiaa1468	10259250	0	#DIV/0!	0.0151745
Q9Z2D6	Mecp2	10245800	0	#DIV/0!	0.0247501
Q66GT5	Ptpmt1	9896000	0	#DIV/0!	0.0134101
Q6PH08	Erc2	9816500	0	#DIV/0!	0.0132501
P59823	Il1rapl1	9486250	0	#DIV/0!	0.0126931
Q6PDI5	Ecm29	9461000	1600400	5.91165	0.00293844
Q61137	Astn1	9401500	0	#DIV/0!	0.0161231
O09172	Gclm	9145250	0	#DIV/0!	0.0129995
O70492	Snx3	9036925	0	#DIV/0!	0.0178633
Q5SVL6	Rap1gap2	9003400	0	#DIV/0!	0.0155133
Q99JF5	Mvd	8375375	0	#DIV/0!	0.0133736
Q9QUG9	Rasgrp2	8261425	0	#DIV/0!	0.0197144
Q5SVR0	Tbc1d9b	7734175	0	#DIV/0!	0.01786
P01029	C4b	7671225	0	#DIV/0!	0.040065
Q8K4B0	Mta1	7595925	0	#DIV/0!	0.012461
Q8R550	Sh3kbp1	7279525	0	#DIV/0!	0.0125904
Q9D4H1	Exoc2	7206250	0	#DIV/0!	0.0159076
Q923L3	Csmd1	6962175	0	#DIV/0!	0.0199145
Q8BSS9	Ppfia2	6636600	0	#DIV/0!	0.0146967
Q70FJ1	Akap9	6156800	0	#DIV/0!	0.0126096
Q6S5J6	Krit1	3154950	0	#DIV/0!	0.0130822

## Sheet: Astro Lck-BioID2 significant
Uniprot	Gene ID	Average BioID2	Average GFP	Ratio	adj.P value
Q6PIE5	Atp1a2	19202750000	7890750000	2.43358	0.0109339
P43006	Slc1a2	12056500000	4229125000	2.85083	0.00290593
O88343	Slc4a4	7906050000	320655000	24.6559	9.02693e-06
P16546	Sptan1	4824250000	1230325000	3.92112	0.0129799
Q62261	Sptbn1	2867850000	1234350000	2.32337	0.00245999
P10649	Gstm1	2668575000	274085000	9.7363	0.000524417
P20357	Map2	2601975000	1116165000	2.33117	0.00502619
P39447	Tjp1	2295875000	2855575	803.997	0.00196835
O70318	Epb41l2	1640925000	480920000	3.41205	0.000504109
Q9QWI6	Srcin1	1345575000	346425000	3.88417	0.000535204
O35927	Ctnnd2	965610000	67653250	14.2729	0.000679433
O54983	Crym	881497500	266880000	3.30297	0.0507365
P12367	Prkar2a	805880000	42654250	18.8933	0.000587338
Q80TE7	Lrrc7	782217500	15757800	49.64	1.65102e-05
Q3TY60	Fam131b	758897500	0	#DIV/0!	0.00171479
P10637	Mapt	734632500	219132500	3.35246	0.0103295
P55088	Aqp4	629895000	91672000	6.87118	0.0155897
O54887	Tsks	579646500	0	#DIV/0!	0.0091323
Q6PFD5	Dlgap3	477102500	5394800	88.4375	0.0120167
P70296	Pebp1	461425000	220660000	2.09111	0.00920114
Q9Z0P4	Palm	426542500	105080750	4.05919	0.00344418
Q9JM96	Cdc42ep4	407005000	0	#DIV/0!	0.0260336
Q6P9K8	Caskin1	400927500	24564000	16.3218	0.000115098
P97797	Sirpa	395787500	46764500	8.46342	0.000984189
P70441	Slc9a3r1	361602500	8573800	42.1753	0.00509031
P27546	Map4	359385000	91991750	3.90671	0.000950801
Q60598	Cttn	324570000	99804500	3.25206	0.00650932
Q14CH0	Fam171b	306360000	0	#DIV/0!	0.00022794
Q811D0	Dlg1	286745000	54907750	5.2223	0.00313646
P20917	Mag	264292500	77846500	3.39505	0.0115159
Q9Z0U1	Tjp2	263795000	6632250	39.7746	0.00305568
P23242	Gja1	263202500	103357500	2.54653	0.0120594
Q8CBW3	Abi1	252762500	6671250	37.8883	0.000601713
P68033	Actc1	248285000	97679250	2.54184	0.020812
D3YVF0	Akap5	228952500	22520250	10.1665	0.000264624
Q8BR92	Palm2	228262500	0	#DIV/0!	0.00902265
Q9DCP2	Slc38a3	226930000	6034000	37.6086	0.00395297
Q8VD37	Sgip1	226807500	103942750	2.18204	0.00343174
Q9JLB0	Mpp6	212790000	34555750	6.15788	0.000145406
Q80YN3	Bcas1	209872500	68973250	3.04281	0.0101361
F6SEU4	Syngap1	208702500	97366500	2.14347	0.000622054
Q9R1Q8	Tagln3	190752500	78820750	2.42008	0.000549622
A2A699	Fam171a2	187020000	3332625	56.1179	6.92157e-05
P58871	Tnks1bp1	185691250	5183250	35.8253	0.00338522
O08539	Bin1	181875000	37499500	4.85006	0.000232595
O35874	Slc1a4	174980000	64621750	2.70776	0.00462784
A2AQ25	Skt	170582500	14939925	11.4179	3.82343e-05
Q9QZX7	Srr	167767500	76745000	2.18604	0.0136486
Q71M36	Cspg5	165087500	12287000	13.4359	0.000302357
Q7TQF7	Amph	164990500	60743750	2.71617	0.0278055
Q01097	Grin2b	162617500	63070500	2.57834	6.93575e-07
Q80TH2	Erbb2ip	158995000	0	#DIV/0!	1.87516e-05
Q32NY4	Cnnm3	158087000	2273225	69.5431	0.000294129
Q8C3W1	1	146945250	0	#DIV/0!	0.000884256
P63044	Vamp2	142956750	62009250	2.30541	0.0323213
Q8C8T7	Elfn1	141022500	0	#DIV/0!	2.59177e-07
Q8BWS5	Gprin3	135887750	7943425	17.1069	0.00508403
Q8CCJ4	Amer2	127665500	13518500	9.44376	0.000504775
Q8VBX6	Mpdz	126343750	0	#DIV/0!	0.000130241
Q62417	Sorbs1	115181250	6092625	18.905	0.0108452
Q68FM6	Elfn2	107670750	4551150	23.6579	0.000313896
Q80XI3	Eif4g3	97530250	30954000	3.15081	0.000425335
Q80Y56	Rbsn	94841000	0	#DIV/0!	2.48862e-05
Q62205	Scn9a	92800000	40939750	2.26675	3.0579e-05
Q2M3X8	Phactr1	92582750	26761500	3.45955	0.000897643
Q9D8B3	Chmp4b	88499250	0	#DIV/0!	0.0138611
Q99JP7	Ggt7	88396000	37805250	2.33819	0.00942064
Q9CZ44	Nsfl1c	84043500	28544500	2.9443	0.00451793
Q8BJ42	Dlgap2	82206000	10390500	7.91165	0.0011001
Q60902	Eps15l1	82153000	10752225	7.64056	0.00626747
Q80ZF8	Adgrb3	81007750	27389000	2.95767	0.00963316
P05213	Tuba1b	80334500	0	#DIV/0!	0.0118117
Q91W92	Cdc42ep1	79891750	0	#DIV/0!	3.84544e-05
Q61735	Cd47	79768750	28069500	2.84183	0.0350558
Q80X80	C2cd2l	74324000	12230000	6.07719	0.00153245
Q80YA9	Cnksr2	74269250	33323750	2.22872	0.0045261
P28571	Slc6a9	72148000	15798750	4.56669	0.00851068
Q01279	Egfr	70853750	0	#DIV/0!	0.000139926
P54227	Stmn1	69727500	0	#DIV/0!	0.00184187
P35436	Grin2a	69723500	12727500	5.47818	0.000303318
Q80Z38	Shank2	67322750	13601500	4.94966	0.00112582
Q8R464	Cadm4	67052250	21397000	3.13372	0.00369652
Q9Z0J4	Nos1	66804250	21813500	3.06252	0.0174017
Q8CIN4	Pak2	66200750	10671250	6.20365	0.0138461
Q9D8Y0	Efhd2	65499750	8129250	8.05729	0.00249161
Q62165	Dag1	64494750	2343425	27.5216	0.000516426
P26040	Ezr	64373000	22273250	2.89015	0.0225595
Q9QZQ1	Mllt4	64066250	13040750	4.91277	0.00174657
Q922J6	Tspan2	63553000	9816750	6.47393	0.0482248
Q9CYZ2	Tpd52l2	62129750	0	#DIV/0!	0.00270153
Q9D2N4	Dtna	61126250	29534250	2.06967	0.00185299
Q99JY8	Plpp3	60502500	27878500	2.17022	0.00737178
Q68FD9	Kiaa1549	59928000	0	#DIV/0!	0.000286126
Q68FH0	Pkp4	58416500	15685250	3.7243	0.00466824
P35585	Ap1m1	58378750	28061750	2.08037	0.00754768
Q9Z0Z4	Heph	57150000	0	#DIV/0!	0.00147002
Q60738	Slc30a1	56193500	5894750	9.5328	0.000166966
Q6WQJ1	Dagla	54445250	24906000	2.18603	0.0118015
P62192	Psmc1	53963750	20475250	2.63556	0.00710167
Q8BKX1	Baiap2	53910500	22716500	2.37319	0.0154377
Q810B7	Slitrk5	51996250	0	#DIV/0!	0.000962888
Q8BHZ0	Fam49a	51081500	21383750	2.3888	0.0447482
B1AZP2	Dlgap4	50717500	0	#DIV/0!	0.000578675
D3YZV8	Ccdc8	48297500	0	#DIV/0!	0.00172402
P61358	Rpl27	47471000	11669000	4.06813	0.00889452
Q9CX00	Ist1	45188000	0	#DIV/0!	0.0114285
Q8C437	Pex5l	43908750	5672400	7.74077	0.0230793
P28867	Prkcd	43392250	15751250	2.75484	0.038619
Q9JLB2	Mpp5	40646500	0	#DIV/0!	0.000597341
Q9JKF6	Pvrl1	40147000	0	#DIV/0!	0.0109904
P30999	Ctnnd1	39911250	0	#DIV/0!	0.000876373
O35678	Mgll	39652750	18641000	2.12718	0.0111545
Q61036	Pak3	38805500	10249250	3.78618	0.0436885
Q64455	Ptprj	38787500	16444500	2.35869	0.00899576
Q9QXJ1	Apbb1	38517500	0	#DIV/0!	0.00914107
P83940	Tceb1	38082750	14694250	2.59168	0.0398507
Q5SNZ0	Ccdc88a	37768250	0	#DIV/0!	0.00020608
Q9CPU0	Glo1	36520000	17229750	2.11959	0.0441465
Q61234	Snta1	36351000	15563750	2.33562	3.99435e-05
Q9D1Q6	Erp44	35555250	0	#DIV/0!	0.000107891
P26043	Rdx	34598250	11031750	3.13624	0.0369673
P49443	Ppm1a	34485250	10233900	3.36971	0.00407404
Q923Z0	Gprc5b	33735000	0	#DIV/0!	0.00753788
Q5FWH7	Slc39a12	33500750	8771450	3.81929	0.00653061
Q5SXY1	Specc1	33413750	0	#DIV/0!	0.000868777
Q9CZN4	Shisa9	33213250	0	#DIV/0!	0.0177238
Q9JKK7	Tmod2	32855750	0	#DIV/0!	0.0143969
Q9EPR4	Slc23a2	32825500	9268750	3.54152	0.00684585
Q61831	Mapk10	32711500	12472750	2.62264	0.0334688
Q6X893	Slc44a1	32225750	8856000	3.63886	0.0259552
Q61137	Astn1	32104250	15021250	2.13726	0.00664337
Q8K097	Faim2	31807750	4121750	7.71705	0.00108841
Q9JL04	Fmn2	31731250	12449750	2.54875	0.0143753
Q9CQS4	Slc25a46	31581750	0	#DIV/0!	0.00620568
A2ARS0	Ankrd63	31451000	9891000	3.17976	0.00612727
Q9D1K7	1	31055500	0	#DIV/0!	0.0340804
Q9CRB6	Tppp3	30927500	1634200	18.9252	0.00377549
Q80Y17	Llgl1	30871000	9881750	3.12404	0.0264021
B5TVM2	Ildr2	30299500	0	#DIV/0!	0.000533905
Q99KN9	Clint1	30102500	0	#DIV/0!	0.00285719
Q6VNS1	Ntrk3	30019500	11046500	2.71756	0.0499283
O55135	Eif6	29941000	3928500	7.62148	0.0204239
Q9JKW0	Arl6ip1	29372000	0	#DIV/0!	0.014478
Q6DIB5	Megf10	29232500	0	#DIV/0!	1.19246e-05
Q9WVQ1	Magi2	29016750	3926250	7.39045	0.000652004
Q9JL56	Gde1	28953000	11178250	2.59012	0.0282904
Q9DAK9	Phpt1	28260750	5403750	5.22984	0.0329011
Q99J85	Nptxr	28234750	7523750	3.75275	0.0229627
Q2NL51	Gsk3a	28079750	6797000	4.1312	0.027693
Q9D8W5	Psmd12	27365500	9847000	2.77907	0.0125241
Q62426	Cstb	27191500	7470250	3.63997	0.0418454
O09044	Snap23	27185750	0	#DIV/0!	7.07102e-07
O09000	Ncoa3	27089500	0	#DIV/0!	2.39709e-09
Q61062	Dvl3	26934250	0	#DIV/0!	0.00173881
Q8K221	Arfip2	26902250	0	#DIV/0!	0.00187056
Q6PGL7	Fam21	26787500	0	#DIV/0!	0.00169178
Q8R1F1	Fam129b	26673500	0	#DIV/0!	1.54568e-07
Q5HZI2	C2cd4cC2CD4	26382250	10643500	2.47872	0.0248194
Q8BH58	Tiprl	26039500	0	#DIV/0!	0.000325095
Q6RHR9	Magi1	26024250	7402250	3.51572	0.00748125
Q9WTM5	Ruvbl2	25370000	2935000	8.64395	0.00138871
P97390	Vps45	25281250	6406750	3.94603	0.0198148
Q7TPD3	Robo2	25154250	9980750	2.52028	0.027067
P16283	Slc4a3	24935500	8000850	3.11661	0.0325204
Q99LG1	Tmem51	24653750	0	#DIV/0!	0.00457861
Q6ZWV3	Rpl10	24632500	3646500	6.75511	0.000799867
P43406	Itgav	24315250	4923000	4.93911	0.00982547
Q8BR63	Fam177a1	24299250	0	#DIV/0!	9.70985e-05
Q812A2	Srgap3	24057750	11644000	2.06611	0.0156998
Q8K2K6	Agfg1	24014750	8680500	2.76652	0.0199929
Q9ES28	Arhgef7	23753000	5839750	4.06747	0.0174077
Q501J7	Phactr4	23732000	0	#DIV/0!	0.00079338
Q80X50	Ubap2l	23229500	0	#DIV/0!	0.0205496
Q3UHH2	Slc22a23	23161000	0	#DIV/0!	0.00103177
P45591	Cfl2	22899700	4608250	4.96928	0.0199901
P97772	Grm1	22485750	2340275	9.60817	0.00702802
P22723	Gabrg2	22348750	0	#DIV/0!	0.000217814
P62484	Abi2	22260750	1808525	12.3088	0.001217
Q03717	Kcnb1	22109750	3852250	5.73944	0.00600558
Q9WVK4	Ehd1	21893500	0	#DIV/0!	9.85019e-05
Q8VDJ3	Hdlbp	21487500	10286800	2.08884	0.0272868
Q80UP8	Slc20a2	21418250	0	#DIV/0!	3.58772e-05
Q8VDZ4	Zdhhc5	21338250	7054000	3.02499	0.0131264
Q6PH08	Erc2	21221250	0	#DIV/0!	0.000509607
Q8CH77	Nav1	21070000	0	#DIV/0!	0.0198117
A2AHC3	Camsap1	20917500	8175250	2.55864	0.0251876
Q9QYJ3	Dnajb1	20893000	0	#DIV/0!	0.000258402
Q67BT3	Slc13a5	20814250	0	#DIV/0!	0.001281
Q9D379	Ephx1	20337500	0	#DIV/0!	0.000712473
P13597	Icam1	20110400	0	#DIV/0!	0.00175288
Q8BGH4	Reep1	20032500	3198500	6.26309	0.00104261
O54984	Asna1	19968500	4257250	4.69047	0.0178176
P97393	Arhgap5	19924250	8818750	2.25931	0.0510838
Q3UEB3	Puf60	19910750	6879750	2.89411	0.0224579
Q99L47	St13	19851000	5984000	3.31735	0.0488313
Q5EBJ4	Ermn	19772250	0	#DIV/0!	9.84431e-05
P42567	Eps15	19165750	2448100	7.82883	0.00492759
Q8R164	Bphl	19052000	0	#DIV/0!	3.69246e-05
Q9QXG2	Chm	18813750	3464750	5.43005	0.00716393
Q9D328	Tmem35	18698750	2557500	7.31134	0.00072176
P61329	Fgf12	18574250	3549750	5.23255	0.0416754
P0C673	Igsf11	18558900	0	#DIV/0!	0.00148858
P32883	Kras	18464500	0	#DIV/0!	0.0185533
Q8CAF4	Nhsl1	18437750	0	#DIV/0!	2.25883e-05
Q80ZJ1	Rap2a	18168250	0	#DIV/0!	0.0192612
P70232	Chl1	18139200	0	#DIV/0!	0.00260083
P09055	Itgb1	18028250	0	#DIV/0!	0.024773
Q9DAW9	Cnn3	18009750	0	#DIV/0!	4.59548e-05
O70492	Snx3	17894500	2378250	7.52423	0.00602597
P26638	Sars	17859250	6597500	2.70697	0.0161737
P63250	Kcnj3	17481750	5417500	3.2269	0.00518056
Q3U1F9	Pag1	17397250	0	#DIV/0!	0.0161568
P70698	Ctps1	17294750	6130250	2.82121	0.0461132
Q8BGY7	Fam210a	16996750	0	#DIV/0!	0.0136832
Q6QI06	Rictor	16933250	0	#DIV/0!	0.000425509
Q8BHG2	1	16924500	0	#DIV/0!	0.00111798
Q99JG2	Gpr37l1	16847500	0	#DIV/0!	0.0208225
Q8BGD9	Eif4b	16674000	0	#DIV/0!	0.0218679
Q8R3B1	Plcd1	16647500	3860250	4.31254	0.0136995
Q8CI51	Pdlim5	15807750	2477775	6.37982	0.00325861
Q8K124	Plekho2	15597750	0	#DIV/0!	0.00245587
Q8R3Z5	Cacnb1	15543250	6414575	2.42311	0.0361435
Q62077	Plcg1	15302000	2931000	5.22074	0.00832137
Q5DTT2	Psd	15118000	2764500	5.46862	0.0416553
Q3UTJ2	Sorbs2	15105500	6551000	2.30583	0.0477885
Q8BSS9	Ppfia2	15043500	3419000	4.39997	0.0109054
P09528	Fth1	14911750	0	#DIV/0!	0.0188528
Q8VDP4	Ccar2	14854500	0	#DIV/0!	0.000141111
P08556	Nras	14388475	6215500	2.31493	0.0464982
Q9JM63	Kcnj10	14366500	0	#DIV/0!	0.014368
Q91VR7	Map1lc3a	14287500	0	#DIV/0!	0.0277942
P62317	Snrpd2	13840000	0	#DIV/0!	0.0122736
Q9DBR2	Fam13c	13498425	0	#DIV/0!	0.00327011
Q9DCL8	Ppp1r2	13318600	0	#DIV/0!	0.00134684
Q8BM65	Nyap2	13312250	0	#DIV/0!	0.000132898
O35681	Syt3	13254500	0	#DIV/0!	0.000153318
O35607	Bmpr2	13228750	0	#DIV/0!	2.29236e-05
Q9CPX6	Atg3	13190550	2456000	5.37075	0.0346815
Q9CQT1	Mri1	13096700	0	#DIV/0!	0.0356227
Q9QUJ7	Acsl4	13025775	0	#DIV/0!	0.000707686
Q8VCH8	Ubxn4	12983500	0	#DIV/0!	0.0164573
Q9Z0E6	Gbp2	12784875	0	#DIV/0!	0.000908438
P0C192	Lrrc4b	12702425	0	#DIV/0!	0.00100718
Q60805	Mertk	12544175	0	#DIV/0!	0.00013237
P50429	Arsb	12411000	2853000	4.35016	0.0130614
Q8BXV2	Bri3bp	12362900	0	#DIV/0!	0.0371259
Q01815	Cacna1c	12246775	2728000	4.48929	0.0120059
Q9QZ85	Iigp1	11954500	4123975	2.89878	0.0179091
P46735	Myo1b	11950050	2040900	5.85528	0.0116024
Q8R146	Apeh	11819875	0	#DIV/0!	0.0457393
Q8CCB4	Vps53	11815250	3551250	3.32707	0.036133
Q7SIG6	Asap2	11804800	2899500	4.07132	0.0178195
Q9D3A9	Ttyh1	11689925	0	#DIV/0!	6.89453e-05
Q8BG73	Sh3bgrl2	11013750	0	#DIV/0!	0.0134426
Q99LI8	Hgs	10836450	2136250	5.07265	0.00443025
Q91Z31	Ptbp2	10641500	0	#DIV/0!	0.0128848
Q9EPC1	Parva	10613925	0	#DIV/0!	0.000778546
Q6NZC7	Sec23ip	10581000	0	#DIV/0!	1.13768e-06
Q8CGE9	Rgs12	10516500	0	#DIV/0!	0.0185606
P18581	Slc7a2	10348325	0	#DIV/0!	0.00041915
Q3UVK0	Ermp1	10186150	3564375	2.85777	0.0479617
Q99J99	Mpst	10158650	0	#DIV/0!	0.0262478
Q8BGX2	1	9950725	0	#DIV/0!	9.78601e-05
Q5SV85	Synrg	9880950	0	#DIV/0!	0.0167275
Q3TES0	Iqsec3	9863250	0	#DIV/0!	0.0136918
Q71RI9	Ccbl2	9803125	1852175	5.29276	0.0189745
Q69ZW3	Ehbp1	9430500	0	#DIV/0!	0.0120252
Q8BMA6	Srp68	9294300	1961700	4.73788	0.00882685
Q6P9R2	Oxsr1	9172000	1820950	5.03693	0.0424541
Q9D2R0	Aacs	9144950	0	#DIV/0!	0.0329611
Q3UTQ8	Cdkl5	9092950	0	#DIV/0!	0.0379744
P56375	Acyp2	8971375	0	#DIV/0!	0.00120775
Q9WUL7	Arl3	8915850	0	#DIV/0!	0.0147601
Q5QNQ6	Osbp2	8894375	3355850	2.65041	0.0207033
Q9QZB0	Rgs17	8867250	0	#DIV/0!	0.0129032
Q8C031	Lrrc4c	8764575	0	#DIV/0!	0.0296734
Q3TPE9	Ankmy2	8680825	0	#DIV/0!	0.0052544
Q8R550	Sh3kbp1	8636775	0	#DIV/0!	4.37304e-05
Q9CQA1	Trappc5	8511125	0	#DIV/0!	0.0280678
Q9WTQ5	Akap12	8502000	0	#DIV/0!	0.0230182
Q8BGU5	Ccny	8436175	0	#DIV/0!	0.0142059
Q3TIU4	Pde12	8359625	2218750	3.76772	0.0211239
Q3UHC7	Dab2ip	8353900	0	#DIV/0!	0.0165386
Q9D6F4	Gabra4	8300550	1893325	4.38411	0.0106286
P62315	Snrpd1	8254100	0	#DIV/0!	0.0315208
Q9CX86	Hnrnpa0	8023150	0	#DIV/0!	0.0299602
Q8C0D5	Eftud1	8010400	0	#DIV/0!	3.4689e-05
Q91YX5	Lpgat1	7994825	0	#DIV/0!	0.0126071
Q80W54	Zmpste24	7929275	0	#DIV/0!	0.0208609
Q6PDQ2	Chd4	7848575	1418250	5.53399	0.0505422
Q08509	Eps8	7833825	0	#DIV/0!	3.12887e-06
Q9ERB5	Slco1c1	7566850	0	#DIV/0!	0.0152994
Q9EQQ9	Mgea5	7410025	0	#DIV/0!	0.000108885
A2ALU4	Shroom2	7269250	0	#DIV/0!	0.0157242
Q9JHQ5	Lztfl1	7263275	0	#DIV/0!	0.0123909
Q69Z26	Cntn4	7254975	0	#DIV/0!	0.0138363
Q3TN34	Micall2	7183325	0	#DIV/0!	0.000402154
Q61249	Igbp1	7079725	0	#DIV/0!	0.012095
Q5M8N4	Sdr39u1	7007600	0	#DIV/0!	0.0141176
Q8CGQ8	Slc24a4	6982025	0	#DIV/0!	0.0130404
O35226	Psmd4	6780000	0	#DIV/0!	0.0203015
Q8K3G9	Appl2	6777875	1824250	3.71543	0.0305233
Q61140	Bcar1	6746425	0	#DIV/0!	0.00380317
Q7TNF0	Doc2a	6729775	0	#DIV/0!	0.0174775
P47941	Crkl	6716300	0	#DIV/0!	5.01908e-06
P32233	Drg1	6643900	0	#DIV/0!	0.0137276
Q3UUQ7	Pgap1	6607500	0	#DIV/0!	0.0165353
Q8BZW8	Nhlrc2	6604750	2353075	2.80686	0.0250207
P70302	Stim1	6511500	0	#DIV/0!	0.01295
P53996	Cnbp	6472675	0	#DIV/0!	0.0143889
Q9JKL4	Ndufaf3	6463450	0	#DIV/0!	0.0264942
Q810J8	Zfyve1	6434250	1862625	3.4544	0.0331615
Q8BXR9	Osbpl6	6297600	0	#DIV/0!	0.0153363
P15116	Cdh2	6204450	0	#DIV/0!	0.0165499
Q91ZU6	Dst	6167825	1072700	5.74981	0.0405621
O08914	Faah	6154625	1720750	3.57671	0.0444306
Q9QXK3	Copg2	6148250	0	#DIV/0!	0.0126001
P54923	Adprh	6122450	0	#DIV/0!	0.027041
Q8C7K6	Pcyox1l	6099225	0	#DIV/0!	0.01224
Q61418	Clcn4	5864625	1493025	3.92802	0.0226859
O70251	Eef1b	5783900	0	#DIV/0!	0.0195072
Q810C0	Slitrk2	5773025	0	#DIV/0!	0.0235941
P63034	Cyth2	5759400	1189100	4.8435	0.00850715
Q9EPL2	Clstn1	5659925	0	#DIV/0!	0.0169848
Q6PIU9	1	5541875	0	#DIV/0!	0.016082
Q9JJ59	Abcb9	5356750	0	#DIV/0!	0.0129297
Q80UM7	Mogs	5315300	0	#DIV/0!	0.000445783
Q8VEH5	Epm2aip1	5310800	0	#DIV/0!	0.0186822
Q8CGM1	Adgrb2	5309200	0	#DIV/0!	0.0127992
Q9CRC8	Lrrc40	5278700	0	#DIV/0!	0.0140214
Q6A065	Cep170	5265900	0	#DIV/0!	0.0248639
Q8C180	Frs2	5249775	0	#DIV/0!	0.0135832
P60867	Rps20	5186650	0	#DIV/0!	0.0193269
Q99MN1	Kars	5161550	0	#DIV/0!	0.0145659
P70290	Mpp1	5110350	0	#DIV/0!	0.000158906
P00493	Hprt1	5044000	0	#DIV/0!	0.0137625
Q8CFE4	Scyl2	5003175	0	#DIV/0!	0.0124292
Q9CR67	Tmem33	4915350	0	#DIV/0!	0.021802
P69566	Ranbp9	4909950	0	#DIV/0!	0.0122326
P62334	Psmc6	4892675	0	#DIV/0!	0.0415717
B1AY13	Usp24	4825700	0	#DIV/0!	0.0224794
Q99J09	Wdr77	4744975	0	#DIV/0!	0.0203354
Q61609	Slc20a1	4738400	0	#DIV/0!	0.0124407
Q9JME7	Trappc2l	4732225	0	#DIV/0!	0.0140644
Q8C1B1	Camsap2	4706075	0	#DIV/0!	0.0202043
Q6PIP5	Nudcd1	4691600	1350575	3.47378	0.0293214
P63323	Rps12	4675650	0	#DIV/0!	0.0320887
Q91VM3	Wdr45	4668975	0	#DIV/0!	0.000972772
Q3UH93	Plxnd1	4652300	0	#DIV/0!	0.0138697
Q9DB34	Chmp2a	4576075	0	#DIV/0!	0.0199219
Q4V9Z5	Sez6l2	4408275	0	#DIV/0!	0.000475199
Q80Z10	Astn2	4240250	0	#DIV/0!	0.0301709
Q9D0M1	Prpsap1	4204950	0	#DIV/0!	0.0187455
Q63959	Kcnc3	4040125	0	#DIV/0!	0.0141742
Q921Q7	Rin1	3986175	0	#DIV/0!	0.0173369
O70293	Grk6	3855150	0	#DIV/0!	0.0184514
Q8R1A4	Dock7	3772350	0	#DIV/0!	0.000468744
Q9Z0R9	Fads2	3771375	0	#DIV/0!	0.0177976
P60122	Ruvbl1	3748000	0	#DIV/0!	0.0352175
O88307	Sorl1	3713350	0	#DIV/0!	0.0143027
O55057	Pde6d	3707100	0	#DIV/0!	0.0153305
Q8C050	Rps6ka5	3628050	0	#DIV/0!	6.89536e-06
Q3U7R1	Esyt1	3573875	0	#DIV/0!	0.0186066
Q9R0N0	Galk1	3507575	0	#DIV/0!	0.0155753
Q5NCF2	Trappc1	3359800	0	#DIV/0!	0.0311171
P09405	Ncl	3266700	0	#DIV/0!	0.0169269
O35075	Dscr3	3243600	0	#DIV/0!	0.02946
Q8BG32	Psmd11	3236325	0	#DIV/0!	0.0130628
P14576	Srp54	3191225	0	#DIV/0!	0.0147739
Q3TC93	Hs1bp3	3109050	0	#DIV/0!	0.0263459
Q8C7R4	Uba6	3100250	0	#DIV/0!	0.0157769
P97813	Pld2	3002475	0	#DIV/0!	0.0192989
Q61625	Grid2	2910875	0	#DIV/0!	0.0367783
Q8BLJ3	Plcxd3	2735200	0	#DIV/0!	0.0149587
Q8C0Y0	Ppp4r4	2724150	0	#DIV/0!	0.0189558
Q9DCS9	Ndufb10	2565750	0	#DIV/0!	0.0210698
Q9WUD1	Stub1	2554650	0	#DIV/0!	0.01372
Q7TQG1	Plekha6	2523700	0	#DIV/0!	0.0147074
A2ASQ1	Agrn	2496875	0	#DIV/0!	0.040074
A2A8L5	Ptprf	2418375	0	#DIV/0!	0.0147913
Q8BRF7	Scfd1	2230025	0	#DIV/0!	0.0178457
Q8R4I7	Neto1	1969075	0	#DIV/0!	0.0137793
P29533	Vcam1	1961225	0	#DIV/0!	0.0162374
Q6S5J6	Krit1	1393425	0	#DIV/0!	0.0139948
P55144	Tyro3	1342650	0	#DIV/0!	0.0279181

## Sheet: Astro Aqp4-BioID2 significant
Uniprot	Gene ID	Average BioID	Average GFP	Ratio	adj.P value
P43006	Slc1a2	105418000000	34680250000	3.03971	0.0271459
Q8VDN2	Atp1a1	27052500000	12251750000	2.20805	7.34624e-05
O88343	Slc4a4	22999250000	1171857500	19.6263	9.7914e-05
P55088	Aqp4	22661475000	221572500	102.276	0.0664768
P39447	Tjp1	13119750000	0	#DIV/0!	4.64927e-07
Q9WV92	Epb41l3	11973075000	4218175000	2.83845	0.034245
P11499	Hsp90ab1	11309700000	4970025000	2.27558	0.00825478
Q61316	Hspa4	11164625000	3118125000	3.58056	0.0104246
P10649	Gstm1	9498000000	284560000	33.3778	0.00837466
P27546	Map4	8260275000	23608500	349.886	0.000287291
Q91V61	Sfxn3	7774300000	2057472500	3.77857	0.0095714
Q9QYC0	Add1	7505050000	2418782500	3.10282	0.00144144
O70318	Epb41l2	6995150000	924032500	7.57024	0.00143129
P31650	Slc6a11	6938175000	3020300000	2.29718	0.0339035
P06151	Ldha	6891950000	2692200000	2.55997	0.000948537
P50396	Gdi1	6839425000	2828872500	2.41772	0.0265543
P39053	Dnm1	6241550000	2409750000	2.59012	0.00147157
P17426	Ap2a1	5627075000	2761775000	2.03748	0.00181872
Q9Z2H5	Epb41l1	5545225000	1462992500	3.79033	0.00514795
Q62277	Syp	5238100000	1972550000	2.6555	0.0405938
P40142	Tkt	4781275000	1841127500	2.59693	0.00290352
P10852	Slc3a2	4669975000	1317745000	3.54391	0.00866367
O89053	Coro1a	4594525000	1866805000	2.46117	0.0403415
P62827	Ran	4530675000	1335140000	3.39341	0.00380092
P31648	Slc6a1	4499175000	486787500	9.24259	0.00770874
P63005	Pafah1b1	4419650000	1392405000	3.17411	0.00670692
P48722	Hspa4l	4330225000	865572500	5.00273	0.00770343
Q9Z1B3	Plcb1	4276475000	1819700000	2.3501	0.000261243
Q99P72	Rtn4	3998250000	1187225000	3.36773	0.0146733
O35633	Slc32a1	3770850000	1187365000	3.17581	0.0103905
Q9ES97	Rtn3	3707900000	1731425000	2.14153	0.00052882
Q8BPN8	Dmxl2	3525125000	1529722500	2.30442	0.0492479
P84078	Arf1	3508650000	1216470000	2.88429	0.0465738
P97427	Crmp1	3493425000	1499920000	2.32907	0.0222016
Q9QYB8	Add2	3473400000	984877500	3.52673	0.00257708
Q99PT1	Arhgdia	3394050000	1135430000	2.98922	0.00412806
P23819	Gria2	3358425000	970992500	3.45875	0.000638718
P19096	Fasn	3252400000	1459950000	2.22775	0.0207234
P68404	Prkcb	3251525000	1501722500	2.1652	0.0133886
Q80TJ1	Cadps	3230775000	1317105000	2.45294	0.00020818
Q80SW1	Ahcyl1	3114975000	676087500	4.60735	0.000536861
Q8BG39	Sv2b	3087025000	987500000	3.1261	0.00107349
P53994	Rab2a	3083850000	1491780000	2.06723	0.033831
Q9WUA3	Pfkp	3080325000	1195017500	2.57764	0.00380314
P51881	Slc25a5	3073025000	863390000	3.55925	0.0277568
Q8CI94	Pygb	3063525000	988630000	3.09876	0.0112258
O88485	Dync1i1	3036075000	1052527500	2.88456	0.026035
Q8K0S0	Phyhip	3005475000	1363775000	2.20379	0.0139499
Q91V92	Acly	2833950000	1154577500	2.45453	0.00822194
Q80TZ3	Dnajc6	2732200000	1207762500	2.2622	0.0155445
Q8C1B7	44085	2714000000	1142870000	2.37472	0.0239783
Q3UHJ0	Aak1	2583675000	977300000	2.64369	0.00333251
Q61699	Hsph1	2536800000	239000000	10.6142	0.00350345
Q8K021	Scamp1	2528250000	1002850000	2.52106	0.0101663
P58252	Eef2	2400050000	856927500	2.80076	0.00504265
P84084	Arf5	2345725000	1102197500	2.12823	0.0403721
Q9WUM3	Coro1b	2176225000	839922500	2.59098	0.00731476
Q8R081	Hnrnpl	2167125000	616710000	3.51401	0.00618767
P35700	Prdx1	2095225000	961427500	2.17929	0.0287444
Q9Z218	Dpp6	2091825000	554842500	3.77012	0.00439478
Q9JKD3	Scamp5	2073400000	815572500	2.54226	0.00521626
Q6P1F6	Ppp2r2a	2050550000	707382500	2.89879	0.0127904
Q9CYT6	Cap2	2025025000	932362500	2.17193	0.00950815
Q8VEK3	Hnrnpu	2022125000	300920000	6.71981	0.00177127
Q9Z0E0	Ncdn	1970900000	871870000	2.26054	0.0311122
P84309	Adcy5	1899450000	559680000	3.39381	0.00130965
P23242	Gja1	1877750000	219366500	8.55988	5.19418e-05
O88487	Dync1i2	1855900000	661172500	2.80698	0.0163497
Q9QUR6	Prep	1834100000	603447500	3.03937	0.00204381
P68181	Prkacb	1818770000	740507500	2.45611	0.0434043
Q9QXL2	Kif21a	1751525000	468782500	3.73633	0.00223592
Q9CQI6	Cotl1	1748117500	834345000	2.0952	0.0413466
Q9R1T4	44080	1731825000	233106250	7.42934	0.00140843
Q925N0	Sfxn5	1680775000	746897500	2.25034	0.0151742
Q9QXS1	Plec	1669322500	828010000	2.01607	0.0207911
Q8C419	Gpr158	1647600000	797560000	2.0658	0.0158148
Q99L43	Cds2	1627187500	774257500	2.10161	0.0347622
P16054	Prkce	1574400000	698812500	2.25296	0.0146983
P70704	Atp8a1	1571400000	154198250	10.1908	0.00010639
P11983	Tcp1	1570475000	507059500	3.09722	0.0249562
Q91YQ5	Rpn1	1566150000	196835000	7.95666	0.000178592
Q02248	Ctnnb1	1549230000	571297250	2.71178	0.0267336
Q8VDM4	Psmd2	1530400000	331677500	4.61412	0.000782818
Q8BW75	Maob	1501825000	420887500	3.56823	0.000551985
Q11011	Npepps	1479625000	445727500	3.31957	0.00400429
Q9QYB5	Add3	1456132500	326129500	4.46489	0.000857628
P62267	Rps23	1452715000	325462500	4.46354	0.0260231
P17427	Ap2a2	1390250000	295707500	4.70144	0.000170658
Q640R3	Hepacam	1353782500	152560000	8.87377	0.000265436
Q6NXK7	Dpp10	1334750000	260396500	5.12584	0.000260228
Q9CQ91	Ndufa3	1313027500	466877500	2.81236	0.00709159
Q9CZM2	Rpl15	1285785000	406247500	3.16503	0.027799
Q9JM52	Mink1	1281840000	442972500	2.89372	0.00279198
P12367	Prkar2a	1246485000	21901500	56.9132	0.00437615
O35874	Slc1a4	1231122500	284917500	4.32098	0.0104575
Q64133	Maoa	1218150000	300497500	4.05378	0.00395725
P12382	Pfkl	1187425000	288200250	4.12014	0.00203332
Q99JR1	Sfxn1	1172622500	330120000	3.55211	0.0104902
P55012	Slc12a2	1171475000	78850750	14.8569	0.00263943
Q9JME5	Ap3b2	1151845000	221286750	5.20521	3.24267e-05
Q64514	Tpp2	1138627500	545417500	2.08763	0.0372133
P14231	Atp1b2	1118550000	347432500	3.21947	0.0158582
Q8BLE7	Slc17a6	1103917500	80965250	13.6345	0.00431744
Q4KMM3	Oxr1	1102390000	243795000	4.52179	0.0130936
Q5DTL9	Slc4a10	1102002500	413340000	2.66609	0.000972998
P28740	Kif2a	1069480000	317485000	3.3686	0.00271822
O35927	Ctnnd2	1059732500	176530750	6.0031	0.0114018
B2RSH2	Gnai1	1046732500	509362500	2.05499	0.0186379
P70414	Slc8a1	1032655000	359735000	2.8706	0.00608523
O55023	Impa1	1026252500	449837500	2.28138	0.0122305
P47708	Rph3a	1024480000	438990000	2.33372	0.0102063
Q60930	Vdac2	1003710000	469405000	2.13826	0.0478733
Q9D1G1	Rab1b	997787500	226995250	4.39563	0.0477223
Q01853	Vcp	994110000	321480000	3.09229	0.00718412
Q91WC3	Acsl6	982105000	341095000	2.87927	0.0254358
Q8BUV3	Gphn	975235000	281037500	3.47012	0.000308725
Q9CVB6	Arpc2	974527500	266957500	3.6505	0.00277689
Q7TME0	Plppr4	971712500	209583250	4.6364	0.0100517
P16460	Ass1	968862500	296505000	3.26761	0.00842334
Q8R0S2	Iqsec1	966690000	200444250	4.82274	0.0020754
Q9Z1N5	Ddx39b	944952500	187225000	5.04715	0.00129917
Q8R0Y6	Aldh1l1	941160000	121155000	7.76823	0.000717442
Q3UVX5	Grm5	937872500	183823500	5.10203	0.00642246
Q8BH66	Atl1	934887500	203500000	4.59404	0.00407392
Q9QVP9	Ptk2b	932750000	148950750	6.26214	8.27163e-05
P27612	Plaa	894560000	323970000	2.76124	0.000815126
Q99PU5	Acsbg1	886432500	85014500	10.4268	4.25088e-05
Q6ZPE2	Sbf1	884320000	110572000	7.99768	4.60402e-06
Q8BXR1	Slc7a14	882287500	285212500	3.09344	0.019599
Q91YR1	Twf1	873260000	267448250	3.26516	0.021767
Q922B2	Dars	869255000	183777250	4.72994	0.00313653
Q9Z1Z2	Strap	855057500	237267500	3.60377	0.000748552
Q8BJI1	Slc6a17	836032500	216967500	3.85326	0.0100525
Q9EPJ9	Arfgap1	822640000	102897500	7.99475	0.00214597
Q80UG2	Plxna4	807277500	184775000	4.36898	2.3971e-05
P24549	Aldh1a1	806300000	74615000	10.8061	0.00975118
Q01405	Sec23a	802265000	241489750	3.32215	0.0331184
Q9CPW0	Cntnap2	797835000	227757500	3.503	0.0170615
P28474	Adh5	793090000	234840000	3.37715	0.0165967
Q8BHE3	Atcay	784405000	379027500	2.06952	0.0465056
P42932	Cct8	780780000	238125000	3.27887	0.000985868
B0V2N1	Ptprs	771732500	40825750	18.9031	2.01655e-05
Q8BVQ5	Ppme1	768397500	127867500	6.00933	0.0102512
Q3UHD9	Agap2	765417500	373522500	2.04919	0.00768573
Q8VCT3	Rnpep	763580000	317857500	2.40227	0.00520134
P35438	Grin1	754680000	238890000	3.15911	0.00442169
Q3U1J4	Ddb1	745802500	212770000	3.50521	0.0062504
Q9QZX7	Srr	744082500	135497500	5.49149	0.00659925
P33173	Kif1a	738970000	204827500	3.60777	0.00398191
Q99JI4	Psmd6	727492500	127152500	5.72142	0.000513331
P80313	Cct7	718930000	215375500	3.33803	0.0288569
P23818	Gria1	718742500	127292500	5.64639	0.0124401
Q9CY27	Tecr	717230000	152896750	4.69094	0.0171806
Q6ZPJ3	Ube2o	714955000	152132500	4.69955	0.0021864
Q8CIE6	Copa	698932500	108078000	6.46693	0.00263314
O88533	Ddc	698160000	91077500	7.66556	0.00406974
Q9D8E6	Rpl4	692650000	113479750	6.10373	0.035426
Q9D394	Rufy3	669092500	107707500	6.21213	0.00137199
Q9CZW4	Acsl3	667902500	49415500	13.5161	0.0276888
Q6ZPQ6	Pitpnm2	665192500	62912250	10.5733	5.67317e-05
G5E8K5	Ank3	662777500	239862500	2.76316	0.00937868
Q921F4	Hnrnpll	662490000	79895500	8.29196	0.000178588
Q14CH0	Fam171b	657305000	15259750	43.0744	0.000527867
Q64487	Ptprd	641212500	69830750	9.18238	0.000236568
Q6NVE8	Wdr44	623192500	135473250	4.60011	0.00322456
Q58A65	Spag9	623055000	23198750	26.8573	0.0427253
Q8C0T5	Sipa1l1	615455000	92539250	6.65075	0.00748605
P50247	Ahcy	613560000	197733000	3.10297	0.0455985
Q3TXS7	Psmd1	607075000	157587500	3.8523	0.000227887
Q80U28	Madd	605712500	170507500	3.55241	0.00429912
Q8VCD6	Reep2	602397500	154095500	3.90925	0.00584706
Q9CS84	Nrxn1	601530000	292629000	2.05561	0.0109885
P26041	Msn	596022500	26860250	22.1898	0.00210511
P51660	Hsd17b4	595655000	126595000	4.7052	0.00149289
Q8BLF1	Nceh1	588282500	197510250	2.97849	0.0378637
Q9DCL9	Paics	587045000	36590000	16.0439	6.52386e-05
Q9Z0P4	Palm	586787500	224427500	2.6146	0.00850733
Q99K85	Psat1	585705000	249705000	2.34559	0.0137506
Q2PFD7	Psd3	583577500	138427500	4.21576	0.0125216
Q9CXS4	Cenpv	583357500	214657500	2.71762	0.00410401
Q8CGF6	Wdr47	574520000	136102500	4.22123	0.00830187
Q8K400	Stxbp5	569882500	96057500	5.93272	0.00506273
P62281	Rps11	568180000	198805000	2.85798	0.0419345
Q8C167	Prepl	560222500	75402500	7.42976	0.000122095
Q5DQR4	Stxbp5l	555150000	49943750	11.1155	7.3588e-06
P55258	Rab8a	553335000	213600000	2.59052	0.00715104
Q9JM63	Kcnj10	550020000	132587500	4.14835	0.0283741
Q62465	Vat1	545420000	112310500	4.85636	0.0192713
P41216	Acsl1	545250000	62037500	8.78904	0.00106878
Q91ZX7	Lrp1	545080000	209707500	2.59924	0.0349278
Q3UHD6	Snx27	539320750	97694750	5.52047	0.0191994
Q9CQ54	Ndufc2	532910000	45056000	11.8277	0.00143114
Q9JJY3	Smpd3	528922500	133047500	3.97544	0.00432475
P63137	Gabrb2	522535000	178053500	2.93471	0.013035
Q8K097	Faim2	521742500	39049500	13.3611	0.00119937
P14685	Psmd3	520257500	151873750	3.42559	0.0152831
P62754	Rps6	518940000	139622500	3.71674	0.00488704
Q5SSL4	Abr	516817500	162042500	3.18939	0.00171982
Q91Y86	Mapk8	515297500	52761000	9.76664	0.0127634
Q99K48	Nono	513595000	22369750	22.9594	0.0259694
O70133	Dhx9	509602500	169815500	3.00092	0.0182198
F8VPU2	Farp1	504700000	56124250	8.99255	7.57753e-05
P80317	Cct6a	493597500	236157500	2.09012	0.0193718
Q9D4H8	Cul2	489212500	233915750	2.0914	0.0137385
Q6A0A9	FAM120A	486400000	143166500	3.39744	0.0454231
P97441	Slc30a3	485682500	214995000	2.25904	0.0239677
P84096	Rhog	485470000	190745000	2.54513	0.00496402
P61358	Rpl27	485045000	52922500	9.16519	0.00509093
Q3UH60	Dip2b	479272500	54502250	8.79363	0.00589587
P24527	Lta4h	473412500	92562500	5.11452	0.0130249
Q60817	Naca	471852500	61416500	7.68283	0.00524563
Q62205	Scn9a	471832500	142912500	3.30155	0.00227782
Q9Z2U0	Psma7	465817500	58823500	7.9189	0.00410482
O35609	Scamp3	461320000	115582500	3.99126	0.00731149
P53612	Rabggtb	458855000	0	#DIV/0!	0.00499148
Q8CDN6	Txnl1	457815000	156347500	2.92819	0.0111349
Q9ESN6	Trim2	454615000	84992500	5.34888	0.000483636
O70161	Pip5k1c	449667500	81497500	5.51756	0.00176594
Q3B7Z2	Osbp	449305000	102947500	4.36441	0.00882543
Q6ZWX6	Eif2s1	448757500	83500000	5.37434	0.0271279
Q9ESJ4	Nckipsd	443907500	54433500	8.15504	0.000567442
O35954	Pitpnm1	441997500	97491500	4.5337	0.000829003
Q99PV0	Prpf8	441442500	63697250	6.93032	7.17037e-06
Q80TR1	Adgrl1	441285000	125163500	3.52567	0.0089523
P19253	Rpl13a	439815000	176755000	2.48827	0.00293413
Q9DBG6	Rpn2	437515000	53112500	8.23751	0.00317808
Q9D2N4	Dtna	409550000	39893250	10.2661	0.0287812
P35585	Ap1m1	406782500	38160250	10.6598	0.0351765
Q8BMG7	Rab3gap2	401760000	0	#DIV/0!	0.00117583
Q9QWI6	Srcin1	400745000	133655000	2.99835	0.0477429
Q9EPU0	Upf1	397680000	138105000	2.87955	0.00545578
Q9Z1Q9	Vars	396430000	67288750	5.89148	0.00172183
Q03137	Epha4	396195000	75414750	5.25355	0.00398823
P70336	Rock2	395400000	133120000	2.97025	0.0191074
P49615	Cdk5	393132500	76874250	5.11397	0.0122879
Q60854	Serpinb6	393025000	0	#DIV/0!	0.000395081
P08752	Gnai2	389372500	162737500	2.39264	0.040222
P83510	Tnik	381822500	16024000	23.8282	0.000336742
Q7TPR4	Actn1	380797500	91317250	4.17005	0.0018088
P17809	Slc2a1	379900000	77765000	4.88523	0.0426049
Q61234	Snta1	378247500	0	#DIV/0!	0.000259159
Q5DTY9	Kctd16	377680000	56549250	6.67878	0.00225407
Q921C1	Gjc3	377165000	103987500	3.62702	0.018085
Q8VBZ3	Clptm1	377100000	101040000	3.73219	0.00444913
Q9CR95	Necap1	376847500	173627500	2.17044	0.0192402
Q9Z0P5	Twf2	375990000	91927500	4.09007	0.0207242
Q6PE13	Prrt3	373850000	146300000	2.55537	0.0460487
P47746	Cnr1	373682500	116400000	3.21033	0.0219454
Q9QYB1	Clic4	373545000	51238750	7.29028	0.00233025
Q8BNW9	Kbtbd11	372895000	133575000	2.79165	0.0050036
Q8BP47	Nars	367745000	24067250	15.2799	0.0082373
Q8BWG8	Arrb1	365315000	15078500	24.2275	4.97085e-05
O89112	Lancl1	363325250	91530000	3.96947	0.0425536
Q7TQI3	Otub1	362845750	67840750	5.34849	0.0397524
E9Q401	Ryr2	361172500	62789250	5.75214	0.0013286
Q9CYH2	Fam213a	351232500	91184500	3.85189	0.00750036
Q8C996	Tmem163	351227500	94877500	3.70191	0.00583102
Q9WTU3	Scn8a	350387500	22314000	15.7026	0.0188737
Q80Y56	Rbsn	346710000	0	#DIV/0!	0.00573177
Q8CBY8	Dctn4	343867500	33165000	10.3684	0.00424937
Q6PAJ1	Bcr	343797500	93424000	3.67997	0.0362102
Q6ZQI3	Mlec	343197500	14408750	23.8187	0.0019289
P18052	Ptpra	340517500	61838250	5.50658	0.00238028
Q99KP6	Prpf19	339585000	82095000	4.13649	0.00989043
Q62351	Tfrc	337652750	60418750	5.58854	0.0352773
P58871	Tnks1bp1	337617500	0	#DIV/0!	0.00320341
Q8VE33	Gdap1l1	335790000	134597500	2.49477	0.00351467
Q8CCN5	Bcas3	333915000	44644750	7.47938	0.000260096
Q6P9K8	Caskin1	332680000	13605750	24.4514	0.00231577
Q924M7	Mpi	332455000	52456500	6.33773	7.08739e-05
Q4QQM4	Trp53i11	330827500	33142500	9.98197	0.000554347
Q9Z140	Cpne6	330195000	15559750	21.2211	0.000439529
Q8R2Y0	Abhd6	325365000	50680000	6.41999	0.0127423
Q6PGE7	Slc6a7	324170000	64452500	5.0296	0.0446957
P56395	Cyb5a	324112500	0	#DIV/0!	0.000487315
Q9DCD0	Pgd	323722500	104578000	3.09551	0.0255083
P40336	Vps26a	321132500	10193000	31.5052	0.000824463
Q8CI51	Pdlim5	319537500	0	#DIV/0!	5.03697e-05
Q80U63	Mfn2	319010000	112077500	2.84633	0.0229191
P62482	Kcnab2	317897500	133082250	2.38873	0.0181285
Q9DCT8	Crip2	314880000	83859750	3.75484	0.00240407
P42208	44076	313945000	5638750	55.6763	0.00197568
Q8VDD5	Myh9	313838000	66069750	4.7501	0.0347918
P70206	Plxna1	312072500	86308750	3.61577	0.00913814
Q9WV27	Atp1a4	311520000	0	#DIV/0!	0.0125749
Q61062	Dvl3	310835000	0	#DIV/0!	2.97201e-06
Q9CQ69	Uqcrq	308005000	119480000	2.57788	0.046257
O88543	Cops3	307340000	99057500	3.10264	0.0172725
Q9DCZ4	Apoo	304125000	88522500	3.43557	0.00843995
Q9CYR6	Pgm3	304015000	66227500	4.59046	0.0098647
A2ALS5	Rap1gap	303087500	7107000	42.6463	0.00742109
Q8K394	Plcl2	302991000	39028250	7.76338	0.00784682
Q91XM9	Dlg2	300087500	43528250	6.89409	0.00477927
Q8VBX6	Mpdz	298365000	0	#DIV/0!	1.0393e-05
P28028	Braf	295750000	12199000	24.2438	8.52197e-05
P60843	Eif4a1	295170000	83582500	3.53148	0.0208759
Q9DCN2	Cyb5r3	295052500	134100250	2.20024	0.0213772
Q80ZJ1	Rap2a	294387500	18903750	15.573	0.0128114
Q9R0N7	Syt7	292402500	100627250	2.9058	0.00304882
P42859	Htt	290237500	75566500	3.84082	0.0151384
Q9EQZ6	Rapgef4	290097500	101715000	2.85206	0.0113733
P01872	Ighm	288622500	35290000	8.17859	0.00761453
P50580	Pa2g4	282557500	41707500	6.77474	0.00759623
Q9Z204	Hnrnpc	279142500	54686000	5.10446	0.001699
Q8R1B4	Eif3c	278975000	106672500	2.61525	0.00449376
Q80TS3	Adgrl3	278330000	25213250	11.039	0.000478774
P28571	Slc6a9	276015000	0	#DIV/0!	0.0220148
Q8JZK9	Hmgcs1	275975000	79324750	3.47905	0.000481451
Q01097	Grin2b	275317500	28807500	9.55715	0.000940462
Q80XI3	Eif4g3	274882500	55198500	4.97989	0.00242258
P48320	Gad2	273213000	2051725	133.163	0.0289112
P36916	Gnl1	272017500	90380500	3.00969	0.00648166
Q61165	Slc9a1	270210000	19610500	13.7788	9.6696e-05
Q91VZ6	Smap1	269607500	51644000	5.2205	0.0182073
Q8K4G5	Ablim1	267837500	42227500	6.34273	0.0438547
E9Q4P1	Wdfy1	267367500	38492500	6.94596	0.0336426
Q80TQ2	Cyld	264752500	65240500	4.0581	0.000628765
Q5XJY5	Arcn1	264430000	21254250	12.4413	0.00285137
Q9Z1Z0	Uso1	264230000	18954250	13.9404	0.0280633
Q60900	Elavl3	264012250	45380000	5.81781	0.0183591
P11404	Fabp3	262727500	62595000	4.19726	0.0181054
Q9D5Y1	Ccdc39	262569250	0	#DIV/0!	0.00821106
Q8R2R9	Ap3m2	261345000	0	#DIV/0!	0.00013539
Q99KU0	Vmp1	259516750	0	#DIV/0!	0.0496499
Q8CIB5	Fermt2	259092500	26105000	9.92501	0.00263214
A2RT62	Fbxl16	258800000	86040000	3.0079	0.0416758
Q91ZJ5	Ugp2	258710000	86392500	2.99459	0.017264
Q5U458	Dnajc11	257057500	32317500	7.95413	0.00515142
P49025	Cit	256967500	19548500	13.1451	0.0034984
Q8C3W1	1	255307500	0	#DIV/0!	3.67482e-05
Q05BC3	Eml1	251592500	23162000	10.8623	0.00548092
Q8CAY6	Acat2	250795000	69477000	3.60976	0.0165991
P28867	Prkcd	249850000	0	#DIV/0!	0.00124249
Q8BHN3	Ganab	249589750	15984500	15.6145	0.00260762
P16388	Kcna1	249367500	27161000	9.18109	0.0160918
Q62077	Plcg1	248676750	32894350	7.55986	0.0376639
Q9Z0U1	Tjp2	246500000	0	#DIV/0!	3.68154e-05
Q9JM96	Cdc42ep4	246057500	0	#DIV/0!	0.00345369
Q9CXW3	Cacybp	246052750	13027250	18.8875	0.0104087
Q80TM9	Nisch	241900000	36490000	6.62921	0.0328729
Q99KC8	Vwa5a	241657500	33627500	7.18631	0.0103985
Q9DCP2	Slc38a3	241652500	13662500	17.6873	0.0206213
Q9QYJ0	Dnaja2	238587500	39355000	6.06244	0.0119127
Q99JP7	Ggt7	236767500	18257250	12.9684	0.00288716
Q6X893	Slc44a1	236115000	31412500	7.51659	0.00619666
Q9R1R2	Trim3	235832500	87962500	2.68106	0.0180997
Q9D7G0	Prps1	234045000	24605000	9.51209	0.00452971
Q80ZF8	Adgrb3	232812750	23347250	9.97174	0.0136373
Q9CZT8	Rab3b	232790000	86352500	2.69581	0.0165461
P47809	Map2k4	230458250	22160000	10.3997	0.0427643
P20444	Prkca	229908250	49135750	4.67904	0.0363596
Q9DBE8	Alg2	228247500	17601250	12.9677	0.0309845
Q8K406	Lgi3	227857500	22324000	10.2068	0.00373481
Q923Z0	Gprc5b	227140000	0	#DIV/0!	0.000701223
Q9WV32	Arpc1b	224952500	9639750	23.3359	0.0300366
Q8K4X7	Agpat4	224305000	22229500	10.0904	0.00115317
Q99J08	Sec14l2	224135000	27497500	8.1511	0.000943474
Q3THS6	Mat2a	222210000	17415500	12.7593	0.0182819
Q3TDQ1	Stt3b	221532500	68282000	3.24438	0.0336641
P14115	Rpl27a	220017500	67172500	3.27541	0.0308498
Q3UHD1	Bai1	218330000	0	#DIV/0!	0.000571017
Q80U40	Rimbp2	218330000	54660750	3.99427	0.0156336
P24369	Ppib	217857500	35635750	6.11345	0.00769727
Q9JIF0	Prmt1	217746750	29743250	7.32088	0.0127728
Q99KY4	Gak	217127500	59575000	3.64461	0.0218692
P55264	Adk	216142500	10869250	19.8857	0.000251001
P21836	Ache	215508250	11460250	18.8048	0.00975282
Q99L04	Dhrs1	215467500	94784750	2.27323	0.0218451
O35465	Fkbp8	215412500	75183750	2.86515	0.0465669
Q80UP8	Slc20a2	213972500	0	#DIV/0!	0.00443933
Q61191	Hcfc1	213654000	0	#DIV/0!	0.0321966
Q9QZ88	Vps29	213590000	93742000	2.27849	0.037136
Q99JY9	Actr3	212762500	67087500	3.17142	0.0405401
Q8K298	Anln	211280750	26638750	7.93133	0.00498199
Q5SYD0	Myo1d	211097500	7556750	27.935	0.000341638
Q8R464	Cadm4	208902500	21820500	9.57368	0.000791961
Q9Z0N1	Eif2s3x	208807250	67383000	3.09881	0.0290362
P35293	Rab18	208555250	36252500	5.75285	0.00849978
Q8CHG7	Rapgef2	207916250	23700750	8.77256	0.00902401
Q8BHZ0	Fam49a	207647500	76947250	2.69857	0.013002
Q8CJ19	Mical3	207272500	32587500	6.36049	0.00133954
Q9JJV5	Cacng3	205297000	10717250	19.1558	0.00114205
Q8R127	Sccpdh	205140000	49724000	4.12557	0.0258053
P22723	Gabrg2	204815000	67118750	3.05153	0.0186115
Q8R574	Prpsap2	204572750	71821000	2.84837	0.04659
Q08274	Dmwd	204315000	22954000	8.90106	0.040255
Q68FL4	Ahcyl2	202605000	18308750	11.066	0.000616407
Q9D2V7	Coro7	199881000	9955500	20.0774	0.0100306
Q6WVG3	Kctd12	198820000	94332000	2.10766	0.0361416
Q8BH57	Wdr48	198656500	49875750	3.98303	0.00482352
Q62417	Sorbs1	196570000	0	#DIV/0!	5.54334e-05
Q9QUJ7	Acsl4	195450000	0	#DIV/0!	0.00017663
P63115	Slc7a10	195230500	0	#DIV/0!	0.003332
Q8CIG8	Prmt5	194892500	48451250	4.02245	0.0053657
P35979	Rpl12	194757500	0	#DIV/0!	0.00216516
Q64331	Myo6	194618250	23836750	8.16463	0.0249499
Q9Z1Q2	Abhd16a	192990000	4032000	47.8646	0.0177109
Q6ZQ18	Efr3b	191705000	50182500	3.82016	0.0165123
Q9JIF7	Copb1	188360250	63692000	2.95736	0.0185059
Q9CRY7	Gdpd1	185719000	0	#DIV/0!	0.0496533
O88507	Cntfr	185305000	0	#DIV/0!	0.0375437
Q78PY7	Snd1	183647500	7712750	23.8109	4.25207e-05
Q9JHK4	Rabggta	182920000	0	#DIV/0!	2.36613e-06
P58389	Ppp2r4	182210000	39390750	4.62571	0.00795976
Q8C561	Lmbrd2	182105000	9309750	19.5607	0.0188441
P62717	Rpl18a	181850000	60074250	3.02709	0.0194681
Q3UHH2	Slc22a23	181790000	23094000	7.87174	0.00844596
B9EJ86	Osbpl8	181348750	53383500	3.39709	0.0136637
Q9Z0R4	Itsn1	180222500	0	#DIV/0!	0.000500593
O54734	Ddost	178702500	65665000	2.72143	0.0277892
Q9Z0J4	Nos1	178037500	0	#DIV/0!	0.000520487
Q0VBF8	1	178028250	46237000	3.85034	0.0417579
Q9D6G9	Cmtm5	177040750	40545500	4.36647	0.014358
Q68FL6	Mars	175667500	13944500	12.5976	0.00138591
Q3UHB1	Nt5dc3	174166000	36382500	4.78708	0.0205647
Q9JKV5	Scamp4	172900000	35761250	4.83484	0.00101115
Q6WQJ1	Dagla	171922500	0	#DIV/0!	0.0026686
Q921M3	Sf3b3	171581250	13092750	13.1051	0.00167639
Q9DCR2	Ap3s1	170730000	18329250	9.31462	0.0404044
Q6ZWU9	Rps27	170487500	32292250	5.27952	0.000748525
Q61838	Pzp	169754250	0	#DIV/0!	0.0105894
Q8K4R4	Pitpnc1	169552000	23031750	7.36166	0.0125573
P21460	Cst3	167990500	24200500	6.94161	0.00742281
Q8VD37	Sgip1	167822500	62919750	2.66725	0.0315757
Q8CGA0	Ppm1f	167499250	47290250	3.54194	0.0291432
Q9Z351	Kcnq2	166045000	19174750	8.65957	0.0014389
O08688	Capn5	165425000	61216750	2.70228	0.0387819
Q8C166	Cpne1	165385750	39936000	4.14127	0.0248516
Q80UJ7	Rab3gap1	164402000	0	#DIV/0!	0.00515141
O35286	Dhx15	162380000	46408500	3.49893	0.0118101
Q62048	Pea15	162362500	0	#DIV/0!	0.00580673
Q9EPW0	Inpp4a	161609000	15748500	10.2619	0.0347881
Q8CHX7	Rftn2	160900000	22780500	7.06306	0.0309003
Q3TWI9	Tmem63b	159910000	15656000	10.214	0.000477821
Q6P5E4	Uggt1	159842500	0	#DIV/0!	0.0003758
Q8R404	Mic13	158564500	16443750	9.64284	0.0308039
Q3UU96	Cdc42bpa	157955250	35651500	4.43054	0.0335753
Q8K4Q0	Rptor	157273750	15047500	10.4518	0.0026779
Q61595	Ktn1	154385000	0	#DIV/0!	0.018655
Q78IK4	Apool	154080000	46427500	3.31872	0.045559
Q924N4	Slc12a6	153790000	31723500	4.84783	0.00248299
Q9D7N9	Apmap	153540000	41676000	3.68413	0.00966608
P35550	Fbl	153368500	0	#DIV/0!	0.0453823
P61750	Arf4	152288250	17179750	8.8644	0.0378777
Q69ZF3	Gba2	151502500	19396750	7.81072	0.00147448
Q8JZW4	Cpne5	150506750	0	#DIV/0!	0.00814978
P63141	Kcna2	150298750	18108250	8.30002	0.0308414
O08810	Eftud2	150106000	0	#DIV/0!	0.0102385
Q8C8N2	Scai	149932750	63232000	2.37115	0.0426824
Q8BJW6	Eif2a	149038750	31250000	4.76924	0.0372304
A2AGT5	Ckap5	147702500	12985500	11.3744	0.00319716
P05480	Src	145912500	36699500	3.97587	0.0106447
Q64442	Sord	145512500	28347500	5.13317	0.0427801
Q00612	G6pdx	145335500	10362500	14.0251	0.0098026
O35449	Prrt1	144947500	0	#DIV/0!	0.0190335
Q8BLR2	Cpne4	144641750	0	#DIV/0!	0.000742479
Q925E7	Ppp2r2d	143992500	20503500	7.02283	0.00489805
Q9JIW9	Ralb	143891000	0	#DIV/0!	0.000167647
Q32NY4	Cnnm3	142983750	0	#DIV/0!	6.8041e-05
O08759	Ube3a	142448750	0	#DIV/0!	0.000242053
Q8BGH2	Samm50	141548750	31525000	4.49005	0.0189276
P61082	Ube2m	141349500	0	#DIV/0!	0.0023957
Q7TNG5	Eml2	141292250	0	#DIV/0!	0.00501501
Q8VIJ6	Sfpq	139827500	31307500	4.46626	0.0417093
Q5FWK3	Arhgap1	138095500	19581500	7.05235	0.00488079
Q8BVG4	Dpp9	137918000	0	#DIV/0!	0.00417049
P55096	Abcd3	136452500	26642500	5.12161	0.037284
Q811P8	Arhgap32	136168250	11058750	12.3132	0.0485954
Q9Z1F9	Uba2	135707500	35218500	3.8533	0.00531043
Q6P5F9	Xpo1	133945750	12186500	10.9913	0.045439
P48453	Ppp3cb	133790500	32669750	4.09524	0.0110584
O35382	Exoc4	132858500	10208000	13.0151	0.00989299
Q80Y17	Llgl1	132177000	0	#DIV/0!	0.0128101
O70228	Atp9a	132156500	13445000	9.82942	0.0266058
P70288	Hdac2	132042500	0	#DIV/0!	0.0128683
O35678	Mgll	131180000	12627500	10.3884	0.0247519
Q9EPE9	Atp13a1	131021250	0	#DIV/0!	0.00085322
Q61081	Cdc37	129487000	14289000	9.06201	0.0192546
P03995	Gfap	128656750	25962500	4.95548	0.015675
Q8BFT9	Svop	127382250	0	#DIV/0!	0.0297366
Q99K28	Arfgap2	126860000	0	#DIV/0!	0.00630226
Q91ZR1	Rab4b	125926750	10414750	12.0912	0.0114715
Q8VE47	Uba5	125552500	0	#DIV/0!	1.61028e-07
Q9JMH9	Myo18a	125361000	0	#DIV/0!	0.0508092
P42225	Stat1	123452500	0	#DIV/0!	0.000924378
O55137	Acot1	122011250	0	#DIV/0!	0.0010573
Q6PGL7	Fam21	120991500	0	#DIV/0!	0.0354219
Q6NVF0	Ocrl	119167500	0	#DIV/0!	1.42847e-07
O35405	Pld3	118843250	24422500	4.86614	0.00974979
P32883	Kras	118161500	39542500	2.98822	0.0369157
Q6PDQ2	Chd4	117130000	10953000	10.6939	0.0327777
Q9JL56	Gde1	116918000	0	#DIV/0!	0.000143606
Q80W54	Zmpste24	116192250	0	#DIV/0!	2.4168e-05
P49442	Inpp1	115915250	0	#DIV/0!	0.0216188
Q60634	Flot2	115477000	0	#DIV/0!	0.0122497
Q7TQ95	Lnp	115143500	17359750	6.63279	0.0489159
Q8C729	Fam126b	115038500	0	#DIV/0!	0.00143878
P53026	Rpl10a	115036500	0	#DIV/0!	0.000789221
P46735	Myo1b	114702250	21149750	5.42334	0.00529817
Q61584	Fxr1	113238250	15531000	7.29111	0.00319517
P26048	Gabra2	113044250	0	#DIV/0!	0.020476
Q9D906	Atg7	112115750	31016250	3.61474	0.00597635
Q99LB2	Dhrs4	111580500	11011750	10.1329	0.00214725
Q6ZPF3	Tiam2	111577500	16568750	6.73421	0.000910148
Q8BMJ2	Lars	111133250	0	#DIV/0!	0.0150291
Q80TH2	Erbb2ip	110942750	0	#DIV/0!	0.0292925
O08756	Hsd17b10	110411500	35235000	3.13357	0.00812803
P48193	Epb41	110388500	0	#DIV/0!	0.000541578
P46935	Nedd4	110171000	0	#DIV/0!	0.00319072
Q8BX70	Vps13c	109570500	16668500	6.57351	0.0054556
Q60902	Eps15l1	108235000	0	#DIV/0!	4.10261e-05
Q80ZW2	Them6	107915500	0	#DIV/0!	0.00273636
Q9Z0V2	Kcnd2	107350500	21032000	5.10415	0.0251939
A2A690	Tanc2	107049750	15314500	6.99009	0.00602892
Q8R0X7	Sgpl1	105110750	0	#DIV/0!	0.000121858
Q05512	Mark2	104852750	15722500	6.66896	0.00184364
Q920Q4	Vps16	104612750	0	#DIV/0!	0.00283298
Q8BPQ7	Sgsm1	104540250	14528000	7.19578	0.0247685
Q9ESN9	Mapk8ip3	103332750	27918500	3.70123	0.0273292
P80318	Cct3	101663250	32555750	3.12274	0.00650726
Q9CQS4	Slc25a46	100630000	18080750	5.56559	0.0120513
P29387	Gnb4	100363250	24817750	4.04401	0.0445519
Q641P0	Actr3b	99594000	23368500	4.26189	0.037884
P51141	Dvl1	99551500	0	#DIV/0!	0.00422595
Q99MX7	Cecr6	99330500	0	#DIV/0!	0.0175314
Q3UEB3	Puf60	99261250	0	#DIV/0!	0.0174006
Q9ERL9	Gucy1a3	98932750	19985750	4.95016	0.00451797
P70202	Lxn	98223750	13142750	7.47361	0.0202848
Q78RX3	Smim12	98110750	7502000	13.0779	0.00494334
P70280	Vamp7	98110000	14652500	6.69579	0.0252031
O09126	Sema4d	95618500	23560750	4.05838	0.0125962
Q9EPR5	Sorcs2	94975000	0	#DIV/0!	0.0246025
D3YZU1	Shank1	94732750	6048000	15.6635	0.0170266
Q8BSZ2	Ap3s2	94516500	11236750	8.41137	0.0348484
P62835	Rap1a	94024500	32782250	2.86815	0.0219096
Q8CJH3	Plxnb1	93796250	39220500	2.39151	0.0132872
P32921	Wars	93442000	0	#DIV/0!	0.0141317
Q9JLB0	Mpp6	93376000	0	#DIV/0!	0.000143512
Q3UVK0	Ermp1	93180250	9203750	10.1242	0.00215837
Q9CX86	Hnrnpa0	93126000	27987500	3.32741	0.0407209
P62869	Tceb2	92730000	24700000	3.75425	0.0483802
Q60738	Slc30a1	92163250	13585000	6.78419	0.00341532
Q80X95	Rraga	92065500	0	#DIV/0!	0.0006143
Q9D328	Tmem35	91950500	18008500	5.10595	0.0099938
Q8C078	Camkk2	91907500	9272250	9.9121	0.0361967
Q8BIW1	Prune	91190250	0	#DIV/0!	0.0118192
Q7TN29	Smap2	91062750	13927000	6.53858	0.00942479
Q9Z0E6	Gbp2	90996000	0	#DIV/0!	0.0446116
P31750	Akt1	90739750	0	#DIV/0!	0.000257895
Q9JJ28	Flii	88889500	0	#DIV/0!	0.00112915
Q8CJG0	Ago2	88818250	0	#DIV/0!	0.0168093
Q9D5V5	Cul5	87471000	0	#DIV/0!	2.04168e-07
Q9DB50	Ap1s2	87457250	0	#DIV/0!	0.0235152
Q9WVA3	Bub3	87326750	0	#DIV/0!	0.00477205
O70311	Nmt2	87097500	0	#DIV/0!	0.00412881
Q9Z0Z4	Heph	86716000	0	#DIV/0!	0.0358735
Q8BWR2	Pithd1	85942750	8369000	10.2692	0.00553281
Q01279	Egfr	85174000	0	#DIV/0!	0.000474444
Q9D8B4	Ndufa11	85046250	0	#DIV/0!	0.013112
Q3TY60	Fam131b	84508000	0	#DIV/0!	0.0323992
Q8CIQ7	Dock3	84183000	0	#DIV/0!	0.0011282
P63094	Gnas	84035250	35699000	2.35399	0.0509119
Q80TL1	Adcy2	83963750	16085000	5.22	0.0154826
Q9QXB9	Drg2	83868250	19407250	4.32149	0.00650987
Q6P5U7	Nwd2	83828500	0	#DIV/0!	0.000599822
P32211	Chrm4	83546750	0	#DIV/0!	0.000369257
O54984	Asna1	82494750	0	#DIV/0!	0.00744566
Q9D8B3	Chmp4b	82455250	0	#DIV/0!	0.00057153
Q8BGS2	Bola2	82337250	7864500	10.4695	0.0418394
O54829	Rgs7	82201500	0	#DIV/0!	8.54557e-06
Q9WUA2	Farsb	81444500	8902250	9.14875	0.0389463
P35762	Cd81	81361500	0	#DIV/0!	0.00910067
A2AJA9	Gm996	81180500	27678500	2.93298	0.0254191
Q3THK7	Gmps	81042000	0	#DIV/0!	0.0128868
Q9DBS2	Tprg1l	81008750	0	#DIV/0!	0.0290846
Q8BHG1	Nrdc	80950750	0	#DIV/0!	1.08588e-05
P46978	Stt3a	80750000	14476250	5.5781	0.00821807
Q8VDZ4	Zdhhc5	80257750	7870250	10.1976	0.00731354
Q69Z26	Cntn4	78815750	0	#DIV/0!	0.00687671
Q62165	Dag1	78614250	0	#DIV/0!	0.000240231
Q8CI75	Dis3l2	78569750	0	#DIV/0!	0.000425353
Q9JHW2	Nit2	78551250	7048250	11.1448	0.00158514
Q9CY64	Blvra	78271250	35909250	2.1797	0.0107424
P61329	Fgf12	77441500	0	#DIV/0!	0.0269355
Q5IRJ6	Slc30a9	77330250	13191000	5.86235	0.00277287
Q9Z2C9	Mtmr7	77328500	0	#DIV/0!	0.0334744
Q9R1V7	Adam23	76980750	11519500	6.68265	0.00997274
P70207	Plxna2	76354500	19205750	3.97561	0.00483686
P63250	Kcnj3	76055750	0	#DIV/0!	0.0389095
P11531	Dmd	75701500	0	#DIV/0!	0.00462903
Q64737	Gart	75046750	0	#DIV/0!	0.0195547
Q8BL65	Ablim2	74973250	19186500	3.9076	0.0157235
Q9WU78	Pdcd6ip	74809500	0	#DIV/0!	0.000276667
P42567	Eps15	74243500	0	#DIV/0!	0.0299712
P35288	Rab23	73840750	8376750	8.81496	0.00668624
Q68ED2	Grm7	72787250	19050000	3.82085	0.0267833
P60764	Rac3	72721250	7924500	9.17676	0.036295
Q8BQP9	Rgs7bp	72624875	0	#DIV/0!	0.0497889
Q8CBH5	Mfsd6	69880250	9099750	7.67936	0.0100292
Q68FF6	Git1	69470750	8165750	8.50758	0.00980155
Q8BGC4	Zadh2	68594500	0	#DIV/0!	0.00104244
Q9QXJ1	Apbb1	67610500	0	#DIV/0!	1.99012e-05
Q80TE7	Lrrc7	67308750	27082250	2.48535	0.0497458
Q8R1Q8	Dync1li1	66592000	30427500	2.18855	0.0409107
Q8R146	Apeh	66494000	0	#DIV/0!	0.00157084
P16283	Slc4a3	66218750	15495750	4.27335	0.0145089
Q99JP0	Map4k3	66035750	5846750	11.2944	0.0349201
Q9D8S3	Arfgap3	65804250	0	#DIV/0!	0.00394328
P97798	Neo1	65378750	4550500	14.3674	0.0451636
Q67BT3	Slc13a5	65061250	8847500	7.35363	0.0414221
Q9CZ44	Nsfl1c	64960000	9098750	7.13944	0.0116442
Q9JJU8	Sh3bgrl	64650250	0	#DIV/0!	0.014623
Q91W86	Vps11	64280500	0	#DIV/0!	0.00347079
Q7TMY8	Huwe1	64156000	0	#DIV/0!	0.0122787
A2RSJ4	Uhrf1bp1l	63866250	10052500	6.35327	0.0486204
Q8BYA0	Tbcd	63782000	0	#DIV/0!	0.0169705
Q9D1A2	Cndp2	63432500	0	#DIV/0!	0.0323319
Q9ES56	Trappc4	63274750	9857000	6.41927	0.00315299
P01757	1	62120500	0	#DIV/0!	3.56226e-06
Q9D1M0	Sec13	61851500	0	#DIV/0!	0.045044
Q8VCM8	Ncln	61527250	0	#DIV/0!	0.000812757
Q6P4T2	Snrnp200	60268750	6111500	9.86153	0.000580793
P21981	Tgm2	60215250	0	#DIV/0!	0.00583008
Q3KNM2	43895	60097750	10019750	5.99793	0.0364837
Q9D0I9	Rars	60018750	0	#DIV/0!	8.57604e-05
Q71M36	Cspg5	59512250	0	#DIV/0!	0.000457966
Q91WA3	Hdac11	59460250	0	#DIV/0!	0.00639489
Q3V1U8	Elmod1	59227750	11129500	5.32169	0.0452977
Q6DIB5	Megf10	58889500	0	#DIV/0!	0.0168636
Q9D8N2	Fam45a	58304000	10220250	5.70475	0.00471787
Q0GNC1	Inf2	58227000	0	#DIV/0!	0.0237005
S4R1M9	Osbpl10	58213750	0	#DIV/0!	0.000825866
Q8BWY3	Etf1	57882500	0	#DIV/0!	0.0128996
Q91XD6	Vps36	57692000	0	#DIV/0!	0.0178808
O70492	Snx3	57459000	0	#DIV/0!	4.52822e-05
Q3TDK6	Rogdi	57070000	0	#DIV/0!	0.000812667
Q9JMD3	Stard10	56709000	8314250	6.8207	0.000985663
Q8BGY9	Slc5a7	55627500	7188750	7.73813	0.0151184
Q8CCJ4	Amer2	55495500	0	#DIV/0!	0.0138183
B2RXC1	Trappc11	55049250	0	#DIV/0!	0.019177
P97390	Vps45	54412250	0	#DIV/0!	0.0119119
Q6PB44	Ptpn23	54156000	8078750	6.70351	0.00762092
Q8CDA1	Inpp5f	53933500	3503500	15.3942	0.0241828
Q9D0R2	Tars	53279250	0	#DIV/0!	0.0218377
Q91VT4	Cbr4	52972250	9278000	5.70945	0.0122405
P51791	Clcn3	52734000	0	#DIV/0!	0.0138551
Q8BXZ1	Tmx3	52273750	0	#DIV/0!	0.00749736
Q9Z110	Aldh18a1	52017750	0	#DIV/0!	0.0420137
P54754	Ephb3	51953250	8765500	5.92702	0.0055398
Q8K2Q7	Brox	51910000	0	#DIV/0!	0.0506568
O88444	Adcy1	51560750	4337000	11.8886	0.044172
Q9WTR1	Trpv2	50012750	0	#DIV/0!	0.00471127
Q924L1	Letmd1	49578000	0	#DIV/0!	0.000148395
Q921L3	Tmco1	49492750	8743750	5.66036	0.0433254
Q6PIP5	Nudcd1	48922250	9850750	4.96635	0.0483838
O88958	Gnpda1	48578250	8541750	5.68715	0.0292974
Q9CQM9	Glrx3	48521750	6776250	7.16056	0.0124822
Q80TV8	Clasp1	48143250	11629000	4.13993	0.0502965
P59644	Inpp5j	47854000	0	#DIV/0!	0.0151945
Q3UHE1	Pitpnm3	47358250	0	#DIV/0!	0.0227821
Q61923	Kcna6	47164000	0	#DIV/0!	0.0234542
Q9D819	Ppa1	47021250	0	#DIV/0!	1.84009e-06
Q9ET30	Tm9sf3	46223500	0	#DIV/0!	0.0147616
Q8C008	Dzank1	46166750	0	#DIV/0!	0.0135109
Q8CFI0	Nedd4l	46081000	0	#DIV/0!	0.0255207
P26043	Rdx	45866000	0	#DIV/0!	0.0212804
Q9WVR4	Fxr2	45834750	0	#DIV/0!	0.0218674
Q9D1H7	Get4	45451750	0	#DIV/0!	0.0398163
P69566	Ranbp9	44952500	0	#DIV/0!	0.00131172
Q9EPB7	Gpr88	44860000	0	#DIV/0!	0.0177641
Q5XG73	Acbd5	44279500	0	#DIV/0!	0.0413517
Q9QZ85	Iigp1	44030500	0	#DIV/0!	0.00630506
Q3UN02	Lclat1	43960750	0	#DIV/0!	0.000142236
Q3TCJ1	Fam175b	43840000	6692000	6.55111	0.00849522
O88307	Sorl1	43532750	3871500	11.2444	0.0267893
P80560	Ptprn2	43238250	0	#DIV/0!	0.00174734
Q8R4H2	Arhgef12	43215500	0	#DIV/0!	0.0123466
Q3TY86	Aifm3	43131750	0	#DIV/0!	0.0278188
Q99L45	Eif2s2	42687250	0	#DIV/0!	0.0351838
Q99MK8	Adrbk1	42628250	0	#DIV/0!	3.20291e-07
Q3UGY8	Arfgef3	42302500	9223000	4.58663	0.0488041
Q9CXR1	Dhrs7	41810500	0	#DIV/0!	0.0273123
Q6NVG1	Lpcat4	41585000	0	#DIV/0!	0.000674569
P46664	Adss	41147000	0	#DIV/0!	0.0142928
Q9QXG4	Acss2	41021250	0	#DIV/0!	0.000281443
Q01815	Cacna1c	41013500	0	#DIV/0!	0.0248705
Q3UHK6	Tenm4	40997750	6528500	6.27981	0.045199
Q80VC9	Camsap3	40741250	0	#DIV/0!	0.0232175
Q71RI9	Ccbl2	40343250	0	#DIV/0!	0.000256724
Q9DBT5	Ampd2	40067750	0	#DIV/0!	0.0122047
Q9CWJ9	Atic	40059750	0	#DIV/0!	0.0134922
Q5FWH7	Slc39a12	40052500	0	#DIV/0!	0.0391757
Q64310	Surf4	39876750	0	#DIV/0!	0.0293344
Q8C7D2	Crbn	39780250	0	#DIV/0!	0.00406018
Q8C7K6	Pcyox1l	39389000	6183750	6.36976	0.0312561
Q8C2E7	Kiaa0196	39205500	0	#DIV/0!	0.0143274
Q6NS60	Fbxo41	39180000	0	#DIV/0!	9.99916e-05
Q9D2R0	Aacs	38962750	0	#DIV/0!	0.00125495
P97742	Cpt1a	38728500	0	#DIV/0!	0.0493888
P97467	Pam	38546000	0	#DIV/0!	0.00915687
Q61418	Clcn4	38257000	0	#DIV/0!	0.00336835
Q5SSZ5	Tns3	38080250	0	#DIV/0!	0.0210653
O35083	Agpat1	37565250	0	#DIV/0!	0.0319995
Q8BXK8	Agap1	36844750	0	#DIV/0!	0.0269631
Q149F3	Gspt2	36652500	0	#DIV/0!	0.0168687
Q7TNM2	Trim46	36093750	0	#DIV/0!	0.049433
P54763	Ephb2	35722500	0	#DIV/0!	0.0127853
Q9QYF1	Rdh11	35358500	0	#DIV/0!	1.25412e-05
P70698	Ctps1	35329250	3230750	10.9353	0.000473126
Q9CR26	Vta1	34821500	7361250	4.73038	0.0285416
Q3UUQ7	Pgap1	34585000	6252500	5.53139	0.043461
Q6P9Q6	Fkbp15	34477500	0	#DIV/0!	0.00232886
P49070	Camlg	33914250	0	#DIV/0!	0.0145893
P62069	Usp46	33549500	0	#DIV/0!	0.0123832
Q8K3G9	Appl2	33427000	0	#DIV/0!	0.00158311
Q61768	Kif5b	33381750	0	#DIV/0!	0.00270269
Q8R3E3	Wipi1	33223000	0	#DIV/0!	0.0230319
Q9ERI6	Rdh14	32885000	0	#DIV/0!	0.0202234
Q3V0G7	Garnl3	32457500	0	#DIV/0!	0.0035401
P15388	Kcnc1	32366000	0	#DIV/0!	0.0124341
Q9Z1L5	Cacna2d3	32087250	0	#DIV/0!	0.00246473
Q9D0L4	Adck1	31473250	6455250	4.87561	0.050914
Q02357	Ank1	31307000	0	#DIV/0!	0.0203338
P38585	Ttl	31181250	0	#DIV/0!	0.0174474
P34914	Ephx2	30832750	6662250	4.62798	0.0299857
Q8VCN9	Tbcc	30738000	0	#DIV/0!	0.00318522
Q66GT5	Ptpmt1	30433500	0	#DIV/0!	0.0128756
O54828	Rgs9	29971500	0	#DIV/0!	0.0177798
Q9QUG9	Rasgrp2	29873250	0	#DIV/0!	0.016437
O54950	Prkag1	29146000	5025250	5.79991	0.0428966
Q78PG9	Ccdc25	29032250	0	#DIV/0!	0.0135647
P04919	Slc4a1	28961750	0	#DIV/0!	0.0249431
Q8BGX2	1	28913250	0	#DIV/0!	0.000468275
Q9D358	Acp1	28757250	0	#DIV/0!	0.0166189
Q3TZM9	Alg11	28671000	0	#DIV/0!	0.0177554
P28659	Celf1	28637750	3944000	7.26109	0.0334104
Q3USB7	Plcl1	28542250	0	#DIV/0!	0.0182139
A2AAJ9	Obscn	28533000	0	#DIV/0!	0.0420857
Q61070	Ei24	28282000	0	#DIV/0!	0.0134526
Q3UN04	Usp30	28023250	0	#DIV/0!	0.0267379
Q9QZB7	Actr10	27752750	0	#DIV/0!	0.0368756
P61971	Nutf2	27388500	6774500	4.04288	0.0313105
Q91W92	Cdc42ep1	26976000	0	#DIV/0!	0.00412031
Q61423	Kcna4	26929500	0	#DIV/0!	0.0163537
Q9JIG4	Ppp1r3f	26757750	0	#DIV/0!	0.0262295
Q6VNS1	Ntrk3	26737750	0	#DIV/0!	0.019751
P59823	Il1rapl1	26279500	0	#DIV/0!	0.0217349
Q9D1T0	Lingo1	26147750	0	#DIV/0!	0.0144444
Q7TSH2	Phkb	26067750	0	#DIV/0!	0.0144799
O70152	Dpm1	25798750	0	#DIV/0!	0.0125026
Q9DAW9	Cnn3	25779750	0	#DIV/0!	0.0213772
Q9CQT9	2	25583250	0	#DIV/0!	0.0166693
Q8BW41	Pomgnt2	25518500	0	#DIV/0!	0.0153649
Q9CZX9	Emc4	25439500	0	#DIV/0!	1.24964e-05
Q9Z1K5	Arih1	25181750	3802250	6.62285	0.0448564
Q6PDI5	Ecm29	24842250	0	#DIV/0!	0.00209651
Q8BVA2	Tmem222	24643500	0	#DIV/0!	0.0264899
Q5SVR0	Tbc1d9b	24570500	0	#DIV/0!	0.0195195
Q78T54	Vma21	24048000	0	#DIV/0!	0.00173358
Q8VE37	Rcc1	23641500	0	#DIV/0!	0.0273112
Q9JIM1	Slc29a1	23457500	0	#DIV/0!	0.0004391
O88455	Dhcr7	23453000	0	#DIV/0!	0.0120534
O35099	Map3k5	23159250	0	#DIV/0!	0.0429355
Q9CWK8	Snx2	23116000	0	#DIV/0!	0.0223296
Q9R233	Tapbp	22635250	0	#DIV/0!	0.0184407
Q8BH24	Tm9sf4	21900250	0	#DIV/0!	0.0447094
P97494	Gclc	21554250	0	#DIV/0!	0.0312101
Q99LG1	Tmem51	21289750	0	#DIV/0!	0.0454178
Q91Z31	Ptbp2	21106500	0	#DIV/0!	0.0308038
Q03141	Mark3	20979750	0	#DIV/0!	0.0178289
P61211	Arl1	20543000	0	#DIV/0!	0.023878
Q9ERZ3	Chrm3	20530750	0	#DIV/0!	0.000708057
Q9QX11	Cyth1	19109250	0	#DIV/0!	0.026041
Q9CPV4	Glod4	18662500	0	#DIV/0!	0.0347257
Q8CH72	Trim32	18295925	0	#DIV/0!	0.00261084
P01867	Igh-3	18241000	0	#DIV/0!	0.0151907
Q91VK4	Itm2c	18010000	0	#DIV/0!	0.0254413
P70122	Sbds	17993250	0	#DIV/0!	0.0171333
B1AY13	Usp24	17562750	0	#DIV/0!	0.0169496
Q91W52	Tmem19	17092500	0	#DIV/0!	0.0139959
Q3TPE9	Ankmy2	16855250	0	#DIV/0!	0.0128141
Q64105	Spr	16533250	0	#DIV/0!	0.0139829
Q9R049	Amfr	15285500	3228500	4.73455	0.0507248
Q9JK45	Kcnq5	15238250	0	#DIV/0!	0.0201414
Q91XD7	Creld1	15210750	0	#DIV/0!	0.0158185
Q8BFQ8	Pddc1	14705750	0	#DIV/0!	0.0187188
Q6EDY6	Lrrc16a	14435775	0	#DIV/0!	0.0479362
Q9R0Q9	Mpdu1	14358625	0	#DIV/0!	0.0254075
Q8BYI8	Fam234b	14056000	0	#DIV/0!	0.0229154
Q01338	Adra2a	14014200	0	#DIV/0!	0.00080114
Q9ES07	Slc15a2	13551750	0	#DIV/0!	0.0161436
Q9Z0S9	Rabac1	12392300	0	#DIV/0!	0.0427617
Q9DB72	Btbd17	12073325	0	#DIV/0!	0.0275551
Q8BUN5	Smad3	11879250	0	#DIV/0!	0.00203949
Q5NCF2	Trappc1	11581250	0	#DIV/0!	0.0163357
Q8R349	Cdc16	11576500	0	#DIV/0!	0.0136896
Q9JI78	Ngly1	10826925	0	#DIV/0!	0.0223992
Q8BX17	Gemin5	10770425	0	#DIV/0!	0.0251766
P50172	Hsd11b1	10694750	0	#DIV/0!	0.0133
Q9QZW0	Atp11c	10379750	0	#DIV/0!	0.0128518
Q3UZP4	Svip	9760500	0	#DIV/0!	0.0120772
P97471	Smad4	8884375	0	#DIV/0!	0.0364337
P70399	Tp53bp1	8354925	0	#DIV/0!	0.0300327
Q80UM7	Mogs	7952975	0	#DIV/0!	0.012558
Q6S5J6	Krit1	7738200	0	#DIV/0!	0.0128458
Q3TEA8	Hp1bp3	4504875	0	#DIV/0!	0.013516

## Sheet: Astro Ezr-BioID2 significant
Uniprot IDs	Gene ID	Average BioID	Average GFP	Ratio	adj.P value
P26040	Ezr	62312500000	12627350	4934.73	0.00029288
P20357	Map2	38640250000	1982825000	19.4875	0.000117564
P39447	Tjp1	17126675000	5119000	3345.71	0.00188823
Q9QYR6	Map1a	12907250000	898037500	14.3727	4.35334e-06
Q3UKC1	Tax1bp1	8214425000	0	#DIV/0!	4.79978e-05
P10649	Gstm1	6135850000	166697500	36.8083	2.20393e-05
Q8CJ40	Crocc	5901525000	9743000	605.719	0.00477948
P16546	Sptan1	5770200000	948372500	6.08432	0.000111423
O88343	Slc4a4	4742625000	383180250	12.377	0.000537031
Q8C8R3	Ank2	3907050000	1020012500	3.83039	0.00479322
Q60598	Cttn	2954400000	66247250	44.5966	0.00203956
Q99P72	Rtn4	2920700000	516377500	5.65613	0.00022044
P26043	Rdx	2876425000	0	#DIV/0!	0.00203867
P27546	Map4	2822275000	11194750	252.107	8.96418e-07
Q7TNE1	Sugct	2760525000	0	#DIV/0!	0.0167936
P26041	Msn	2730790000	28925000	94.4093	0.0153559
P10637	Mapt	2675175000	286117750	9.34991	1.52399e-05
Q7TSJ2	Map6	2526850000	374492500	6.7474	0.000449207
O70318	Epb41l2	2482350000	47713000	52.0267	0.000368497
Q9Z2H5	Epb41l1	2121950000	516350000	4.10952	0.0104098
P08553	Nefm	2014550000	456717500	4.41093	0.00463522
P14873	Map1b	1856050000	249883000	7.42768	0.000106458
Q62261	Sptbn1	1784975000	567572500	3.14493	0.000620402
Q9ES97	Rtn3	1758425000	813710000	2.161	0.0224958
Q9DC07	Nebl	1637550000	24856000	65.8815	5.47765e-07
Q61548	Snap91	1607522500	259326500	6.19884	0.001302
Q9Z2Q6	44079	1605175000	526967500	3.04606	2.52489e-06
Q91ZZ3	Sncb	1604137500	93516750	17.1535	0.00744022
Q8CI94	Pygb	1565750000	492296750	3.1805	0.0028192
Q9QXS1	Plec	1499417500	25453000	58.9093	0.0120135
Q3UHJ0	Aak1	1462960000	444125000	3.29403	0.0054826
Q9R1Q8	Tagln3	1355565000	32088750	42.2442	4.62106e-05
P28652	Camk2b	1354000000	572795000	2.36385	0.00172266
Q6P9K8	Caskin1	1339725000	15604750	85.8537	5.25741e-06
O88737	Bsn	1228257500	120676250	10.1781	0.000876325
O08709	Prdx6	1218550000	314455000	3.87512	0.00351698
Q9QWI6	Srcin1	1215552500	12136000	100.161	0.000256822
Q80XI3	Eif4g3	1134002500	0	#DIV/0!	0.000267233
Q62417	Sorbs1	1001667500	0	#DIV/0!	1.42438e-07
Q9Z0U1	Tjp2	982037500	0	#DIV/0!	2.80552e-08
Q80TE7	Lrrc7	957212500	0	#DIV/0!	7.72006e-05
P70296	Pebp1	947217500	286995000	3.30047	0.00159919
P12367	Prkar2a	921700000	0	#DIV/0!	0.00164695
Q61792	Lasp1	888375000	390920000	2.27252	0.00817192
Q80Y56	Rbsn	815697500	0	#DIV/0!	0.000887548
Q80Z38	Shank2	801595000	0	#DIV/0!	0.000518424
P10852	Slc3a2	735022500	305575000	2.40538	0.0123734
Q5M8N0	Cnrip1	726400000	327845000	2.21568	0.0438079
Q9QYX7	Pclo	717502500	11085075	64.7269	0.0367183
O35927	Ctnnd2	716665000	4125000	173.737	2.43018e-09
Q3UNH4	Gprin1	700740000	0	#DIV/0!	0.0001693
P97315	Csrp1	698990000	207521000	3.36829	0.0287159
P63318	Prkcg	688045000	191240000	3.59781	0.00172636
Q9D394	Rufy3	682205000	4756250	143.433	8.06066e-06
P50516	Atp6v1a	627347500	176860000	3.54714	0.00204805
P11983	Tcp1	601607500	300247500	2.00371	0.0304718
Q8CBW3	Abi1	581615000	4304500	135.118	5.92575e-07
Q9CQD1	Rab5a	555300000	228760000	2.42743	0.00827487
Q8C419	Gpr158	549692500	252005000	2.18128	0.0243058
Q8CC35	Synpo	541852500	10054750	53.8902	0.000665826
Q8K4E0	Alms1	534605000	60160000	8.88639	0.0399769
Q62418	Dbnl	524587500	5233250	100.241	0.000231876
Q9QYG0	Ndrg2	491860000	197962500	2.48461	0.00804595
Q6P1F6	Ppp2r2a	483937500	210254250	2.30168	0.0186719
Q01853	Vcp	478787500	137509750	3.48184	0.0258141
Q80TH2	Erbb2ip	453877500	0	#DIV/0!	1.35893e-06
P17427	Ap2a2	446557500	207052500	2.15674	0.00741786
P70704	Atp8a1	422460000	174160000	2.4257	0.0333494
P54227	Stmn1	422212500	22244750	18.9803	0.0019306
P31938	Map2k1	417475000	90533250	4.61129	0.00446492
Q11011	Npepps	406492500	154980000	2.62287	0.00125536
P39054	Dnm2	397627500	114520000	3.47212	0.0283815
P08551	Nefl	395362500	164948000	2.39689	0.0277049
Q920I9	Wdr7	394460000	115936000	3.40239	0.00971729
Q7TQF7	Amph	373177500	12678500	29.4339	0.0115735
Q8R0Y6	Aldh1l1	364367500	63920000	5.70037	0.0017982
P31324	Prkar2b	362928750	32198750	11.2715	0.0234265
Q14CH0	Fam171b	359290000	0	#DIV/0!	5.61073e-05
Q9Z0P4	Palm	359085000	99207000	3.61955	0.0107818
P23242	Gja1	354897500	167716750	2.11605	0.0141484
P62761	Vsnl1	348890000	127379250	2.73899	0.0206574
P58871	Tnks1bp1	340865000	0	#DIV/0!	2.62295e-06
Q9Z1S5	44077	340747500	125812500	2.70838	0.0131211
Q9QZQ1	Mllt4	336480000	0	#DIV/0!	0.000250602
P42932	Cct8	336037500	58079000	5.78587	0.00768419
Q4KMM3	Oxr1	333717500	91421250	3.65033	0.00478237
P70441	Slc9a3r1	332830000	4628250	71.9127	0.000370027
Q8BL65	Ablim2	325265000	3527500	92.2084	0.00485102
Q8BW75	Maob	321652500	148759500	2.16223	0.0361138
O35136	Ncam2	319712500	158954000	2.01135	0.0454109
Q8C3W1	1	313195000	0	#DIV/0!	1.308e-07
Q6PAJ1	Bcr	312662500	12902250	24.2332	0.00233255
Q9R0P3	Esd	301845000	121245000	2.48955	0.00732003
Q922S4	Pde2a	301240000	125987000	2.39104	0.00193462
P24549	Aldh1a1	294355000	31644625	9.3019	0.0297997
Q02053	Uba1	291327500	81821500	3.56053	0.000332054
Q9D8Y0	Efhd2	282535000	0	#DIV/0!	0.00126212
Q9QYB5	Add3	278665000	126217500	2.20782	0.0175008
O55106	Strn	276527500	0	#DIV/0!	0.000307084
Q9QXS6	Dbn1	276077500	14148750	19.5125	0.0026804
Q61062	Dvl3	275083500	0	#DIV/0!	0.0307831
Q62420	Sh3gl2	265017500	35193500	7.5303	0.000687322
Q9DCT8	Crip2	261572500	67392500	3.88133	0.0066957
Q9CZ44	Nsfl1c	259907500	2966250	87.6216	2.94142e-05
A2AQ25	Skt	254140000	0	#DIV/0!	0.000212392
Q9Z0J4	Nos1	253842500	840400	302.05	0.00215958
O55042	Snca	253660000	106985000	2.37099	0.0486068
Q6NXK7	Dpp10	249677750	94464500	2.64309	0.0332533
Q9JME5	Ap3b2	247190000	99854250	2.47551	0.0182593
D3YVF0	Akap5	247160500	13721925	18.0121	0.0377823
Q9CS84	Nrxn1	243022500	117886000	2.0615	0.0088868
Q8K183	Pdxk	239082500	52502500	4.55374	0.000889146
Q8VBX6	Mpdz	238570000	0	#DIV/0!	0.000199814
Q640R3	Hepacam	219567500	25880250	8.48398	0.000287023
Q6ZQ38	Cand1	218805000	87096000	2.51223	0.0163264
Q9JKK7	Tmod2	216315000	0	#DIV/0!	3.05851e-05
Q9DAW9	Cnn3	215485500	0	#DIV/0!	0.00404676
Q7TQI3	Otub1	213565000	96342750	2.21672	0.0198012
P28474	Adh5	212020000	80065250	2.64809	0.0503937
Q8K212	Pacs1	203282500	74382500	2.73293	0.016889
Q91VZ6	Smap1	198881250	35221500	5.64659	0.0085363
Q2PFD7	Psd3	198860000	41643500	4.7753	0.0178788
Q91WC3	Acsl6	193822500	32689000	5.92929	0.00589673
Q3UTJ2	Sorbs2	185060500	0	#DIV/0!	0.0353027
Q8BG05	Hnrnpa3	183387500	61471500	2.98329	0.0198045
Q8BUV3	Gphn	181852500	22694000	8.01324	8.91812e-05
Q60902	Eps15l1	180385000	0	#DIV/0!	1.36596e-06
Q61753	Phgdh	180210000	19984750	9.01738	0.00571449
Q8BM65	Nyap2	179321750	0	#DIV/0!	0.00123401
Q61327	Slc6a3	177760000	50995750	3.48578	0.0119284
P80316	Cct5	176400000	57599750	3.06251	0.0122832
Q3UHD9	Agap2	176342500	24099750	7.31719	0.00200648
Q60864	Stip1	173153750	0	#DIV/0!	0.0435551
Q61481	Pde1a	168906500	25836750	6.53745	0.0311824
Q99JI4	Psmd6	166537500	52050000	3.19957	0.011788
Q9CR95	Necap1	166242500	64066750	2.59483	0.0136149
Q9Z0S1	Bpnt1	164719250	36308750	4.53663	0.0204647
P62204	Calm1	164520000	0	#DIV/0!	0.0148799
P42208	44076	162985500	34138750	4.77421	0.0382606
Q6R891	Ppp1r9b	162767500	0	#DIV/0!	8.65677e-05
O35295	Purb	161417500	46157750	3.49708	0.00971942
G5E8K5	Ank3	161175000	37450750	4.30365	0.00749143
Q6NVE8	Wdr44	158449000	13626250	11.6282	0.000638845
P63242	Eif5a	158127500	40778750	3.87769	0.04495
P97797	Sirpa	157919000	64349750	2.45407	0.0363285
Q9QZX7	Srr	157056750	70229500	2.23634	0.0277484
P27612	Plaa	153981000	41073250	3.74894	0.0295968
Q9JM52	Mink1	153497500	40538000	3.78651	0.00167668
O54931	Akap2	148661500	0	#DIV/0!	0.00110622
Q9Z0R4	Itsn1	146336750	0	#DIV/0!	0.00513558
Q62188	Dpysl3	144787500	35958750	4.02649	0.00414035
P19157	Gstp1	140180000	34521000	4.06072	0.0026086
A2RT62	Fbxl16	137635000	42278750	3.25542	0.00173077
Q62167	Ddx3x	136764000	0	#DIV/0!	0.00317453
Q61301	Ctnna2	133952000	0	#DIV/0!	8.03506e-05
Q91XM9	Dlg2	133550000	18908500	7.06296	0.00128249
O70161	Pip5k1c	131320000	46393000	2.8306	0.0115977
Q8VD37	Sgip1	130857500	0	#DIV/0!	3.6804e-07
F8VPU2	Farp1	127801250	13491000	9.47307	0.00958044
Q9WV34	Mpp2	127007500	62356000	2.03681	0.0152313
Q5SXY1	Specc1	123662500	0	#DIV/0!	0.000385198
Q61016	Gng7	122723500	20276500	6.0525	0.0219476
P62482	Kcnab2	122504500	0	#DIV/0!	0.0153269
Q91YM2	Arhgap35	118583500	0	#DIV/0!	0.0027785
Q8VC30	Tkfc	117988750	7424000	15.8929	0.0357373
Q3TY60	Fam131b	117505000	0	#DIV/0!	3.10372e-07
Q8BIW1	Prune	116859750	16277000	7.17944	0.0110438
Q8BP47	Nars	115251500	34472000	3.34334	0.00792656
O35609	Scamp3	110288250	14219500	7.75613	0.0136329
Q2M3X8	Phactr1	109341000	8057000	13.5709	0.00100987
P48758	Cbr1	108305750	10844750	9.98693	0.00222797
A2ALS5	Rap1gap	107894500	35289250	3.05743	0.00735043
P24527	Lta4h	107535000	45838750	2.34594	0.0184395
Q9DCZ4	Apoo	107005500	30013000	3.56531	0.00881563
Q5SSL4	Abr	106554250	8986500	11.8571	0.0192072
Q8VCT3	Rnpep	105745000	23574000	4.48566	0.0293572
Q80U28	Madd	104290000	49919750	2.08915	0.0139524
Q9QWY8	Asap1	102736000	0	#DIV/0!	0.000195628
Q811D0	Dlg1	102718250	0	#DIV/0!	0.000892145
Q3UVX5	Grm5	102493000	34142250	3.00194	0.0305611
A2A699	Fam171a2	98900750	0	#DIV/0!	0.00610012
P14211	Calr	98863250	15573250	6.34827	0.0173378
Q9Z140	Cpne6	96414750	12336750	7.81525	0.0188787
Q9JLB0	Mpp6	92940500	0	#DIV/0!	4.15568e-05
Q4ACU6	Shank3	92764500	14582000	6.36158	0.0106516
Q8CAF4	Nhsl1	90450500	0	#DIV/0!	0.0269721
Q8BWS5	Gprin3	88251000	0	#DIV/0!	3.11916e-08
O35954	Pitpnm1	87980000	17819750	4.93722	0.038458
Q8C0T5	Sipa1l1	86946750	0	#DIV/0!	0.000145908
Q9D8B3	Chmp4b	86679750	0	#DIV/0!	4.76754e-05
Q9CPU0	Glo1	85051250	0	#DIV/0!	7.2086e-07
Q8BVQ5	Ppme1	84396750	22347000	3.77665	0.0450187
Q9QYJ0	Dnaja2	83663750	24021500	3.48287	0.0380399
Q99K48	Nono	83526750	16625250	5.02409	0.00952265
Q91ZX7	Lrp1	82389000	18096250	4.55282	0.0361217
Q8BRT1	Clasp2	82331000	4529500	18.1766	0.000634512
P49722	Psma2	82049000	0	#DIV/0!	0.00899369
P55012	Slc12a2	81499250	21933775	3.7157	0.0409452
Q80X50	Ubap2l	81481750	0	#DIV/0!	0.000111345
Q6PFD5	Dlgap3	81401000	0	#DIV/0!	0.0186324
Q8BGQ7	Aars	79645500	26058750	3.05638	0.0335984
Q9QXJ1	Apbb1	74992500	0	#DIV/0!	0.0233732
Q3UH60	Dip2b	74638000	22362750	3.3376	0.020176
Q7M6Y3	Picalm	74370250	0	#DIV/0!	0.000985902
P55088	Aqp4	74036750	0	#DIV/0!	0.001383
Q9DB05	Napa	73613250	9597250	7.67024	0.00671593
P58404	Strn4	73248250	0	#DIV/0!	0.0127565
Q5EBJ4	Ermn	73181250	0	#DIV/0!	0.000585896
Q9WV18	Gabbr1	73135500	11884000	6.15411	0.0381681
P62774	Mtpn	72089500	30240500	2.38387	0.0325496
A2ALU4	Shroom2	71824500	0	#DIV/0!	0.0136494
Q6PE13	Prrt3	71669750	16239250	4.41337	0.0151986
Q3TXS7	Psmd1	71657750	25840750	2.77305	0.0376813
Q91VI7	Rnh1	70351750	0	#DIV/0!	9.41611e-06
Q6A065	Cep170	69634750	0	#DIV/0!	0.0141762
O08529	Capn2	68522250	0	#DIV/0!	3.85947e-07
Q80TQ2	Cyld	68236000	20117750	3.39183	0.035328
O70133	Dhx9	68093500	18344500	3.71193	0.00250957
P70372	Elavl1	67621750	19984000	3.38379	0.00755099
Q61166	Mapre1	67108250	0	#DIV/0!	0.0168926
P70202	Lxn	66109250	0	#DIV/0!	0.00295463
Q9D2N4	Dtna	65517000	0	#DIV/0!	9.13857e-05
P02802	Mt1	64479000	0	#DIV/0!	0.00185873
Q9CWZ7	Napg	64207750	8499500	7.5543	0.00259509
Q8BJ42	Dlgap2	64079500	0	#DIV/0!	2.07024e-05
Q3B7Z2	Osbp	63727000	10164000	6.26987	0.00358675
Q61140	Bcar1	63568750	0	#DIV/0!	0.000154578
P56695	Wfs1	63327750	8928250	7.09296	0.0133844
Q8BMG7	Rab3gap2	63201000	12606000	5.01356	0.00829887
Q9D1P4	Chordc1	63056250	15377250	4.10062	0.0285716
Q9D1K7	1	62991500	12101000	5.20548	0.0363508
Q9R0N7	Syt7	62548250	0	#DIV/0!	0.000216322
Q5U5Q9	Uimc1	62459750	0	#DIV/0!	0.00195015
P28571	Slc6a9	61523250	0	#DIV/0!	0.0185943
Q6PGL7	Fam21	61301500	0	#DIV/0!	0.00172523
Q9WTM5	Ruvbl2	60928750	0	#DIV/0!	0.00502415
Q68FF6	Git1	60452250	8485750	7.12397	0.00185681
P28661	44078	60206750	10914500	5.51622	0.0015687
Q8R127	Sccpdh	59172000	14490250	4.08357	0.0358367
Q9WUK2	Eif4h	58700250	0	#DIV/0!	0.012513
P61804	Dad1	56944500	7484250	7.60858	0.00897679
Q8R4H2	Arhgef12	56595750	0	#DIV/0!	0.0263897
Q8CI51	Pdlim5	56557500	0	#DIV/0!	0.0201889
Q80YA9	Cnksr2	56465500	0	#DIV/0!	6.17181e-05
Q7TT50	Cdc42bpb	55911000	22548000	2.47964	0.0356191
Q9ESJ4	Nckipsd	54876250	18143500	3.02457	0.0104496
P49443	Ppm1a	54663500	0	#DIV/0!	0.000179227
Q78ZA7	Nap1l4	54628000	0	#DIV/0!	0.0183784
P35293	Rab18	54350250	10817500	5.02429	0.0451657
P62137	Ppp1ca	54231000	0	#DIV/0!	3.37659e-05
Q80UG5	44083	52627750	5360500	9.81769	0.00243675
Q9ESN6	Trim2	52584750	7823250	6.7216	0.0151807
O08756	Hsd17b10	52417750	6906250	7.5899	0.000435545
Q9ERG2	Strn3	51823750	0	#DIV/0!	0.000133652
Q9CX00	Ist1	51348250	0	#DIV/0!	0.022272
Q6PGN3	Dclk2	51116750	0	#DIV/0!	0.00210893
Q01097	Grin2b	51080750	9718750	5.2559	0.0354177
Q71M36	Cspg5	50662000	0	#DIV/0!	0.0267373
O35678	Mgll	50645000	9886750	5.12251	0.00426128
Q6X893	Slc44a1	50638750	1574875	32.1541	0.00238698
Q80UP3	Dgkz	50422000	14030000	3.59387	0.0313077
Q0KL02	Trio	50276500	6445000	7.80085	0.0268382
Q8JZQ9	Eif3b	49371250	9602750	5.14137	0.048977
Q58A65	Spag9	49273000	10162000	4.84875	0.00960135
P28028	Braf	48711500	16377750	2.97425	0.0331059
P58389	Ppp2r4	48632500	0	#DIV/0!	0.0253232
O35382	Exoc4	47582250	12060000	3.94546	0.0158752
Q8VDJ3	Hdlbp	47448750	0	#DIV/0!	0.00758693
P35585	Ap1m1	47392250	10452250	4.53417	0.0136457
Q8C166	Cpne1	46755000	11191500	4.17772	0.0422703
Q80Y17	Llgl1	46669000	1969075	23.701	0.0223398
P05213	Tuba1b	45318650	3775000	12.0049	0.0323222
Q8K1M6	Dnm1l	45201250	6916750	6.53504	0.000106925
Q80TK0	Kiaa1107	44379000	0	#DIV/0!	0.0128587
Q923T9	Camk2g	44371000	12227500	3.62879	0.0307109
Q8K4G5	Ablim1	44283250	0	#DIV/0!	0.0005186
Q99KK2	Cmas	44103500	12891250	3.4212	0.0314268
Q9JIX9	Fastk	43270750	0	#DIV/0!	0.0216057
Q9DBE8	Alg2	43203750	13114000	3.29448	0.02899
P42225	Stat1	43029250	0	#DIV/0!	0.00232148
P60487	Pdxp	42987750	11038750	3.89426	0.0390508
Q9JL04	Fmn2	41534250	0	#DIV/0!	0.0215612
Q9DBS2	Tprg1l	41156575	7749250	5.31104	0.0467245
Q9R1R2	Trim3	40863500	6380750	6.40418	0.00153292
P03888	Mtnd1	40853500	0	#DIV/0!	0.00300548
Q68FL6	Mars	40761500	0	#DIV/0!	0.00437409
Q7TMB8	Cyfip1	40700250	10964000	3.71217	0.0290569
P80314	Cct2	40585000	2493675	16.2752	0.050496
Q922D8	Mthfd1	40564500	14563750	2.78531	0.0424832
Q00612	G6pdx	39827750	1575500	25.2794	0.0472607
Q8BHG2	1	39174250	0	#DIV/0!	0.0241014
Q8R1Q8	Dync1li1	38090750	0	#DIV/0!	0.037198
Q32NY4	Cnnm3	38061250	0	#DIV/0!	4.88432e-05
Q9JLV5	Cul3	37336750	8268750	4.5154	0.0175339
Q3UH68	Limch1	37068750	0	#DIV/0!	0.0327125
Q9DBF1	Aldh7a1	36870000	12192000	3.02411	0.0130192
Q9WVA3	Bub3	36447500	5913750	6.16318	0.00207623
Q91VR7	Map1lc3a	36435750	0	#DIV/0!	0.02301
B0V2N1	Ptprs	36274750	2469225	14.6907	0.0022923
Q9D1A2	Cndp2	36154250	0	#DIV/0!	0.0381862
Q8K3H0	Appl1	36095000	0	#DIV/0!	0.00199949
Q5SNZ0	Ccdc88a	36070750	0	#DIV/0!	0.0146175
Q9JHQ5	Lztfl1	35873250	0	#DIV/0!	0.00114062
P62331	Arf6	35343750	8567750	4.12521	0.0221094
Q9D7X3	Dusp3	35156000	0	#DIV/0!	0.0381591
Q8CDG3	Vcpip1	34784750	0	#DIV/0!	0.00871099
A2AGT5	Ckap5	34569750	1408050	24.5515	0.0332129
Q9WUA2	Farsb	34474500	0	#DIV/0!	0.0181163
Q9Z2H2	Rgs6	34139750	0	#DIV/0!	0.0398741
Q9R257	Hebp1	33728000	11618000	2.90308	0.0318051
O08919	Numbl	33507250	6495500	5.15853	0.0486037
Q9ERS2	Ndufa13	33197000	3806000	8.72228	0.0192735
Q8BGD9	Eif4b	32844000	0	#DIV/0!	0.01461
P28271	Aco1	32808500	2266200	14.4773	0.00694459
Q9CRB6	Tppp3	32485750	0	#DIV/0!	0.00236106
Q61595	Ktn1	31954750	0	#DIV/0!	3.97812e-05
B9EJA2	Cttnbp2	31841000	6349750	5.01453	0.00705346
Q8R1B4	Eif3c	31262250	0	#DIV/0!	0.00443878
Q9Z0H4	Celf2	30011750	0	#DIV/0!	0.00440266
Q91W50	Csde1	29880750	0	#DIV/0!	0.0014923
Q9CQI3	Gmfb	29475000	0	#DIV/0!	0.0356219
Q91ZJ5	Ugp2	29449600	7751250	3.79934	0.0499587
Q9DC51	Gnai3	29441000	0	#DIV/0!	0.00496533
Q3UHX2	Pdap1	29090000	0	#DIV/0!	0.0217047
Q62048	Pea15	28491225	0	#DIV/0!	0.00393992
Q812A2	Srgap3	28359000	0	#DIV/0!	0.0179288
Q99KK7	Dpp3	27630250	0	#DIV/0!	0.00121743
Q9JI90	Rnf14	26629750	2304400	11.556	7.28877e-05
Q9D898	Arpc5l	26491000	0	#DIV/0!	0.0448014
P42567	Eps15	26423750	0	#DIV/0!	0.0127501
Q6PGE7	Slc6a7	26111250	0	#DIV/0!	0.015687
P35283	Rab12	25366750	0	#DIV/0!	0.0156738
A2AG50	Map7d2	25325500	0	#DIV/0!	0.016698
Q922Q4	Pycr2	25079500	7647250	3.27954	0.0460898
Q9EPU0	Upf1	24730500	3317000	7.45568	0.04018
Q9CX86	Hnrnpa0	24654250	0	#DIV/0!	0.0196433
Q01705	Notch1	24291250	0	#DIV/0!	0.0162138
Q9QZQ8	H2afy	23888250	0	#DIV/0!	0.000555498
O35963	Rab33b	23794000	5198000	4.57753	0.00984792
Q9CQS4	Slc25a46	23693750	0	#DIV/0!	0.0160925
Q3THS6	Mat2a	23450750	4805000	4.88049	0.0505732
O88643	Pak1	23363000	0	#DIV/0!	0.0473564
Q91VE0	Slc27a4	23333750	0	#DIV/0!	0.012107
Q9D9V3	Echdc1	23092500	0	#DIV/0!	0.0170428
Q811P8	Arhgap32	23067000	0	#DIV/0!	0.0239184
Q8BHL3	Tbc1d10b	22381750	0	#DIV/0!	0.0140766
Q00PI9	Hnrnpul2	21994500	0	#DIV/0!	0.0335752
Q8CCJ4	Amer2	21765750	0	#DIV/0!	0.0334685
O08759	Ube3a	21619250	4868250	4.44087	0.0219646
Q9CQF9	Pcyox1	21445075	0	#DIV/0!	0.00224327
Q91YE8	Synpo2	20774000	0	#DIV/0!	0.00027825
P63094	Gnas	20011250	0	#DIV/0!	0.017701
Q80VC9	Camsap3	19187500	0	#DIV/0!	0.000275072
Q8R550	Sh3kbp1	18711875	0	#DIV/0!	0.0038041
Q9CQM9	Glrx3	18612000	0	#DIV/0!	0.0194139
Q7TN29	Smap2	18485550	0	#DIV/0!	0.00110681
P36916	Gnl1	18454250	6856600	2.69146	0.0363114
Q9R1V4	Adam11	18078750	0	#DIV/0!	0.0198137
Q9CQN6	Tmem14c	17979250	0	#DIV/0!	0.0126713
Q9JLJ2	Aldh9a1	17516500	0	#DIV/0!	0.0151451
Q9QYF9	Ndrg3	17382500	0	#DIV/0!	0.0138
O88545	Cops6	17105250	0	#DIV/0!	0.0248386
Q80U49	Cep170b	17038750	0	#DIV/0!	0.0222936
Q9CX34	Sugt1	16845125	3128000	5.38527	0.0244014
Q7TPS5	C2cd5	16831600	0	#DIV/0!	0.00664316
Q6PH08	Erc2	16547000	0	#DIV/0!	0.0266149
Q04690	Nf1	16358750	0	#DIV/0!	0.015849
Q8VE47	Uba5	16292500	0	#DIV/0!	0.0130919
Q9ESN9	Mapk8ip3	15452250	0	#DIV/0!	0.0208147
Q8C8T7	Elfn1	15339500	0	#DIV/0!	0.0139323
Q64105	Spr	14983500	0	#DIV/0!	0.0191576
Q8VCE2	Gpn1	14885900	0	#DIV/0!	0.031782
P47941	Crkl	13936600	0	#DIV/0!	0.0260324
Q9QXG2	Chm	13378000	0	#DIV/0!	0.0149067
P62849	Rps24	13323350	1531525	8.6994	0.0367406
Q8CIN4	Pak2	12848250	0	#DIV/0!	0.0137805
Q9R0D8	Wdr54	12681000	1595875	7.94611	0.000564648
Q03059	Chat	12430750	0	#DIV/0!	0.0191157
P62484	Abi2	12389750	0	#DIV/0!	0.0334961
P97390	Vps45	12166500	0	#DIV/0!	0.0390731
P70236	Map2k6	12069125	0	#DIV/0!	0.00032845
Q8VED9	Lgalsl	11991250	0	#DIV/0!	0.0211613
B1AZP2	Dlgap4	11833750	0	#DIV/0!	0.0142291
Q91Z67	Srgap2	11762250	0	#DIV/0!	0.0223597
Q8VD65	Pik3r4	11531275	0	#DIV/0!	0.0204334
Q8R5H6	Wasf1	10957550	0	#DIV/0!	0.000130136
Q9Z2C9	Mtmr7	10816025	0	#DIV/0!	0.0383856
Q9DB73	Cyb5r1	10670500	2313175	4.61292	0.0488341
Q08642	Padi2	10640600	0	#DIV/0!	0.0189594
P32921	Wars	10584750	0	#DIV/0!	0.0146478
Q8C7D2	Crbn	10072325	0	#DIV/0!	0.0343774
Q8BFT9	Svop	9584275	0	#DIV/0!	0.027122
Q78PY7	Snd1	9375975	922350	10.1653	0.0260583
Q9CY58	Serbp1	8739700	0	#DIV/0!	0.0502804
P62069	Usp46	8010650	0	#DIV/0!	0.0222218
Q80XK6	Atg2b	7520650	0	#DIV/0!	0.0209471
Q9R1C6	Dgke	6608975	0	#DIV/0!	0.0151336
P34152	Ptk2	5548150	0	#DIV/0!	0.0366886
Q9CR20	Ier3ip1	5098550	0	#DIV/0!	0.0299435
Q91W69	Epn3	4507975	0	#DIV/0!	0.0267704
O35075	Dscr3	4116900	0	#DIV/0!	0.040959
Q9JI46	Nudt3	4087900	0	#DIV/0!	0.0329732

## Sheet: Astro Glt1-BioID2 significant
Uniprot ID	Gene ID	Average BioID	Average GFP	Ratio	adj.P value
P43006	Slc1a2	33093250000	3978450000	8.31813	1.28222e-07
O88343	Slc4a4	8236750000	307217500	26.8108	1.64187e-05
P10649	Gstm1	3340350000	135702000	24.6153	0.00133599
P16546	Sptan1	2351650000	799477500	2.94148	0.000826655
Q62261	Sptbn1	1863675000	563967500	3.30458	0.000294292
O70318	Epb41l2	1445880000	51105500	28.2921	0.000314331
P39447	Tjp1	972440000	0	#DIV/0!	1.75235e-10
P12367	Prkar2a	805177500	36023175	22.3517	0.000237442
P97315	Csrp1	473102500	131615750	3.59457	0.00386522
Q6Q477	Atp2b4	321267500	106432000	3.01852	0.0202983
P31324	Prkar2b	316055000	132280750	2.38927	0.000472851
O35927	Ctnnd2	283895000	659025	430.78	0.000415516
P60766	Cdc42	282770000	130625250	2.16474	0.00172102
Q9QUR6	Prep	279812500	119474750	2.34202	0.00154842
Q8R0Y6	Aldh1l1	254542500	86697500	2.93598	0.000920511
E9PUL5	Prrt2	248950000	118507750	2.10071	0.00148398
Q640R3	Hepacam	232717500	33569750	6.93236	4.37949e-05
O88485	Dync1i1	228692500	84035250	2.72139	0.0111414
P97797	Sirpa	222650000	24967750	8.9175	3.17652e-05
Q9QXL2	Kif21a	215420000	77178250	2.7912	0.000227982
Q9QXS1	Plec	214897500	85993500	2.499	0.010079
Q8R1I1	Uqcr10	196570000	95956000	2.04854	0.0393103
Q9JME5	Ap3b2	192230000	80732250	2.38108	0.00383284
P14231	Atp1b2	187632500	84010750	2.23343	0.0206383
P10637	Mapt	181038750	76868000	2.35519	0.0305878
Q9QYG0	Ndrg2	180133250	18616500	9.676	0.00351837
Q9Z1N5	Ddx39b	175002500	86649250	2.01967	0.011285
Q9EPJ9	Arfgap1	159702500	78393500	2.03719	0.0147317
Q6NS52	Dgkb	159165000	48643250	3.27209	0.00189513
P55012	Slc12a2	156880000	68623750	2.28609	0.001644
Q8R0S2	Iqsec1	155415000	54101750	2.87264	0.000638896
Q9DCP2	Slc38a3	154000000	33609750	4.582	8.05295e-05
Q9D0M5	Dynll2	151809000	20517750	7.39891	0.0416951
F8VPU2	Farp1	150697500	17211250	8.75576	9.71155e-05
Q8BHE3	Atcay	148562500	69865500	2.12641	0.00433522
Q64487	Ptprd	148482500	51913750	2.86018	0.0124548
Q9CY27	Tecr	143972500	57227500	2.51579	0.0179521
Q3TXS7	Psmd1	138943500	45495750	3.05399	0.00137177
O35874	Slc1a4	133001000	60259250	2.20715	0.0132317
Q9Z0P4	Palm	132912500	41751750	3.1834	0.000171809
Q9JM52	Mink1	131982750	51303000	2.57261	0.00898455
Q3UHD9	Agap2	130696250	56227750	2.32441	0.0154581
P35585	Ap1m1	129362500	18150000	7.12741	1.40537e-08
Q8K097	Faim2	128419750	14838750	8.65435	0.00117513
Q6PE13	Prrt3	128334500	26347875	4.87077	0.0014133
P14211	Calr	125300250	61670250	2.03178	0.0272731
P42932	Cct8	122980500	51669750	2.38013	0.0140812
P63141	Kcna2	122278000	40982750	2.98365	0.00292411
Q60598	Cttn	121737500	28595250	4.25726	0.000268874
Q80U28	Madd	121480750	58859250	2.06392	0.0394373
O88487	Dync1i2	121469500	27633625	4.39571	0.0002641
Q14CH0	Fam171b	119607500	3282100	36.4424	3.49844e-06
P16460	Ass1	118510000	58087250	2.04021	0.0295064
Q61879	Myh10	117326500	39322525	2.9837	0.0249536
P27546	Map4	117064250	4637050	25.2454	8.27169e-05
Q6P9K8	Caskin1	116601250	1176750	99.0875	0.00758871
Q9JLB0	Mpp6	116287500	0	#DIV/0!	1.08621e-05
Q8CBW3	Abi1	115761750	0	#DIV/0!	0.00104436
P63321	Rala	115195750	26798750	4.29855	0.00395479
Q5SSL4	Abr	113486500	55531250	2.04365	0.00210393
P24527	Lta4h	110685000	53956250	2.05138	0.0024496
Q7TME0	Plppr4	108583750	40109500	2.70718	0.0319794
Q9WV34	Mpp2	108077750	46935250	2.3027	0.00623576
Q8CHT1	Ngef	106884500	41852750	2.55382	0.0380031
Q3UVX5	Grm5	105720750	14944525	7.07421	0.000731503
Q9QZX7	Srr	104850250	50416500	2.07968	0.0107847
Q9DCU2	Pllp	104774000	42639500	2.45721	0.0101755
B0V2N1	Ptprs	100440250	29686700	3.38334	0.00501398
O54865	Gucy1b3	100333750	37456250	2.67869	0.00512009
Q32NY4	Cnnm3	99856250	0	#DIV/0!	0.000178706
P68369	Tuba1a	98606750	43273000	2.27871	0.0184206
Q9JJY3	Smpd3	96128750	13194950	7.28527	0.00194462
Q8C3W1	1	95842250	4560000	21.018	0.00049606
P70441	Slc9a3r1	95293250	2117275	45.0075	1.93307e-05
Q8CGK7	Gnal	93689750	23310500	4.01921	0.00582155
Q2PFD7	Psd3	93636500	31961750	2.92964	0.000734906
Q9CQW1	Ykt6	93144500	40115350	2.32192	0.00916176
Q6ZPQ6	Pitpnm2	91146000	43001000	2.11963	0.00490744
Q80TL0	Ppm1e	90292000	38237000	2.36138	0.010117
Q8CGY8	Ogt	87555500	29707250	2.94728	0.0112914
P23818	Gria1	86961750	42569300	2.04283	0.028316
Q9DCL9	Paics	86861250	26264000	3.30724	0.00616623
Q6X893	Slc44a1	86195250	37565500	2.29453	0.0110856
P26040	Ezr	84872000	8843750	9.59683	0.0127498
Q811D0	Dlg1	84539250	463100	182.551	0.000161268
Q8BYM5	Nlgn3	84524500	15138500	5.58341	0.000252845
Q921F4	Hnrnpll	84502500	23722725	3.56209	0.00423668
Q8BVQ5	Ppme1	80499500	29114000	2.76498	0.0285796
Q9WVK8	Cyp46a1	77145250	28885000	2.67077	0.00264581
Q99N28	Cadm3	76797750	35409750	2.16883	0.0225259
Q8VBX6	Mpdz	76449250	0	#DIV/0!	0.000535502
Q9ESN6	Trim2	76065500	23098750	3.29306	0.0122136
Q9QWI6	Srcin1	75692250	13279000	5.70015	0.00417225
Q9WUB3	Pygm	74933250	32937250	2.27503	0.0191489
P56695	Wfs1	74243000	27943750	2.65687	0.0294373
Q4ACU6	Shank3	74230750	25405500	2.92184	0.00623418
Q8BNW9	Kbtbd11	73256500	22784500	3.21519	0.00484212
P51660	Hsd17b4	71109500	24960750	2.84885	0.00567966
Q9JHK4	Rabggta	70977750	32745000	2.16759	0.00228155
O35954	Pitpnm1	70250250	22887000	3.06944	0.000691888
P21836	Ache	69749000	3892475	17.9189	6.9627e-07
Q9EQH3	Vps35	68482250	25483950	2.68727	0.0135218
Q9JKV5	Scamp4	68062250	17371250	3.9181	0.0119913
Q6PGE7	Slc6a7	67960750	22001975	3.08885	0.0346526
Q8CBY8	Dctn4	67266000	32255100	2.08544	0.0103198
Q61831	Mapk10	66387000	10966250	6.05376	0.0122256
P42208	44076	65706250	30266250	2.17094	0.0122074
Q6WQJ1	Dagla	65209000	5515300	11.8233	0.000825266
Q9JM96	Cdc42ep4	65139000	0	#DIV/0!	5.57687e-05
Q4VAE3	Tmem65	65113250	31226000	2.08523	0.00445955
P18052	Ptpra	64967500	4341175	14.9654	0.00435665
Q9D4H8	Cul2	64838250	29417750	2.20405	0.00311638
O70161	Pip5k1c	64742500	24950350	2.59485	0.0107062
P28028	Braf	64629000	28361750	2.27874	0.00887085
Q9D517	Agpat3	64324250	24257000	2.65178	0.00707732
Q80T41	Gabbr2	63593500	28782000	2.20949	0.0183198
Q8BXR1	Slc7a14	63328500	28445000	2.22635	0.0240987
P58389	Ppp2r4	63297750	24884000	2.54371	0.00487457
Q9R1Q8	Tagln3	62798000	14623750	4.29425	0.0201289
Q60625	Icam5	62429500	10775750	5.79352	0.00254072
Q9QUI0	Rhoa	61947250	23317500	2.65668	0.0124172
Q9D1E6	Tbcb	61856500	18536500	3.33701	0.0173219
Q80TH2	Erbb2ip	60322900	0	#DIV/0!	0.0100487
Q8CHG7	Rapgef2	60169000	17195500	3.49911	0.00210022
O08788	Dctn1	59858750	25518000	2.34575	0.00706065
Q8BMG7	Rab3gap2	59733000	5986125	9.97858	0.000752447
Q14BI2	Grm2	59317000	20289000	2.9236	0.0196054
P28571	Slc6a9	59258750	0	#DIV/0!	9.73156e-08
Q9WTU6	Mapk9	59166250	24806750	2.38509	0.0347409
Q9CQS4	Slc25a46	58988500	19037000	3.09862	0.0117712
Q60738	Slc30a1	58965500	1428075	41.2902	0.00568086
Q9ESJ4	Nckipsd	58859250	27627150	2.13049	0.0273782
Q8BGQ7	Aars	58800500	11894700	4.94342	0.0151752
Q9CR95	Necap1	57998750	18456500	3.14246	0.00876659
P49442	Inpp1	57928750	23444375	2.4709	0.0113448
Q00612	G6pdx	57525250	11871175	4.84579	0.0024534
Q8CGC7	Eprs	57455000	15482800	3.71089	0.0150785
P08414	Camk4	57157250	26118250	2.1884	0.00322153
P55264	Adk	57108250	21673750	2.6349	0.00673203
Q58A65	Spag9	57004750	14155000	4.02718	0.00176848
Q9DCD0	Pgd	56738500	11588800	4.89598	0.004715
P22892	Ap1g1	56086250	14473825	3.87501	0.00618352
P53810	Pitpna	55726000	26833750	2.07671	0.0253208
B9EJ86	Osbpl8	55109250	27226250	2.02412	0.00602537
Q91YM2	Arhgap35	54924750	6802825	8.07381	0.00231372
Q8BHN3	Ganab	54900000	16479500	3.33141	0.00499653
Q8VHW2	Cacng8	54700000	9315200	5.87212	0.00449952
Q0VBF8	1	54057500	11514000	4.69494	0.0169086
O54734	Ddost	54033500	20217950	2.67255	0.050044
Q80TQ2	Cyld	53757750	8307050	6.47134	0.000106358
P36916	Gnl1	53468500	8505750	6.28616	0.00143724
Q8VCD6	Reep2	53367750	25146750	2.12225	0.016717
Q8K3H0	Appl1	53273750	24772250	2.15054	0.0287308
Q9QYB1	Clic4	53173250	10168050	5.22944	0.0479327
Q9DBS2	Tprg1l	53110500	17129500	3.10053	0.00199747
Q9D2N4	Dtna	52763750	0	#DIV/0!	0.00321336
Q61290	Cacna1e	52500750	15794250	3.32404	0.00250252
P51830	Adcy9	52336250	25734700	2.03368	0.0288568
Q9EPU0	Upf1	52238000	7129500	7.32702	0.00188247
Q62108	Dlg4	51527750	16196000	3.18151	0.0191468
Q6PAJ1	Bcr	50994000	22994750	2.21764	0.0212934
Q91ZR1	Rab4b	50880000	9074000	5.60723	0.000517893
Q8QZY1	Eif3l	50280750	17689500	2.84241	0.0194003
Q68FL4	Ahcyl2	49982250	22712750	2.20063	0.0045705
Q61234	Snta1	49588250	0	#DIV/0!	0.00117363
Q924M7	Mpi	49561000	16026000	3.09254	0.0197634
Q9JLV5	Cul3	48947500	13003500	3.76418	0.00114239
Q8C0T5	Sipa1l1	48825000	20582375	2.37218	0.0159657
P49722	Psma2	47435475	8737200	5.42914	0.0295673
Q6PER3	Mapre3	47385000	16483000	2.87478	0.0478258
P62746	Rhob	47033500	0	#DIV/0!	2.31252e-07
Q8BHZ0	Fam49a	46831750	18214200	2.57117	0.00624125
P61222	Abce1	46519750	5144825	9.04205	0.00128726
Q8CDN6	Txnl1	45947750	19035250	2.41382	0.0386115
Q8R464	Cadm4	44980500	2251675	19.9765	0.0206774
Q8K386	Rab15	44956750	7750250	5.80068	0.0217988
Q05BC3	Eml1	44483000	15077750	2.95024	0.0229473
Q80Y56	Rbsn	44457000	0	#DIV/0!	0.000107605
Q69ZK9	Nlgn2	44386500	13831500	3.20909	0.00600705
Q61655	Ddx19a	44317000	16798225	2.6382	0.0151292
Q62417	Sorbs1	44033500	0	#DIV/0!	0.00131186
Q80Y17	Llgl1	43322750	5388975	8.03914	3.04911e-05
Q60692	Psmb6	43105500	14143750	3.04767	0.041803
P47809	Map2k4	42825000	8749000	4.89485	0.0132025
Q80TS3	Adgrl3	42249000	1858700	22.7304	0.00970377
P16388	Kcna1	42043000	6687075	6.2872	0.0211796
P70202	Lxn	41808000	14126750	2.95949	0.0400288
Q923T9	Camk2g	41800500	8173650	5.11406	0.00181937
P28352	Apex1	41693000	11095000	3.75782	0.00902082
Q62418	Dbnl	41507250	0	#DIV/0!	1.38502e-07
O88543	Cops3	41501250	13140200	3.15834	0.0128552
Q08642	Padi2	41179000	13698500	3.0061	0.00215388
Q8VBZ3	Clptm1	41134750	20045250	2.05209	0.0392978
Q8CCJ4	Amer2	40823250	0	#DIV/0!	0.00544569
P58871	Tnks1bp1	39256500	0	#DIV/0!	4.12542e-06
Q80ZW2	Them6	39106750	7932750	4.92978	0.0245794
Q80TB8	Vat1l	38281750	12436950	3.07807	0.014853
Q9QXJ1	Apbb1	38143000	4143500	9.2055	0.00433178
Q501J7	Phactr4	37760000	2180975	17.3134	0.00250085
Q9JJV5	Cacng3	37758500	12449250	3.03299	0.040827
Q6A0A9	FAM120A	37672000	4001400	9.4147	0.00566197
Q9D394	Rufy3	37649100	5835250	6.45201	0.0152609
Q80XI3	Eif4g3	37583500	0	#DIV/0!	4.25667e-05
Q9JM63	Kcnj10	37507000	16696250	2.24643	0.0330032
Q9R1R2	Trim3	37306000	17568350	2.12348	0.040625
Q9ERL9	Gucy1a3	37238250	9101275	4.09154	0.00566567
Q99KY4	Gak	36476500	8611675	4.2357	0.00504097
P46978	Stt3a	36304250	14411750	2.51907	0.00909869
Q80ZJ1	Rap2a	36188500	0	#DIV/0!	2.52662e-05
P35288	Rab23	36119500	2266150	15.9387	9.90381e-05
Q9DC07	Nebl	35809000	9237150	3.87663	0.0133161
Q9DCR2	Ap3s1	35603500	14377500	2.47633	0.00677725
Q9Z0U1	Tjp2	35192500	0	#DIV/0!	2.45435e-05
O35295	Purb	34803250	12421000	2.80197	0.0205834
Q99KC8	Vwa5a	34783000	2921075	11.9076	0.00308998
Q8C166	Cpne1	34712750	17198500	2.01836	0.0126024
Q69Z98	Brsk2	34479750	8120000	4.24627	0.00108139
Q61062	Dvl3	34245975	0	#DIV/0!	0.0212628
Q61165	Slc9a1	34085250	8700350	3.91769	0.0370627
O70503	Hsd17b12	33644750	15286750	2.20091	0.0124442
Q8K394	Plcl2	32896250	10988775	2.99362	0.0046804
Q01279	Egfr	32601250	0	#DIV/0!	1.76878e-05
Q68FL6	Mars	32438000	9953100	3.25909	0.0236267
Q9QZI8	Serinc1	32237475	2119150	15.2125	0.0155132
Q80ZF8	Adgrb3	32236500	5925775	5.44005	0.00133263
Q8CCN5	Bcas3	32038250	11134750	2.87732	0.0122693
P97393	Arhgap5	31863500	1819625	17.511	0.00103705
Q8K4R4	Pitpnc1	31607250	3281000	9.63342	0.00451524
P62869	Tceb2	31535000	0	#DIV/0!	0.000580513
Q8R574	Prpsap2	31022250	9799425	3.16572	0.0216828
P97390	Vps45	30832750	13935500	2.21253	0.0351107
Q8BIW1	Prune	30820000	1652175	18.6542	4.72297e-05
Q9CPQ1	Cox6c	30740000	9136250	3.36462	0.0404443
O08547	Sec22b	30704250	14794600	2.07537	0.0318899
Q9DD18	Dtd1	30500750	5751500	5.30309	0.0389111
Q3UVL4	Vps51	30124750	2278625	13.2206	0.00378367
Q9D5V5	Cul5	29975250	3826425	7.83375	0.0269683
Q6NS59	Fam135a	29777750	0	#DIV/0!	9.82443e-07
Q9JKW0	Arl6ip1	29642500	2328975	12.7277	0.0283219
P35283	Rab12	29396250	7226600	4.06778	0.00555021
O09061	Psmb1	29354750	4456000	6.58769	0.0363972
O88998	Olfm1	29319750	0	#DIV/0!	0.0160825
Q05512	Mark2	29138000	9904775	2.94181	0.00991866
Q78PY7	Snd1	29082750	3966500	7.33209	0.0109389
O35864	Cops5	28892750	0	#DIV/0!	0.039472
O08688	Capn5	28435750	7667000	3.70885	0.0258757
Q8BRT1	Clasp2	28357800	3087975	9.1833	0.0200217
Q91YX5	Lpgat1	28302550	3947675	7.16942	0.0148016
Q9R1P1	Psmb3	28248750	9110250	3.10077	0.012146
P61329	Fgf12	28153500	9232250	3.04947	0.0119637
P62301	Rps13	28115000	10009125	2.80894	0.0244686
Q91W86	Vps11	27846000	2861000	9.73296	0.000618924
Q8BG73	Sh3bgrl2	27814000	10401150	2.67413	0.0467317
Q91Z61	Diras1	27574000	11424850	2.41351	0.0255227
Q0KL02	Trio	27569750	3326750	8.28729	0.00414021
O54984	Asna1	27382000	8695750	3.14889	0.0117824
Q9DB73	Cyb5r1	27345250	8772500	3.11716	0.0243031
Q99LG1	Tmem51	27244875	0	#DIV/0!	0.00371939
Q9Z210	Pex11b	27226500	0	#DIV/0!	0.0122561
Q99PV0	Prpf8	27034150	1428125	18.9298	0.00669684
Q5DTT2	Psd	26948600	5496050	4.90327	0.0401821
Q8K4X7	Agpat4	26669250	10334500	2.5806	0.0424448
Q4U4S6	Xirp2	26508500	0	#DIV/0!	0.0148928
Q9CX34	Sugt1	26420250	10996850	2.40253	0.0144216
Q8CGA0	Ppm1f	26362750	3207750	8.21846	0.00352238
Q78IK4	Apool	26021250	8785975	2.96168	0.0214477
O08756	Hsd17b10	25885900	2516500	10.2865	0.0194347
O08759	Ube3a	25882500	9267800	2.79273	0.00726761
Q71LX4	Tln2	25699250	7188275	3.57516	0.0139733
Q6P5E4	Uggt1	25618250	2683000	9.54836	0.000401311
Q80UJ7	Rab3gap1	25304250	6187750	4.08941	0.0137693
O08586	Pten	24760000	5763450	4.29604	0.00141462
Q6P5F6	Slc39a10	24700000	2916000	8.47051	0.00114693
Q3UHD1	Bai1	24597500	5269950	4.6675	0.00187161
Q8VHK5	Mlc1	24356750	6440650	3.78172	0.0126204
Q8BLR2	Cpne4	24294250	2910000	8.34854	0.000660885
Q9D2V7	Coro7	24164250	9552075	2.52974	0.0244485
A2AGT5	Ckap5	24155250	0	#DIV/0!	9.4349e-05
Q9QUJ7	Acsl4	24061250	3086850	7.79476	0.00120545
A2AWA9	Rabgap1	23968500	9318500	2.57214	0.0340687
Q99K48	Nono	23809500	9504000	2.50521	0.0371551
P70206	Plxna1	23687000	5486250	4.31752	0.0177592
Q5RJI5	Brsk1	23630250	7854975	3.00832	0.0284823
P61164	Actr1a	23616250	10956950	2.15537	0.0265842
Q62048	Pea15	23592700	6427650	3.6705	0.0371943
P55937	Golga3	23527500	5256950	4.4755	0.0448229
P46935	Nedd4	23489950	1864575	12.598	0.00858806
Q61335	Bcap31	23276500	3010250	7.73241	0.00545386
O35083	Agpat1	23263500	10997250	2.11539	0.0331961
Q8CHX7	Rftn2	23236950	0	#DIV/0!	0.0107728
Q60770	Stxbp3	23126625	0	#DIV/0!	0.0179145
P42567	Eps15	23004600	577575	39.8296	0.0433307
Q8BGH4	Reep1	22843000	8807250	2.59366	0.0233768
Q6DIB5	Megf10	22815750	0	#DIV/0!	0.00253509
Q7TMY8	Huwe1	22757500	6481075	3.51138	0.0113432
Q64442	Sord	22706250	3802250	5.97179	0.00392299
Q9D906	Atg7	22686250	5348350	4.24173	0.00443277
Q6ZPF3	Tiam2	22597750	1483275	15.235	0.00252326
Q8CI51	Pdlim5	22377000	0	#DIV/0!	0.0368848
Q69ZF3	Gba2	22342750	5044350	4.42926	0.00295288
Q8BQP9	Rgs7bp	22270000	8646000	2.57576	0.0434936
Q62426	Cstb	21960000	3110250	7.06053	0.0286608
Q3UU96	Cdc42bpa	21881700	1657200	13.204	0.0433772
O70311	Nmt2	21660500	3472750	6.23728	0.00134287
Q9Z1F9	Uba2	21655725	0	#DIV/0!	0.0231894
Q99LR1	Abhd12	21487550	4926075	4.362	0.015994
Q8CHK3	Mboat7	21480250	0	#DIV/0!	0.00721694
Q3TDQ1	Stt3b	21463250	7854000	2.73278	0.0346691
Q8C729	Fam126b	21161500	0	#DIV/0!	0.00125048
Q8BHC1	Rab39b	21149000	2523750	8.37999	0.00641697
Q06890	Clu	20930750	0	#DIV/0!	0.00140875
Q6QI06	Rictor	20909000	0	#DIV/0!	0.0120877
Q04690	Nf1	20805500	10360500	2.00816	0.0501687
Q80U56	Avl9	20699750	5015275	4.12734	0.010387
Q8VE47	Uba5	20690500	0	#DIV/0!	9.55915e-05
Q8C8N2	Scai	20682750	0	#DIV/0!	0.00043985
Q8K4Q0	Rptor	20611900	3314225	6.21922	0.0384864
Q9QXB9	Drg2	20555750	9975775	2.06057	0.0431626
Q9CR20	Ier3ip1	20329250	2030800	10.0105	0.0473438
Q9QUM0	Itga2b	20324250	0	#DIV/0!	0.0310348
O35382	Exoc4	20193250	5390000	3.74643	0.0432839
Q3TC72	Fahd2	20168500	8007000	2.51886	0.0365515
P49446	Ptpre	20151000	0	#DIV/0!	1.71627e-05
Q9D6G9	Cmtm5	20009000	3889500	5.14436	0.0163529
O08582	Gtpbp1	19956000	3394500	5.87892	0.0138408
Q8JZK9	Hmgcs1	19817750	7475450	2.65104	0.00468136
Q5U458	Dnajc11	19813250	9005175	2.20021	0.0447519
Q64737	Gart	19405750	4001250	4.84992	0.00923185
Q5SNZ0	Ccdc88a	19298000	0	#DIV/0!	0.00114674
Q6P4S6	Sik3	19271425	5269750	3.65699	0.0432116
Q6NVF0	Ocrl	19147250	4316750	4.43557	0.0118714
Q9D9V3	Echdc1	19117075	1259375	15.1798	0.00349334
P24369	Ppib	19076250	4058000	4.7009	0.0108782
Q71M36	Cspg5	1.8993e+07	0	#DIV/0!	0.0153454
Q6NZJ6	Eif4g1	18954750	0	#DIV/0!	4.474e-08
Q61301	Ctnna2	18836250	0	#DIV/0!	0.000227423
Q3UHH2	Slc22a23	18749625	3733000	5.02267	0.0209372
Q8BW96	Camk1d	18647225	1331525	14.0044	0.0107638
Q9Z0J4	Nos1	18555000	1085925	17.0868	0.00531017
Q6NVG1	Lpcat4	18527250	2195900	8.4372	0.0107893
Q9ERK4	Cse1l	18489950	0	#DIV/0!	0.00260933
Q9QZQ1	Mllt4	18180425	0	#DIV/0!	0.00257668
Q8BGD5	Cpt1c	18047500	2325650	7.7602	0.00105534
Q8BX70	Vps13c	17954000	8805925	2.03885	0.0308888
Q9CQE1	Nipsnap3b	17769075	3648225	4.87061	0.0128861
Q6GYP7	Ralgapa1	17739675	468325	37.879	0.00682878
Q8BGY7	Fam210a	17667000	0	#DIV/0!	0.000369739
Q99L04	Dhrs1	17647000	0	#DIV/0!	0.0183384
Q99K28	Arfgap2	17458600	0	#DIV/0!	0.00898493
P60335	Pcbp1	17409000	6056750	2.87431	0.0279985
Q61024	Asns	17388750	0	#DIV/0!	0.00700823
P62069	Usp46	17333450	3465400	5.00186	0.0387736
Q99K70	Rragc	17327725	4578100	3.78492	0.0254042
Q9QXG2	Chm	17069000	2850500	5.98807	0.00941556
Q3TZZ7	Esyt2	17056425	4184000	4.07658	0.006448
Q5M8N4	Sdr39u1	16989500	2206450	7.69993	0.00372389
Q91V64	Isoc1	16940500	6192250	2.73576	0.0239879
Q8BMJ2	Lars	16877500	3065675	5.50531	0.000180743
Q8CAY6	Acat2	16857075	2805750	6.00805	0.0325291
P56371	Rab4a	16842500	6108500	2.75722	0.048143
Q8BWT5	Dip2a	16780000	3426475	4.89716	0.00756408
Q5IRJ6	Slc30a9	16770750	1483400	11.3056	0.000658694
Q68ED2	Grm7	16741750	0	#DIV/0!	0.000154325
Q64455	Ptprj	16643675	0	#DIV/0!	0.0127265
Q8CIN4	Pak2	16634050	0	#DIV/0!	0.0013479
Q9JLN9	Mtor	16580225	2197000	7.54676	0.0130365
Q3THS6	Mat2a	16320250	2791000	5.84746	0.0368906
Q6PA06	Atl2	16301500	4359325	3.73946	0.0157913
Q9Z268	Rasal1	16300000	3634000	4.48542	0.0172994
P62855	Rps26	16240575	4236250	3.83371	0.0413958
Q62165	Dag1	16233750	0	#DIV/0!	0.0152642
Q5XKN4	Jagn1	16195025	4648750	3.48374	0.0431616
Q9WVA3	Bub3	16146500	0	#DIV/0!	0.00242246
P06795	Abcb1b	16124250	0	#DIV/0!	0.0269842
Q62167	Ddx3x	16119750	3290350	4.8991	0.0379429
Q6PB44	Ptpn23	16045750	4430000	3.62207	0.0209916
Q8BSZ2	Ap3s2	16038750	0	#DIV/0!	3.36536e-05
Q8R1Q8	Dync1li1	15979450	3519725	4.53997	0.0486997
Q6P5F9	Xpo1	15945000	1555725	10.2492	0.000956964
Q61616	Drd1	15889050	0	#DIV/0!	0.000689922
O08529	Capn2	15881075	4306925	3.68733	0.0182987
Q8R4H2	Arhgef12	15872000	0	#DIV/0!	1.31476e-05
Q91VR5	Ddx1	15841000	4345125	3.64569	0.00941565
P26048	Gabra2	15772275	0	#DIV/0!	0.000974171
Q91W92	Cdc42ep1	15730225	0	#DIV/0!	0.0147613
Q9D8B3	Chmp4b	15649800	0	#DIV/0!	0.000959191
P56387	Dynlt3	15566350	0	#DIV/0!	0.0102081
Q9D1M0	Sec13	15553275	794250	19.5823	0.00559281
A2ACJ2	Faap100	15452000	0	#DIV/0!	0.014339
Q641P0	Actr3b	15408000	1127025	13.6714	0.0196362
Q8CJ40	Crocc	15389250	0	#DIV/0!	0.0278442
P54227	Stmn1	15365750	212765	72.2193	0.000744828
Q8VEK0	Tmem30a	15326250	2366275	6.47695	0.000942044
Q8R404	Mic13	15122500	2114675	7.15122	0.000716225
P59016	Vps33b	15064200	0	#DIV/0!	0.0012691
A2A432	Cul4b	14995350	0	#DIV/0!	0.00825839
E9Q7X6	Heg1	14809750	0	#DIV/0!	0.0166117
Q9JIX9	Fastk	14662000	2393350	6.12614	0.00817461
Q9D3R6	Katnal2	14629000	0	#DIV/0!	0.0120332
Q9Z0R4	Itsn1	14535700	1691650	8.59262	0.0134526
P04627	Araf	14474500	1850450	7.82215	0.0387458
Q8BVG4	Dpp9	14410625	0	#DIV/0!	0.000192663
Q8VDZ4	Zdhhc5	14356400	2216450	6.4772	0.00860481
Q9R0N5	Syt5	14335250	0	#DIV/0!	0.000108404
Q61838	Pzp	14305750	2106650	6.79076	0.0101599
Q99KK7	Dpp3	14253850	3052500	4.66957	0.00698351
Q9ERB0	Snap29	14245000	0	#DIV/0!	0.0149213
P63168	Dynll1	14195250	2266550	6.26293	0.00488811
P70207	Plxna2	14110250	2398050	5.88405	0.0348889
P16283	Slc4a3	14088875	0	#DIV/0!	0.0222196
O88703	Hcn2	13965250	0	#DIV/0!	0.0123726
Q80UP8	Slc20a2	13858500	0	#DIV/0!	0.0154508
P11627	L1cam	13781975	2882000	4.78209	0.0178257
Q9JKY5	Hip1r	13760475	2059600	6.68114	0.025942
Q8C0L0	Tmx4	13757475	1118350	12.3016	0.0139858
Q67BT3	Slc13a5	13684250	1223100	11.1882	0.000146267
Q8BGX2	1	13632000	2763750	4.93243	0.0470239
Q8BGK5	Slc35f1	13625250	0	#DIV/0!	1.91767e-05
P63037	Dnaja1	13623500	2038475	6.68318	0.0356691
Q9WVK4	Ehd1	13598800	0	#DIV/0!	0.0180024
Q9D8W5	Psmd12	13571500	1560650	8.69606	0.00106535
Q62443	Nptx1	13535750	1003450	13.4892	0.0175466
P70698	Ctps1	13461250	0	#DIV/0!	0.0309519
Q6VNB8	Wdfy3	13253550	2072125	6.39612	0.0449609
Q9JMA1	Usp14	13130050	3326500	3.94711	0.0201765
Q99KP3	Cryl1	13077500	2866750	4.56179	0.00691728
Q99JP7	Ggt7	13074175	0	#DIV/0!	0.000353427
Q8CIQ7	Dock3	13036350	0	#DIV/0!	0.00858917
Q810B6	Ankfy1	13010750	0	#DIV/0!	0.0123855
Q62077	Plcg1	12981250	769900	16.861	0.0217084
Q9Z2V5	Hdac6	12950475	2946000	4.39595	0.0151391
Q6VNS1	Ntrk3	12660400	0	#DIV/0!	0.00387249
Q78JE5	Fbxo22	12501175	0	#DIV/0!	0.00427815
Q9Z2C9	Mtmr7	12479425	0	#DIV/0!	3.39212e-06
Q8VDU5	Snrk	12436225	0	#DIV/0!	0.000125834
Q8C7M3	Trim9	12377250	4891875	2.53016	0.0246716
Q5U3K5	Rabl6	12269000	1871850	6.55448	0.00114586
Q5FWH7	Slc39a12	12059100	0	#DIV/0!	0.0033719
Q3UVK0	Ermp1	12022425	0	#DIV/0!	0.000204843
Q9CZ44	Nsfl1c	12015025	0	#DIV/0!	0.000647055
Q3U214	Mast3	11951000	0	#DIV/0!	0.00291906
Q3U1F9	Pag1	11888450	0	#DIV/0!	1.43249e-05
Q9D1T0	Lingo1	11828175	3259000	3.62939	0.036042
P28738	Kif5c	11809750	1749925	6.74872	0.00345892
Q8C522	Endod1	11727425	1386400	8.4589	0.00142587
Q8BPQ7	Sgsm1	11708475	2331650	5.02154	0.00940999
Q6P5U7	Nwd2	11557775	3262250	3.54288	0.0252998
Q925E7	Ppp2r2d	11537500	4673575	2.46867	0.0241579
Q62059	Vcan	11513500	0	#DIV/0!	0.017548
Q5H8C4	Vps13a	11507825	2347050	4.9031	0.000690741
Q9CZJ2	Hspa12b	11469950	2513750	4.56288	0.0214497
Q9JJU8	Sh3bgrl	11439500	0	#DIV/0!	0.0129673
Q8BZW8	Nhlrc2	11411975	0	#DIV/0!	4.96718e-05
Q60668	Hnrnpd	11387500	0	#DIV/0!	0.0188383
P97742	Cpt1a	11326075	5434300	2.08418	0.0117745
Q9QZB0	Rgs17	11296250	0	#DIV/0!	0.0165763
Q3UN02	Lclat1	11234125	1322525	8.49445	0.00492503
P48318	Gad1	11166950	3101400	3.60062	0.00763824
Q9JL04	Fmn2	11165250	0	#DIV/0!	0.0186574
Q9CQR6	Ppp6c	11147050	4045975	2.7551	0.0389115
Q80XR2	Atp2c1	11133500	0	#DIV/0!	0.0295408
Q8BHL3	Tbc1d10b	11018400	0	#DIV/0!	0.00182637
A2APV2	Fmnl2	10819325	1333025	8.11637	0.0412431
Q9D892	Itpa	10778075	1425450	7.56117	0.00196554
Q5SRX1	Tom1l2	10774950	4476550	2.40698	0.0472027
Q8K274	Fn3krp	10765000	0	#DIV/0!	0.0148717
P19246	Nefh	10702275	0	#DIV/0!	0.0193111
Q8BTG7	Ndrg4	10595750	1958800	5.40931	0.00415465
Q9CX56	Psmd8	10583150	0	#DIV/0!	0.0182275
Q9QUH0	Glrx	10524175	0	#DIV/0!	0.0295641
P97467	Pam	10507975	0	#DIV/0!	0.000440411
Q63844	Mapk3	10494550	2388625	4.39355	0.0120915
Q9QXY6	Ehd3	10480075	2185925	4.79434	0.00782311
Q9D1H7	Get4	10464750	0	#DIV/0!	0.0191903
A2CG49	Kalrn	10450325	0	#DIV/0!	0.0106741
Q9QZE5	Copg1	10349250	0	#DIV/0!	0.0164289
P63115	Slc7a10	10103500	0	#DIV/0!	0.0325684
Q9CQX5	Cldnd1	10079025	0	#DIV/0!	0.0364274
P69566	Ranbp9	10027625	1422250	7.05054	0.00413399
Q9D3A9	Ttyh1	10003500	1428900	7.00084	0.0317122
Q9CR26	Vta1	9925900	0	#DIV/0!	0.0219562
P34914	Ephx2	9877675	0	#DIV/0!	0.000916286
P07759	Serpina3k	9858300	3461775	2.84776	0.0328533
Q6DFV3	Arhgap21	9848450	0	#DIV/0!	0.0289579
O55137	Acot1	9734000	0	#DIV/0!	0.0146704
Q9Z110	Aldh18a1	9652900	3439025	2.80687	0.0152351
P11531	Dmd	9587925	0	#DIV/0!	6.49204e-06
Q9D8N2	Fam45a	9575475	1697725	5.64018	0.00597716
Q3UEZ8	Slc10a4	9564525	0	#DIV/0!	0.0479455
Q7TPB0	Plppr3	9545900	3670325	2.60083	0.0185105
Q3TY86	Aifm3	9541800	1509750	6.32012	0.00350116
P97494	Gclc	9469200	1613125	5.8701	0.02179
Q8R3B1	Plcd1	9259750	0	#DIV/0!	0.0124738
Q99KF1	Tmed9	9245725	3679475	2.51278	0.0457279
Q62186	Ssr4	9191125	559925	16.4149	0.0319137
P97447	Fhl1	9171175	0	#DIV/0!	0.0295351
Q9CX00	Ist1	9158000	0	#DIV/0!	0.0202508
P61924	Copz1	9157125	0	#DIV/0!	0.0180733
Q9CQ65	Mtap	9142925	1892475	4.8312	0.0110666
P56380	Nudt2	9137025	0	#DIV/0!	0.000173023
Q7TT37	Ikbkap	9124400	1019675	8.94834	0.00256242
Q9Z2W0	Dnpep	9101825	0	#DIV/0!	0.0175505
O35465	Fkbp8	9064325	3531625	2.56662	0.0426208
Q8JZQ2	Afg3l2	9052150	0	#DIV/0!	0.0166682
P00848	Mtatp6	8989925	0	#DIV/0!	0.0187054
Q91W50	Csde1	8929975	0	#DIV/0!	0.000167413
Q8BQZ4	Ralgapb	8856950	0	#DIV/0!	0.021135
Q2TPA8	Hsdl2	8825400	0	#DIV/0!	2.31462e-05
Q99JG2	Gpr37l1	8824300	0	#DIV/0!	0.0189146
Q7TQ95	Lnp	8797075	0	#DIV/0!	0.028916
P50171	Hsd17b8	8749075	0	#DIV/0!	0.000768842
Q61609	Slc20a1	8705975	0	#DIV/0!	0.00233634
Q64362	Aktip	8679650	0	#DIV/0!	0.0172769
Q9JHW2	Nit2	8677550	0	#DIV/0!	0.0219402
P10605	Ctsb	8655900	2621750	3.30157	0.036038
Q9JKC8	Ap3m1	8572175	0	#DIV/0!	0.000527035
Q9DCZ1	Gmpr	8524725	0	#DIV/0!	0.02867
Q6ZQK5	Acap2	8517125	1665500	5.11385	0.0451832
Q8CJ19	Mical3	8515675	0	#DIV/0!	0.00028826
Q61161	Map4k2	8312775	0	#DIV/0!	0.0296626
Q6PF93	Pik3c3	8275100	3486500	2.37347	0.0447268
Q6A4J8	Usp7	8260575	0	#DIV/0!	7.48133e-05
Q91YH5	Atl3	8254400	0	#DIV/0!	0.000682116
P35436	Grin2a	8216800	0	#DIV/0!	0.01464
Q61627	Grid1	8189100	0	#DIV/0!	0.000256021
Q3U7U3	Fbxo7	8119950	2992900	2.71307	0.0461681
Q9D8Y0	Efhd2	8111250	0	#DIV/0!	0.0308008
P97820	Map4k4	8086750	1042125	7.75987	0.0363853
Q61140	Bcar1	8037300	0	#DIV/0!	0.0252238
P26043	Rdx	7949925	0	#DIV/0!	0.00939631
Q3U0M1	Trappc9	7840025	3256900	2.4072	0.0458913
Q9DB60	Fam213b	7836650	0	#DIV/0!	0.0331101
Q8BGS2	Bola2	7707300	0	#DIV/0!	0.0179581
Q9D0E1	Hnrnpm	7679175	1022225	7.51222	0.00756815
Q8BWY3	Etf1	7666500	0	#DIV/0!	0.0459782
Q8BJ71	Nup93	7605900	0	#DIV/0!	4.99745e-06
Q3UPL0	Sec31a	7604600	1954350	3.89111	0.0173567
P52479	Usp10	7587975	0	#DIV/0!	0.00445169
P30999	Ctnnd1	7479000	0	#DIV/0!	0.000359802
Q6PIP5	Nudcd1	7471200	1150675	6.49288	0.0167334
Q9CQA1	Trappc5	7396600	0	#DIV/0!	0.0372478
Q9ESN9	Mapk8ip3	7367425	0	#DIV/0!	0.0185795
Q6PAV2	Herc4	7367025	0	#DIV/0!	0.025662
Q8BHG2	1	7343525	0	#DIV/0!	0.0136213
Q03717	Kcnb1	7251625	1757400	4.12634	0.0474296
Q8BRK8	Prkaa2	7216775	1377625	5.23856	0.0127967
Q8K354	Cbr3	7200725	0	#DIV/0!	0.000213361
Q91Y86	Mapk8	7070575	0	#DIV/0!	0.020621
Q4VBD2	Tapt1	7044525	0	#DIV/0!	0.0150099
Q8CAF4	Nhsl1	7036075	0	#DIV/0!	0.019649
O55201	Supt5h	7032550	766850	9.1707	0.000950687
Q99NE5	Rims1	7017275	0	#DIV/0!	0.0231777
P0C192	Lrrc4b	7001900	0	#DIV/0!	0.0157573
Q9D2R0	Aacs	6938650	0	#DIV/0!	0.017291
Q69ZS7	Hbs1l	6923075	0	#DIV/0!	0.0131284
Q3UH93	Plxnd1	6915900	0	#DIV/0!	0.0256077
Q8BMP6	Acbd3	6883225	0	#DIV/0!	0.0222706
Q80YV4	Pank4	6811425	2013850	3.38229	0.0301807
Q8VDK1	Nit1	6717150	1240075	5.41673	0.0489883
Q9WVL0	Gstz1	6670775	0	#DIV/0!	0.0132918
P70699	Gaa	6646525	610325	10.8901	0.000460184
Q3UMY5	Eml4	6643975	0	#DIV/0!	0.0154722
Q5SSZ5	Tns3	6642000	0	#DIV/0!	0.0126142
P35550	Fbl	6639825	0	#DIV/0!	0.000127186
Q52KR3	Prune2	6608000	0	#DIV/0!	0.0150703
P68037	Ube2l3	6586725	0	#DIV/0!	0.030719
Q9WUL7	Arl3	6568150	0	#DIV/0!	0.0281431
Q9EP53	Tsc1	6469000	0	#DIV/0!	0.0244933
Q9EPR4	Slc23a2	6445250	0	#DIV/0!	0.015069
Q9JJI8	Rpl38	6439275	0	#DIV/0!	0.00707107
Q9DBS1	Tmem43	6431550	0	#DIV/0!	0.000813764
Q31125	Slc39a7	6343275	1340000	4.73379	0.0130287
Q9WVR4	Fxr2	6290300	0	#DIV/0!	0.0129292
P04925	Prnp	6263725	0	#DIV/0!	0.0461325
Q91WC0	Setd3	6231750	0	#DIV/0!	0.00117547
O54828	Rgs9	6213125	0	#DIV/0!	0.000200508
Q8BXR9	Osbpl6	6066825	0	#DIV/0!	0.00166845
Q9CPX6	Atg3	6009325	0	#DIV/0!	0.000407083
Q9D6F4	Gabra4	5987725	0	#DIV/0!	0.00141807
Q8C9H6	Strip2	5949325	0	#DIV/0!	0.00199548
Q8CH72	Trim32	5930100	1429975	4.147	0.0121378
Q8JZR6	Slc4a8	5863175	0	#DIV/0!	0.0256034
Q07076	Anxa7	5796525	904850	6.40606	0.0309626
Q91VM3	Wdr45	5722550	0	#DIV/0!	2.80452e-05
Q99MR3	Slc12a9	5696475	0	#DIV/0!	8.45385e-06
O88685	Psmc3	5651300	0	#DIV/0!	0.012598
Q99KN9	Clint1	5641275	0	#DIV/0!	0.0121664
Q9Z1W9	Stk39	5637375	0	#DIV/0!	0.0171819
P26039	Tln1	5634350	0	#DIV/0!	0.0122318
D3YZV8	Ccdc8	5609525	0	#DIV/0!	0.0153185
Q9DBL7	Coasy	5530450	0	#DIV/0!	0.0125601
Q80VQ0	Aldh3b1	5525750	0	#DIV/0!	0.031386
Q8VC42	Mic1	5502175	0	#DIV/0!	0.00381001
Q6I6G8	Hecw2	5481250	0	#DIV/0!	0.0242308
Q922H4	Gmppa	5436450	0	#DIV/0!	1.90234e-05
Q3TLI0	Trappc10	5409350	0	#DIV/0!	0.0123212
Q8BYH7	Tbc1d17	5350050	0	#DIV/0!	0.0193398
Q9R1T2	Sae1	5347250	0	#DIV/0!	2.93692e-07
O35409	Folh1	5324850	0	#DIV/0!	0.0222424
Q6PIU9	1	5311075	0	#DIV/0!	0.0163041
Q8VDJ3	Hdlbp	5305500	0	#DIV/0!	0.0219999
Q9EPC1	Parva	5205300	1564450	3.32724	0.0324685
Q8K2K6	Agfg1	5114925	0	#DIV/0!	0.0124975
Q91VC9	Ghitm	5094025	0	#DIV/0!	0.0268313
Q9JI18	Lrp1b	5066025	0	#DIV/0!	0.0229341
P18581	Slc7a2	5012850	1064900	4.70734	0.0140694
Q9R0P6	Sec11a	4989075	0	#DIV/0!	0.021679
P35235	Ptpn11	4987125	0	#DIV/0!	0.0388958
Q9R0Q7	Ptges3	4961375	0	#DIV/0!	0.0127129
Q6ZQ08	Cnot1	4936850	0	#DIV/0!	0.0195102
O35075	Dscr3	4852500	0	#DIV/0!	0.0205185
Q3UMB9	Kiaa1033	4851450	0	#DIV/0!	0.0120755
Q9JJ59	Abcb9	4847950	0	#DIV/0!	0.0160066
P63034	Cyth2	4786450	0	#DIV/0!	0.0132896
Q9DCC4	Pycrl	4772800	0	#DIV/0!	0.0188482
P31750	Akt1	4751750	0	#DIV/0!	0.024679
Q6PAR5	Gapvd1	4735175	0	#DIV/0!	6.26158e-06
Q9D5T0	Atad1	4701525	0	#DIV/0!	0.028363
Q9Z0R9	Fads2	4696900	777825	6.0385	0.00370536
Q8C4G9	Adgra1	4688350	0	#DIV/0!	0.0147616
P40240	Cd9	4654000	0	#DIV/0!	0.0123212
Q0GA42	Cnnm1	4648275	0	#DIV/0!	0.0172475
Q9CYZ2	Tpd52l2	4642575	0	#DIV/0!	0.0344399
Q64676	Ugt8	4631275	0	#DIV/0!	0.0351304
Q9JJ43	Rbfox1	4630650	0	#DIV/0!	0.0142366
P54763	Ephb2	4515850	1180300	3.82602	0.0257344
Q149F3	Gspt2	4507300	0	#DIV/0!	0.0210803
Q9Z2W8	Gria4	4495225	0	#DIV/0!	0.0134821
Q9CQM9	Glrx3	4457650	0	#DIV/0!	0.0139306
Q8BVA5	Ldah	4385100	0	#DIV/0!	8.36896e-05
P32233	Drg1	4256400	1040300	4.09151	0.021808
Q922R8	Pdia6	4233600	0	#DIV/0!	0.0170959
Q6P9Q6	Fkbp15	4197950	0	#DIV/0!	0.00226004
Q9DC63	Fbxo3	4169950	0	#DIV/0!	0.0161875
Q8VEH5	Epm2aip1	4161075	828075	5.025	0.0505433
P15388	Kcnc1	4141175	586775	7.05752	0.0134687
Q60805	Mertk	4127625	0	#DIV/0!	0.0222903
Q9Z0E6	Gbp2	4111550	743450	5.53037	0.0449052
Q9JLJ2	Aldh9a1	4107925	0	#DIV/0!	0.0139968
Q8BH79	Ano10	4101050	0	#DIV/0!	1.35635e-06
Q7TNM2	Trim46	4071850	0	#DIV/0!	0.00230957
Q8K1S4	Unc5a	4066475	0	#DIV/0!	0.0432734
Q9JLB2	Mpp5	4057950	0	#DIV/0!	0.037903
Q9R0Q9	Mpdu1	4014500	0	#DIV/0!	0.0131957
Q9QUK3	Cln8	3983650	0	#DIV/0!	0.0263845
Q9Z1E4	Gys1	3939975	0	#DIV/0!	0.000193638
Q9CZX9	Emc4	3937400	0	#DIV/0!	0.0223176
Q8CES0	Naa30	3919025	0	#DIV/0!	5.99806e-05
Q8R1F6	Hid1	3880325	0	#DIV/0!	0.0342797
Q63836	Selenbp2	3863575	0	#DIV/0!	0.0500409
Q99020	Hnrnpab	3829325	0	#DIV/0!	0.0120059
Q9ERZ3	Chrm3	3818550	884925	4.31511	0.0134125
Q8K3G9	Appl2	3797225	0	#DIV/0!	0.0153652
Q91VK4	Itm2c	3743325	0	#DIV/0!	0.0175467
Q8BGC4	Zadh2	3718025	0	#DIV/0!	0.0211104
O09172	Gclm	3700000	0	#DIV/0!	0.0131035
Q91YM4	Tbrg4	3687075	0	#DIV/0!	0.000246046
Q62283	Tspan7	3683256	309300	11.9084	0.0336675
Q03059	Chat	3674000	0	#DIV/0!	6.51027e-05
P49962	Srp9	3655275	0	#DIV/0!	0.000256263
Q8VCE2	Gpn1	3648825	0	#DIV/0!	0.0172397
Q69ZK0	Prex1	3638925	0	#DIV/0!	0.0160735
Q80XK6	Atg2b	3605225	0	#DIV/0!	0.0181548
Q9WU60	Atrn	3510425	0	#DIV/0!	0.0127917
Q80U87	Usp8	3448550	0	#DIV/0!	0.0258996
Q99J56	Derl1	3433000	0	#DIV/0!	0.0267324
Q8BGU5	Ccny	3405400	0	#DIV/0!	0.0234375
Q99KJ8	Dctn2	3392450	0	#DIV/0!	0.0287114
Q8C145	Slc39a6	3378775	0	#DIV/0!	0.00115306
Q3TFQ1	Spryd7	3360100	0	#DIV/0!	0.0295806
Q8BW41	Pomgnt2	3351075	0	#DIV/0!	0.0213706
Q3UX10	Tubal3	3261990	0	#DIV/0!	0.0149199
Q9EPW0	Inpp4a	3230725	0	#DIV/0!	0.0134273
Q8K3W0	Bre	3221975	0	#DIV/0!	0.0303556
B1AY13	Usp24	3214000	0	#DIV/0!	0.0141629
Q9D6Y9	Gbe1	3181950	0	#DIV/0!	0.0136661
Q5U4E0	Lhfpl4	3158700	0	#DIV/0!	0.0139182
P62196	Psmc5	3152575	0	#DIV/0!	0.0220536
Q9WUK2	Eif4h	3145625	0	#DIV/0!	0.0213304
Q69Z26	Cntn4	3143775	0	#DIV/0!	0.0181309
Q9QYF1	Rdh11	3126575	0	#DIV/0!	0.0147735
Q9EQQ2	Yipf5	3114025	0	#DIV/0!	0.0124208
Q04736	Yes1	3110325	0	#DIV/0!	0.0135389
Q8R2V5	Adap2	3096900	0	#DIV/0!	0.0120198
Q64008	Rab34	3046725	0	#DIV/0!	0.0180264
Q8VEE1	Lmcd1	3019600	0	#DIV/0!	0.00203412
Q9CQV4	Fam134c	3016350	0	#DIV/0!	0.00232631
Q9ERG2	Strn3	2890625	0	#DIV/0!	0.0129384
P27545	Cers1	2878450	0	#DIV/0!	0.0489479
P39087	Grik2	2745975	0	#DIV/0!	0.000401006
Q91ZP9	Necab2	2736000	0	#DIV/0!	0.0144673
Q8BR90	1	2725450	0	#DIV/0!	0.0182605
Q3TKT4	Smarca4	2725150	467175	5.83325	0.00636111
Q9EPK2	Rp2	2721700	0	#DIV/0!	0.0199798
Q8VH51	Rbm39	2695175	0	#DIV/0!	0.0232357
Q9CR89	Ergic2	2694250	0	#DIV/0!	0.0220992
O70293	Grk6	2637275	0	#DIV/0!	0.0135392
O55057	Pde6d	2.61795e+06	0	#DIV/0!	0.0415216
Q6PDI5	Ecm29	2599350	0	#DIV/0!	0.0180888
Q3TMP8	Tmem38a	2585025	0	#DIV/0!	0.0240441
P22933	Gabrd	2553950	0	#DIV/0!	0.0141451
Q99L45	Eif2s2	2549400	0	#DIV/0!	0.000201808
P70297	Stam	2509025	0	#DIV/0!	0.0158584
Q8VCH5	Rabepk	2501225	0	#DIV/0!	0.0307659
Q61120	Shc3	2500650	0	#DIV/0!	0.0153038
B1AZA5	Tmem245	2477675	0	#DIV/0!	0.0126297
Q9R1Q9	Atp6ap1	2473850	0	#DIV/0!	0.015679
Q8JZR0	Acsl5	2449475	0	#DIV/0!	0.0361426
P59764	Dock4	2422450	455875	5.31385	0.0496145
Q80Y81	Elac2	2407475	0	#DIV/0!	0.050351
O88544	Cops4	2401175	0	#DIV/0!	0.000125486
Q9JKR6	Hyou1	2388875	0	#DIV/0!	0.0232845
Q60634	Flot2	2379775	0	#DIV/0!	0.0159995
Q9D6H2	Hspb11	2350750	0	#DIV/0!	0.013121
Q60605	Myl6	2350350	0	#DIV/0!	0.0135334
Q9R1J0	Nsdhl	2344125	0	#DIV/0!	0.0156177
Q8VCN5	Cth	2321575	0	#DIV/0!	0.0125152
P59481	Lman2l	2274675	0	#DIV/0!	0.0130091
Q8BVL3	Snx17	2268700	0	#DIV/0!	0.0245572
O88307	Sorl1	2263450	0	#DIV/0!	0.0143414
O70152	Dpm1	2216050	0	#DIV/0!	0.0142915
Q8K2C8	Gpat4	2168800	0	#DIV/0!	0.0143133
G3XA57	Rab11fip2	2134350	0	#DIV/0!	0.0270921
Q8K4Z0	Lgi2	2069000	0	#DIV/0!	0.0122547
Q50H33	Kctd8	2046825	0	#DIV/0!	0.00308229
Q80WQ2	Vac14	2034200	0	#DIV/0!	0.0189845
Q9DCM2	Gstk1	1992975	0	#DIV/0!	0.0259953
Q8C0C7	Farsa	1986950	0	#DIV/0!	0.0165844
P12815	Pdcd6	1982025	0	#DIV/0!	0.0198787
Q80UM7	Mogs	1966800	0	#DIV/0!	0.0174112
Q9QZM0	Ubqln2	1935075	0	#DIV/0!	0.0121622
Q8C1E7	Tmem120a	1930100	0	#DIV/0!	0.0160552
Q80ZI6	Lrsam1	1916075	0	#DIV/0!	0.0151198
Q0VE82	Cpne7	1896850	0	#DIV/0!	0.0273718
Q8BFV2	Pcid2	1888075	0	#DIV/0!	0.0198954
Q91WU5	As3mt	1842150	0	#DIV/0!	0.0175606
Q9CYS6	1	1787550	0	#DIV/0!	0.0190273
Q91Y63	Slc13a3	1.74834e+06	0	#DIV/0!	0.000786238
Q5DU25	Iqsec2	1722360	0	#DIV/0!	0.0359725
Q8BM72	Hspa13	1.66084e+06	0	#DIV/0!	0.0452375
P47941	Crkl	1623400	0	#DIV/0!	0.0145336
Q01063	Pde4d	1579600	0	#DIV/0!	0.0200914
Q80VP1	Epn1	1560400	0	#DIV/0!	0.0139425
Q148V7	Kiaa1468	1497475	0	#DIV/0!	0.0133831
Q9CR76	Tmem186	1398530	0	#DIV/0!	0.029655
Q9DBR3	Armc8	1388775	0	#DIV/0!	0.0163601
Q921E2	Rab31	1347775	0	#DIV/0!	0.0201166
Q3TWL2	Tmem55b	1327425	0	#DIV/0!	0.0201804
Q3TIR3	Ric8a	1285625	0	#DIV/0!	0.0146644
Q01338	Adra2a	1153055	0	#DIV/0!	0.0401624
Q9ES07	Slc15a2	1134200	193488	5.86188	0.0385321
Q8K3F6	Kcnq3	1.0428e+06	0	#DIV/0!	0.0287862
Q6P9R2	Oxsr1	1031735	0	#DIV/0!	0.0471273
Q8BGB7	Enoph1	1020245	0	#DIV/0!	0.0437461
Q9D8U2	Tmem41a	970338	0	#DIV/0!	0.0229721
Q6P5H6	Frmd5	906200	0	#DIV/0!	0.013231
Q69ZX8	Ablim3	818558	0	#DIV/0!	0.0210454

## Sheet: Astro Kir4.1-BioID2 significant
Uniprot ID	Gene ID	Average BioID	Average GFP	Ratio	adj.P value
P27546	Map4	5221000000	3109025	1679.3	2.14832e-05
P39447	Tjp1	4059725000	0	#DIV/0!	5.74702e-07
O88343	Slc4a4	3871500000	482772500	8.01931	2.43336e-05
P16546	Sptan1	3139150000	1076382500	2.91639	0.000147288
P10649	Gstm1	2936850000	186102500	15.7808	0.000484689
P55088	Aqp4	1781575000	148892750	11.9655	5.81151e-05
Q9JM63	Kcnj10	1638777500	12494225	131.163	0.000975688
Q8CI94	Pygb	1352850000	612062500	2.21031	0.00926191
Q91V41	Rab14	1177277500	560327500	2.10105	0.00808097
Q99P72	Rtn4	1088025000	514457500	2.1149	4.55595e-05
O08709	Prdx6	843577500	271782500	3.10387	0.000205208
O70318	Epb41l2	809822500	112191450	7.21822	0.000377896
P48722	Hspa4l	701525000	329000000	2.13229	0.000269409
Q60598	Cttn	471342500	110274500	4.27427	2.4173e-05
P12367	Prkar2a	419687500	4523875	92.7717	1.79637e-06
P03995	Gfap	416637500	4203800	99.1097	2.19888e-05
Q8R0Y6	Aldh1l1	330495000	132985250	2.4852	0.00742462
P31324	Prkar2b	300862500	53190250	5.65635	0.00273483
Q9QXS1	Plec	300220000	108852750	2.75804	0.00962078
Q6Q477	Atp2b4	300042500	140751500	2.13172	0.00183281
P58871	Tnks1bp1	297522500	0	#DIV/0!	5.79109e-05
P55012	Slc12a2	287670000	102952250	2.79421	0.000366582
P42567	Eps15	263760000	0	#DIV/0!	1.00561e-05
O35927	Ctnnd2	253457500	4527600	55.9805	1.48762e-05
Q9QYG0	Ndrg2	241260000	90879250	2.65473	0.000798207
Q921M7	Fam49b	226542500	110299750	2.05388	0.0152804
Q9Z0U1	Tjp2	221095000	0	#DIV/0!	1.25032e-05
Q80Y56	Rbsn	213562500	0	#DIV/0!	2.22817e-05
Q62417	Sorbs1	210157500	0	#DIV/0!	2.00191e-05
Q640R3	Hepacam	192267500	85476000	2.24937	0.015674
P35564	Canx	190587500	42464000	4.48821	0.000820537
Q9QZX7	Srr	184407500	74390750	2.4789	0.00927686
P56395	Cyb5a	183462500	0	#DIV/0!	3.46578e-05
Q80TH2	Erbb2ip	180015000	0	#DIV/0!	6.04899e-07
P23818	Gria1	178960000	85120500	2.10243	0.00278599
Q9R1Q8	Tagln3	177210000	26376775	6.71841	0.000648864
Q3TXS7	Psmd1	170252500	45914250	3.70805	0.000984715
Q80U28	Madd	169147500	52856000	3.20016	0.00259832
Q64487	Ptprd	166562500	67599500	2.46396	0.0109627
Q9Z140	Cpne6	166155000	54849750	3.02928	0.00366013
Q91ZX7	Lrp1	160295000	60035250	2.67001	0.0129204
O35874	Slc1a4	157597500	53238250	2.96023	0.00487356
Q9ESN6	Trim2	155862500	39492150	3.94667	0.00186874
Q9Z0R4	Itsn1	148382250	3102000	47.8344	0.000281673
P17809	Slc2a1	146010500	65395250	2.23274	0.00656563
Q4KMM3	Oxr1	145239250	63282000	2.29511	0.0149911
Q8C3W1	1	143495000	0	#DIV/0!	7.68617e-05
Q8CBW3	Abi1	140995250	0	#DIV/0!	0.000995356
Q3UVX5	Grm5	140617000	54343250	2.58757	0.0232161
Q8C0M9	Asrgl1	138828750	66755500	2.07966	0.0207044
Q5DTL9	Slc4a10	137744000	58704250	2.34641	0.0315556
Q03137	Epha4	137112500	42233775	3.24651	0.00386813
B0V2N1	Ptprs	132687500	38387500	3.45653	0.00106283
Q922J6	Tspan2	130960750	47753000	2.74246	0.0406434
Q6NVE8	Wdr44	130210000	50106000	2.59869	0.00437476
Q6PGL7	Fam21	129345000	0	#DIV/0!	0.000291247
Q9WTM5	Ruvbl2	129156250	0	#DIV/0!	4.74198e-05
P16460	Ass1	128215000	56576750	2.26621	0.0165441
Q9WV34	Mpp2	127850000	55984250	2.28368	0.00811775
P41216	Acsl1	126732500	59969000	2.1133	0.00271632
Q80UG2	Plxna4	126450000	58414750	2.16469	0.00830492
Q9DCL9	Paics	126175750	41096750	3.07021	0.000716402
Q80VP0	Tecpr1	125419000	51626250	2.42936	0.00891622
Q60902	Eps15l1	121245500	0	#DIV/0!	0.000678124
Q6ZPE2	Sbf1	120593750	57460500	2.09872	0.0323131
P33173	Kif1a	119727500	54597750	2.1929	0.0136918
Q6P9K8	Caskin1	118328750	2781750	42.5375	0.000335331
Q8BK64	Ahsa1	117847000	32076300	3.67396	0.00833797
Q9DCP2	Slc38a3	115551500	23344000	4.94994	0.00279503
Q7TME0	Plppr4	115127500	48308250	2.38319	0.000815585
P27612	Plaa	114446750	43334650	2.641	0.00531248
P63168	Dynll1	114162300	16237250	7.03089	0.0465659
O55106	Strn	112675000	3005775	37.4862	0.000993508
Q9D3R6	Katnal2	111123000	36383500	3.05421	0.0483299
Q8K400	Stxbp5	110233500	33064500	3.33389	0.000530756
Q8BH44	Coro2b	108834250	26228750	4.14943	0.00257117
F8VPU2	Farp1	108547000	52079500	2.08426	0.0184771
Q61595	Ktn1	108326000	0	#DIV/0!	1.50804e-05
Q9DC07	Nebl	107439500	27142500	3.95835	0.00533552
P26041	Msn	107270000	11642075	9.21399	0.00302444
P05132	Prkaca	107214250	33597500	3.19114	0.0453142
Q8CIE6	Copa	106152750	42970250	2.47038	0.00104622
P80316	Cct5	103557250	38587500	2.6837	0.00182532
Q14CH0	Fam171b	101818250	0	#DIV/0!	0.00803494
Q8CDN6	Txnl1	101800500	16888250	6.02789	0.000212937
Q8VBX6	Mpdz	99754500	0	#DIV/0!	3.55558e-06
Q3UHD9	Agap2	98204250	46279750	2.12197	0.017333
P16388	Kcna1	97003000	32248250	3.00801	0.0015528
P03911	Mtnd4	95635000	36589500	2.61373	0.0177717
Q9WUB3	Pygm	93617750	38538250	2.42922	0.0162554
Q00612	G6pdx	92296000	20042250	4.60507	0.000685349
Q9DCT8	Crip2	91971500	39092250	2.35268	0.0219292
Q80XI3	Eif4g3	90477250	0	#DIV/0!	0.00255531
Q9CYH2	Fam213a	89457250	42126750	2.12353	0.000879694
Q8CGF6	Wdr47	87342250	41664500	2.09632	0.0187249
Q6X893	Slc44a1	86756000	42255500	2.05313	0.0207357
P54823	Ddx6	86691250	34772250	2.49312	0.00947283
Q60854	Serpinb6	86102000	24754500	3.47824	0.00148086
Q80TR1	Adgrl1	85281750	26575500	3.20904	0.000290805
Q58A65	Spag9	84109250	9884750	8.50899	0.00147282
Q8CBY8	Dctn4	84083250	37232250	2.25834	0.000714137
Q6PGE7	Slc6a7	82824750	35562000	2.32902	0.00255922
O70161	Pip5k1c	82351750	38823000	2.12121	0.0240948
Q811D0	Dlg1	81442000	8768425	9.2881	0.000135569
Q9CZ44	Nsfl1c	81000000	1942175	41.7058	0.00075891
Q921F4	Hnrnpll	80259750	26898750	2.98377	0.00186505
Q01405	Sec23a	79730750	20733625	3.84548	0.0135281
O35954	Pitpnm1	79607000	27840250	2.85942	0.0122872
Q8VDD5	Myh9	79350750	15040100	5.27595	0.0108773
Q6PE13	Prrt3	79145750	38408750	2.06062	0.0270808
Q924M7	Mpi	78565500	27483250	2.85867	0.00345038
Q6PAJ1	Bcr	77874750	31994500	2.434	0.00124144
P08113	Hsp90b1	77802500	27224000	2.85786	0.00311265
Q9JIG8	Praf2	77401000	36685750	2.10984	0.0321247
Q9D710	Tmx2	75897250	33273250	2.28103	0.01764
Q9D2N4	Dtna	75560750	9625350	7.85018	4.54367e-05
Q60864	Stip1	75405250	13307250	5.66648	0.00489656
Q8BMG7	Rab3gap2	74903750	18905350	3.96204	0.00221777
Q8JZQ9	Eif3b	74588750	33242250	2.24379	0.0250473
Q32NY4	Cnnm3	74345250	0	#DIV/0!	3.69342e-05
Q99K48	Nono	74304750	6686450	11.1127	0.00730307
Q99PL5	Rrbp1	74024000	0	#DIV/0!	0.000739988
P56695	Wfs1	73708500	24309500	3.03209	0.0193578
Q8BNW9	Kbtbd11	73604000	25559250	2.87974	0.00643437
P40336	Vps26a	73186500	25759750	2.84112	0.00553279
Q69ZK9	Nlgn2	71489500	22734500	3.14454	0.000492857
Q7TT50	Cdc42bpb	71233250	35223750	2.02231	0.0332782
Q9JLB0	Mpp6	70963250	3606725	19.6753	0.00514433
Q8CGC7	Eprs	70875250	30432000	2.32897	0.00747845
P28028	Braf	70128250	19779000	3.54559	0.0118361
Q8C5W0	Clmn	70102250	0	#DIV/0!	8.55399e-06
P42208	44076	69920750	25659750	2.72492	0.00616691
A2ALS5	Rap1gap	69714750	33874500	2.05803	0.0412012
Q05BC3	Eml1	69645250	25937750	2.68509	0.00714414
Q8BTX9	Hsdl1	69228250	33362750	2.07502	0.0344802
Q9D394	Rufy3	68717500	21348375	3.21886	0.00380353
Q61140	Bcar1	68554500	0	#DIV/0!	6.79616e-05
Q9DCD0	Pgd	68496500	25766250	2.65838	0.0389013
Q9D517	Agpat3	67794750	26220250	2.58559	0.0406695
Q6ZPQ6	Pitpnm2	67095000	27506750	2.43922	0.0387427
P28271	Aco1	66695250	29265750	2.27895	0.000171567
Q9QYB1	Clic4	66648000	32547000	2.04775	0.00368975
Q9CQ54	Ndufc2	66400500	29332700	2.2637	0.0470896
P25444	Rps2	66005500	28129975	2.34645	0.0183823
Q91ZJ5	Ugp2	64488750	18781900	3.43356	0.000426538
Q9WVK8	Cyp46a1	63668000	29778500	2.13805	0.0276791
Q5XG73	Acbd5	63290500	0	#DIV/0!	0.000362694
Q8BYM5	Nlgn3	63107250	26380725	2.39217	0.0112769
Q8CC35	Synpo	62310250	27236050	2.28779	0.00485672
Q2PFD7	Psd3	62298750	19596225	3.17912	0.0160468
P26048	Gabra2	62270000	20354250	3.05931	0.045522
P35293	Rab18	61202000	11577250	5.2864	0.0173043
Q60900	Elavl3	60451000	20867000	2.89697	0.00359825
Q7TMB8	Cyfip1	60363250	25137000	2.40137	0.00121014
Q9QYJ0	Dnaja2	60296500	17988025	3.35204	0.00622683
P70441	Slc9a3r1	60289500	5510250	10.9413	0.000556329
Q78ZA7	Nap1l4	60269750	2026100	29.7467	0.00347946
Q9EPU0	Upf1	60218500	23600500	2.55158	0.00999341
Q9WV18	Gabbr1	60093000	29622500	2.02863	0.0272644
Q9D8B3	Chmp4b	59367500	0	#DIV/0!	0.00479901
P49443	Ppm1a	59175000	4912650	12.0454	0.00760472
Q62418	Dbnl	58867275	4346550	13.5434	0.0121425
Q8VHW2	Cacng8	58861000	25703500	2.29	0.0105301
P58463	Foxp2	58388250	0	#DIV/0!	0.0104634
Q8CGK7	Gnal	57365250	25549650	2.24525	0.00743147
Q8BRT1	Clasp2	57303250	23894750	2.39815	0.0105306
O88998	Olfm1	57265500	11293250	5.07077	0.0312521
Q6A0A9	FAM120A	57149750	9624500	5.93794	0.00366157
Q6PDL0	Dync1li2	56813000	5800250	9.79492	0.00372598
O08529	Capn2	55398750	2907250	19.0554	0.00175278
Q61234	Snta1	55365750	4855750	11.4021	8.40212e-05
Q08642	Padi2	54772500	13056275	4.19511	0.00485831
Q61290	Cacna1e	54760250	19543250	2.802	0.011227
Q91YM2	Arhgap35	54465250	15299250	3.55999	0.0151339
Q8BGQ7	Aars	54051000	22238250	2.43054	0.0239229
Q80X50	Ubap2l	53844500	6291500	8.55829	0.00472639
Q9DBS2	Tprg1l	52738750	22267250	2.36844	0.00234511
Q9CPU0	Glo1	52678250	3070800	17.1546	0.0019891
Q80U63	Mfn2	52471500	17385425	3.01813	0.0370756
Q6GQT9	Nomo1	51273250	20720500	2.47452	0.00975449
P70372	Elavl1	51198750	20221500	2.5319	0.0102998
Q9CZC8	Scrn1	50742750	20348000	2.49375	0.0267633
Q9Z0J4	Nos1	50584250	4830500	10.4718	9.39685e-05
Q8R5J9	Arl6ip5	50213500	15180750	3.30771	0.00703224
P57776	Eef1d	50138750	4525025	11.0803	0.000757482
P24369	Ppib	50135500	5332675	9.40157	0.00463422
Q921C1	Gjc3	49801250	15022250	3.31517	0.0202049
Q8BH57	Wdr48	49566250	4301500	11.523	0.000981676
Q8K406	Lgi3	49408000	21804750	2.26593	0.00332427
Q8CIG8	Prmt5	49353500	21858750	2.25784	0.001837
O88543	Cops3	48912750	14581750	3.35438	0.00522393
Q3UVK0	Ermp1	48795750	3115500	15.6623	0.00388736
Q5SNZ0	Ccdc88a	48543500	0	#DIV/0!	0.0020436
P63080	Gabrb3	48122750	21934000	2.19398	0.00330946
Q9JI46	Nudt3	47938000	16352500	2.93154	0.013761
Q8K298	Anln	47826250	16966250	2.81891	0.00614317
Q62165	Dag1	47620750	0	#DIV/0!	0.00443594
P42669	Pura	46571500	17980250	2.59015	0.0171046
Q9JM96	Cdc42ep4	46552000	0	#DIV/0!	0.000491094
Q6R891	Ppp1r9b	46362500	1497625	30.9573	6.55688e-05
Q99KY4	Gak	46281750	11758750	3.93594	0.029943
P46471	Psmc2	46271250	14563200	3.17727	0.0174362
Q00PI9	Hnrnpul2	46253500	15425750	2.99846	0.0134837
P18052	Ptpra	46184500	12141750	3.80378	0.00572602
Q6ZQ18	Efr3b	45966750	18566125	2.47584	0.0351971
Q99KK7	Dpp3	45922500	8639750	5.31526	0.000480591
Q9CZW4	Acsl3	45752000	17644250	2.59303	0.0410303
Q9QY76	Vapb	45567750	16036250	2.84155	0.034507
Q8C0T5	Sipa1l1	45032500	9700700	4.64219	0.0197463
Q8VDJ3	Hdlbp	44650250	0	#DIV/0!	5.71821e-05
B9EJ86	Osbpl8	44416000	14006000	3.17121	0.014384
Q08460	Kcnma1	43846000	17011500	2.57743	0.0468371
P26040	Ezr	43805250	1390075	31.5129	0.000470315
Q60875	Arhgef2	43439250	16830500	2.58098	0.0505725
P03888	Mtnd1	43425750	8349750	5.20084	0.0169248
Q8K4R4	Pitpnc1	43102750	16445000	2.62102	0.0102269
Q99J08	Sec14l2	42578750	15010950	2.83651	0.0475687
P61222	Abce1	42511000	20947750	2.02938	0.00257604
P35283	Rab12	42328500	7597500	5.57137	0.00703041
Q8CAF4	Nhsl1	41958250	0	#DIV/0!	0.00902406
P42225	Stat1	41873250	0	#DIV/0!	0.00355351
Q68FL4	Ahcyl2	41716750	17857000	2.33616	0.0392594
Q9CYZ2	Tpd52l2	41305750	0	#DIV/0!	9.49662e-06
Q6P5E4	Uggt1	41175250	6058500	6.79628	0.00170638
Q8JZK9	Hmgcs1	40713750	13330500	3.05418	0.00985469
Q8CHG7	Rapgef2	40580000	16679500	2.43293	0.00239947
Q99KC8	Vwa5a	39595250	9161150	4.32208	0.0156766
O08688	Capn5	39500500	16898000	2.33758	0.044543
Q78PY7	Snd1	39121500	19141500	2.04381	0.0272938
P35762	Cd81	38903250	11566500	3.36344	0.0385351
Q8BFT9	Svop	38878750	9082250	4.28074	0.00325355
Q8K1M6	Dnm1l	38353000	13766400	2.78599	0.0191471
Q60625	Icam5	38299000	8286900	4.62163	0.000948874
Q9WTU6	Mapk9	37742000	9191500	4.10619	0.0302997
Q9ESN9	Mapk8ip3	36783250	9135650	4.02634	0.000449696
Q01097	Grin2b	36655250	15916500	2.30297	0.0277337
Q641P0	Actr3b	36081350	8006850	4.50631	0.0192207
Q7TN29	Smap2	36069250	14148500	2.54933	0.030906
P61979	Hnrnpk	35948000	17152500	2.09579	0.0139016
A2AGT5	Ckap5	35937875	2574500	13.9592	0.0116447
Q9D2V7	Coro7	35796500	14617500	2.44888	0.0261952
Q8R2Y0	Abhd6	35769000	11377750	3.14377	0.000944901
Q61062	Dvl3	35751000	0	#DIV/0!	1.52396e-05
Q80TS3	Adgrl3	35742000	2586500	13.8187	0.0042684
Q61191	Hcfc1	35649500	3013250	11.8309	0.00409001
Q9DCR2	Ap3s1	35544750	4588000	7.74733	0.00488322
Q8BLR2	Cpne4	35092000	8315500	4.22007	0.01326
Q5H8C4	Vps13a	35072500	11762500	2.98172	0.0422186
Q61838	Pzp	34813000	5392700	6.45558	0.00734633
Q9WVQ1	Magi2	34693750	0	#DIV/0!	0.000779793
O35382	Exoc4	34582000	17171100	2.01397	0.0288004
O88958	Gnpda1	34271000	15374000	2.22915	0.0180909
P62315	Snrpd1	34228250	10272500	3.33203	0.00858184
Q8K097	Faim2	34199250	4387750	7.79426	0.000277955
Q62167	Ddx3x	34135000	5678750	6.01101	0.00173006
O08756	Hsd17b10	33840750	15772500	2.14555	0.0415757
Q8CI51	Pdlim5	33797500	0	#DIV/0!	0.00171946
Q9JMH9	Myo18a	33745500	8036000	4.19929	0.0210309
P01872	Ighm	33559500	4771500	7.03332	0.00209925
Q91VI7	Rnh1	33551500	3307500	10.1441	0.0051246
Q9JIF7	Copb1	33464000	7779250	4.3017	0.034573
Q8R4H2	Arhgef12	33121500	0	#DIV/0!	7.86653e-07
Q8R574	Prpsap2	32616000	11860000	2.75008	0.0066167
Q99LR1	Abhd12	32469500	7612625	4.26522	0.0416289
Q8BTZ7	Gmppb	32288500	2391575	13.5009	0.0121999
Q9QXJ1	Apbb1	31613000	3750750	8.42845	0.00374642
Q9QZQ1	Mllt4	31546500	0	#DIV/0!	1.423e-05
Q8K394	Plcl2	31388250	14084500	2.22857	0.0315307
Q9WUQ2	Preb	31239750	4703750	6.64146	0.00923945
P35282	Rab21	31151750	13777750	2.26102	0.0378169
A2ADY9	Ddi2	31139000	8647550	3.6009	0.00586654
Q6WQJ1	Dagla	30905500	10336475	2.98995	0.00767598
Q8BIW1	Prune	30814500	8025250	3.83969	0.00332263
Q6P5F6	Slc39a10	30379500	10005775	3.0362	0.0152869
Q99K28	Arfgap2	30241500	7029750	4.30193	0.00120724
A2AWA9	Rabgap1	29964150	3971350	7.54508	0.0450554
Q9WTX6	Cul1	29585475	1595250	18.546	0.00995215
Q6P4T2	Snrnp200	29416250	8204250	3.58549	0.00270306
O88704	Hcn1	29415750	8454850	3.47916	0.00895794
Q8R1B4	Eif3c	29081000	9637450	3.0175	0.0321462
Q9D855	Uqcrb	29078500	0	#DIV/0!	0.00693333
P14824	Anxa6	28757775	3493000	8.23297	0.00647892
Q9ERG2	Strn3	28675250	2152675	13.3208	0.0118162
P17156	Hspa2	28520750	2706500	10.5379	0.00344956
P36916	Gnl1	28491250	9347275	3.04808	0.0050236
Q8R146	Apeh	28408500	3272900	8.67992	0.0149809
Q69ZF3	Gba2	28313750	8977500	3.15386	0.017025
Q9R1C6	Dgke	28299250	13299000	2.12792	0.0209316
P60764	Rac3	28258750	2126600	13.2882	0.00361848
Q9D8Y0	Efhd2	27962250	4757750	5.8772	0.00916589
Q8BTM8	Flna	27836250	0	#DIV/0!	0.00205169
P62869	Tceb2	27790750	6002500	4.62986	0.00440518
Q80WJ7	Mtdh	27734000	0	#DIV/0!	0.000413716
Q9CYR6	Pgm3	27635000	9692250	2.85125	0.0329237
Q9WTU3	Scn8a	27580750	2943250	9.37085	0.000357438
Q9JII6	Akr1a1	27506250	8577925	3.20663	0.0381982
P22723	Gabrg2	27413750	2397975	11.432	0.0181847
Q71M36	Cspg5	27395750	938850	29.1801	5.95572e-05
O70589	Cask	27374750	3653750	7.49223	0.00153719
O88703	Hcn2	27220250	3166250	8.597	0.00579089
Q923Z0	Gprc5b	27192750	4810000	5.65338	0.0399059
Q9CRB6	Tppp3	27128000	0	#DIV/0!	0.00135134
P62830	Rpl23	26698000	0	#DIV/0!	0.00107463
P58021	Tm9sf2	26653500	6370225	4.18408	0.0200308
Q9WU78	Pdcd6ip	26491000	3831750	6.91355	0.0290723
P80318	Cct3	25960325	5405250	4.8028	0.0406672
Q9JKK7	Tmod2	25817500	0	#DIV/0!	0.00269131
Q9ERL9	Gucy1a3	25374750	10733500	2.36407	0.0321738
P70288	Hdac2	25309500	4859000	5.20879	0.0122465
Q91V64	Isoc1	25167250	9011750	2.79272	0.0208954
Q80U40	Rimbp2	25149850	3045750	8.25736	0.0079453
P35288	Rab23	25103750	4450675	5.64044	0.0126113
Q8VE47	Uba5	25056750	7238250	3.46171	0.00864148
Q61768	Kif5b	24834250	6203250	4.00343	0.0020473
O54984	Asna1	24777500	8510750	2.91132	0.0144881
Q9CX34	Sugt1	24773000	4769800	5.19372	0.000365609
Q5FWK3	Arhgap1	24722500	7501925	3.29549	0.031495
O70194	Eif3d	24632250	0	#DIV/0!	2.29253e-06
P46978	Stt3a	24592500	6132500	4.01019	0.00283009
Q3TLH4	Prrc2c	24588250	0	#DIV/0!	3.3694e-05
Q8VBW6	Nae1	24288000	5672750	4.28152	0.00635769
Q8BGC4	Zadh2	24236000	4183500	5.79324	0.00809427
O70503	Hsd17b12	24055500	9226000	2.60736	0.0340144
Q5XJY5	Arcn1	24031250	8618925	2.7882	0.0212899
Q9JL04	Fmn2	24004000	0	#DIV/0!	0.000729924
Q61029	Tmpo	23919000	1502275	15.9219	1.18731e-05
B1AXV0	Frrs1l	23701250	3527250	6.71947	0.00153746
Q64331	Myo6	23659325	7268575	3.25502	0.0197285
P20152	Vim	23593250	2756750	8.55836	0.00605336
Q9D6K8	Fundc2	23586200	5462775	4.31762	0.0178117
Q01279	Egfr	23508000	0	#DIV/0!	0.000892297
Q8BXV2	Bri3bp	23378500	2352075	9.93952	0.0120054
Q9EPR4	Slc23a2	23359000	0	#DIV/0!	0.000146192
Q99PV0	Prpf8	23295250	1877275	12.4091	5.07376e-05
Q80Y17	Llgl1	23210250	11395225	2.03684	0.0207397
Q8BGH4	Reep1	23139250	7832000	2.95445	0.0143546
Q64105	Spr	23104000	4865750	4.74829	0.00855514
Q61831	Mapk10	22969500	0	#DIV/0!	0.0188851
O88851	Rbbp9	22964750	1149250	19.9824	0.0346411
Q3UHD1	Bai1	22878500	6627225	3.4522	0.0104721
Q64727	Vcl	22797750	1936475	11.7728	0.000510037
P60904	Dnajc5	22735750	2526250	8.9998	0.00397586
Q9DAW9	Cnn3	22638000	0	#DIV/0!	0.00270546
Q8C8N2	Scai	22627000	0	#DIV/0!	0.0125672
Q923T9	Camk2g	22460500	9437500	2.37992	0.048152
P42859	Htt	22448550	2063150	10.8807	0.0196095
Q3UH68	Limch1	22440500	0	#DIV/0!	0.0381221
Q6NVF0	Ocrl	22423250	6600350	3.39728	0.00773256
Q8BHC1	Rab39b	22284000	0	#DIV/0!	0.000644416
Q5U5Q9	Uimc1	22166250	0	#DIV/0!	0.0242057
Q7TSI3	Ppp6r1	22161750	0	#DIV/0!	0.00420687
P09922	Mx1	21977000	0	#DIV/0!	0.0351203
O08810	Eftud2	21859750	2392000	9.13869	0.023645
Q9QXG2	Chm	21708000	3000750	7.23419	0.00121508
Q8C754	Vps52	21702000	4959525	4.37582	0.00282352
Q91VE0	Slc27a4	21667000	9153125	2.36717	0.0344871
Q505D7	Opa3	21653250	5868250	3.6899	0.00909749
P28661	44078	21222000	6304700	3.36606	0.006124
Q8K4G5	Ablim1	21164250	2913300	7.2647	0.0184976
Q68FF6	Git1	20496250	5007975	4.09272	0.0104841
P62774	Mtpn	20468250	0	#DIV/0!	0.0144586
P63040	Cplx1	20138325	0	#DIV/0!	0.00127712
Q9DCL8	Ppp1r2	20123500	0	#DIV/0!	0.0406372
Q6A4J8	Usp7	19933000	2623750	7.59714	0.0427911
Q9EQ06	Hsd17b11	19929000	4924425	4.04697	0.0218105
Q71RI9	Ccbl2	19896750	1641325	12.1224	0.00134251
Q91W50	Csde1	19809500	6384000	3.10299	0.0102517
Q3TDQ1	Stt3b	19735500	4744400	4.15975	0.00174425
P32921	Wars	19622000	8730000	2.24765	0.0348145
P61202	Cops2	19476000	2783000	6.9982	0.0128916
Q80TE7	Lrrc7	19445750	7010100	2.77396	0.00885456
Q8BHG2	1	19350500	0	#DIV/0!	4.08435e-05
Q8CIN4	Pak2	19079750	0	#DIV/0!	6.59201e-07
Q80UP8	Slc20a2	18950250	0	#DIV/0!	0.0132148
Q61165	Slc9a1	18894750	2801750	6.74391	0.0008477
Q99LB2	Dhrs4	18383500	6343950	2.8978	0.0267263
Q9CQN6	Tmem14c	18332500	6821525	2.68745	0.0388905
P29387	Gnb4	18214750	4718475	3.8603	0.0138354
Q9QUH0	Glrx	18212125	0	#DIV/0!	0.00267593
Q91VR5	Ddx1	18148750	5691525	3.18873	0.0149506
P60469	Ppfia3	18103500	0	#DIV/0!	0.000603239
Q99KJ8	Dctn2	17981650	2671500	6.73092	0.0093984
Q8BWT5	Dip2a	17887075	1627175	10.9927	0.00143301
P07759	Serpina3k	17819600	6765100	2.63405	0.0496576
Q60738	Slc30a1	17699500	3323250	5.32596	0.0027722
Q8VD65	Pik3r4	17690250	4166350	4.24598	0.0159678
Q9D9V3	Echdc1	17595375	3896750	4.5154	0.0306776
Q8BTG7	Ndrg4	17356000	3101500	5.596	0.00433875
P97494	Gclc	17308850	2465350	7.02085	0.0140288
Q9R0Q7	Ptges3	17152150	1571300	10.9159	0.0161804
Q9D328	Tmem35	17120875	6641250	2.57796	0.0435537
Q99MX7	Cecr6	17081000	0	#DIV/0!	0.0346178
Q9D0M5	Dynll2	16705425	0	#DIV/0!	0.0121437
Q6DIB5	Megf10	16625750	0	#DIV/0!	0.000408925
A2A432	Cul4b	16507250	3158250	5.22671	0.00571537
Q62318	Trim28	16432000	0	#DIV/0!	0.00274201
Q9D4C9	Clvs1	16196775	4615000	3.50959	0.0342324
Q03173	Enah	16117275	0	#DIV/0!	0.0460202
Q8BGD5	Cpt1c	16104050	1905725	8.45035	0.0111516
Q64737	Gart	15925550	2816000	5.65538	0.0457666
P63115	Slc7a10	15883500	2743500	5.7895	0.0505612
P61082	Ube2m	15647100	5604750	2.79176	0.0353583
Q9QXG4	Acss2	15637250	2236025	6.99333	0.00615883
Q9CRC9	Gnpda2	15615400	2099525	7.43759	0.00784118
Q6PIU9	1	15569750	0	#DIV/0!	0.00102569
Q5M8N4	Sdr39u1	15549950	0	#DIV/0!	0.000753018
P26645	Marcks	15371650	5571500	2.75898	0.0317862
P58404	Strn4	15184000	2384125	6.36879	0.00229144
Q5U458	Dnajc11	15026500	2905750	5.1713	0.00620269
Q8K3G9	Appl2	15025675	0	#DIV/0!	0.000878111
Q8BMJ2	Lars	14955750	4188250	3.57088	0.025177
Q8VDZ4	Zdhhc5	14847000	0	#DIV/0!	3.2317e-07
P97393	Arhgap5	14489500	1502550	9.64327	7.49981e-05
Q9D1M0	Sec13	14390000	0	#DIV/0!	0.0133483
Q5U3K5	Rabl6	14311300	4194200	3.41216	0.0328522
P08556	Nras	14286750	5882250	2.42879	0.027363
Q3UPL0	Sec31a	14129800	2994000	4.71937	0.0172626
Q8R404	Mic13	14094900	0	#DIV/0!	0.01686
Q3UJB9	Edc4	14012900	3592325	3.90079	0.0200365
Q9Z110	Aldh18a1	13951000	6277000	2.22256	0.047718
Q5FWH7	Slc39a12	13944000	0	#DIV/0!	0.0129384
P34022	Ranbp1	13884500	2124675	6.53488	0.046356
Q62077	Plcg1	13828675	2533900	5.45747	0.0035692
Q99KN9	Clint1	13671750	0	#DIV/0!	0.0123619
Q9EPE9	Atp13a1	13625300	1247875	10.9188	0.0100058
Q9D6Y9	Gbe1	13529500	2419475	5.59192	0.0447418
Q3UYG8	Macrod2	13512500	0	#DIV/0!	0.0121191
Q99L47	St13	13498250	2829250	4.77096	0.0169699
P54763	Ephb2	13312975	3153500	4.22165	0.0292121
P70302	Stim1	13215800	0	#DIV/0!	0.038105
P46935	Nedd4	13195825	3844175	3.43268	0.0389351
Q9D938	Tmem160	13167575	5106575	2.57855	0.0365686
P34914	Ephx2	13125700	0	#DIV/0!	0.000391992
Q9Z2C9	Mtmr7	12981775	1054950	12.3056	0.00100928
P70429	Evl	12963750	2461600	5.26639	0.0106146
Q6PF93	Pik3c3	12949575	1034675	12.5156	0.00082611
Q8CHU3	Epn2	12912175	0	#DIV/0!	0.00150817
Q8VCE2	Gpn1	12843250	0	#DIV/0!	0.0153421
Q8C7D2	Crbn	12680750	3497225	3.62595	0.00296678
Q6P1G2	Kdm2b	12663350	0	#DIV/0!	0.0460178
Q80X80	C2cd2l	12644500	2382950	5.30624	0.0452846
Q9D898	Arpc5l	12558425	4445225	2.82515	0.0177851
Q9CX00	Ist1	12521900	0	#DIV/0!	0.00565437
P97467	Pam	12495525	0	#DIV/0!	0.000433355
Q9JIW9	Ralb	12414700	0	#DIV/0!	0.00344138
Q9EPR5	Sorcs2	12365750	1520950	8.13028	0.044259
P11531	Dmd	12080775	985750	12.2554	0.00395408
P07310	Ckm	11911700	1579900	7.53953	0.00178723
Q60967	Papss1	11893650	0	#DIV/0!	0.000127329
Q9JMA1	Usp14	11866425	2161900	5.48889	0.0152451
Q9DCF9	Ssr3	11854725	1995200	5.94162	0.00488265
Q9Z2A5	Ate1	11718400	2065200	5.67422	0.00444042
Q91V09	Wdr13	11718250	0	#DIV/0!	0.000907493
Q9D1D4	Tmed10	11591675	3538650	3.27573	0.0203967
Q9Z1D1	Eif3g	11471875	4136100	2.7736	0.0370697
Q8VCH8	Ubxn4	11398500	0	#DIV/0!	0.0136972
Q03059	Chat	11191250	1802950	6.20719	0.0418285
Q2EMV9	Parp14	11139075	3345000	3.33007	0.0455991
Q6P5E8	Dgkq	11112750	2024075	5.49029	0.00580147
Q3UHE1	Pitpnm3	11004925	3446300	3.19326	0.0164292
Q9D0R2	Tars	11004075	1466275	7.50478	0.00341177
P61211	Arl1	10934725	2895875	3.77597	0.0457885
Q69Z26	Cntn4	10840075	2723350	3.98042	0.0213765
O08582	Gtpbp1	10830350	4475400	2.41997	0.0371202
Q99PJ0	Ntm	10748000	0	#DIV/0!	0.0213833
Q9D0E1	Hnrnpm	10740950	2584250	4.15631	0.0163296
Q9DC63	Fbxo3	10722025	2001275	5.3576	0.0079335
P01864	1	10648025	0	#DIV/0!	0.00478729
P97798	Neo1	10633725	0	#DIV/0!	0.0279052
P49070	Camlg	10526500	1354000	7.77437	0.00146959
Q920N7	Syt12	10494750	1890175	5.55226	0.0420595
Q9CQ65	Mtap	10462650	1489700	7.02333	0.00397083
Q60714	Slc27a1	10425825	2757000	3.78158	0.0181356
Q8CCJ4	Amer2	10417000	0	#DIV/0!	0.0126856
Q8CGB6	Tns2	10356675	967800	10.7013	0.00216839
O88531	Ppt1	10191975	2168575	4.69985	0.00929248
Q99LB6	Mat2b	10055950	4484400	2.24243	0.0470016
A2A699	Fam171a2	9964650	1692475	5.88762	0.0143805
Q9JKL4	Ndufaf3	9721250	3879450	2.50583	0.0370661
P01867	Igh-3	9560975	0	#DIV/0!	7.30297e-08
Q8BYH7	Tbc1d17	9468675	2687900	3.5227	0.00671633
Q91W89	Man2c1	9460300	1846050	5.12462	0.0250564
B0F2B4	Nlgn4l	9447425	1285700	7.34808	0.00158681
P70392	Rasgrf2	9445650	2248925	4.20007	0.017292
Q8BHG1	Nrdc	9388775	0	#DIV/0!	0.0294882
Q8BFQ8	Pddc1	9326500	3104500	3.00419	0.0495368
Q9ES56	Trappc4	9320050	2801250	3.3271	0.0179393
Q9WUA2	Farsb	9286075	2067550	4.49134	0.00395281
Q2TPA8	Hsdl2	9256475	1175425	7.875	0.000441459
Q91W92	Cdc42ep1	9171875	0	#DIV/0!	5.43862e-05
P70699	Gaa	9111975	3501625	2.60221	0.0238768
Q9DC50	Crot	8850150	2120325	4.17396	0.0480402
Q9D7S1	Tmem54	8704725	0	#DIV/0!	4.71228e-05
Q8C878	Uba3	8696425	2610000	3.33196	0.0422328
Q9QZL9	Dkkl1	8652025	0	#DIV/0!	0.0156744
Q8BLJ3	Plcxd3	8631950	2454025	3.51747	0.0238015
O70492	Snx3	8607400	1025300	8.39501	0.00170035
Q8R3Q2	Ppp6r2	8485550	0	#DIV/0!	0.000728579
Q9CR26	Vta1	8460875	2038500	4.15054	0.0161792
Q3UGY8	Arfgef3	8454750	1392000	6.07381	0.0434794
Q91WG4	Elp2	8421950	0	#DIV/0!	0.0153008
Q9WV32	Arpc1b	8392750	0	#DIV/0!	0.0226074
Q9D0I9	Rars	8293050	1030125	8.05053	0.00116726
Q8BMP6	Acbd3	8285850	0	#DIV/0!	9.22106e-05
P0DN34	Ndufb1	8226900	0	#DIV/0!	0.0219671
Q91XD6	Vps36	8125300	692650	11.7307	0.00151492
P98200	Atp8a2	8087950	0	#DIV/0!	0.000745115
A2ALU4	Shroom2	7958925	0	#DIV/0!	0.0127776
Q7TT37	Ikbkap	7931550	2286825	3.46837	0.0256836
Q8BHL3	Tbc1d10b	7925150	1931325	4.10348	0.0129945
Q62443	Nptx1	7905825	1945125	4.06443	0.0226119
Q9QXB9	Drg2	7890300	1209975	6.52104	0.00907435
Q80XK6	Atg2b	7869350	0	#DIV/0!	2.98851e-05
Q8BYA0	Tbcd	7844050	0	#DIV/0!	0.0483621
Q31125	Slc39a7	7823250	904875	8.64567	0.0251356
Q6PAR5	Gapvd1	7747475	0	#DIV/0!	0.000640062
Q9WVL0	Gstz1	7672975	0	#DIV/0!	0.0153166
Q3UN02	Lclat1	7591900	1403775	5.4082	0.00635117
Q8VH51	Rbm39	7585550	1323675	5.73067	0.00461642
Q9D958	Spcs1	7500525	1118075	6.70843	0.0416473
P39087	Grik2	7482475	1210250	6.18259	0.0191214
A2A690	Tanc2	7469575	1615850	4.62269	0.0139445
Q8K0C9	Gmds	7334925	0	#DIV/0!	0.000524047
Q61937	Npm1	7332650	0	#DIV/0!	0.0141688
Q6P9Q6	Fkbp15	7328200	0	#DIV/0!	9.91872e-05
Q812A2	Srgap3	7281250	0	#DIV/0!	0.000674804
P49722	Psma2	7221150	0	#DIV/0!	0.0260916
Q9D2R0	Aacs	7196575	0	#DIV/0!	0.0181083
Q8C129	Lnpep	7193700	833100	8.63486	0.036274
Q5DTT2	Psd	7133000	0	#DIV/0!	0.0257236
P63250	Kcnj3	7122275	0	#DIV/0!	0.0145574
Q63836	Selenbp2	6971100	0	#DIV/0!	6.61489e-06
Q3UNH4	Gprin1	6866650	1140525	6.0206	0.0468415
Q9CXY6	Ilf2	6782725	1134175	5.98032	0.0441749
Q8CDG3	Vcpip1	6769050	0	#DIV/0!	0.0158391
Q8VBT0	Tmx1	6734500	0	#DIV/0!	0.00343722
Q9EPK2	Rp2	6723150	0	#DIV/0!	0.0196094
Q3USB7	Plcl1	6713150	630275	10.6511	0.0100173
Q7TNM2	Trim46	6669975	2144600	3.11013	0.0457117
Q6PIP5	Nudcd1	6508050	0	#DIV/0!	0.0393305
Q6P9R2	Oxsr1	6478175	0	#DIV/0!	0.0250244
O88746	Tom1	6453950	0	#DIV/0!	0.0181277
O08579	Emd	6437750	0	#DIV/0!	0.000504208
Q6NVG1	Lpcat4	6399500	935100	6.84365	0.000645704
Q62178	Sema4a	6362175	885300	7.18646	0.00672112
P63034	Cyth2	6310650	544775	11.584	0.0324714
A2A8L5	Ptprf	6224650	0	#DIV/0!	0.000518541
Q08331	Calb2	6213475	1363100	4.55834	0.0148031
Q8CH72	Trim32	6179450	893450	6.91639	0.00102151
P97742	Cpt1a	6108500	1105925	5.52343	0.00386939
Q9CQA1	Trappc5	6094700	0	#DIV/0!	0.0167267
Q9WUK2	Eif4h	6082400	474050	12.8307	0.00373175
Q8R0K4	Ccdc137	6045175	0	#DIV/0!	0.0138265
Q08274	Dmwd	6010625	841125	7.14594	0.00142059
O08532	Cacna2d1	5947675	0	#DIV/0!	0.026524
Q80VL1	Tdrkh	5942825	0	#DIV/0!	0.047836
Q8K1X1	Wdr11	5832300	1303550	4.47417	0.0146082
Q69ZS7	Hbs1l	5816275	0	#DIV/0!	0.0149911
Q6ZPR4	Kcnt1	5759050	0	#DIV/0!	5.81434e-05
Q60899	Elavl2	5735900	0	#DIV/0!	0.0438616
P34152	Ptk2	5726850	1413650	4.05111	0.0261248
Q920R0	Als2	5643575	0	#DIV/0!	0.0210839
Q923L3	Csmd1	5634600	0	#DIV/0!	0.00267349
Q91WA3	Hdac11	5599500	0	#DIV/0!	0.0366314
Q8R307	Vps18	5581375	0	#DIV/0!	0.0137529
Q5F285	Tmem256	5565725	0	#DIV/0!	0.0295578
Q9JKC8	Ap3m1	5557300	1237575	4.49048	0.0308038
Q99JF5	Mvd	5521100	875850	6.3037	0.00212189
Q9EPL8	Ipo7	5493875	949750	5.78455	0.0414852
Q8VE37	Rcc1	5373175	0	#DIV/0!	1.964e-05
Q921H8	Acaa1a	5346750	0	#DIV/0!	0.0140949
P70168	Kpnb1	5342925	0	#DIV/0!	0.0332785
Q9Z0E6	Gbp2	5336925	0	#DIV/0!	2.13376e-05
Q8C0L9	Gpcpd1	5325625	0	#DIV/0!	0.000754989
P28656	Nap1l1	5277825	0	#DIV/0!	0.00124921
P70211	Dcc	5266400	0	#DIV/0!	0.0136942
Q61107	Gbp4	5261825	0	#DIV/0!	0.00105235
Q99NB9	Sf3b1	5196150	0	#DIV/0!	0.00452671
Q9D6F4	Gabra4	5169025	0	#DIV/0!	0.0215982
Q61599	Arhgdib	5146000	1448775	3.55197	0.0297588
Q4JIM5	Abl2	5126650	954750	5.36963	0.0167886
Q9WUL7	Arl3	5039075	0	#DIV/0!	0.0205513
Q91WC0	Setd3	5037700	0	#DIV/0!	0.0132948
O70305	Atxn2	5015975	0	#DIV/0!	0.0155576
P47941	Crkl	4976150	0	#DIV/0!	0.0217285
Q3U214	Mast3	4970750	0	#DIV/0!	0.0127758
Q8BFW7	Lpp	4948750	0	#DIV/0!	0.0161734
O70293	Grk6	4857050	1029425	4.71822	0.00684639
Q61220	Nell2	4833525	0	#DIV/0!	0.0120285
Q9Z0R9	Fads2	4832300	0	#DIV/0!	0.00689326
P18581	Slc7a2	4795450	0	#DIV/0!	0.0193922
Q8BUN5	Smad3	4752500	657500	7.22814	0.00130416
P61924	Copz1	4748675	0	#DIV/0!	0.00487138
O35551	Rabep1	4727675	0	#DIV/0!	0.0282034
P51141	Dvl1	4684500	0	#DIV/0!	0.0140783
P70280	Vamp7	4672700	0	#DIV/0!	0.0481829
Q99MR3	Slc12a9	4636625	0	#DIV/0!	8.2712e-05
Q3TZM9	Alg11	4632275	0	#DIV/0!	0.00297587
P70297	Stam	4503700	0	#DIV/0!	0.0153685
P51859	Hdgf	4497450	0	#DIV/0!	0.00101123
Q3U2V3	Nudt18	4469700	0	#DIV/0!	0.0132659
Q8BH79	Ano10	4392750	0	#DIV/0!	0.0178922
Q9JHW4	Eefsec	4391275	0	#DIV/0!	0.0418629
O70370	Ctss	4378975	0	#DIV/0!	0.00161548
A2AHC3	Camsap1	4373575	0	#DIV/0!	0.023383
Q9DBG5	Plin3	4320725	0	#DIV/0!	0.0250057
Q61730	Il1rap	4216750	0	#DIV/0!	0.0144772
P01029	C4b	4201550	0	#DIV/0!	0.0210206
A2A8Z1	Osbpl9	4172950	0	#DIV/0!	0.0225365
Q6ZPU9	Kif1bp	4148225	0	#DIV/0!	0.0408707
Q8VC42	Mic1	4078175	0	#DIV/0!	0.000867494
P15116	Cdh2	3973800	0	#DIV/0!	0.0243335
Q9CZX9	Emc4	3944200	0	#DIV/0!	0.0161065
Q501J7	Phactr4	3922500	0	#DIV/0!	0.0174779
Q148V7	Kiaa1468	3914525	0	#DIV/0!	0.0144839
Q9CWK8	Snx2	3823275	0	#DIV/0!	0.0134642
Q8BMA6	Srp68	3781975	0	#DIV/0!	0.0126298
Q9D8N2	Fam45a	3714150	0	#DIV/0!	0.0161437
Q9EPC1	Parva	3706775	0	#DIV/0!	4.47832e-05
Q9JIA7	Sphk2	3689900	0	#DIV/0!	0.026204
Q9QWY8	Asap1	3612775	0	#DIV/0!	0.0121185
Q8R3B1	Plcd1	3540525	0	#DIV/0!	0.0188926
Q3V0G7	Garnl3	3396825	0	#DIV/0!	0.0125384
Q9D379	Ephx1	3366200	0	#DIV/0!	0.000115187
Q9CZJ2	Hspa12b	3354700	0	#DIV/0!	0.0267287
P26049	Gabra3	3316050	0	#DIV/0!	0.0131555
Q99LI8	Hgs	3301825	0	#DIV/0!	0.041315
Q61206	Pafah1b2	3141525	1064400	2.95145	0.00959581
Q91Y63	Slc13a3	3093575	0	#DIV/0!	0.0191095
Q9JJ59	Abcb9	3085550	0	#DIV/0!	0.000801839
Q80UM7	Mogs	3028875	495650	6.11091	0.047674
Q9JKR6	Hyou1	2994750	0	#DIV/0!	0.0126788
O55201	Supt5h	2952675	0	#DIV/0!	0.0122707
Q99J45	Nrbp1	2878250	0	#DIV/0!	0.0310393
O88455	Dhcr7	2841650	0	#DIV/0!	0.000776515
Q5F2E7	Nufip2	2798100	0	#DIV/0!	0.0250063
Q64455	Ptprj	2653700	0	#DIV/0!	0.0200683
Q80WG5	Lrrc8a	2483275	0	#DIV/0!	0.0120766
Q9D7H3	RtcA	2441725	0	#DIV/0!	0.0191518
Q8VCY8	Plppr2	2365625	0	#DIV/0!	0.0204137
P14576	Srp54	2365275	0	#DIV/0!	0.0237141
Q8VDP4	Ccar2	2334525	0	#DIV/0!	0.0154792
Q62095	Ddx3y	2323025	0	#DIV/0!	0.0205801
Q61120	Shc3	2296750	0	#DIV/0!	0.00346025
Q9WVJ2	Psmd13	2230750	0	#DIV/0!	0.018861
Q8R1A4	Dock7	2169100	0	#DIV/0!	0.012342
O88447	Klc1	2102425	0	#DIV/0!	0.0142849
B1AZP2	Dlgap4	2080025	0	#DIV/0!	0.012943
Q8C050	Rps6ka5	2020275	0	#DIV/0!	0.0173955
Q9DBL7	Coasy	2014950	0	#DIV/0!	0.0178498
Q9CXF4	Tbc1d15	1971325	527925	3.7341	0.0235064
Q8VEE1	Lmcd1	1959575	0	#DIV/0!	0.0122892
Q9QXK3	Copg2	1867050	0	#DIV/0!	0.0157224
O09114	Ptgds	1802900	0	#DIV/0!	0.0252379
Q91VW3	Sh3bgrl3	1749325	0	#DIV/0!	0.0149282
Q7TSE6	Stk38l	1691825	0	#DIV/0!	0.0272096
Q8C7R4	Uba6	1679225	0	#DIV/0!	0.0180388
Q99K46	Usp11	1670050	0	#DIV/0!	0.0508345
Q6S5J6	Krit1	1567475	0	#DIV/0!	0.013346
Q8C570	Rae1	1463800	0	#DIV/0!	0.0137859
Q3U7R1	Esyt1	1262275	0	#DIV/0!	0.0144849
Q60737	Csnk2a1	1168950	0	#DIV/0!	0.0243375
Q91X84	Crtc3	1140225	0	#DIV/0!	0.0146056
P98191	Cds1	1.01416e+06	0	#DIV/0!	0.0450762
Q8BR90	1	902312	0	#DIV/0!	0.0242196
Q61743	Kcnj11	896322	0	#DIV/0!	0.0149356
Q62448	Eif4g2	877250	0	#DIV/0!	0.0129868

## Sheet: Astro Cx43-BioID2 significant
Uniprot ID	Gene ID	Average BioID2	Average GFP	Ratio	adj.P value
P23242	Gja1	48654750000	798400000	60.9403	0.00175304
P39447	Tjp1	31197275000	3602175	8660.68	0.0130254
P10649	Gstm1	8363375000	534057500	15.6601	0.00394623
Q9Z0U1	Tjp2	7567075000	0	#DIV/0!	4.01582e-05
O88343	Slc4a4	4174275000	504910000	8.26736	0.00117764
P27546	Map4	3154000000	10892825	289.548	0.00125134
Q9QXS1	Plec	1085050000	123678500	8.77315	1.87237e-08
Q8K021	Scamp1	994307500	463157500	2.1468	0.0460477
O35927	Ctnnd2	990092500	32372250	30.5846	9.79469e-05
Q8VBX6	Mpdz	939117500	0	#DIV/0!	1.03942e-05
Q9R0Q6	Arpc1a	919217500	446880000	2.05697	0.0156274
Q9Z218	Dpp6	855337500	423149500	2.02136	0.0113739
P42567	Eps15	838227500	0	#DIV/0!	5.66871e-07
O70318	Epb41l2	833797500	299210000	2.78666	0.000658364
Q14B46	Rtkn2	764300000	0	#DIV/0!	0.0413185
P84309	Adcy5	691140000	249762500	2.76719	0.00288066
Q60598	Cttn	610317500	125386000	4.86751	0.0118634
P62743	Ap2s1	530930000	155720750	3.4095	0.0151879
P27659	Rpl3	516402500	230192500	2.24335	0.00788148
Q8BHE3	Atcay	493222500	233302500	2.11409	0.047791
Q61062	Dvl3	474082500	0	#DIV/0!	2.07505e-05
Q922S4	Pde2a	461762500	218987500	2.10862	0.00718309
Q62417	Sorbs1	447267500	2261100	197.81	2.11304e-05
Q80TH2	Erbb2ip	435275000	0	#DIV/0!	3.05961e-05
Q9Z0R4	Itsn1	417937500	2734450	152.842	0.00127608
Q14CH0	Fam171b	412535000	0	#DIV/0!	2.04346e-05
P12367	Prkar2a	409762500	78893250	5.19389	0.0136391
Q640R3	Hepacam	400835000	128981000	3.10771	0.000636975
Q9JM52	Mink1	393585000	195165000	2.01668	0.0225451
O88533	Ddc	371867500	63226000	5.88156	0.0206126
Q60902	Eps15l1	370527500	0	#DIV/0!	2.15071e-05
Q8VEH3	Arl8a	331485000	161372500	2.05416	0.034621
Q6PAJ1	Bcr	322685000	108062500	2.9861	0.0193242
Q80Y56	Rbsn	284517500	0	#DIV/0!	5.8941e-06
P0C673	Igsf11	270055000	0	#DIV/0!	0.00116439
O35594	Ift81	262305000	0	#DIV/0!	0.0337721
Q9CQ91	Ndufa3	252458250	55839500	4.52114	0.0373722
Q8BUV3	Gphn	238362500	110362500	2.15981	0.0167532
Q922J6	Tspan2	234610000	89005000	2.63592	0.0388928
P26041	Msn	232577500	65949750	3.52659	0.00252436
P28474	Adh5	230967500	37847250	6.10262	0.0257136
Q9D394	Rufy3	230115000	48972250	4.69889	0.000733772
P42932	Cct8	229667500	96616000	2.37712	0.00529125
Q3TXS7	Psmd1	224145000	69038250	3.24668	0.0371068
O35874	Slc1a4	222385000	88015000	2.52667	0.00499711
Q923Z0	Gprc5b	220052500	95920000	2.29413	0.0210727
P83510	Tnik	216570000	73118500	2.9619	0.00402434
Q80TQ2	Cyld	214772500	48120500	4.46322	0.00748168
Q6P9K9	Nrxn3	209782500	104220000	2.01288	0.0504586
P70336	Rock2	209025000	86074250	2.42843	0.00528837
Q9R1Q8	Tagln3	195692500	90585750	2.1603	0.00283459
Q9DCP2	Slc38a3	191132750	65413500	2.92192	0.0285172
Q9JJY3	Smpd3	190242500	57329250	3.31842	0.000492013
P15975	Usp53	187697500	0	#DIV/0!	1.60067e-08
Q8C3W1	1	183143250	0	#DIV/0!	0.00251976
P49615	Cdk5	181795000	79780000	2.2787	0.0400906
Q9QWI6	Srcin1	179187500	50198000	3.56961	0.000251191
P63137	Gabrb2	171995000	77120500	2.23021	0.00687136
Q3UVX5	Grm5	171282500	66882750	2.56094	0.00815704
Q8CGK7	Gnal	171113000	67168500	2.54752	0.0210394
P06801	Me1	171102250	72413750	2.36284	0.0455437
Q9JKV5	Scamp4	170510250	61822750	2.75805	0.0159676
Q9D1R9	Rpl34	170147500	26925000	6.31931	0.040834
P01872	Ighm	169672500	10749000	15.785	0.000285471
Q8K3H0	Appl1	160982500	66510000	2.42043	0.00263864
Q32NY4	Cnnm3	159587500	0	#DIV/0!	0.000752938
Q8C167	Prepl	157542500	71788750	2.19453	0.0101063
Q8CGY8	Ogt	154337500	68988500	2.23715	0.0073799
Q61290	Cacna1e	152532500	74670250	2.04275	0.0145444
Q80TS3	Adgrl3	150082250	24982750	6.00744	0.00306639
Q8BYM5	Nlgn3	148849250	47446000	3.13723	0.0131071
Q6ZPQ6	Pitpnm2	148065000	71398750	2.07378	0.0102521
Q6PGL7	Fam21	147587000	0	#DIV/0!	0.00352239
P36916	Gnl1	146165000	72920000	2.00446	0.0120353
Q58A65	Spag9	144262500	49681500	2.90375	0.00126875
Q9DC07	Nebl	143251250	28395750	5.04481	0.0078106
B9EJ86	Osbpl8	142812000	68302250	2.09088	0.0236855
Q9Z0J4	Nos1	140252500	10127125	13.8492	0.0058241
P63141	Kcna2	137222250	47338250	2.89876	0.0252602
Q8CI51	Pdlim5	136635250	1767925	77.2857	0.00601349
Q80XI3	Eif4g3	133186250	0	#DIV/0!	0.000431192
P42208	44076	132165750	45952500	2.87614	0.0312293
Q8BL06	Usp54	129993750	0	#DIV/0!	0.00523713
Q80U63	Mfn2	129891250	52594500	2.46967	0.0261787
Q8CBW3	Abi1	125355500	13893000	9.02293	0.00213508
Q9WV34	Mpp2	125343000	55620750	2.25353	0.0136352
O88746	Tom1	124510000	0	#DIV/0!	2.57097e-05
Q8VE33	Gdap1l1	124477500	61420025	2.02666	0.0154959
Q924M7	Mpi	121277000	51578250	2.35132	0.00826984
Q7M6Y3	Picalm	121032250	21406600	5.65397	0.00287445
Q9QZQ1	Mllt4	119324750	0	#DIV/0!	0.00245666
P54830	Ptpn5	117957750	54466250	2.1657	0.0279928
Q5SRX1	Tom1l2	117917250	22465500	5.24881	0.000254151
Q8K400	Stxbp5	116961000	15261500	7.66379	0.0219042
Q9D1P4	Chordc1	116469750	43681500	2.66634	0.0426512
O08688	Capn5	116018500	44968500	2.57999	0.0257237
Q9JHK4	Rabggta	115741750	49068750	2.35877	0.00608671
Q9QYB1	Clic4	115325250	46799750	2.46423	0.00878552
Q64337	Sqstm1	115145000	0	#DIV/0!	0.0137781
Q6PE13	Prrt3	114361250	54394250	2.10245	0.0115708
Q8R050	Gspt1	112741750	17291500	6.52007	0.0132897
Q3TUU5	Tex30	112285000	0	#DIV/0!	0.0136935
Q9QXJ1	Apbb1	110992500	4758025	23.3274	0.00529662
Q62418	Dbnl	109224000	13588750	8.03783	0.00109062
Q9D4H8	Cul2	108510250	53920250	2.01242	0.0476363
Q8K386	Rab15	105653500	7114750	14.8499	0.00632812
Q8BMG7	Rab3gap2	105561000	39306000	2.68562	0.00548823
Q3UHK1	Slc2a13	104644750	28138500	3.71892	0.00201529
Q8CHU3	Epn2	104524750	8309000	12.5797	0.00156134
Q62167	Ddx3x	101261500	18287000	5.53735	0.000375148
Q8K298	Anln	100686750	17760250	5.66922	0.00212308
Q9DAW9	Cnn3	100588000	0	#DIV/0!	0.00165724
Q91VZ6	Smap1	100210250	45433000	2.20567	0.0472419
P47809	Map2k4	99825250	28680750	3.48057	0.0136708
F8VPU2	Farp1	99579500	33894250	2.93795	0.00898142
P28571	Slc6a9	99461500	34728750	2.86395	0.0255815
Q4KUS2	Unc13a	98189250	23857000	4.11574	0.00472898
Q9EQH3	Vps35	96525000	29479000	3.27436	0.0180483
Q9DCD0	Pgd	96315750	40281000	2.3911	0.00939221
Q8CCN5	Bcas3	95301000	18926350	5.03536	0.00794847
Q60838	Dvl2	93818750	0	#DIV/0!	0.0485932
O35954	Pitpnm1	93494000	40631250	2.30104	0.0150665
P70441	Slc9a3r1	92187750	12075000	7.6346	0.0139376
Q9WTX6	Cul1	89878500	36790000	2.44301	0.00828826
P70195	Psmb7	89802000	21525500	4.17189	0.0189394
Q9ERL9	Gucy1a3	87477750	9947250	8.79416	0.00272196
Q64331	Myo6	86370500	18602750	4.64289	0.0333029
Q6P9K8	Caskin1	84128250	5646250	14.8998	0.000380347
O70228	Atp9a	80072250	29686250	2.69728	0.0157984
Q7TN29	Smap2	78988750	29898250	2.64192	0.00628729
Q3UU96	Cdc42bpa	78365000	2708950	28.9282	0.000135673
Q99K28	Arfgap2	77124250	23700250	3.25415	0.0135741
Q08642	Padi2	76895000	25833250	2.97659	0.0152197
P28028	Braf	76865750	32028250	2.39994	0.00843121
Q99KY4	Gak	76304500	23685425	3.22158	0.0213071
O08530	S1pr1	73577000	27214000	2.70365	0.0469163
Q08460	Kcnma1	71731000	29710750	2.41431	0.0261915
Q9Z127	Slc7a5	71436500	19720250	3.62249	0.0124467
P28352	Apex1	70072750	30751750	2.27866	0.0243019
Q9JKD3	Scamp5	69599500	22715500	3.06397	0.0267983
Q80Y17	Llgl1	69529250	32304500	2.15231	0.0101559
Q9DCZ4	Apoo	68748250	27715750	2.48048	0.0449156
P84099	Rpl19	68585500	28169750	2.43472	0.0135871
Q80ZF8	Adgrb3	68563000	13198500	5.19476	0.00815398
Q8C8T7	Elfn1	68289500	0	#DIV/0!	0.00332431
Q9JM63	Kcnj10	67973250	12026250	5.65207	0.000377544
Q05BC3	Eml1	66313250	19994000	3.31666	0.0151986
Q99KC8	Vwa5a	64836250	32096000	2.02007	0.00170268
Q5U458	Dnajc11	63638750	26730750	2.38073	0.0144431
Q61165	Slc9a1	63583500	5125750	12.4047	0.0247605
Q04690	Nf1	63343250	21231750	2.98342	0.0354167
P42225	Stat1	63317000	15132425	4.18419	0.0126722
Q0KL02	Trio	62575750	31060250	2.01466	0.00857265
P70202	Lxn	60393000	24012000	2.51512	0.0201928
Q9Z1Z0	Uso1	60309750	26975250	2.23574	0.0410585
A2AWA9	Rabgap1	59152750	8983625	6.58451	0.00950018
Q9QUM9	Psma6	57985250	27611250	2.10006	0.0331412
Q3TY60	Fam131b	57540000	0	#DIV/0!	0.0380273
Q811P8	Arhgap32	57437675	21439850	2.67901	0.0487886
Q9CZ44	Nsfl1c	56535750	27337250	2.06808	0.0216228
Q9WV32	Arpc1b	54718000	23638250	2.31481	0.0280198
P60764	Rac3	52295250	12874250	4.062	0.0482242
P56380	Nudt2	51664500	0	#DIV/0!	0.0170787
P58871	Tnks1bp1	50283500	0	#DIV/0!	3.0762e-05
P61329	Fgf12	48830000	21173000	2.30624	0.0496271
Q8BRT1	Clasp2	48633000	11293750	4.30619	0.0186918
Q9WVQ1	Magi2	48266250	1841925	26.2042	0.0198434
Q9Z0V2	Kcnd2	48050500	13553250	3.54531	0.0412634
P51910	Apod	47516750	16028750	2.96447	0.0435026
Q99KK2	Cmas	46739750	17664250	2.64601	0.0390683
Q8BK63	Csnk1a1	46053250	2312500	19.9149	0.0268634
Q7TMY8	Huwe1	45779500	9408500	4.86576	0.0243241
P51141	Dvl1	45605250	0	#DIV/0!	0.017441
Q3U214	Mast3	44655950	4695275	9.51083	0.0256202
Q61107	Gbp4	44511750	0	#DIV/0!	0.0248
P97390	Vps45	44466750	13905900	3.19769	0.0335259
Q9CRB6	Tppp3	44036250	0	#DIV/0!	0.00167495
Q8CHX7	Rftn2	43083750	13310000	3.23695	0.0477461
Q62077	Plcg1	42835000	18328250	2.3371	0.0280481
Q9D1M0	Sec13	42625750	3734100	11.4153	0.00423744
Q3UHD1	Bai1	42522250	14211250	2.99215	0.0182934
O08582	Gtpbp1	42353250	16001500	2.64683	0.0230197
A2A699	Fam171a2	42020750	0	#DIV/0!	0.000103357
Q9ERK4	Cse1l	41650250	16393250	2.5407	0.0374293
O70311	Nmt2	41329500	10849750	3.80926	0.0501459
Q925E7	Ppp2r2d	40831000	10823250	3.77253	0.013916
Q9CY64	Blvra	40051000	19833750	2.01934	0.0297455
Q8CG79	Tp53bp2	39932500	0	#DIV/0!	0.000388791
Q8VD65	Pik3r4	39689500	10975450	3.61621	0.00182574
P46978	Stt3a	38388000	9969750	3.85045	0.00657071
P01864	1	37710500	5904500	6.38674	0.0353663
Q8C7M3	Trim9	36296000	15589000	2.32831	0.0364133
Q9D1E8	Agpat5	36229250	6718750	5.39226	0.049013
Q921M3	Sf3b3	35268250	11643750	3.02894	0.0214636
Q8VDJ3	Hdlbp	34736000	2499100	13.8994	0.000629633
Q8C522	Endod1	34322000	13092000	2.6216	0.0260247
Q9JLB2	Mpp5	33924500	0	#DIV/0!	0.0333819
P47934	Crat	33848000	3935750	8.60014	0.0130833
Q5EBJ4	Ermn	33778000	0	#DIV/0!	0.0178909
Q9D8B3	Chmp4b	33715750	10993500	3.06688	0.0455791
Q5QNQ6	Osbp2	33349750	11318375	2.94651	0.0302655
Q8R464	Cadm4	33229500	14657750	2.26703	0.0489109
Q7TPB0	Plppr3	33090250	10608250	3.11929	0.0179312
Q61423	Kcna4	31518000	4643500	6.78755	0.0042007
Q9D7X8	Ggct	31020000	9588250	3.23521	0.0399492
Q8JZR6	Slc4a8	30619250	0	#DIV/0!	0.035328
Q8BH57	Wdr48	30103000	12434500	2.42093	0.0368636
Q9QZN4	Fbxo6	29321500	4707750	6.22835	0.00162651
Q6RHR9	Magi1	29271500	0	#DIV/0!	3.85623e-05
Q99KN9	Clint1	28996750	1955375	14.8293	0.00166018
Q91XY4	Pcdhga4	28813000	0	#DIV/0!	0.000105312
Q8BTZ7	Gmppb	28588425	5553750	5.14759	0.0331058
Q8K3G9	Appl2	28153250	0	#DIV/0!	0.00140767
Q9DCC4	Pycrl	28023000	5199250	5.38982	0.0126996
Q9CQ00	Tmem261	27741250	3462000	8.01307	0.00757824
P35288	Rab23	27545000	6970500	3.95165	0.0117259
P70297	Stam	26378500	5930225	4.44814	0.0072879
Q8VCE2	Gpn1	25838250	0	#DIV/0!	0.0216462
Q5H8C4	Vps13a	25669000	11430500	2.24566	0.0229861
Q6GYP7	Ralgapa1	25271000	7801475	3.23926	0.0170077
Q6ZWY3	Rps27l	25108375	4943550	5.07902	0.0164654
Q9JM96	Cdc42ep4	25026000	0	#DIV/0!	0.0141633
Q9Z2W0	Dnpep	24805500	0	#DIV/0!	0.0309307
Q6EDY6	Lrrc16a	24618000	0	#DIV/0!	0.000105474
Q60770	Stxbp3	24310250	3125000	7.77928	0.000507736
Q3TZZ7	Esyt2	23274325	4935075	4.7161	0.0488258
Q91ZU6	Dst	22715250	0	#DIV/0!	0.0203723
Q8BGH4	Reep1	22672500	0	#DIV/0!	0.0373019
Q3UVL4	Vps51	22464000	1658150	13.5476	0.0489298
Q9Z1F9	Uba2	21919500	7839250	2.79612	0.0168899
O54950	Prkag1	21703000	6957000	3.11959	0.0107852
Q8BQU6	Gjc2	21253975	0	#DIV/0!	0.00591817
Q9JMK2	Csnk1e	20879750	0	#DIV/0!	0.00117392
Q810B6	Ankfy1	20637575	6192500	3.33267	0.0320043
P46935	Nedd4	20621700	7003500	2.94448	0.0296198
Q8BJW6	Eif2a	20605550	5099475	4.04072	0.0435399
Q8BHG2	1	20042750	1680075	11.9297	0.00161816
Q61187	Tsg101	19479625	0	#DIV/0!	0.0455005
Q6P5F9	Xpo1	19321900	3977250	4.85811	0.0334436
Q99KK7	Dpp3	18819500	4488250	4.19306	0.02786
Q5XG73	Acbd5	18750950	0	#DIV/0!	0.0468861
Q80UP8	Slc20a2	18267500	0	#DIV/0!	0.0167343
Q8BHK1	Nipa1	17170250	0	#DIV/0!	0.0495325
A2AAY5	Sh3pxd2b	17133500	0	#DIV/0!	0.0235782
P22933	Gabrd	15985150	0	#DIV/0!	0.000869393
Q9D8V0	Hm13	15788250	2592000	6.09115	0.00258277
Q80TE7	Lrrc7	15597050	0	#DIV/0!	0.0436554
Q4VBD2	Tapt1	15441225	5678350	2.71932	0.0190318
Q99KP3	Cryl1	15439250	0	#DIV/0!	0.0131841
Q99LI8	Hgs	15262250	0	#DIV/0!	0.0275605
Q80YX1	Tnc	15218650	4675500	3.25498	0.0451854
Q7SIG6	Asap2	14771000	1790975	8.24746	0.0339508
Q9CQX5	Cldnd1	14717250	0	#DIV/0!	0.0181731
Q80UW3	Rinl	14633225	0	#DIV/0!	0.0289573
P17156	Hspa2	14545000	0	#DIV/0!	0.046747
P21981	Tgm2	13766025	4800375	2.8677	0.0466043
Q9QXS6	Dbn1	13497375	0	#DIV/0!	0.0475395
Q8R1A4	Dock7	13431750	0	#DIV/0!	0.0121681
Q8VHK9	Dhx36	13344750	0	#DIV/0!	0.0152451
Q9EQJ9	Magi3	12955150	0	#DIV/0!	0.000156652
Q6PIU9	1	11930350	0	#DIV/0!	0.0333039
Q8K0B2	Lmbrd1	11383075	2380250	4.7823	0.025096
P47941	Crkl	11133150	0	#DIV/0!	0.0238839
Q8BGY9	Slc5a7	11121450	0	#DIV/0!	0.000723435
P28659	Celf1	10952675	2610750	4.19522	0.0133925
Q8CDG3	Vcpip1	10564500	0	#DIV/0!	0.0182646
Q6PDY2	Ado	10502425	0	#DIV/0!	0.0254228
Q8CJG0	Ago2	10479150	2982575	3.51346	0.0341655
Q8K274	Fn3krp	10243000	1477450	6.93289	0.0365245
Q8R1F6	Hid1	10021350	0	#DIV/0!	0.00177874
Q80XK6	Atg2b	9775525	2167675	4.50968	0.00691579
Q61161	Map4k2	9467725	0	#DIV/0!	0.0194329
P97432	Nbr1	9155300	0	#DIV/0!	0.0204465
Q8BNN1	Spata2l	9079750	1928725	4.70764	0.0487427
Q3UJB9	Edc4	8932835	2315450	3.85793	0.0426705
Q64339	Isg15	8883500	1479425	6.0047	0.0355548
Q8BFQ8	Pddc1	8872575	0	#DIV/0!	0.0160917
Q9R1L5	Mast1	8433425	0	#DIV/0!	0.0445417
O88811	Stam2	8340050	0	#DIV/0!	0.0178225
Q9JHQ5	Lztfl1	8271000	0	#DIV/0!	0.0293428
Q9D2R0	Aacs	8207500	0	#DIV/0!	0.0122365
Q8R4H2	Arhgef12	8084850	0	#DIV/0!	0.0150817
Q61768	Kif5b	7798025	0	#DIV/0!	0.0288075
S4R2P9	Slc8a3	7188650	855625	8.40164	0.0182279
Q0GNC1	Inf2	6926975	0	#DIV/0!	0.013694
Q6DIB5	Megf10	6905400	0	#DIV/0!	0.0247461
O35474	Edil3	6868550	0	#DIV/0!	0.0168929
Q9WVJ2	Psmd13	6051475	0	#DIV/0!	0.0120258
Q80X71	Tmem106b	5349225	0	#DIV/0!	0.0160577
Q7TNM2	Trim46	5034325	0	#DIV/0!	0.0280244
A2A8L5	Ptprf	4784800	0	#DIV/0!	0.0411383
P97470	Ppp4c	4689225	0	#DIV/0!	0.0171242
Q8VCY8	Plppr2	3788475	0	#DIV/0!	0.0195917
Q01338	Adra2a	3422350	400100	8.55374	0.0331749
Q9CPX6	Atg3	3036125	0	#DIV/0!	0.038447
