# Supplementary material for: Astrocyte–neuron subproteomes and obsessive–compulsive disorder mechanisms
Source: Nature. 2023 Apr 12;616(7958):764–73. doi: 10.1038/s41586-023-05927-7 (PMC10132990; doi:10.1038/s41586-023-05927-7)
Supplement: Supplementary file 8 — Raw proteomics data with no analysis, including mitochondrial proteins. [file 41586_2023_5927_MOESM8_ESM.xlsx]

## Sheet: Neuro BioID2 raw
Uniprot IDs	Fasta headers	Razor + unique peptides	Unique peptides	Mol. weight [kDa]	BioID2 LFQ intensity 1	BioID2 LFQ intensity 2	BioID2 LFQ intensity 3	BioID2 LFQ intensity 4	GFP LFQ intensity 1	GFP LFQ intensity 2	GFP LFQ intensity 3	GFP LFQ intensity 4
S4R1M9	sp|S4R1M9|OSB10_MOUSE Oxysterol-binding protein-related protein 10 OS=Mus musculus GN=Osbpl10 PE=1 SV=1	4	4	83.855	0	0	0	0	5806200	0	0	4155000
Q9Z351	sp|Q9Z351|KCNQ2_MOUSE Potassium voltage-gated channel subfamily KQT member 2 OS=Mus musculus GN=Kcnq2 PE=1 SV=1	6	6	84.449	14053000	7478300	65458000	55553000	0	26662000	0	26417000
Q9Z315	sp|Q9Z315|SNUT1_MOUSE U4/U6.U5 tri-snRNP-associated protein 1 OS=Mus musculus GN=Sart1 PE=1 SV=1	6	6	90.884	14196000	16810000	11769000	9669800	0	0	0	0
Q9Z2Z6	sp|Q9Z2Z6|MCAT_MOUSE Mitochondrial carnitine/acylcarnitine carrier protein OS=Mus musculus GN=Slc25a20 PE=1 SV=1	2	2	33.026	0	14465000	9749600	5206700	0	0	0	0
Q9Z2Y8	sp|Q9Z2Y8|PROSC_MOUSE Proline synthase co-transcribed bacterial homolog protein OS=Mus musculus GN=Prosc PE=1 SV=1	1	1	30.048	0	0	0	0	0	0	0	0
Q9Z2Y3	sp|Q9Z2Y3|HOME1_MOUSE Homer protein homolog 1 OS=Mus musculus GN=Homer1 PE=1 SV=2	16	16	41.412	54689000	169790000	73479000	140460000	25374000	50839000	0	31979000
Q9Z2W9	sp|Q9Z2W9|GRIA3_MOUSE Glutamate receptor 3 OS=Mus musculus GN=Gria3 PE=1 SV=2	13	12	100.53	34268000	80435000	63330000	38006000	73924000	67787000	59837000	78417000
Q9Z2W8	sp|Q9Z2W8|GRIA4_MOUSE Glutamate receptor 4 OS=Mus musculus GN=Gria4 PE=1 SV=2	2	2	100.85	4335700	4876600	1920200	3542000	719270	0	0	0
Q9Z2W0	sp|Q9Z2W0|DNPEP_MOUSE Aspartyl aminopeptidase OS=Mus musculus GN=Dnpep PE=1 SV=2	3	3	52.206	5043000	0	0	0	0	0	0	0
Q9Z2V6	sp|Q9Z2V6|HDAC5_MOUSE Histone deacetylase 5 OS=Mus musculus GN=Hdac5 PE=1 SV=2	2	2	120.94	0	0	7703300	0	0	0	0	0
Q9Z2V5	sp|Q9Z2V5|HDAC6_MOUSE Histone deacetylase 6 OS=Mus musculus GN=Hdac6 PE=1 SV=3	3	3	125.79	8025800	0	1944000	0	0	4731400	0	9884300
Q9Z2U1	sp|Q9Z2U1|PSA5_MOUSE Proteasome subunit alpha type-5 OS=Mus musculus GN=Psma5 PE=1 SV=1	5	5	26.411	7440900	0	0	19566000	15501000	53867000	0	51533000
Q9Z2U0	sp|Q9Z2U0|PSA7_MOUSE Proteasome subunit alpha type-7 OS=Mus musculus GN=Psma7 PE=1 SV=1;sp|Q9CWH6|PSA7L_MOUSE Proteasome subunit alpha type-7-like OS=Mus musculus GN=Psma8 PE=1 SV=1	6	6	27.855	41773000	18259000	31194000	0	29545000	67272000	0	32535000
Q9Z2Q6	sp|Q9Z2Q6|SEPT5_MOUSE Septin-5 OS=Mus musculus GN=Sept5 PE=1 SV=2	15	15	42.747	1270300000	722890000	860290000	1070400000	455660000	568970000	591320000	546490000
Q9Z2I9	sp|Q9Z2I9|SUCB1_MOUSE Succinyl-CoA ligase [ADP-forming] subunit beta, mitochondrial OS=Mus musculus GN=Sucla2 PE=1 SV=2	17	17	50.113	174980000	124880000	155920000	235190000	187310000	298520000	256980000	212020000
Q9Z2I8	sp|Q9Z2I8|SUCB2_MOUSE Succinyl-CoA ligase [GDP-forming] subunit beta, mitochondrial OS=Mus musculus GN=Suclg2 PE=1 SV=3	1	1	46.839	0	0	0	0	0	0	0	0
Q9Z2I0	sp|Q9Z2I0|LETM1_MOUSE LETM1 and EF-hand domain-containing protein 1, mitochondrial OS=Mus musculus GN=Letm1 PE=1 SV=1	11	11	82.988	4438500	0	5778800	12658000	11458000	60076000	0	62465000
Q9Z2H5	sp|Q9Z2H5|E41L1_MOUSE Band 4.1-like protein 1 OS=Mus musculus GN=Epb41l1 PE=1 SV=2	40	38	98.314	3317300000	5365900000	3549200000	4518400000	700320000	687740000	20619000	713920000
Q9Z2H2	sp|Q9Z2H2|RGS6_MOUSE Regulator of G-protein signaling 6 OS=Mus musculus GN=Rgs6 PE=1 SV=2	3	3	54.53	0	4913700	0	14402000	5519300	6549600	5873000	4733500
Q9Z2G6	sp|Q9Z2G6|SE1L1_MOUSE Protein sel-1 homolog 1 OS=Mus musculus GN=Sel1l PE=1 SV=2	1	1	88.339	0	0	0	0	0	8743900	0	0
Q9Z2E9	sp|Q9Z2E9|BSCL2_MOUSE Seipin OS=Mus musculus GN=Bscl2 PE=1 SV=2	1	1	43.104	0	0	4326900	0	16187000	0	0	0
Q9Z2D6	sp|Q9Z2D6|MECP2_MOUSE Methyl-CpG-binding protein 2 OS=Mus musculus GN=Mecp2 PE=1 SV=1	8	8	52.307	9059400	81561000	24288000	24093000	0	0	0	0
Q9Z2D3	sp|Q9Z2D3|DFNA5_MOUSE Non-syndromic hearing impairment protein 5 homolog OS=Mus musculus GN=Dfna5 PE=1 SV=1	4	4	56.63	0	0	9093500	7264700	0	0	0	0
Q9Z2D1	sp|Q9Z2D1|MTMR2_MOUSE Myotubularin-related protein 2 OS=Mus musculus GN=Mtmr2 PE=1 SV=3	3	3	73.231	8428600	0	10746000	0	0	8199700	0	8713300
Q9Z2D0	sp|Q9Z2D0|MTMR9_MOUSE Myotubularin-related protein 9 OS=Mus musculus GN=Mtmr9 PE=1 SV=2	2	2	62.907	107010	0	0	0	0	0	0	0
Q9Z2C9	sp|Q9Z2C9|MTMR7_MOUSE Myotubularin-related protein 7 OS=Mus musculus GN=Mtmr7 PE=1 SV=2	5	5	75.607	0	0	35125000	26662000	0	0	0	0
Q9Z2A7	sp|Q9Z2A7|DGAT1_MOUSE Diacylglycerol O-acyltransferase 1 OS=Mus musculus GN=Dgat1 PE=1 SV=1	1	1	56.789	0	0	0	0	0	0	0	0
Q9Z2A5	sp|Q9Z2A5|ATE1_MOUSE Arginyl-tRNA--protein transferase 1 OS=Mus musculus GN=Ate1 PE=1 SV=2	2	2	59.146	8841900	0	5991400	6764100	0	0	0	0
Q9Z2A0	sp|Q9Z2A0|PDPK1_MOUSE 3-phosphoinositide-dependent protein kinase 1 OS=Mus musculus GN=Pdpk1 PE=1 SV=2	1	1	63.758	0	0	0	0	0	0	0	3838100
Q9Z277	sp|Q9Z277|BAZ1B_MOUSE Tyrosine-protein kinase BAZ1B OS=Mus musculus GN=Baz1b PE=1 SV=2	2	2	170.65	0	0	7241200	0	0	76450000	0	0
Q9Z268	sp|Q9Z268|RASL1_MOUSE RasGAP-activating-like protein 1 OS=Mus musculus GN=Rasal1 PE=1 SV=2	12	12	89.394	64371000	12415000	62119000	57566000	10908000	12085000	0	16841000
Q9Z239	sp|Q9Z239|PLM_MOUSE Phospholemman OS=Mus musculus GN=Fxyd1 PE=1 SV=1	1	1	10.323	0	0	0	0	5090800	4952900	0	9746200
Q9Z218	sp|Q9Z218|DPP6_MOUSE Dipeptidyl aminopeptidase-like protein 6 OS=Mus musculus GN=Dpp6 PE=1 SV=1	26	24	91.259	202170000	292970000	238410000	354230000	221430000	346070000	20732000	246120000
Q9Z210	sp|Q9Z210|PX11B_MOUSE Peroxisomal membrane protein 11B OS=Mus musculus GN=Pex11b PE=1 SV=1	1	1	28.709	0	0	0	0	75875000	0	0	0
Q9Z204	sp|Q9Z204|HNRPC_MOUSE Heterogeneous nuclear ribonucleoproteins C1/C2 OS=Mus musculus GN=Hnrnpc PE=1 SV=1	9	9	34.384	58782000	6761800	61689000	45697000	33872000	46809000	0	8271700
Q9Z1Z2	sp|Q9Z1Z2|STRAP_MOUSE Serine-threonine kinase receptor-associated protein OS=Mus musculus GN=Strap PE=1 SV=2	12	12	38.442	94820000	94379000	101010000	123870000	91008000	119330000	21356000	133160000
Q9Z1Z0	sp|Q9Z1Z0|USO1_MOUSE General vesicular transport factor p115 OS=Mus musculus GN=Uso1 PE=1 SV=2	13	13	106.98	7833600	34783000	18556000	0	14929000	13718000	0	10745000
Q9Z1X4	sp|Q9Z1X4|ILF3_MOUSE Interleukin enhancer-binding factor 3 OS=Mus musculus GN=Ilf3 PE=1 SV=2	1	1	96.02	832900	0	0	0	0	0	0	0
Q9Z1W9	sp|Q9Z1W9|STK39_MOUSE STE20/SPS1-related proline-alanine-rich protein kinase OS=Mus musculus GN=Stk39 PE=1 SV=1	1	1	60.319	8249500	0	11622000	0	0	0	0	0
Q9Z1T6	sp|Q9Z1T6|FYV1_MOUSE 1-phosphatidylinositol 3-phosphate 5-kinase OS=Mus musculus GN=Pikfyve PE=1 SV=3	3	3	236.87	0	4802800	0	0	0	0	0	0
Q9Z1T1	sp|Q9Z1T1|AP3B1_MOUSE AP-3 complex subunit beta-1 OS=Mus musculus GN=Ap3b1 PE=1 SV=2	2	2	122.74	0	0	0	4728000	0	0	0	0
Q9Z1S5	sp|Q9Z1S5|SEPT3_MOUSE Neuronal-specific septin-3 OS=Mus musculus GN=Sept3 PE=1 SV=2	10	10	40.037	192500000	367000000	195980000	178710000	220130000	276770000	192750000	354050000
Q9Z1S3	sp|Q9Z1S3|GRP1_MOUSE RAS guanyl-releasing protein 1 OS=Mus musculus GN=Rasgrp1 PE=1 SV=1	1	1	90.303	0	0	0	0	0	0	0	0
Q9Z1Q9	sp|Q9Z1Q9|SYVC_MOUSE Valine--tRNA ligase OS=Mus musculus GN=Vars PE=1 SV=1	18	18	140.21	29445000	50649000	40800000	38490000	0	60703000	0	33408000
Q9Z1Q5	sp|Q9Z1Q5|CLIC1_MOUSE Chloride intracellular channel protein 1 OS=Mus musculus GN=Clic1 PE=1 SV=3	1	1	27.013	0	3272600	0	0	0	0	0	0
Q9Z1Q2	sp|Q9Z1Q2|ABHGA_MOUSE Protein ABHD16A OS=Mus musculus GN=Abhd16a PE=1 SV=3	13	13	63.085	69216000	10249000	49019000	33239000	29025000	27288000	0	32374000
Q9Z1P6	sp|Q9Z1P6|NDUA7_MOUSE NADH dehydrogenase [ubiquinone] 1 alpha subcomplex subunit 7 OS=Mus musculus GN=Ndufa7 PE=1 SV=3	1	1	12.575	0	0	0	0	0	6160200	0	0
Q9Z1N5	sp|Q9Z1N5|DX39B_MOUSE Spliceosome RNA helicase Ddx39b OS=Mus musculus GN=Ddx39b PE=1 SV=1;sp|Q8VDW0|DX39A_MOUSE ATP-dependent RNA helicase DDX39A OS=Mus musculus GN=Ddx39a PE=1 SV=1	12	12	49.035	121310000	6144500	205630000	118200000	94923000	83958000	24206000	93667000
Q9Z1L5	sp|Q9Z1L5|CA2D3_MOUSE Voltage-dependent calcium channel subunit alpha-2/delta-3 OS=Mus musculus GN=Cacna2d3 PE=1 SV=1	5	5	122.78	2104100	0	0	0	0	1410800	0	0
Q9Z1J3	sp|Q9Z1J3|NFS1_MOUSE Cysteine desulfurase, mitochondrial OS=Mus musculus GN=Nfs1 PE=1 SV=3	2	2	50.569	0	0	0	0	0	3598400	0	0
Q9Z1G4	sp|Q9Z1G4|VPP1_MOUSE V-type proton ATPase 116 kDa subunit a isoform 1 OS=Mus musculus GN=Atp6v0a1 PE=1 SV=3	21	21	96.466	579680000	219760000	527330000	364990000	302890000	411360000	34443000	167940000
Q9Z1G3	sp|Q9Z1G3|VATC1_MOUSE V-type proton ATPase subunit C 1 OS=Mus musculus GN=Atp6v1c1 PE=1 SV=4	16	16	43.887	14080000	0	13627000	36948000	90804000	69880000	14589000	27109000
Q9Z1F9	sp|Q9Z1F9|SAE2_MOUSE SUMO-activating enzyme subunit 2 OS=Mus musculus GN=Uba2 PE=1 SV=1	3	3	70.568	0	0	0	10826000	13246000	10689000	10510000	9633800
Q9Z1D1	sp|Q9Z1D1|EIF3G_MOUSE Eukaryotic translation initiation factor 3 subunit G OS=Mus musculus GN=Eif3g PE=1 SV=2	4	4	35.638	0	0	25556000	0	0	0	0	0
Q9Z1B3	sp|Q9Z1B3|PLCB1_MOUSE 1-phosphatidylinositol 4,5-bisphosphate phosphodiesterase beta-1 OS=Mus musculus GN=Plcb1 PE=1 SV=2	40	40	138.39	1262500000	1109000000	815000000	758520000	625660000	602230000	173700000	658470000
Q9Z188	sp|Q9Z188|DYR1B_MOUSE Dual specificity tyrosine-phosphorylation-regulated kinase 1B OS=Mus musculus GN=Dyrk1b PE=1 SV=3;sp|Q61214|DYR1A_MOUSE Dual specificity tyrosine-phosphorylation-regulated kinase 1A OS=Mus musculus GN=Dyrk1a PE=1 SV=1	1	1	69.177	0	0	2254700	0	0	6786000	0	0
Q9Z140	sp|Q9Z140|CPNE6_MOUSE Copine-6 OS=Mus musculus GN=Cpne6 PE=1 SV=1	9	9	61.78	9414600	18778000	49613000	50609000	54231000	54660000	0	17813000
Q9Z130	sp|Q9Z130|HNRDL_MOUSE Heterogeneous nuclear ribonucleoprotein D-like OS=Mus musculus GN=Hnrnpdl PE=1 SV=1	2	2	33.558	13829000	0	0	0	0	0	0	0
Q9Z127	sp|Q9Z127|LAT1_MOUSE Large neutral amino acids transporter small subunit 1 OS=Mus musculus GN=Slc7a5 PE=1 SV=2;sp|Q8BGK6|YLAT2_MOUSE Y+L amino acid transporter 2 OS=Mus musculus GN=Slc7a6 PE=1 SV=1	2	2	55.872	0	0	0	31192000	0	11237000	0	15635000
Q9Z110	sp|Q9Z110|P5CS_MOUSE Delta-1-pyrroline-5-carboxylate synthase OS=Mus musculus GN=Aldh18a1 PE=1 SV=2	5	5	87.265	0	0	0	0	4523800	5583000	0	8927000
Q9Z0X4	sp|Q9Z0X4|PDE3A_MOUSE cGMP-inhibited 3,5-cyclic phosphodiesterase A OS=Mus musculus GN=Pde3a PE=1 SV=1	1	1	124.51	0	0	0	0	0	29836000	0	0
Q9Z0X1	sp|Q9Z0X1|AIFM1_MOUSE Apoptosis-inducing factor 1, mitochondrial OS=Mus musculus GN=Aifm1 PE=1 SV=1	14	14	66.765	86373000	12925000	60161000	56559000	103780000	134340000	14563000	84760000
Q9Z0V7	sp|Q9Z0V7|TI17B_MOUSE Mitochondrial import inner membrane translocase subunit Tim17-B OS=Mus musculus GN=Timm17b PE=1 SV=1	1	1	18.352	0	0	0	0	0	0	0	0
Q9Z0V2	sp|Q9Z0V2|KCND2_MOUSE Potassium voltage-gated channel subfamily D member 2 OS=Mus musculus GN=Kcnd2 PE=1 SV=1	8	8	70.576	12202000	25811000	101070000	35371000	0	0	0	0
Q9Z0V1	sp|Q9Z0V1|KCND3_MOUSE Potassium voltage-gated channel subfamily D member 3 OS=Mus musculus GN=Kcnd3 PE=1 SV=1	2	2	73.461	0	0	3255700	2754700	0	0	0	0
Q9Z0U1	sp|Q9Z0U1|ZO2_MOUSE Tight junction protein ZO-2 OS=Mus musculus GN=Tjp2 PE=1 SV=2	4	4	131.28	4163100	5884800	9604300	0	0	0	0	0
Q9Z0S1	sp|Q9Z0S1|BPNT1_MOUSE 3(2),5-bisphosphate nucleotidase 1 OS=Mus musculus GN=Bpnt1 PE=1 SV=2	8	8	33.196	3931300	63687000	24894000	22751000	92477000	93844000	0	56449000
Q9Z0R9	sp|Q9Z0R9|FADS2_MOUSE Fatty acid desaturase 2 OS=Mus musculus GN=Fads2 PE=1 SV=1	1	1	52.387	3417000	0	3217300	0	0	0	0	0
Q9Z0R6	sp|Q9Z0R6|ITSN2_MOUSE Intersectin-2 OS=Mus musculus GN=Itsn2 PE=1 SV=2	17	17	188.91	37268000	159020000	63572000	90871000	0	0	0	0
Q9Z0R4	sp|Q9Z0R4|ITSN1_MOUSE Intersectin-1 OS=Mus musculus GN=Itsn1 PE=1 SV=2	37	34	194.29	587880000	400320000	650140000	562240000	0	6937700	0	8580000
Q9Z0P5	sp|Q9Z0P5|TWF2_MOUSE Twinfilin-2 OS=Mus musculus GN=Twf2 PE=1 SV=1	10	10	39.47	171530000	74530000	121050000	98978000	60465000	93590000	23694000	83756000
Q9Z0P4	sp|Q9Z0P4|PALM_MOUSE Paralemmin-1 OS=Mus musculus GN=Palm PE=1 SV=1	14	14	41.614	299440000	576650000	324930000	176510000	188110000	156020000	71698000	124030000
Q9Z0N1	sp|Q9Z0N1|IF2G_MOUSE Eukaryotic translation initiation factor 2 subunit 3, X-linked OS=Mus musculus GN=Eif2s3x PE=1 SV=2;sp|Q9Z0N2|IF2H_MOUSE Eukaryotic translation initiation factor 2 subunit 3, Y-linked OS=Mus musculus GN=Eif2s3y PE=1 SV=2	7	7	51.065	38368000	54750000	31908000	0	26948000	30004000	17038000	35706000
Q9Z0J4	sp|Q9Z0J4|NOS1_MOUSE Nitric oxide synthase, brain OS=Mus musculus GN=Nos1 PE=1 SV=1	47	47	160.47	2092000000	605730000	757430000	678650000	0	1588100	0	9258500
Q9Z0H8	sp|Q9Z0H8|CLIP2_MOUSE CAP-Gly domain-containing linker protein 2 OS=Mus musculus GN=Clip2 PE=1 SV=2	4	4	115.91	19047000	0	0	0	0	0	0	0
Q9Z0H4	sp|Q9Z0H4|CELF2_MOUSE CUGBP Elav-like family member 2 OS=Mus musculus GN=Celf2 PE=1 SV=1	3	3	54.27	0	0	0	13568000	4115000	11467000	0	0
Q9Z0F7	sp|Q9Z0F7|SYUG_MOUSE Gamma-synuclein OS=Mus musculus GN=Sncg PE=1 SV=1	3	3	13.159	0	0	14120000	0	0	0	0	0
Q9Z0E6	sp|Q9Z0E6|GBP2_MOUSE Guanylate-binding protein 1 OS=Mus musculus GN=Gbp2 PE=1 SV=1	5	5	66.739	63854000	31060000	43529000	0	0	0	0	0
Q9Z0E2	sp|Q9Z0E2|CHRD_MOUSE Chordin OS=Mus musculus GN=Chrd PE=1 SV=1	1	1	101.51	309460000	330870000	913840000	565890000	597390000	487580000	461900000	146430000
Q9Z0E0	sp|Q9Z0E0|NCDN_MOUSE Neurochondrin OS=Mus musculus GN=Ncdn PE=1 SV=1	17	17	78.894	666190000	377220000	320880000	476610000	254610000	268280000	475450000	354630000
Q9WVR4	sp|Q9WVR4|FXR2_MOUSE Fragile X mental retardation syndrome-related protein 2 OS=Mus musculus GN=Fxr2 PE=1 SV=1	6	4	73.742	27616000	0	18882000	0	0	0	0	20603000
Q9WVQ1	sp|Q9WVQ1|MAGI2_MOUSE Membrane-associated guanylate kinase, WW and PDZ domain-containing protein 2 OS=Mus musculus GN=Magi2 PE=1 SV=2	24	23	140.92	113270000	94869000	137470000	157250000	0	0	0	0
Q9WVL1	sp|Q9WVL1|AP4S1_MOUSE AP-4 complex subunit sigma-1 OS=Mus musculus GN=Ap4s1 PE=2 SV=1	1	1	16.817	0	0	0	0	0	0	82643000	25190000
Q9WVL0	sp|Q9WVL0|MAAI_MOUSE Maleylacetoacetate isomerase OS=Mus musculus GN=Gstz1 PE=1 SV=1	3	3	24.275	0	5566100	3541000	2895500	0	5350500	0	0
Q9WVK8	sp|Q9WVK8|CP46A_MOUSE Cholesterol 24-hydroxylase OS=Mus musculus GN=Cyp46a1 PE=1 SV=1	14	14	56.813	58858000	50704000	28367000	21104000	70229000	75759000	0	53512000
Q9WVK4	sp|Q9WVK4|EHD1_MOUSE EH domain-containing protein 1 OS=Mus musculus GN=Ehd1 PE=1 SV=1	3	3	60.602	5608800	11141000	0	0	0	0	0	0
Q9WVJ5	sp|Q9WVJ5|CRBB1_MOUSE Beta-crystallin B1 OS=Mus musculus GN=Crybb1 PE=1 SV=3	2	2	28.002	0	0	0	0	0	0	0	0
Q9WVJ2	sp|Q9WVJ2|PSD13_MOUSE 26S proteasome non-ATPase regulatory subunit 13 OS=Mus musculus GN=Psmd13 PE=1 SV=1	3	3	42.809	4817000	0	0	0	0	0	0	0
Q9WVG6	sp|Q9WVG6|CARM1_MOUSE Histone-arginine methyltransferase CARM1 OS=Mus musculus GN=Carm1 PE=1 SV=2	4	4	65.853	2897300	0	0	6506700	0	0	0	0
Q9WVE8	sp|Q9WVE8|PACN2_MOUSE Protein kinase C and casein kinase substrate in neurons protein 2 OS=Mus musculus GN=Pacsin2 PE=1 SV=1	2	2	55.832	0	0	0	0	0	6695300	0	0
Q9WVA3	sp|Q9WVA3|BUB3_MOUSE Mitotic checkpoint protein BUB3 OS=Mus musculus GN=Bub3 PE=1 SV=2	2	2	36.954	0	0	0	0	0	5606400	0	0
Q9WV92	sp|Q9WV92|E41L3_MOUSE Band 4.1-like protein 3 OS=Mus musculus GN=Epb41l3 PE=1 SV=1	48	41	103.34	3341600000	4461300000	3283800000	3030800000	1763300000	1784900000	574870000	1655100000
Q9WV85	sp|Q9WV85|NDK3_MOUSE Nucleoside diphosphate kinase 3 OS=Mus musculus GN=Nme3 PE=1 SV=3	1	1	19.099	0	0	0	0	109700000	0	0	0
Q9WV80	sp|Q9WV80|SNX1_MOUSE Sorting nexin-1 OS=Mus musculus GN=Snx1 PE=1 SV=1	2	2	58.951	0	0	0	0	0	0	0	0
Q9WV69	sp|Q9WV69|DEMA_MOUSE Dematin OS=Mus musculus GN=Dmtn PE=1 SV=1	13	13	45.468	331900000	1189700000	640750000	470100000	14475000	8824400	113380000	5415300
Q9WV60	sp|Q9WV60|GSK3B_MOUSE Glycogen synthase kinase-3 beta OS=Mus musculus GN=Gsk3b PE=1 SV=2	10	8	46.71	344150000	118910000	92723000	82649000	93030000	100420000	83066000	68669000
Q9WV55	sp|Q9WV55|VAPA_MOUSE Vesicle-associated membrane protein-associated protein A OS=Mus musculus GN=Vapa PE=1 SV=2	6	5	27.855	90636000	72732000	77316000	110940000	83839000	95001000	115500000	89731000
Q9WV54	sp|Q9WV54|ASAH1_MOUSE Acid ceramidase OS=Mus musculus GN=Asah1 PE=1 SV=1	2	2	44.669	0	0	0	0	0	0	0	0
Q9WV34	sp|Q9WV34|MPP2_MOUSE MAGUK p55 subfamily member 2 OS=Mus musculus GN=Mpp2 PE=1 SV=1	12	12	61.554	33155000	49036000	36433000	43430000	48077000	69445000	0	46041000
Q9WV32	sp|Q9WV32|ARC1B_MOUSE Actin-related protein 2/3 complex subunit 1B OS=Mus musculus GN=Arpc1b PE=1 SV=4	1	1	41.063	0	0	7359200	0	0	0	0	0
Q9WV27	sp|Q9WV27|AT1A4_MOUSE Sodium/potassium-transporting ATPase subunit alpha-4 OS=Mus musculus GN=Atp1a4 PE=1 SV=3	1	1	114.89	0	0	15721000	22524000	0	0	0	5555800
Q9WV18	sp|Q9WV18|GABR1_MOUSE Gamma-aminobutyric acid type B receptor subunit 1 OS=Mus musculus GN=Gabbr1 PE=1 SV=1	8	8	108.21	110030000	98493000	60769000	49950000	52409000	53522000	0	52849000
Q9WUU9	sp|Q9WUU9|GANP_MOUSE Germinal-center associated nuclear protein OS=Mus musculus GN=Mcm3ap PE=1 SV=2	5	5	217.36	0	0	0	0	0	0	0	0
Q9WUT3	sp|Q9WUT3|KS6A2_MOUSE Ribosomal protein S6 kinase alpha-2 OS=Mus musculus GN=Rps6ka2 PE=1 SV=1	4	3	83.156	2762800	0	0	0	0	0	0	0
Q9WUR2	sp|Q9WUR2|ECI2_MOUSE Enoyl-CoA delta isomerase 2, mitochondrial OS=Mus musculus GN=Eci2 PE=1 SV=2	1	1	43.267	0	0	0	0	0	0	0	8364900
Q9WUQ2	sp|Q9WUQ2|PREB_MOUSE Prolactin regulatory element-binding protein OS=Mus musculus GN=Preb PE=1 SV=1	5	5	45.437	0	12761000	0	19069000	0	0	0	17405000
Q9WUN2	sp|Q9WUN2|TBK1_MOUSE Serine/threonine-protein kinase TBK1 OS=Mus musculus GN=Tbk1 PE=1 SV=1	2	2	83.424	0	0	0	0	0	5645700	0	0
Q9WUM5	sp|Q9WUM5|SUCA_MOUSE Succinyl-CoA ligase [ADP/GDP-forming] subunit alpha, mitochondrial OS=Mus musculus GN=Suclg1 PE=1 SV=4	6	6	36.154	125050000	29554000	132690000	85002000	50777000	48362000	0	191410000
Q9WUM4	sp|Q9WUM4|COR1C_MOUSE Coronin-1C OS=Mus musculus GN=Coro1c PE=1 SV=2	11	11	53.12	198180000	213370000	193500000	166040000	246840000	239090000	76088000	161050000
Q9WUM3	sp|Q9WUM3|COR1B_MOUSE Coronin-1B OS=Mus musculus GN=Coro1b PE=1 SV=1	12	12	53.912	40651000	334540000	77065000	123270000	210750000	217790000	162740000	206990000
Q9WUL7	sp|Q9WUL7|ARL3_MOUSE ADP-ribosylation factor-like protein 3 OS=Mus musculus GN=Arl3 PE=1 SV=1	4	4	20.486	0	0	7985500	0	7059500	0	0	0
Q9WUK2	sp|Q9WUK2|IF4H_MOUSE Eukaryotic translation initiation factor 4H OS=Mus musculus GN=Eif4h PE=1 SV=3	3	3	27.341	0	19828000	15428000	13397000	6808900	9888500	0	0
Q9WUD1	sp|Q9WUD1|CHIP_MOUSE STIP1 homology and U box-containing protein 1 OS=Mus musculus GN=Stub1 PE=1 SV=1	1	1	34.909	0	0	0	0	0	0	0	0
Q9WUB3	sp|Q9WUB3|PYGM_MOUSE Glycogen phosphorylase, muscle form OS=Mus musculus GN=Pygm PE=1 SV=3	21	21	97.285	32973000	20058000	46681000	23201000	89779000	116990000	0	124290000
Q9WUA6	sp|Q9WUA6|AKT3_MOUSE RAC-gamma serine/threonine-protein kinase OS=Mus musculus GN=Akt3 PE=1 SV=1	3	2	55.714	0	0	0	0	0	0	0	13545000
Q9WUA3	sp|Q9WUA3|PFKAP_MOUSE ATP-dependent 6-phosphofructokinase, platelet type OS=Mus musculus GN=Pfkp PE=1 SV=1	30	27	85.454	683030000	668990000	565450000	764940000	707440000	659920000	272750000	708800000
Q9WUA2	sp|Q9WUA2|SYFB_MOUSE Phenylalanine--tRNA ligase beta subunit OS=Mus musculus GN=Farsb PE=1 SV=2	14	14	65.696	87411000	15873000	77927000	110240000	0	2700400	0	3561900
Q9WU84	sp|Q9WU84|CCS_MOUSE Copper chaperone for superoxide dismutase OS=Mus musculus GN=Ccs PE=1 SV=1	1	1	28.911	0	0	0	0	0	0	0	0
Q9WU78	sp|Q9WU78|PDC6I_MOUSE Programmed cell death 6-interacting protein OS=Mus musculus GN=Pdcd6ip PE=1 SV=3	6	6	96.023	24696000	16878000	11350000	9015100	28647000	10642000	0	20734000
Q9WU60	sp|Q9WU60|ATRN_MOUSE Attractin OS=Mus musculus GN=Atrn PE=1 SV=3	2	2	158.06	0	0	0	0	0	12243000	0	0
Q9WU42	sp|Q9WU42|NCOR2_MOUSE Nuclear receptor corepressor 2 OS=Mus musculus GN=Ncor2 PE=1 SV=3	3	3	269.8	0	8541300	0	0	0	0	0	0
Q9WU22	sp|Q9WU22|PTN4_MOUSE Tyrosine-protein phosphatase non-receptor type 4 OS=Mus musculus GN=Ptpn4 PE=1 SV=2	1	1	105.83	0	0	0	0	0	0	0	0
Q9WTX6	sp|Q9WTX6|CUL1_MOUSE Cullin-1 OS=Mus musculus GN=Cul1 PE=1 SV=1	8	8	89.69	10909000	0	10298000	0	0	0	0	0
Q9WTX5	sp|Q9WTX5|SKP1_MOUSE S-phase kinase-associated protein 1 OS=Mus musculus GN=Skp1 PE=1 SV=3	3	3	18.672	17605000	9049500	15455000	0	0	11144000	20693000	8982800
Q9WTX2	sp|Q9WTX2|PRKRA_MOUSE Interferon-inducible double-stranded RNA-dependent protein kinase activator A OS=Mus musculus GN=Prkra PE=1 SV=1	2	2	34.371	0	4408200	0	0	0	0	0	0
Q9WTU6	sp|Q9WTU6|MK09_MOUSE Mitogen-activated protein kinase 9 OS=Mus musculus GN=Mapk9 PE=1 SV=2	9	5	48.189	0	87152000	0	32530000	3154700	21011000	0	0
Q9WTU3	sp|Q9WTU3|SCN8A_MOUSE Sodium channel protein type 8 subunit alpha OS=Mus musculus GN=Scn8a PE=1 SV=1	7	6	225.14	0	0	17700000	19743000	13534000	0	0	0
Q9WTT4	sp|Q9WTT4|VATG2_MOUSE V-type proton ATPase subunit G 2 OS=Mus musculus GN=Atp6v1g2 PE=1 SV=1	5	5	13.651	0	0	0	0	29560000	8937100	0	11465000
Q9WTS4	sp|Q9WTS4|TEN1_MOUSE Teneurin-1 OS=Mus musculus GN=Tenm1 PE=1 SV=1	1	1	305.79	0	0	0	0	0	0	0	1095200
Q9WTR5	sp|Q9WTR5|CAD13_MOUSE Cadherin-13 OS=Mus musculus GN=Cdh13 PE=1 SV=2	2	2	78.185	0	0	0	0	0	1808300	0	0
Q9WTR1	sp|Q9WTR1|TRPV2_MOUSE Transient receptor potential cation channel subfamily V member 2 OS=Mus musculus GN=Trpv2 PE=1 SV=2	5	5	85.964	14700000	0	0	0	0	0	0	0
Q9WTQ8	sp|Q9WTQ8|TIM23_MOUSE Mitochondrial import inner membrane translocase subunit Tim23 OS=Mus musculus GN=Timm23 PE=1 SV=1	2	2	21.978	0	0	0	0	0	8775900	0	0
Q9WTQ5	sp|Q9WTQ5|AKA12_MOUSE A-kinase anchor protein 12 OS=Mus musculus GN=Akap12 PE=1 SV=1	22	22	180.69	49573000	71419000	24568000	25215000	0	0	0	0
Q9WTP7	sp|Q9WTP7|KAD3_MOUSE GTP:AMP phosphotransferase AK3, mitochondrial OS=Mus musculus GN=Ak3 PE=1 SV=3	2	2	25.426	0	0	0	0	0	2978500	0	3667000
Q9WTM5	sp|Q9WTM5|RUVB2_MOUSE RuvB-like 2 OS=Mus musculus GN=Ruvbl2 PE=1 SV=3	15	15	51.112	611040000	726520000	628100000	1061100000	0	0	0	0
Q9WTL7	sp|Q9WTL7|LYPA2_MOUSE Acyl-protein thioesterase 2 OS=Mus musculus GN=Lypla2 PE=1 SV=1	3	3	24.794	8744500	36491000	10727000	0	89669000	48570000	0	41162000
Q9WTK3	sp|Q9WTK3|GPAA1_MOUSE Glycosylphosphatidylinositol anchor attachment 1 protein OS=Mus musculus GN=Gpaa1 PE=1 SV=3	2	2	67.948	0	0	0	0	0	0	0	0
Q9WTI7	sp|Q9WTI7|MYO1C_MOUSE Unconventional myosin-Ic OS=Mus musculus GN=Myo1c PE=1 SV=2	2	2	121.94	0	0	0	0	0	0	113120000	0
Q9R257	sp|Q9R257|HEBP1_MOUSE Heme-binding protein 1 OS=Mus musculus GN=Hebp1 PE=1 SV=2	3	3	21.067	29402000	0	15494000	24708000	42531000	49746000	55954000	51804000
Q9R233	sp|Q9R233|TPSN_MOUSE Tapasin OS=Mus musculus GN=Tapbp PE=1 SV=2	4	4	49.736	0	0	13731000	0	0	0	0	0
Q9R226	sp|Q9R226|KHDR3_MOUSE KH domain-containing, RNA-binding, signal transduction-associated protein 3 OS=Mus musculus GN=Khdrbs3 PE=1 SV=1	2	2	38.807	0	3499100	0	8475000	0	3725400	0	0
Q9R1W3	sp|Q9R1W3|RN103_MOUSE E3 ubiquitin-protein ligase RNF103 OS=Mus musculus GN=Rnf103 PE=2 SV=2	1	1	79.189	0	0	0	0	0	53327000	0	0
Q9R1V7	sp|Q9R1V7|ADA23_MOUSE Disintegrin and metalloproteinase domain-containing protein 23 OS=Mus musculus GN=Adam23 PE=1 SV=1	5	5	91.547	91885000	33324000	73840000	119150000	39123000	64655000	14354000	69774000
Q9R1V6	sp|Q9R1V6|ADA22_MOUSE Disintegrin and metalloproteinase domain-containing protein 22 OS=Mus musculus GN=Adam22 PE=1 SV=2	10	10	99.714	218150000	317400000	121410000	186730000	168760000	134440000	106930000	126320000
Q9R1V4	sp|Q9R1V4|ADA11_MOUSE Disintegrin and metalloproteinase domain-containing protein 11 OS=Mus musculus GN=Adam11 PE=1 SV=2	4	4	84.134	27558000	0	22202000	24974000	0	22955000	0	41809000
Q9R1T4	sp|Q9R1T4|SEPT6_MOUSE Septin-6 OS=Mus musculus GN=Sept6 PE=1 SV=4	4	4	49.619	130530000	221950000	314900000	237990000	241720000	279870000	284840000	281200000
Q9R1T2	sp|Q9R1T2|SAE1_MOUSE SUMO-activating enzyme subunit 1 OS=Mus musculus GN=Sae1 PE=1 SV=1	2	2	38.62	0	0	0	0	0	0	0	0
Q9R1R2	sp|Q9R1R2|TRIM3_MOUSE Tripartite motif-containing protein 3 OS=Mus musculus GN=Trim3 PE=1 SV=1	6	6	80.774	14201000	12929000	20336000	11442000	0	20588000	0	21399000
Q9R1Q8	sp|Q9R1Q8|TAGL3_MOUSE Transgelin-3 OS=Mus musculus GN=Tagln3 PE=1 SV=1	10	10	22.47	201420000	185740000	235330000	250940000	29288000	118570000	45757000	87069000
Q9R1P4	sp|Q9R1P4|PSA1_MOUSE Proteasome subunit alpha type-1 OS=Mus musculus GN=Psma1 PE=1 SV=1	4	4	29.546	0	0	0	0	19814000	23865000	16707000	17651000
Q9R1P3	sp|Q9R1P3|PSB2_MOUSE Proteasome subunit beta type-2 OS=Mus musculus GN=Psmb2 PE=1 SV=1	2	2	22.906	0	0	0	0	0	4619600	0	17519000
Q9R1P1	sp|Q9R1P1|PSB3_MOUSE Proteasome subunit beta type-3 OS=Mus musculus GN=Psmb3 PE=1 SV=1	3	3	22.965	0	0	20513000	22809000	28254000	25515000	0	53713000
Q9R1P0	sp|Q9R1P0|PSA4_MOUSE Proteasome subunit alpha type-4 OS=Mus musculus GN=Psma4 PE=1 SV=1	5	5	29.47	15072000	0	20668000	33859000	19952000	21169000	0	23662000
Q9R1L5	sp|Q9R1L5|MAST1_MOUSE Microtubule-associated serine/threonine-protein kinase 1 OS=Mus musculus GN=Mast1 PE=1 SV=3	6	6	171	0	2041800	5549700	5483700	0	0	0	0
Q9R1K9	sp|Q9R1K9|CETN2_MOUSE Centrin-2 OS=Mus musculus GN=Cetn2 PE=1 SV=1	1	1	19.796	0	0	0	0	0	0	0	0
Q9R1C6	sp|Q9R1C6|DGKE_MOUSE Diacylglycerol kinase epsilon OS=Mus musculus GN=Dgke PE=1 SV=1	4	4	63.634	24654000	16131000	15200000	17475000	7117600	10315000	0	20589000
Q9R112	sp|Q9R112|SQRD_MOUSE Sulfide:quinone oxidoreductase, mitochondrial OS=Mus musculus GN=Sqrdl PE=1 SV=3	1	1	50.282	0	0	0	0	11002000	0	0	0
Q9R111	sp|Q9R111|GUAD_MOUSE Guanine deaminase OS=Mus musculus GN=Gda PE=1 SV=1	14	14	51.012	115510000	84382000	149120000	87677000	233730000	202750000	363360000	281790000
Q9R0Y5	sp|Q9R0Y5|KAD1_MOUSE Adenylate kinase isoenzyme 1 OS=Mus musculus GN=Ak1 PE=1 SV=1	8	8	21.539	29141000	14393000	57800000	0	25035000	43751000	43294000	36737000
Q9R0X4	sp|Q9R0X4|ACOT9_MOUSE Acyl-coenzyme A thioesterase 9, mitochondrial OS=Mus musculus GN=Acot9 PE=1 SV=1;sp|Q32MW3|ACO10_MOUSE Acyl-coenzyme A thioesterase 10, mitochondrial OS=Mus musculus GN=Acot10 PE=2 SV=1	10	10	50.56	52480000	84335000	29238000	50458000	54010000	112000000	74936000	96313000
Q9R0Q7	sp|Q9R0Q7|TEBP_MOUSE Prostaglandin E synthase 3 OS=Mus musculus GN=Ptges3 PE=1 SV=1	2	2	18.721	0	0	0	0	0	0	0	0
Q9R0Q6	sp|Q9R0Q6|ARC1A_MOUSE Actin-related protein 2/3 complex subunit 1A OS=Mus musculus GN=Arpc1a PE=1 SV=1	13	13	41.626	385650000	657340000	413680000	334640000	549160000	560580000	37142000	546870000
Q9R0Q3	sp|Q9R0Q3|TMED2_MOUSE Transmembrane emp24 domain-containing protein 2 OS=Mus musculus GN=Tmed2 PE=1 SV=1	3	3	22.705	5516000	0	8138700	15808000	0	0	0	0
Q9R0P9	sp|Q9R0P9|UCHL1_MOUSE Ubiquitin carboxyl-terminal hydrolase isozyme L1 OS=Mus musculus GN=Uchl1 PE=1 SV=1;contaminant_UBIQUITIN09	9	9	24.838	284410000	341490000	627800000	258000000	510960000	413600000	917770000	457100000
Q9R0P6	sp|Q9R0P6|SC11A_MOUSE Signal peptidase complex catalytic subunit SEC11A OS=Mus musculus GN=Sec11a PE=1 SV=1	1	1	20.626	1323500	0	0	0	0	8713300	0	0
Q9R0P5	sp|Q9R0P5|DEST_MOUSE Destrin OS=Mus musculus GN=Dstn PE=1 SV=3	5	5	18.521	51167000	243030000	84168000	75506000	188920000	225810000	209350000	315990000
Q9R0P3	sp|Q9R0P3|ESTD_MOUSE S-formylglutathione hydrolase OS=Mus musculus GN=Esd PE=1 SV=1	8	8	31.319	75593000	76105000	107810000	128660000	194330000	156100000	118740000	273580000
Q9R0N7	sp|Q9R0N7|SYT7_MOUSE Synaptotagmin-7 OS=Mus musculus GN=Syt7 PE=1 SV=1	9	9	45.472	34148000	32182000	58514000	39345000	77781000	65416000	0	74278000
Q9R0N5	sp|Q9R0N5|SYT5_MOUSE Synaptotagmin-5 OS=Mus musculus GN=Syt5 PE=1 SV=1	2	2	43.129	0	0	0	0	9345000	0	0	0
Q9R0N3	sp|Q9R0N3|SYT11_MOUSE Synaptotagmin-11 OS=Mus musculus GN=Syt11 PE=1 SV=2	1	1	48.332	0	3790800	0	0	0	0	0	0
Q9R0N0	sp|Q9R0N0|GALK1_MOUSE Galactokinase OS=Mus musculus GN=Galk1 PE=1 SV=2	1	1	42.295	0	0	0	0	0	13422000	0	0
Q9R0K7	sp|Q9R0K7|AT2B2_MOUSE Plasma membrane calcium-transporting ATPase 2 OS=Mus musculus GN=Atp2b2 PE=1 SV=2	27	26	132.59	1714200000	1066600000	1064000000	1290200000	1327600000	1268300000	611920000	1336300000
Q9R0I7	sp|Q9R0I7|YLPM1_MOUSE YLP motif-containing protein 1 OS=Mus musculus GN=Ylpm1 PE=2 SV=2	1	1	155.13	0	0	0	2740000	0	0	0	0
Q9R0H0	sp|Q9R0H0|ACOX1_MOUSE Peroxisomal acyl-coenzyme A oxidase 1 OS=Mus musculus GN=Acox1 PE=1 SV=5	2	2	74.648	3401900000	1029800000	0	0	0	0	0	0
Q9R0D8	sp|Q9R0D8|WDR54_MOUSE WD repeat-containing protein 54 OS=Mus musculus GN=Wdr54 PE=1 SV=1	5	5	35.612	74434000	25729000	66634000	17101000	25625000	21997000	0	19874000
Q9R099	sp|Q9R099|TBL2_MOUSE Transducin beta-like protein 2 OS=Mus musculus GN=Tbl2 PE=1 SV=2	1	1	49.583	0	0	0	0	0	5258900	0	0
Q9R000	sp|Q9R000|ITBP2_MOUSE Integrin beta-1-binding protein 2 OS=Mus musculus GN=Itgb1bp2 PE=1 SV=1	1	1	38.767	0	0	0	0	0	0	0	0
Q9QZZ4	sp|Q9QZZ4|MYO15_MOUSE Unconventional myosin-XV OS=Mus musculus GN=Myo15a PE=1 SV=2	1	1	395.62	0	32455000	16176000	0	0	118110000	643760000	231140000
Q9QZX7	sp|Q9QZX7|SRR_MOUSE Serine racemase OS=Mus musculus GN=Srr PE=1 SV=1	8	8	36.358	85848000	63607000	90895000	99159000	35349000	78268000	0	60013000
Q9QZS3	sp|Q9QZS3|NUMB_MOUSE Protein numb homolog OS=Mus musculus GN=Numb PE=1 SV=1	2	2	70.812	0	0	8814200	12456000	0	0	0	0
Q9QZQ8	sp|Q9QZQ8|H2AY_MOUSE Core histone macro-H2A.1 OS=Mus musculus GN=H2afy PE=1 SV=3	5	3	39.735	34513000	13798000	24074000	31166000	10736000	12958000	0	22176000
Q9QZQ1	sp|Q9QZQ1|AFAD_MOUSE Afadin OS=Mus musculus GN=Mllt4 PE=1 SV=3	59	59	206.5	1182400000	1367100000	779790000	800430000	0	0	0	0
Q9QZN4	sp|Q9QZN4|FBX6_MOUSE F-box only protein 6 OS=Mus musculus GN=Fbxo6 PE=1 SV=1	2	2	34.492	0	0	0	0	0	13917000	0	0
Q9QZM0	sp|Q9QZM0|UBQL2_MOUSE Ubiquilin-2 OS=Mus musculus GN=Ubqln2 PE=1 SV=2	3	3	67.35	0	0	0	0	9585100	16801000	0	6249800
Q9QZL9	sp|Q9QZL9|DKKL1_MOUSE Dickkopf-like protein 1 OS=Mus musculus GN=Dkkl1 PE=1 SV=2	1	1	26.639	0	0	59519000	0	0	0	0	0
Q9QZI8	sp|Q9QZI8|SERC1_MOUSE Serine incorporator 1 OS=Mus musculus GN=Serinc1 PE=1 SV=1	2	2	50.508	0	0	0	0	33647000	27979000	0	21571000
Q9QZE5	sp|Q9QZE5|COPG1_MOUSE Coatomer subunit gamma-1 OS=Mus musculus GN=Copg1 PE=1 SV=1;sp|Q9QXK3|COPG2_MOUSE Coatomer subunit gamma-2 OS=Mus musculus GN=Copg2 PE=1 SV=1	2	2	97.512	0	2047300	0	0	0	0	0	0
Q9QZD9	sp|Q9QZD9|EIF3I_MOUSE Eukaryotic translation initiation factor 3 subunit I OS=Mus musculus GN=Eif3i PE=1 SV=1	3	3	36.46	0	0	0	0	0	0	0	0
Q9QZD8	sp|Q9QZD8|DIC_MOUSE Mitochondrial dicarboxylate carrier OS=Mus musculus GN=Slc25a10 PE=1 SV=2	3	3	31.715	3164700	0	9677900	0	8538800	16926000	0	9978400
Q9QZB9	sp|Q9QZB9|DCTN5_MOUSE Dynactin subunit 5 OS=Mus musculus GN=Dctn5 PE=1 SV=1	2	2	20.14	0	0	0	0	0	0	0	0
Q9QZB7	sp|Q9QZB7|ARP10_MOUSE Actin-related protein 10 OS=Mus musculus GN=Actr10 PE=1 SV=2	2	2	46.207	0	0	0	0	1915400	0	0	0
Q9QZB1	sp|Q9QZB1|RGS20_MOUSE Regulator of G-protein signaling 20 OS=Mus musculus GN=Rgs20 PE=1 SV=1	3	2	26.986	8039300	0	0	6568400	0	6807300	0	7758600
Q9QZB0	sp|Q9QZB0|RGS17_MOUSE Regulator of G-protein signaling 17 OS=Mus musculus GN=Rgs17 PE=1 SV=1	2	2	24.345	3678700	0	0	0	0	1759000	0	0
Q9QZ88	sp|Q9QZ88|VPS29_MOUSE Vacuolar protein sorting-associated protein 29 OS=Mus musculus GN=Vps29 PE=1 SV=1	4	4	20.495	18744000	69861000	21530000	47503000	37552000	46598000	21842000	51575000
Q9QZ85	sp|Q9QZ85|IIGP1_MOUSE Interferon-inducible GTPase 1 OS=Mus musculus GN=Iigp1 PE=1 SV=2	5	5	47.571	0	21110000	0	0	0	0	0	0
Q9QZ73	sp|Q9QZ73|DCNL1_MOUSE DCN1-like protein 1 OS=Mus musculus GN=Dcun1d1 PE=1 SV=1	1	1	30.097	0	0	0	0	0	2407600	0	2771200
Q9QZ06	sp|Q9QZ06|TOLIP_MOUSE Toll-interacting protein OS=Mus musculus GN=Tollip PE=1 SV=1	5	5	30.345	30652000	27967000	31244000	75157000	19344000	27101000	0	42394000
Q9QYX7	sp|Q9QYX7|PCLO_MOUSE Protein piccolo OS=Mus musculus GN=Pclo PE=1 SV=4	158	153	550.83	3026400000	2213900000	3187400000	3557800000	23555000	30634000	19117000	29823000
Q9QYS2	sp|Q9QYS2|GRM3_MOUSE Metabotropic glutamate receptor 3 OS=Mus musculus GN=Grm3 PE=1 SV=1	14	13	99.113	113330000	71373000	68811000	121760000	7912100	147670000	0	113030000
Q9QYR9	sp|Q9QYR9|ACOT2_MOUSE Acyl-coenzyme A thioesterase 2, mitochondrial OS=Mus musculus GN=Acot2 PE=1 SV=2	1	1	49.656	3464400	0	2774700	0	0	0	0	0
Q9QYR6	sp|Q9QYR6|MAP1A_MOUSE Microtubule-associated protein 1A OS=Mus musculus GN=Map1a PE=1 SV=2	130	128	300.14	34432000000	59677000000	34596000000	31072000000	679190000	791460000	419380000	1232600000
Q9QYJ3	sp|Q9QYJ3|DNJB1_MOUSE DnaJ homolog subfamily B member 1 OS=Mus musculus GN=Dnajb1 PE=1 SV=3	5	5	38.167	55984000	71223000	34009000	49969000	0	0	0	0
Q9QYJ0	sp|Q9QYJ0|DNJA2_MOUSE DnaJ homolog subfamily A member 2 OS=Mus musculus GN=Dnaja2 PE=1 SV=1	9	9	45.745	72939000	25355000	44571000	53030000	32730000	33296000	15020000	12533000
Q9QYG0	sp|Q9QYG0|NDRG2_MOUSE Protein NDRG2 OS=Mus musculus GN=Ndrg2 PE=1 SV=1	8	8	40.789	20001000	20705000	45988000	52519000	72557000	27726000	69876000	20195000
Q9QYF9	sp|Q9QYF9|NDRG3_MOUSE Protein NDRG3 OS=Mus musculus GN=Ndrg3 PE=1 SV=1	3	3	41.555	0	0	15218000	12177000	0	0	0	0
Q9QYF1	sp|Q9QYF1|RDH11_MOUSE Retinol dehydrogenase 11 OS=Mus musculus GN=Rdh11 PE=1 SV=2	1	1	35.147	0	0	0	0	0	0	0	3674300
Q9QYF1	sp|Q9QYF1|RDH11_MOUSE Retinol dehydrogenase 11 OS=Mus musculus GN=Rdh11 PE=1 SV=2	2	2	35.147	0	0	0	0	9069100	0	0	4269100
Q9QYC0	sp|Q9QYC0|ADDA_MOUSE Alpha-adducin OS=Mus musculus GN=Add1 PE=1 SV=2	24	24	80.646	1117000000	1736300000	1162900000	1520300000	708340000	825240000	550480000	652530000
Q9QYB8	sp|Q9QYB8|ADDB_MOUSE Beta-adducin OS=Mus musculus GN=Add2 PE=1 SV=4	25	24	80.641	1135200000	719130000	598960000	560490000	514460000	631840000	462990000	640450000
Q9QYB5	sp|Q9QYB5|ADDG_MOUSE Gamma-adducin OS=Mus musculus GN=Add3 PE=1 SV=2	16	16	78.776	151820000	96412000	206140000	157500000	143080000	158330000	12669000	231400000
Q9QYB1	sp|Q9QYB1|CLIC4_MOUSE Chloride intracellular channel protein 4 OS=Mus musculus GN=Clic4 PE=1 SV=3	6	6	28.729	484560	11941000	17088000	16693000	16075000	21318000	29315000	13445000
Q9QYA2	sp|Q9QYA2|TOM40_MOUSE Mitochondrial import receptor subunit TOM40 homolog OS=Mus musculus GN=Tomm40 PE=1 SV=3	5	5	37.895	5909300	0	10214000	0	6574400	7305200	0	15238000
Q9QY76	sp|Q9QY76|VAPB_MOUSE Vesicle-associated membrane protein-associated protein B OS=Mus musculus GN=Vapb PE=1 SV=3	1	1	26.946	0	0	0	0	0	0	0	0
Q9QY76	sp|Q9QY76|VAPB_MOUSE Vesicle-associated membrane protein-associated protein B OS=Mus musculus GN=Vapb PE=1 SV=3	5	5	26.946	18786000	10636000	17047000	10407000	16228000	25355000	0	33769000
Q9QY30	sp|Q9QY30|ABCBB_MOUSE Bile salt export pump OS=Mus musculus GN=Abcb11 PE=1 SV=2	1	1	146.75	0	10220000	0	0	0	0	0	7277900
Q9QY24	sp|Q9QY24|ZBP1_MOUSE Z-DNA-binding protein 1 OS=Mus musculus GN=Zbp1 PE=1 SV=1	2	2	44.331	0	0	0	0	0	0	0	0
Q9QXZ0	sp|Q9QXZ0|MACF1_MOUSE Microtubule-actin cross-linking factor 1 OS=Mus musculus GN=Macf1 PE=1 SV=2	61	59	831.87	53368000	120320000	205090000	89735000	20459000	47588000	17772000	237190000
Q9QXY6	sp|Q9QXY6|EHD3_MOUSE EH domain-containing protein 3 OS=Mus musculus GN=Ehd3 PE=1 SV=2	11	6	60.82	15268000	27799000	30037000	58118000	15961000	23684000	0	18031000
Q9QXX4	sp|Q9QXX4|CMC2_MOUSE Calcium-binding mitochondrial carrier protein Aralar2 OS=Mus musculus GN=Slc25a13 PE=1 SV=1	1	1	74.466	45776000	5254700	26423000	37163000	7828100	47656000	0	45796000
Q9QXW9	sp|Q9QXW9|LAT2_MOUSE Large neutral amino acids transporter small subunit 2 OS=Mus musculus GN=Slc7a8 PE=1 SV=1	1	1	57.872	0	0	0	0	0	0	0	0
Q9QXV0	sp|Q9QXV0|PCSK1_MOUSE ProSAAS OS=Mus musculus GN=Pcsk1n PE=1 SV=2	1	1	27.27	0	0	0	0	0	0	0	0
Q9QXS6	sp|Q9QXS6|DREB_MOUSE Drebrin OS=Mus musculus GN=Dbn1 PE=1 SV=4	18	18	77.286	363700000	454150000	597330000	229850000	0	6675100	6904700	7216600
Q9QXS1	sp|Q9QXS1|PLEC_MOUSE Plectin OS=Mus musculus GN=Plec PE=1 SV=3	206	203	534.18	4595200000	5258900000	4675300000	4638900000	157290000	167650000	53761000	148790000
Q9QXL2	sp|Q9QXL2|KI21A_MOUSE Kinesin-like protein KIF21A OS=Mus musculus GN=Kif21a PE=1 SV=2	29	28	186.53	174460000	310470000	272410000	440370000	309730000	266750000	0	198020000
Q9QXJ1	sp|Q9QXJ1|APBB1_MOUSE Amyloid beta A4 precursor protein-binding family B member 1 OS=Mus musculus GN=Apbb1 PE=1 SV=3	13	13	77.383	234610000	187720000	169150000	171560000	0	0	0	2895500
Q9QXG4	sp|Q9QXG4|ACSA_MOUSE Acetyl-coenzyme A synthetase, cytoplasmic OS=Mus musculus GN=Acss2 PE=1 SV=2	3	3	78.861	0	0	0	0	0	12428000	0	10742000
Q9QXG2	sp|Q9QXG2|RAE1_MOUSE Rab proteins geranylgeranyltransferase component A 1 OS=Mus musculus GN=Chm PE=1 SV=1	3	3	73.976	0	8341100	0	11753000	9560600	16122000	0	28310000
Q9QXB9	sp|Q9QXB9|DRG2_MOUSE Developmentally-regulated GTP-binding protein 2 OS=Mus musculus GN=Drg2 PE=1 SV=1	4	4	40.718	8403200	0	19154000	15674000	0	6964200	0	12412000
Q9QX47	sp|Q9QX47|SON_MOUSE Protein SON OS=Mus musculus GN=Son PE=1 SV=2	1	1	265.65	0	0	10257000	5238100	0	0	0	0
Q9QWY8	sp|Q9QWY8|ASAP1_MOUSE Arf-GAP with SH3 domain, ANK repeat and PH domain-containing protein 1 OS=Mus musculus GN=Asap1 PE=1 SV=2	23	23	127.42	152320000	267730000	169440000	197490000	0	0	0	0
Q9QWI6	sp|Q9QWI6|SRCN1_MOUSE SRC kinase signaling inhibitor 1 OS=Mus musculus GN=Srcin1 PE=1 SV=2	57	57	134.86	2471200000	3540900000	2596200000	3160200000	7014700	427950000	0	47179000
Q9QWG7	sp|Q9QWG7|ST1B1_MOUSE Sulfotransferase family cytosolic 1B member 1 OS=Mus musculus GN=Sult1b1 PE=1 SV=2	1	1	34.901	0	0	0	0	0	0	0	0
Q9QVP9	sp|Q9QVP9|FAK2_MOUSE Protein-tyrosine kinase 2-beta OS=Mus musculus GN=Ptk2b PE=1 SV=2	24	23	115.79	53224000	91227000	131190000	124830000	77936000	96435000	27990000	62174000
Q9QUR7	sp|Q9QUR7|PIN1_MOUSE Peptidyl-prolyl cis-trans isomerase NIMA-interacting 1 OS=Mus musculus GN=Pin1 PE=1 SV=1	2	2	18.37	0	0	0	0	0	0	0	5069500
Q9QUR6	sp|Q9QUR6|PPCE_MOUSE Prolyl endopeptidase OS=Mus musculus GN=Prep PE=1 SV=1	26	26	80.751	45442000	75682000	117490000	165720000	218210000	194100000	124230000	192670000
Q9QUP5	sp|Q9QUP5|HPLN1_MOUSE Hyaluronan and proteoglycan link protein 1 OS=Mus musculus GN=Hapln1 PE=1 SV=1	11	11	40.477	38821000	75904000	37575000	102510000	87042000	160160000	8190600	127180000
Q9QUM9	sp|Q9QUM9|PSA6_MOUSE Proteasome subunit alpha type-6 OS=Mus musculus GN=Psma6 PE=1 SV=1	5	5	27.372	31054000	20039000	0	26576000	23924000	24767000	0	36915000
Q9QUM0	sp|Q9QUM0|ITA2B_MOUSE Integrin alpha-IIb OS=Mus musculus GN=Itga2b PE=1 SV=2	1	1	112.68	0	0	0	0	0	0	0	0
Q9QUK3	sp|Q9QUK3|CLN8_MOUSE Protein CLN8 OS=Mus musculus GN=Cln8 PE=2 SV=1	1	1	33.108	0	4101000	0	0	0	0	0	0
Q9QUJ7	sp|Q9QUJ7|ACSL4_MOUSE Long-chain-fatty-acid--CoA ligase 4 OS=Mus musculus GN=Acsl4 PE=1 SV=2	4	4	79.076	8974700	22437000	14417000	12573000	20859000	0	0	21392000
Q9QUI0	sp|Q9QUI0|RHOA_MOUSE Transforming protein RhoA OS=Mus musculus GN=Rhoa PE=1 SV=1;sp|Q62159|RHOC_MOUSE Rho-related GTP-binding protein RhoC OS=Mus musculus GN=Rhoc PE=1 SV=2	5	4	21.782	99886000	21642000	61559000	20459000	34236000	27584000	0	81013000
Q9QUH0	sp|Q9QUH0|GLRX1_MOUSE Glutaredoxin-1 OS=Mus musculus GN=Glrx PE=1 SV=3	1	1	11.871	0	0	0	0	0	0	0	0
Q9QUG9	sp|Q9QUG9|GRP2_MOUSE RAS guanyl-releasing protein 2 OS=Mus musculus GN=Rasgrp2 PE=1 SV=2	2	2	69.445	0	0	0	0	0	15259000	0	0
Q9JMK2	sp|Q9JMK2|KC1E_MOUSE Casein kinase I isoform epsilon OS=Mus musculus GN=Csnk1e PE=1 SV=2	2	1	47.321	0	0	0	0	0	0	0	0
Q9JMH9	sp|Q9JMH9|MY18A_MOUSE Unconventional myosin-XVIIIa OS=Mus musculus GN=Myo18a PE=1 SV=2	13	13	232.75	8193400	8531900	10230000	0	0	5508900	0	0
Q9JMH6	sp|Q9JMH6|TRXR1_MOUSE Thioredoxin reductase 1, cytoplasmic OS=Mus musculus GN=Txnrd1 PE=1 SV=3	12	12	67.083	55891000	74795000	77879000	39653000	41465000	58288000	0	84536000
Q9JME7	sp|Q9JME7|TPC2L_MOUSE Trafficking protein particle complex subunit 2-like protein OS=Mus musculus GN=Trappc2l PE=1 SV=1	3	3	16.018	0	0	0	0	9759000	8357100	0	0
Q9JME5	sp|Q9JME5|AP3B2_MOUSE AP-3 complex subunit beta-2 OS=Mus musculus GN=Ap3b2 PE=1 SV=2	29	25	119.19	141100000	107620000	130460000	137010000	77287000	145640000	56146000	162330000
Q9JMD3	sp|Q9JMD3|PCTL_MOUSE PCTP-like protein OS=Mus musculus GN=Stard10 PE=1 SV=1	2	2	32.951	0	0	0	0	11565000	11381000	0	12061000
Q9JMD0	sp|Q9JMD0|ZN207_MOUSE BUB3-interacting and GLEBS motif-containing protein ZNF207 OS=Mus musculus GN=Znf207 PE=1 SV=1	2	2	52.792	0	0	0	0	0	0	0	0
Q9JMC3	sp|Q9JMC3|DNJA4_MOUSE DnaJ homolog subfamily A member 4 OS=Mus musculus GN=Dnaja4 PE=1 SV=1	1	1	44.901	0	0	0	0	0	0	0	2939100
Q9JMA1	sp|Q9JMA1|UBP14_MOUSE Ubiquitin carboxyl-terminal hydrolase 14 OS=Mus musculus GN=Usp14 PE=1 SV=3	6	6	56.001	0	5879900	15045000	17818000	0	16572000	0	12875000
Q9JM76	sp|Q9JM76|ARPC3_MOUSE Actin-related protein 2/3 complex subunit 3 OS=Mus musculus GN=Arpc3 PE=1 SV=3	5	5	20.524	45893000	0	27675000	21397000	24498000	27043000	0	63429000
Q9JM63	sp|Q9JM63|KCJ10_MOUSE ATP-sensitive inward rectifier potassium channel 10 OS=Mus musculus GN=Kcnj10 PE=1 SV=1	5	5	42.432	14098000	0	0	9826500	10672000	18959000	0	18902000
Q9JM52	sp|Q9JM52|MINK1_MOUSE Misshapen-like kinase 1 OS=Mus musculus GN=Mink1 PE=1 SV=3	26	16	147.29	243360000	152040000	277930000	207180000	154720000	157360000	36646000	144210000
Q9JM14	sp|Q9JM14|NT5C_MOUSE 5(3)-deoxyribonucleotidase, cytosolic type OS=Mus musculus GN=Nt5c PE=1 SV=1	5	5	23.076	0	0	0	0	6466300	5435400	0	10049000
Q9JM13	sp|Q9JM13|RABX5_MOUSE Rab5 GDP/GTP exchange factor OS=Mus musculus GN=Rabgef1 PE=1 SV=1	2	2	56.868	6785100	0	0	0	0	0	0	0
Q9JLZ3	sp|Q9JLZ3|AUHM_MOUSE Methylglutaconyl-CoA hydratase, mitochondrial OS=Mus musculus GN=Auh PE=1 SV=1	6	6	33.395	0	7228900	14490000	20606000	69541000	41135000	0	42307000
Q9JLY7	sp|Q9JLY7|DUS14_MOUSE Dual specificity protein phosphatase 14 OS=Mus musculus GN=Dusp14 PE=2 SV=2	1	1	22.311	0	0	0	0	0	0	0	0
Q9JLV5	sp|Q9JLV5|CUL3_MOUSE Cullin-3 OS=Mus musculus GN=Cul3 PE=1 SV=1	14	14	88.947	0	27401000	0	18861000	27971000	50830000	0	17330000
Q9JLT4	sp|Q9JLT4|TRXR2_MOUSE Thioredoxin reductase 2, mitochondrial OS=Mus musculus GN=Txnrd2 PE=1 SV=4	3	3	56.602	10627000	0	7415500	0	0	0	0	11899000
Q9JLR9	sp|Q9JLR9|HIG1A_MOUSE HIG1 domain family member 1A, mitochondrial OS=Mus musculus GN=Higd1a PE=1 SV=1	1	1	10.425	0	0	0	0	0	0	0	0
Q9JLN9	sp|Q9JLN9|MTOR_MOUSE Serine/threonine-protein kinase mTOR OS=Mus musculus GN=Mtor PE=1 SV=2	12	12	288.79	15531000	7544000	14798000	0	0	0	0	5482800
Q9JLM8	sp|Q9JLM8|DCLK1_MOUSE Serine/threonine-protein kinase DCLK1 OS=Mus musculus GN=Dclk1 PE=1 SV=1	21	20	84.152	74192000	179710000	108660000	91558000	67606000	191750000	38502000	70897000
Q9JLJ2	sp|Q9JLJ2|AL9A1_MOUSE 4-trimethylaminobutyraldehyde dehydrogenase OS=Mus musculus GN=Aldh9a1 PE=1 SV=1	3	3	53.514	0	0	0	0	0	6815800	0	0
Q9JLI8	sp|Q9JLI8|SART3_MOUSE Squamous cell carcinoma antigen recognized by T-cells 3 OS=Mus musculus GN=Sart3 PE=1 SV=1	1	1	109.62	0	0	0	0	0	0	4659000	0
Q9JLI8	sp|Q9JLI8|SART3_MOUSE Squamous cell carcinoma antigen recognized by T-cells 3 OS=Mus musculus GN=Sart3 PE=1 SV=1	5	5	109.62	5566500	6274900	8288500	0	0	0	0	0
Q9JLF6	sp|Q9JLF6|TGM1_MOUSE Protein-glutamine gamma-glutamyltransferase K OS=Mus musculus GN=Tgm1 PE=1 SV=2	1	1	89.825	0	16141000	0	0	0	0	0	0
Q9JLC8	sp|Q9JLC8|SACS_MOUSE Sacsin OS=Mus musculus GN=Sacs PE=1 SV=2	3	3	520.68	0	0	0	1612100	0	0	0	0
Q9JLB9	sp|Q9JLB9|PVRL3_MOUSE Nectin-3 OS=Mus musculus GN=Pvrl3 PE=1 SV=1	1	1	60.582	11316000	0	0	0	0	0	0	0
Q9JLB4	sp|Q9JLB4|CUBN_MOUSE Cubilin OS=Mus musculus GN=Cubn PE=1 SV=3	1	1	399.09	0	0	0	0	0	0	0	0
Q9JLB0	sp|Q9JLB0|MPP6_MOUSE MAGUK p55 subfamily member 6 OS=Mus musculus GN=Mpp6 PE=1 SV=1	14	13	62.63	117320000	60107000	92277000	66300000	56352000	72283000	0	24432000
Q9JL62	sp|Q9JL62|GLTP_MOUSE Glycolipid transfer protein OS=Mus musculus GN=Gltp PE=1 SV=3	4	4	23.689	0	0	0	0	0	0	0	0
Q9JL56	sp|Q9JL56|GDE1_MOUSE Glycerophosphodiester phosphodiesterase 1 OS=Mus musculus GN=Gde1 PE=1 SV=1	4	4	37.629	0	2019400	0	0	0	8628300	0	8552600
Q9JL26	sp|Q9JL26|FMNL1_MOUSE Formin-like protein 1 OS=Mus musculus GN=Fmnl1 PE=1 SV=1	1	1	122.06	0	0	0	0	0	0	0	0
Q9JL04	sp|Q9JL04|FMN2_MOUSE Formin-2 OS=Mus musculus GN=Fmn2 PE=1 SV=2	10	10	167.38	14840000	6710500	18343000	51169000	0	0	0	0
Q9JKY5	sp|Q9JKY5|HIP1R_MOUSE Huntingtin-interacting protein 1-related protein OS=Mus musculus GN=Hip1r PE=1 SV=2	8	8	119.43	10791000	0	11162000	0	7481300	16492000	0	19314000
Q9JKX6	sp|Q9JKX6|NUDT5_MOUSE ADP-sugar pyrophosphatase OS=Mus musculus GN=Nudt5 PE=1 SV=1	2	2	23.984	0	0	0	0	0	0	0	3764400
Q9JKW0	sp|Q9JKW0|AR6P1_MOUSE ADP-ribosylation factor-like protein 6-interacting protein 1 OS=Mus musculus GN=Arl6ip1 PE=2 SV=1	1	1	23.437	5914300	0	3159300	0	15825000	31081000	0	20149000
Q9JKV7	sp|Q9JKV7|EXTL1_MOUSE Exostosin-like 1 OS=Mus musculus GN=Extl1 PE=2 SV=2	1	1	74.078	0	2401200	0	0	0	0	0	0
Q9JKV5	sp|Q9JKV5|SCAM4_MOUSE Secretory carrier-associated membrane protein 4 OS=Mus musculus GN=Scamp4 PE=1 SV=1	1	1	25.342	58895000	0	26787000	39824000	0	0	0	58855000
Q9JKV1	sp|Q9JKV1|ADRM1_MOUSE Proteasomal ubiquitin receptor ADRM1 OS=Mus musculus GN=Adrm1 PE=1 SV=2	1	1	42.06	1075900	0	0	0	8028500	7907600	0	5600000
Q9JKS5	sp|Q9JKS5|HABP4_MOUSE Intracellular hyaluronan-binding protein 4 OS=Mus musculus GN=Habp4 PE=1 SV=2	3	3	45.924	6001800	0	9027700	0	0	0	0	0
Q9JKR6	sp|Q9JKR6|HYOU1_MOUSE Hypoxia up-regulated protein 1 OS=Mus musculus GN=Hyou1 PE=1 SV=1	2	2	111.18	0	0	0	923210	0	0	0	0
Q9JKN6	sp|Q9JKN6|NOVA1_MOUSE RNA-binding protein Nova-1 OS=Mus musculus GN=Nova1 PE=1 SV=2	2	2	51.755	0	0	0	0	0	0	0	0
Q9JKL4	sp|Q9JKL4|NDUF3_MOUSE NADH dehydrogenase [ubiquinone] 1 alpha subcomplex assembly factor 3 OS=Mus musculus GN=Ndufaf3 PE=1 SV=1	1	1	20.733	0	0	0	0	0	8201300	0	0
Q9JKK7	sp|Q9JKK7|TMOD2_MOUSE Tropomodulin-2 OS=Mus musculus GN=Tmod2 PE=1 SV=2	10	10	39.51	91289000	97116000	70799000	103810000	0	52248000	0	36844000
Q9JKK1	sp|Q9JKK1|STX6_MOUSE Syntaxin-6 OS=Mus musculus GN=Stx6 PE=1 SV=1	1	1	28.996	0	0	0	0	0	0	0	3058600
Q9JKF6	sp|Q9JKF6|PVRL1_MOUSE Nectin-1 OS=Mus musculus GN=Pvrl1 PE=1 SV=3	2	2	57.034	0	18157000	0	0	0	23543000	0	0
Q9JKD3	sp|Q9JKD3|SCAM5_MOUSE Secretory carrier-associated membrane protein 5 OS=Mus musculus GN=Scamp5 PE=1 SV=1	2	2	26.068	288200000	827410000	183170000	498420000	305030000	336430000	186650000	251120000
Q9JKC8	sp|Q9JKC8|AP3M1_MOUSE AP-3 complex subunit mu-1 OS=Mus musculus GN=Ap3m1 PE=1 SV=1	3	3	46.936	0	7976500	0	0	0	0	0	0
Q9JKC6	sp|Q9JKC6|CEND_MOUSE Cell cycle exit and neuronal differentiation protein 1 OS=Mus musculus GN=Cend1 PE=1 SV=1	7	7	14.987	29596000	42018000	12070000	22493000	97443000	80100000	25670000	83432000
Q9JKB1	sp|Q9JKB1|UCHL3_MOUSE Ubiquitin carboxyl-terminal hydrolase isozyme L3 OS=Mus musculus GN=Uchl3 PE=1 SV=2;contaminant_UBIQUITIN10	3	3	26.151	0	11954000	0	0	0	6910300	0	15468000
Q9JK48	sp|Q9JK48|SHLB1_MOUSE Endophilin-B1 OS=Mus musculus GN=Sh3glb1 PE=1 SV=1	1	1	40.855	0	0	1922200	0	0	0	0	1416400
Q9JK45	sp|Q9JK45|KCNQ5_MOUSE Potassium voltage-gated channel subfamily KQT member 5 OS=Mus musculus GN=Kcnq5 PE=1 SV=2	7	7	102.26	10735000	20229000	15017000	37079000	0	0	0	0
Q9JK42	sp|Q9JK42|PDK2_MOUSE [Pyruvate dehydrogenase (acetyl-transferring)] kinase isozyme 2, mitochondrial OS=Mus musculus GN=Pdk2 PE=1 SV=2	1	1	46.04	0	3470800	2427000	0	0	0	0	3847000
Q9JJZ2	sp|Q9JJZ2|TBA8_MOUSE Tubulin alpha-8 chain OS=Mus musculus GN=Tuba8 PE=1 SV=1	1	1	50.051	0	0	0	0	0	0	0	0
Q9JJY4	sp|Q9JJY4|DDX20_MOUSE Probable ATP-dependent RNA helicase DDX20 OS=Mus musculus GN=Ddx20 PE=1 SV=2	1	1	91.709	0	0	2720600	0	0	0	0	0
Q9JJY3	sp|Q9JJY3|NSMA2_MOUSE Sphingomyelin phosphodiesterase 3 OS=Mus musculus GN=Smpd3 PE=1 SV=1	8	8	71.196	69243000	64197000	68611000	46460000	42240000	114200000	0	19337000
Q9JJV5	sp|Q9JJV5|CCG3_MOUSE Voltage-dependent calcium channel gamma-3 subunit OS=Mus musculus GN=Cacng3 PE=2 SV=2	8	7	35.515	47038000	12305000	33724000	17922000	26300000	10128000	0	16941000
Q9JJV2	sp|Q9JJV2|PROF2_MOUSE Profilin-2 OS=Mus musculus GN=Pfn2 PE=1 SV=3	5	5	15.032	194340000	53857000	190030000	313090000	103620000	130240000	120440000	307130000
Q9JJU8	sp|Q9JJU8|SH3L1_MOUSE SH3 domain-binding glutamic acid-rich-like protein OS=Mus musculus GN=Sh3bgrl PE=1 SV=1	3	3	12.811	0	0	0	0	23042000	0	0	0
Q9JJR6	sp|Q9JJR6|CK016_MOUSE Uncharacterized protein C11orf16 homolog OS=Mus musculus GN=D7h11orf16 PE=2 SV=2	1	1	44.484	18344000	85227000	41361000	71190000	428610000	292520000	1044600000	129180000
Q9JJL8	sp|Q9JJL8|SYSM_MOUSE Serine--tRNA ligase, mitochondrial OS=Mus musculus GN=Sars2 PE=1 SV=2	2	2	58.316	0	0	0	0	7868000	0	0	0
Q9JJK2	sp|Q9JJK2|LANC2_MOUSE LanC-like protein 2 OS=Mus musculus GN=Lancl2 PE=1 SV=1	6	6	50.777	33203000	0	20411000	36353000	81956000	86399000	0	0
Q9JJI8	sp|Q9JJI8|RL38_MOUSE 60S ribosomal protein L38 OS=Mus musculus GN=Rpl38 PE=1 SV=3	3	3	8.2038	3018900	0	0	0	0	0	0	0
Q9JJG0	sp|Q9JJG0|TACC2_MOUSE Transforming acidic coiled-coil-containing protein 2 OS=Mus musculus GN=Tacc2 PE=1 SV=2	5	5	124.13	0	0	12967000	0	0	0	0	0
Q9JJ59	sp|Q9JJ59|ABCB9_MOUSE ATP-binding cassette sub-family B member 9 OS=Mus musculus GN=Abcb9 PE=2 SV=1	1	1	83.962	0	0	0	0	3199400	2609900	0	4910700
Q9JJ28	sp|Q9JJ28|FLII_MOUSE Protein flightless-1 homolog OS=Mus musculus GN=Flii PE=1 SV=1	2	2	144.8	0	0	5283800	8057800	0	7854900	0	9301800
Q9JIX9	sp|Q9JIX9|FASTK_MOUSE Fas-activated serine/threonine kinase OS=Mus musculus GN=Fastk PE=2 SV=1	1	1	57.726	0	0	85394000	0	14534000	19189000	76395000	0
Q9JIX8	sp|Q9JIX8|ACINU_MOUSE Apoptotic chromatin condensation inducer in the nucleus OS=Mus musculus GN=Acin1 PE=1 SV=3	2	2	150.72	104640000	0	0	0	0	0	0	0
Q9JIW9	sp|Q9JIW9|RALB_MOUSE Ras-related protein Ral-B OS=Mus musculus GN=Ralb PE=1 SV=1	2	2	23.349	0	0	0	0	0	0	6613300	8803600
Q9JIS5	sp|Q9JIS5|SV2A_MOUSE Synaptic vesicle glycoprotein 2A OS=Mus musculus GN=Sv2a PE=1 SV=1	15	15	82.646	854150000	835860000	833830000	1126500000	1147000000	1098600000	888730000	1581800000
Q9JII6	sp|Q9JII6|AK1A1_MOUSE Alcohol dehydrogenase [NADP(+)] OS=Mus musculus GN=Akr1a1 PE=1 SV=3	9	9	36.586	20265000	23296000	0	11600000	0	19773000	0	48096000
Q9JIH2	sp|Q9JIH2|NUP50_MOUSE Nuclear pore complex protein Nup50 OS=Mus musculus GN=Nup50 PE=1 SV=3	3	3	49.485	0	1449500	0	0	0	0	0	0
Q9JIG8	sp|Q9JIG8|PRAF2_MOUSE PRA1 family protein 2 OS=Mus musculus GN=Praf2 PE=1 SV=1	2	2	19.478	48508000	23928000	147890000	97324000	67572000	69507000	0	108740000
Q9JIG4	sp|Q9JIG4|PPR3F_MOUSE Protein phosphatase 1 regulatory subunit 3F OS=Mus musculus GN=Ppp1r3f PE=1 SV=3	5	5	84.119	14129000	0	14467000	0	0	0	0	0
Q9JIF7	sp|Q9JIF7|COPB_MOUSE Coatomer subunit beta OS=Mus musculus GN=Copb1 PE=1 SV=1	12	12	107.06	9325100	0	15697000	19074000	15303000	17225000	0	12349000
Q9JIF0	sp|Q9JIF0|ANM1_MOUSE Protein arginine N-methyltransferase 1 OS=Mus musculus GN=Prmt1 PE=1 SV=1	11	8	42.435	37111000	32962000	55897000	85844000	80057000	94432000	19856000	57235000
Q9JIA7	sp|Q9JIA7|SPHK2_MOUSE Sphingosine kinase 2 OS=Mus musculus GN=Sphk2 PE=1 SV=2	3	3	65.617	0	0	3325600	3748300	0	0	0	10125000
Q9JIA1	sp|Q9JIA1|LGI1_MOUSE Leucine-rich glioma-inactivated protein 1 OS=Mus musculus GN=Lgi1 PE=1 SV=1	17	17	63.643	491960000	676160000	370750000	516780000	805660000	695460000	270030000	509820000
Q9JI91	sp|Q9JI91|ACTN2_MOUSE Alpha-actinin-2 OS=Mus musculus GN=Actn2 PE=1 SV=2	6	6	103.83	0	25250000	0	12856000	10726000	11591000	0	0
Q9JI90	sp|Q9JI90|RNF14_MOUSE E3 ubiquitin-protein ligase RNF14 OS=Mus musculus GN=Rnf14 PE=1 SV=2	5	5	54.926	19443000	19863000	17029000	23638000	31650000	34937000	13423000	30266000
Q9JI46	sp|Q9JI46|NUDT3_MOUSE Diphosphoinositol polyphosphate phosphohydrolase 1 OS=Mus musculus GN=Nudt3 PE=1 SV=1	4	4	19.029	0	12844000	25999000	20463000	16775000	16114000	0	17341000
Q9JI18	sp|Q9JI18|LRP1B_MOUSE Low-density lipoprotein receptor-related protein 1B OS=Mus musculus GN=Lrp1b PE=1 SV=1	9	9	513.63	17964000	12287000	12735000	19163000	0	0	0	0
Q9JHW4	sp|Q9JHW4|SELB_MOUSE Selenocysteine-specific elongation factor OS=Mus musculus GN=Eefsec PE=1 SV=2	1	1	63.538	0	0	0	0	0	0	0	0
Q9JHW2	sp|Q9JHW2|NIT2_MOUSE Omega-amidase NIT2 OS=Mus musculus GN=Nit2 PE=1 SV=1	3	3	30.501	0	0	0	0	12583000	10989000	10269000	11098000
Q9JHU9	sp|Q9JHU9|INO1_MOUSE Inositol-3-phosphate synthase 1 OS=Mus musculus GN=Isyna1 PE=1 SV=1	2	2	60.931	0	0	0	0	0	0	0	0
Q9JHU4	sp|Q9JHU4|DYHC1_MOUSE Cytoplasmic dynein 1 heavy chain 1 OS=Mus musculus GN=Dync1h1 PE=1 SV=2	174	174	532.04	2632700000	1297300000	1861400000	1751600000	2582300000	2594700000	1358200000	2385000000
Q9JHU2	sp|Q9JHU2|PALMD_MOUSE Palmdelphin OS=Mus musculus GN=Palmd PE=1 SV=1	4	4	62.699	0	0	11772000	13047000	0	0	0	0
Q9JHQ5	sp|Q9JHQ5|LZTL1_MOUSE Leucine zipper transcription factor-like protein 1 OS=Mus musculus GN=Lztfl1 PE=1 SV=1	9	9	34.773	121830000	59773000	82094000	81808000	0	0	0	0
Q9JHK4	sp|Q9JHK4|PGTA_MOUSE Geranylgeranyl transferase type-2 subunit alpha OS=Mus musculus GN=Rabggta PE=1 SV=1	10	10	64.989	53474000	33128000	34018000	44885000	23392000	65328000	0	41553000
Q9JHJ0	sp|Q9JHJ0|TMOD3_MOUSE Tropomodulin-3 OS=Mus musculus GN=Tmod3 PE=1 SV=1	1	1	39.502	0	0	0	0	0	0	6454700	0
Q9JHI5	sp|Q9JHI5|IVD_MOUSE Isovaleryl-CoA dehydrogenase, mitochondrial OS=Mus musculus GN=Ivd PE=1 SV=1	3	3	46.325	0	0	0	0	22611000	20135000	0	13777000
Q9JHG6	sp|Q9JHG6|RCAN1_MOUSE Calcipressin-1 OS=Mus musculus GN=Rcan1 PE=1 SV=1	1	1	22.706	0	1601300	0	0	0	0	0	0
Q9ET80	sp|Q9ET80|JPH1_MOUSE Junctophilin-1 OS=Mus musculus GN=Jph1 PE=1 SV=1	1	1	71.904	0	7260700	0	0	0	0	0	0
Q9ET77	sp|Q9ET77|JPH3_MOUSE Junctophilin-3 OS=Mus musculus GN=Jph3 PE=1 SV=1	14	14	81.228	199870000	226940000	33978000	106020000	0	0	0	0
Q9ET43	sp|Q9ET43|CLD12_MOUSE Claudin-12 OS=Mus musculus GN=Cldn12 PE=1 SV=2	1	1	26.994	4546800	0	2904600	0	0	0	0	3288100
Q9ET30	sp|Q9ET30|TM9S3_MOUSE Transmembrane 9 superfamily member 3 OS=Mus musculus GN=Tm9sf3 PE=1 SV=1	3	3	67.544	0	0	0	12460000	0	0	0	0
Q9ESZ8	sp|Q9ESZ8|GTF2I_MOUSE General transcription factor II-I OS=Mus musculus GN=Gtf2i PE=1 SV=3	1	1	112.26	0	0	0	0	0	0	0	0
Q9ESX5	sp|Q9ESX5|DKC1_MOUSE H/ACA ribonucleoprotein complex subunit 4 OS=Mus musculus GN=Dkc1 PE=1 SV=4	2	2	57.401	0	0	0	0	1259300	0	0	0
Q9ESW4	sp|Q9ESW4|AGK_MOUSE Acylglycerol kinase, mitochondrial OS=Mus musculus GN=Agk PE=1 SV=1	6	6	46.975	0	0	16634000	21222000	15988000	24455000	24806000	21854000
Q9EST3	sp|Q9EST3|4ET_MOUSE Eukaryotic translation initiation factor 4E transporter OS=Mus musculus GN=Eif4enif1 PE=1 SV=2	2	2	107.98	0	3969300	0	0	0	0	0	0
Q9ESN9	sp|Q9ESN9|JIP3_MOUSE C-Jun-amino-terminal kinase-interacting protein 3 OS=Mus musculus GN=Mapk8ip3 PE=1 SV=1	15	15	147.56	203640000	53676000	103500000	110490000	0	0	0	0
Q9ESN6	sp|Q9ESN6|TRIM2_MOUSE Tripartite motif-containing protein 2 OS=Mus musculus GN=Trim2 PE=1 SV=1	17	16	81.444	48907000	11978000	60512000	118040000	14177000	58598000	29982000	66024000
Q9ESK9	sp|Q9ESK9|RBCC1_MOUSE RB1-inducible coiled-coil protein 1 OS=Mus musculus GN=Rb1cc1 PE=1 SV=3	1	1	182.35	0	0	0	0	2364700	0	0	0
Q9ESJ4	sp|Q9ESJ4|SPN90_MOUSE NCK-interacting protein with SH3 domain OS=Mus musculus GN=Nckipsd PE=1 SV=2	10	10	78.572	9930400	38529000	34013000	19039000	40939000	91281000	0	53503000
Q9ESE1	sp|Q9ESE1|LRBA_MOUSE Lipopolysaccharide-responsive and beige-like anchor protein OS=Mus musculus GN=Lrba PE=1 SV=1	5	5	317.06	0	0	0	0	5874000	0	0	0
Q9ES97	sp|Q9ES97|RTN3_MOUSE Reticulon-3 OS=Mus musculus GN=Rtn3 PE=1 SV=2	41	41	103.88	5094600000	3545600000	4383600000	4182700000	685740000	643940000	526570000	689300000
Q9ES56	sp|Q9ES56|TPPC4_MOUSE Trafficking protein particle complex subunit 4 OS=Mus musculus GN=Trappc4 PE=1 SV=1	3	3	24.385	6407200	5717500	4457000	4947000	14631000	5188300	0	12465000
Q9ES28	sp|Q9ES28|ARHG7_MOUSE Rho guanine nucleotide exchange factor 7 OS=Mus musculus GN=Arhgef7 PE=1 SV=2	8	8	97.055	26075000	20580000	28950000	25369000	5797400	0	0	0
Q9ES07	sp|Q9ES07|S15A2_MOUSE Solute carrier family 15 member 2 OS=Mus musculus GN=Slc15a2 PE=1 SV=1	1	1	81.631	0	0	0	0	0	973490	0	0
Q9ES00	sp|Q9ES00|UBE4B_MOUSE Ubiquitin conjugation factor E4 B OS=Mus musculus GN=Ube4b PE=1 SV=3	2	2	133.32	0	0	0	0	0	439320	0	739090
Q9ERU9	sp|Q9ERU9|RBP2_MOUSE E3 SUMO-protein ligase RanBP2 OS=Mus musculus GN=Ranbp2 PE=1 SV=2	28	28	341.12	206050000	201030000	213070000	88018000	0	5372600	0	0
Q9ERT9	sp|Q9ERT9|PPR1A_MOUSE Protein phosphatase 1 regulatory subunit 1A OS=Mus musculus GN=Ppp1r1a PE=1 SV=1	1	1	18.718	3552700	0	0	3604600	0	0	0	0
Q9ERS2	sp|Q9ERS2|NDUAD_MOUSE NADH dehydrogenase [ubiquinone] 1 alpha subcomplex subunit 13 OS=Mus musculus GN=Ndufa13 PE=1 SV=3	4	4	16.859	12016000	0	20001000	0	17297000	62052000	0	57511000
Q9ERR1	sp|Q9ERR1|NDEL1_MOUSE Nuclear distribution protein nudE-like 1 OS=Mus musculus GN=Ndel1 PE=1 SV=2	5	5	38.365	0	13846000	0	0	0	0	0	0
Q9ERN0	sp|Q9ERN0|SCAM2_MOUSE Secretory carrier-associated membrane protein 2 OS=Mus musculus GN=Scamp2 PE=1 SV=1	1	1	36.464	0	4302400	0	0	0	0	0	0
Q9ERL9	sp|Q9ERL9|GCYA3_MOUSE Guanylate cyclase soluble subunit alpha-3 OS=Mus musculus GN=Gucy1a3 PE=1 SV=2	10	10	77.587	42421000	61419000	55030000	24966000	14900000	35164000	0	24290000
Q9ERK4	sp|Q9ERK4|XPO2_MOUSE Exportin-2 OS=Mus musculus GN=Cse1l PE=1 SV=1	7	7	110.45	0	0	17549000	10844000	0	11918000	0	0
Q9ERI6	sp|Q9ERI6|RDH14_MOUSE Retinol dehydrogenase 14 OS=Mus musculus GN=Rdh14 PE=1 SV=1	2	2	36.365	0	22907000	0	0	13774000	15013000	0	0
Q9ERG2	sp|Q9ERG2|STRN3_MOUSE Striatin-3 OS=Mus musculus GN=Strn3 PE=1 SV=1	19	18	87.149	301680000	403060000	270160000	392130000	0	0	0	3543400
Q9ERF3	sp|Q9ERF3|WDR61_MOUSE WD repeat-containing protein 61 OS=Mus musculus GN=Wdr61 PE=1 SV=1	1	1	33.772	0	0	0	0	0	4389200	0	0
Q9ERD7	sp|Q9ERD7|TBB3_MOUSE Tubulin beta-3 chain OS=Mus musculus GN=Tubb3 PE=1 SV=1	12	10	50.418	1194600000	725500000	1072300000	749770000	5530000	88270000	1024100000	299700000
Q9ERB0	sp|Q9ERB0|SNP29_MOUSE Synaptosomal-associated protein 29 OS=Mus musculus GN=Snap29 PE=1 SV=1	3	3	29.572	0	0	4042700	0	0	0	0	0
Q9ERA0	sp|Q9ERA0|TFCP2_MOUSE Alpha-globin transcription factor CP2 OS=Mus musculus GN=Tfcp2 PE=1 SV=1	1	1	57.031	0	0	0	0	0	0	0	0
Q9ER73	sp|Q9ER73|ELP4_MOUSE Elongator complex protein 4 OS=Mus musculus GN=Elp4 PE=1 SV=2	1	1	46.325	0	0	0	0	0	0	0	0
Q9ER72	sp|Q9ER72|SYCC_MOUSE Cysteine--tRNA ligase, cytoplasmic OS=Mus musculus GN=Cars PE=1 SV=2	2	2	94.859	4089300	0	0	0	0	0	0	0
Q9ER47	sp|Q9ER47|KCNH7_MOUSE Potassium voltage-gated channel subfamily H member 7 OS=Mus musculus GN=Kcnh7 PE=1 SV=2	6	6	135.06	25890000	0	0	0	0	0	0	0
Q9ER00	sp|Q9ER00|STX12_MOUSE Syntaxin-12 OS=Mus musculus GN=Stx12 PE=1 SV=1	1	1	31.195	0	0	0	0	0	0	0	0
Q9EQZ7	sp|Q9EQZ7|RIMS2_MOUSE Regulating synaptic membrane exocytosis protein 2 OS=Mus musculus GN=Rims2 PE=1 SV=1	2	2	172.86	33959000	0	0	0	0	0	0	0
Q9EQZ7	sp|Q9EQZ7|RIMS2_MOUSE Regulating synaptic membrane exocytosis protein 2 OS=Mus musculus GN=Rims2 PE=1 SV=1	3	3	172.86	0	3248500	0	2591700	0	0	0	0
Q9EQZ6	sp|Q9EQZ6|RPGF4_MOUSE Rap guanine nucleotide exchange factor 4 OS=Mus musculus GN=Rapgef4 PE=1 SV=1	9	9	115.49	49111000	28386000	0	0	15018000	24478000	0	0
Q9EQU5	sp|Q9EQU5|SET_MOUSE Protein SET OS=Mus musculus GN=Set PE=1 SV=1	4	4	33.377	0	0	11078000	13260000	0	0	0	8404900
Q9EQQ9	sp|Q9EQQ9|OGA_MOUSE Protein O-GlcNAcase OS=Mus musculus GN=Mgea5 PE=1 SV=2	5	5	103.16	0	18412000	17922000	28920000	0	0	0	0
Q9EQP2	sp|Q9EQP2|EHD4_MOUSE EH domain-containing protein 4 OS=Mus musculus GN=Ehd4 PE=1 SV=1	1	1	61.48	0	0	0	0	0	0	0	0
Q9EQJ9	sp|Q9EQJ9|MAGI3_MOUSE Membrane-associated guanylate kinase, WW and PDZ domain-containing protein 3 OS=Mus musculus GN=Magi3 PE=1 SV=2	9	9	161.67	26522000	0	0	0	0	0	0	0
Q9EQH3	sp|Q9EQH3|VPS35_MOUSE Vacuolar protein sorting-associated protein 35 OS=Mus musculus GN=Vps35 PE=1 SV=1	10	10	91.712	28596000	6982900	41637000	69364000	32418000	28727000	31414000	33884000
Q9EQF6	sp|Q9EQF6|DPYL5_MOUSE Dihydropyrimidinase-related protein 5 OS=Mus musculus GN=Dpysl5 PE=1 SV=1	19	19	61.516	108750000	193650000	180430000	282910000	451470000	435800000	724230000	458040000
Q9EQF2	sp|Q9EQF2|KELL_MOUSE Kell blood group glycoprotein homolog OS=Mus musculus GN=Kel PE=1 SV=1	1	1	80.865	0	0	0	0	0	44520000	0	0
Q9EQ80	sp|Q9EQ80|NIF3L_MOUSE NIF3-like protein 1 OS=Mus musculus GN=Nif3l1 PE=1 SV=4	3	3	41.745	0	0	0	0	0	9718800	0	0
Q9EQ28	sp|Q9EQ28|DPOD3_MOUSE DNA polymerase delta subunit 3 OS=Mus musculus GN=Pold3 PE=1 SV=2	1	1	50.835	0	6386100	0	0	0	0	0	0
Q9EQ20	sp|Q9EQ20|MMSA_MOUSE Methylmalonate-semialdehyde dehydrogenase [acylating], mitochondrial OS=Mus musculus GN=Aldh6a1 PE=1 SV=1	9	9	57.915	8384900	0	0	0	15158000	0	34932000	0
Q9EQ06	sp|Q9EQ06|DHB11_MOUSE Estradiol 17-beta-dehydrogenase 11 OS=Mus musculus GN=Hsd17b11 PE=1 SV=1;sp|Q8VCR2|DHB13_MOUSE 17-beta-hydroxysteroid dehydrogenase 13 OS=Mus musculus GN=Hsd17b13 PE=1 SV=2	2	2	32.88	21152000	0	0	0	7792200	8101800	0	0
Q9EPW0	sp|Q9EPW0|INP4A_MOUSE Type I inositol 3,4-bisphosphate 4-phosphatase OS=Mus musculus GN=Inpp4a PE=1 SV=1	9	9	105.54	11802000	0	19384000	0	0	0	0	0
Q9EPU0	sp|Q9EPU0|RENT1_MOUSE Regulator of nonsense transcripts 1 OS=Mus musculus GN=Upf1 PE=1 SV=2	16	16	123.97	16699000	55360000	29705000	16306000	0	0	0	10145000
Q9EPR5	sp|Q9EPR5|SORC2_MOUSE VPS10 domain-containing receptor SorCS2 OS=Mus musculus GN=Sorcs2 PE=1 SV=2	6	6	128.9	0	0	0	0	0	0	0	0
Q9EPN1	sp|Q9EPN1|NBEA_MOUSE Neurobeachin OS=Mus musculus GN=Nbea PE=1 SV=1	63	59	326.74	616400000	825920000	600650000	538930000	299570000	417950000	40869000	357470000
Q9EPL8	sp|Q9EPL8|IPO7_MOUSE Importin-7 OS=Mus musculus GN=Ipo7 PE=1 SV=2	3	3	119.49	0	1787300	0	4310000	0	0	0	0
Q9EPK7	sp|Q9EPK7|XPO7_MOUSE Exportin-7 OS=Mus musculus GN=Xpo7 PE=1 SV=3	4	4	123.81	7553500	30294000	6240500	8816200	0	10531000	0	0
Q9EPK2	sp|Q9EPK2|XRP2_MOUSE Protein XRP2 OS=Mus musculus GN=Rp2 PE=1 SV=3	2	2	39.376	3029800	0	0	4651000	0	0	0	2081900
Q9EPJ9	sp|Q9EPJ9|ARFG1_MOUSE ADP-ribosylation factor GTPase-activating protein 1 OS=Mus musculus GN=Arfgap1 PE=1 SV=2	11	11	45.288	221320000	110200000	291420000	135560000	100130000	123280000	13213000	162640000
Q9EPE9	sp|Q9EPE9|AT131_MOUSE Manganese-transporting ATPase 13A1 OS=Mus musculus GN=Atp13a1 PE=1 SV=2	7	7	132.39	12654000	0	10974000	14351000	7264600	11297000	0	9486400
Q9EPB7	sp|Q9EPB7|GPR88_MOUSE Probable G-protein coupled receptor 88 OS=Mus musculus GN=Gpr88 PE=2 SV=1	2	2	40.24	0	0	0	0	0	0	0	0
Q9EP89	sp|Q9EP89|LACTB_MOUSE Serine beta-lactamase-like protein LACTB, mitochondrial OS=Mus musculus GN=Lactb PE=1 SV=1	7	7	60.705	0	0	0	0	6505300	10990000	0	0
Q9EP78	sp|Q9EP78|CHST7_MOUSE Carbohydrate sulfotransferase 7 OS=Mus musculus GN=Chst7 PE=2 SV=1	1	1	54.766	0	7104500	16090000	35783000	0	0	0	0
Q9EP69	sp|Q9EP69|SAC1_MOUSE Phosphatidylinositide phosphatase SAC1 OS=Mus musculus GN=Sacm1l PE=1 SV=1	15	15	66.943	42533000	133520000	43607000	43174000	73533000	126570000	44040000	92164000
Q9EP53	sp|Q9EP53|TSC1_MOUSE Hamartin OS=Mus musculus GN=Tsc1 PE=1 SV=1	1	1	128.74	7864700	0	0	0	0	0	0	0
Q9EP53	sp|Q9EP53|TSC1_MOUSE Hamartin OS=Mus musculus GN=Tsc1 PE=1 SV=1	9	9	128.74	23146000	28094000	9560500	11435000	0	14190000	0	10534000
Q9DD18	sp|Q9DD18|DTD1_MOUSE D-tyrosyl-tRNA(Tyr) deacylase 1 OS=Mus musculus GN=Dtd1 PE=1 SV=2	5	5	23.384	0	0	3736700	0	11348000	16603000	0	6082500
Q9DCZ4	sp|Q9DCZ4|MIC26_MOUSE MICOS complex subunit Mic26 OS=Mus musculus GN=Apoo PE=1 SV=2	3	3	22.604	0	20128000	42889000	85194000	25437000	46149000	0	48128000
Q9DCZ1	sp|Q9DCZ1|GMPR1_MOUSE GMP reductase 1 OS=Mus musculus GN=Gmpr PE=1 SV=1	3	3	37.482	0	0	0	0	12149000	0	0	0
Q9DCX2	sp|Q9DCX2|ATP5H_MOUSE ATP synthase subunit d, mitochondrial OS=Mus musculus GN=Atp5h PE=1 SV=3	7	7	18.749	119060000	12505000	0	15200000	117750000	187850000	99929000	467350000
Q9DCW4	sp|Q9DCW4|ETFB_MOUSE Electron transfer flavoprotein subunit beta OS=Mus musculus GN=Etfb PE=1 SV=3	6	6	27.623	0	4513600	16200000	18885000	23907000	38454000	12926000	29491000
Q9DCV4	sp|Q9DCV4|RMD1_MOUSE Regulator of microtubule dynamics protein 1 OS=Mus musculus GN=Rmdn1 PE=1 SV=2	1	1	35	0	0	0	0	0	0	0	4323700
Q9DCU2	sp|Q9DCU2|PLLP_MOUSE Plasmolipin OS=Mus musculus GN=Pllp PE=1 SV=1	1	1	19.801	210530000	45112000	163970000	141320000	89285000	44055000	0	151750000
Q9DCT8	sp|Q9DCT8|CRIP2_MOUSE Cysteine-rich protein 2 OS=Mus musculus GN=Crip2 PE=1 SV=1	7	7	22.727	201320000	63975000	139710000	96764000	43881000	46141000	54011000	55272000
Q9DCT5	sp|Q9DCT5|SDF2_MOUSE Stromal cell-derived factor 2 OS=Mus musculus GN=Sdf2 PE=1 SV=1	1	1	23.159	0	0	0	0	0	0	0	0
Q9DCT2	sp|Q9DCT2|NDUS3_MOUSE NADH dehydrogenase [ubiquinone] iron-sulfur protein 3, mitochondrial OS=Mus musculus GN=Ndufs3 PE=1 SV=2	9	9	30.149	117420000	23638000	92134000	60864000	143620000	160760000	16184000	141310000
Q9DCT1	sp|Q9DCT1|AKCL2_MOUSE 1,5-anhydro-D-fructose reductase OS=Mus musculus GN=Akr1e2 PE=1 SV=1	3	3	34.46	0	0	0	0	12815000	0	0	0
Q9DCS9	sp|Q9DCS9|NDUBA_MOUSE NADH dehydrogenase [ubiquinone] 1 beta subcomplex subunit 10 OS=Mus musculus GN=Ndufb10 PE=1 SV=3	5	5	21.024	0	0	0	4897000	7433900	45255000	0	75072000
Q9DCS3	sp|Q9DCS3|MECR_MOUSE Trans-2-enoyl-CoA reductase, mitochondrial OS=Mus musculus GN=Mecr PE=1 SV=2	2	2	40.342	6224400	0	0	0	0	5414400	0	6977100
Q9DCS2	sp|Q9DCS2|CP013_MOUSE UPF0585 protein C16orf13 homolog OS=Mus musculus PE=1 SV=1	1	1	22.687	0	1679500	0	0	0	0	0	1458800
Q9DCR2	sp|Q9DCR2|AP3S1_MOUSE AP-3 complex subunit sigma-1 OS=Mus musculus GN=Ap3s1 PE=1 SV=2	3	3	21.732	0	0	18008000	18886000	0	19358000	0	17146000
Q9DCP2	sp|Q9DCP2|S38A3_MOUSE Sodium-coupled neutral amino acid transporter 3 OS=Mus musculus GN=Slc38a3 PE=1 SV=1	2	2	55.591	105700000	34252000	52283000	53781000	0	38060000	0	82302000
Q9DCN2	sp|Q9DCN2|NB5R3_MOUSE NADH-cytochrome b5 reductase 3 OS=Mus musculus GN=Cyb5r3 PE=1 SV=3	10	10	34.127	23253000	47510000	45424000	51879000	66723000	163600000	47404000	36472000
Q9DCM2	sp|Q9DCM2|GSTK1_MOUSE Glutathione S-transferase kappa 1 OS=Mus musculus GN=Gstk1 PE=1 SV=3	1	1	25.704	0	0	0	0	0	3310300	0	2720900
Q9DCL9	sp|Q9DCL9|PUR6_MOUSE Multifunctional protein ADE2 OS=Mus musculus GN=Paics PE=1 SV=4	9	9	47.006	36104000	59910000	29430000	28341000	31505000	64587000	0	52376000
Q9DCL8	sp|Q9DCL8|IPP2_MOUSE Protein phosphatase inhibitor 2 OS=Mus musculus GN=Ppp1r2 PE=1 SV=3	9	9	23.119	312020000	204700000	220180000	184420000	0	0	0	0
Q9DCJ5	sp|Q9DCJ5|NDUA8_MOUSE NADH dehydrogenase [ubiquinone] 1 alpha subcomplex subunit 8 OS=Mus musculus GN=Ndufa8 PE=1 SV=3	5	5	19.992	33543000	0	15064000	0	22479000	31364000	0	45728000
Q9DCH4	sp|Q9DCH4|EIF3F_MOUSE Eukaryotic translation initiation factor 3 subunit F OS=Mus musculus GN=Eif3f PE=1 SV=2	2	2	37.984	0	0	0	0	22043000	0	0	0
Q9DCF9	sp|Q9DCF9|SSRG_MOUSE Translocon-associated protein subunit gamma OS=Mus musculus GN=Ssr3 PE=1 SV=1	1	1	21.064	11225000	23454000	8135900	12182000	0	9740400	0	9331400
Q9DCD0	sp|Q9DCD0|6PGD_MOUSE 6-phosphogluconate dehydrogenase, decarboxylating OS=Mus musculus GN=Pgd PE=1 SV=3	9	9	53.247	32019000	41444000	18646000	33022000	18609000	26177000	0	31860000
Q9DCB8	sp|Q9DCB8|ISCA2_MOUSE Iron-sulfur cluster assembly 2 homolog, mitochondrial OS=Mus musculus GN=Isca2 PE=1 SV=2	1	1	16.718	0	0	0	0	2281900	0	0	0
Q9DCB4	sp|Q9DCB4|ARP21_MOUSE cAMP-regulated phosphoprotein 21 OS=Mus musculus GN=Arpp21 PE=1 SV=2	1	1	88.566	0	0	0	0	0	0	0	0
Q9DC70	sp|Q9DC70|NDUS7_MOUSE NADH dehydrogenase [ubiquinone] iron-sulfur protein 7, mitochondrial OS=Mus musculus GN=Ndufs7 PE=1 SV=1	3	3	24.683	178910000	67643000	199140000	66429000	104690000	99349000	62375000	55058000
Q9DC69	sp|Q9DC69|NDUA9_MOUSE NADH dehydrogenase [ubiquinone] 1 alpha subcomplex subunit 9, mitochondrial OS=Mus musculus GN=Ndufa9 PE=1 SV=2	14	14	42.525	374240000	299980000	224600000	269740000	169810000	406070000	11439000	502880000
Q9DC63	sp|Q9DC63|FBX3_MOUSE F-box only protein 3 OS=Mus musculus GN=Fbxo3 PE=1 SV=1	2	2	55.227	16783000	7498300	0	0	6535500	3165700	0	2707100
Q9DC51	sp|Q9DC51|GNAI3_MOUSE Guanine nucleotide-binding protein G(k) subunit alpha OS=Mus musculus GN=Gnai3 PE=1 SV=3	2	2	40.538	47587000	43950000	21614000	31045000	34777000	29900000	0	12859000
Q9DC50	sp|Q9DC50|OCTC_MOUSE Peroxisomal carnitine O-octanoyltransferase OS=Mus musculus GN=Crot PE=1 SV=1	2	2	70.264	4170500	5587500	0	0	0	4055700	0	0
Q9DC28	sp|Q9DC28|KC1D_MOUSE Casein kinase I isoform delta OS=Mus musculus GN=Csnk1d PE=1 SV=2	1	1	47.316	21598000	0	0	0	0	0	0	0
Q9DC16	sp|Q9DC16|ERGI1_MOUSE Endoplasmic reticulum-Golgi intermediate compartment protein 1 OS=Mus musculus GN=Ergic1 PE=1 SV=1	1	1	32.562	0	0	0	0	0	3997700	0	0
Q9DC07	sp|Q9DC07|LNEBL_MOUSE LIM zinc-binding domain-containing Nebulette OS=Mus musculus GN=Nebl PE=1 SV=1	9	9	31.113	30400000	22081000	74628000	81643000	19325000	33098000	84589000	19992000
Q9DBX2	sp|Q9DBX2|PHLP_MOUSE Phosducin-like protein OS=Mus musculus GN=Pdcl PE=1 SV=1	2	2	34.406	0	8118700	0	0	0	0	0	0
Q9DBV4	sp|Q9DBV4|MXRA8_MOUSE Matrix-remodeling-associated protein 8 OS=Mus musculus GN=Mxra8 PE=1 SV=1	1	1	49.75	0	0	32216000	97558000	0	0	0	0
Q9DBT5	sp|Q9DBT5|AMPD2_MOUSE AMP deaminase 2 OS=Mus musculus GN=Ampd2 PE=1 SV=1	5	5	92.023	3477600	0	10789000	10708000	0	0	0	0
Q9DBS2	sp|Q9DBS2|TPRGL_MOUSE Tumor protein p63-regulated gene 1-like protein OS=Mus musculus GN=Tprg1l PE=1 SV=1	6	6	29.814	11234000	32394000	17468000	25373000	30037000	66482000	0	56386000
Q9DBS1	sp|Q9DBS1|TMM43_MOUSE Transmembrane protein 43 OS=Mus musculus GN=Tmem43 PE=1 SV=1	2	2	44.783	50332	0	4331400	0	0	0	0	0
Q9DBR7	sp|Q9DBR7|MYPT1_MOUSE Protein phosphatase 1 regulatory subunit 12A OS=Mus musculus GN=Ppp1r12a PE=1 SV=2	3	3	114.99	0	0	0	0	0	0	0	0
Q9DBP5	sp|Q9DBP5|KCY_MOUSE UMP-CMP kinase OS=Mus musculus GN=Cmpk1 PE=1 SV=1	5	5	22.165	0	0	0	29946000	21305000	20739000	0	27629000
Q9DBL1	sp|Q9DBL1|ACDSB_MOUSE Short/branched chain specific acyl-CoA dehydrogenase, mitochondrial OS=Mus musculus GN=Acadsb PE=1 SV=1	2	2	47.874	22292000	8589100	0	21312000	22262000	14001000	0	14064000
Q9DBJ3	sp|Q9DBJ3|BI2L1_MOUSE Brain-specific angiogenesis inhibitor 1-associated protein 2-like protein 1 OS=Mus musculus GN=Baiap2l1 PE=1 SV=1	1	1	57.187	0	0	0	0	0	0	0	0
Q9DBJ1	sp|Q9DBJ1|PGAM1_MOUSE Phosphoglycerate mutase 1 OS=Mus musculus GN=Pgam1 PE=1 SV=3	13	9	28.832	326510000	789760000	538470000	671040000	1098900000	1004900000	1116900000	980940000
Q9DBG6	sp|Q9DBG6|RPN2_MOUSE Dolichyl-diphosphooligosaccharide--protein glycosyltransferase subunit 2 OS=Mus musculus GN=Rpn2 PE=1 SV=1	13	13	69.062	156660000	69720000	87444000	63632000	77070000	64373000	7205300	77456000
Q9DBG3	sp|Q9DBG3|AP2B1_MOUSE AP-2 complex subunit beta OS=Mus musculus GN=Ap2b1 PE=1 SV=1	40	21	104.58	1316000000	504110000	966980000	1413900000	953720000	1104500000	548600000	952820000
Q9DBF1	sp|Q9DBF1|AL7A1_MOUSE Alpha-aminoadipic semialdehyde dehydrogenase OS=Mus musculus GN=Aldh7a1 PE=1 SV=4	9	9	58.861	18387000	7322700	8746100	19378000	15408000	13102000	12649000	29042000
Q9DBE8	sp|Q9DBE8|ALG2_MOUSE Alpha-1,3/1,6-mannosyltransferase ALG2 OS=Mus musculus GN=Alg2 PE=1 SV=2	7	7	47.404	61932000	77733000	56621000	37970000	51794000	26064000	0	35925000
Q9DBC7	sp|Q9DBC7|KAP0_MOUSE cAMP-dependent protein kinase type I-alpha regulatory subunit OS=Mus musculus GN=Prkar1a PE=1 SV=3	3	2	43.185	0	0	0	0	0	0	0	0
Q9DBC3	sp|Q9DBC3|CMTR1_MOUSE Cap-specific mRNA (nucleoside-2-O-)-methyltransferase 1 OS=Mus musculus GN=Cmtr1 PE=1 SV=1	1	1	95.675	0	0	0	0	0	0	0	2530500
Q9DB77	sp|Q9DB77|QCR2_MOUSE Cytochrome b-c1 complex subunit 2, mitochondrial OS=Mus musculus GN=Uqcrc2 PE=1 SV=1	14	14	48.234	305320000	259180000	230890000	138030000	386600000	643890000	340570000	675150000
Q9DB75	sp|Q9DB75|CDIP1_MOUSE Cell death-inducing p53-target protein 1 OS=Mus musculus GN=Cdip1 PE=2 SV=1	2	2	21.835	2226100	0	0	0	0	16019000	0	0
Q9DB73	sp|Q9DB73|NB5R1_MOUSE NADH-cytochrome b5 reductase 1 OS=Mus musculus GN=Cyb5r1 PE=1 SV=1	7	7	34.134	0	0	13259000	0	0	17370000	0	24490000
Q9DB60	sp|Q9DB60|PGFS_MOUSE Prostamide/prostaglandin F synthase OS=Mus musculus GN=Fam213b PE=1 SV=1	2	2	21.67	0	0	0	0	20852000	0	0	0
Q9DB50	sp|Q9DB50|AP1S2_MOUSE AP-1 complex subunit sigma-2 OS=Mus musculus GN=Ap1s2 PE=1 SV=1	2	2	18.929	0	0	7175000	6315300	0	8899400	0	9493900
Q9DB41	sp|Q9DB41|GHC2_MOUSE Mitochondrial glutamate carrier 2 OS=Mus musculus GN=Slc25a18 PE=1 SV=4	4	4	34.166	0	0	0	29609000	59923000	32675000	0	32339000
Q9DB34	sp|Q9DB34|CHM2A_MOUSE Charged multivesicular body protein 2a OS=Mus musculus GN=Chmp2a PE=1 SV=1	1	1	25.134	0	0	0	0	0	0	0	0
Q9DB27	sp|Q9DB27|MCTS1_MOUSE Malignant T-cell-amplified sequence 1 OS=Mus musculus GN=Mcts1 PE=1 SV=1;sp|Q9CQ21|MCTS2_MOUSE Malignant T-cell-amplified sequence 2 OS=Mus musculus GN=Mcts2 PE=1 SV=1	1	1	20.555	0	0	12315000	0	0	0	0	0
Q9DB25	sp|Q9DB25|ALG5_MOUSE Dolichyl-phosphate beta-glucosyltransferase OS=Mus musculus GN=Alg5 PE=1 SV=1	2	2	36.79	0	0	0	0	4424000	9544700	0	7256900
Q9DB20	sp|Q9DB20|ATPO_MOUSE ATP synthase subunit O, mitochondrial OS=Mus musculus GN=Atp5o PE=1 SV=1	9	9	23.363	95756000	52087000	105290000	75122000	114330000	172790000	69837000	201540000
Q9DB05	sp|Q9DB05|SNAA_MOUSE Alpha-soluble NSF attachment protein OS=Mus musculus GN=Napa PE=1 SV=1	7	7	33.189	25195000	32096000	29226000	12332000	54559000	84433000	23249000	113340000
Q9DAW9	sp|Q9DAW9|CNN3_MOUSE Calponin-3 OS=Mus musculus GN=Cnn3 PE=1 SV=1	3	3	36.428	0	18272000	0	0	0	0	0	0
Q9DAW6	sp|Q9DAW6|PRP4_MOUSE U4/U6 small nuclear ribonucleoprotein Prp4 OS=Mus musculus GN=Prpf4 PE=1 SV=1	1	1	58.369	0	0	0	0	0	0	0	0
Q9DAS9	sp|Q9DAS9|GBG12_MOUSE Guanine nucleotide-binding protein G(I)/G(S)/G(O) subunit gamma-12 OS=Mus musculus GN=Gng12 PE=1 SV=3	3	3	7.9972	0	0	0	0	31158000	64292000	0	57620000
Q9DAM7	sp|Q9DAM7|TM263_MOUSE Transmembrane protein 263 OS=Mus musculus GN=Tmem263 PE=1 SV=1	6	6	11.549	41673000	9323100	75489000	24345000	323820000	42768000	0	137360000
Q9DAM5	sp|Q9DAM5|TPC_MOUSE Mitochondrial thiamine pyrophosphate carrier OS=Mus musculus GN=Slc25a19 PE=1 SV=1	1	1	35.618	4153600	0	0	0	0	0	0	0
Q9DAK9	sp|Q9DAK9|PHP14_MOUSE 14 kDa phosphohistidine phosphatase OS=Mus musculus GN=Phpt1 PE=1 SV=1	2	2	13.996	5981600	0	9285100	0	20855000	21297000	40549000	18846000
Q9DAA3	sp|Q9DAA3|CD036_MOUSE Uncharacterized protein C4orf36 homolog OS=Mus musculus PE=4 SV=1	1	1	13.552	0	0	0	0	0	0	0	0
Q9DA17	sp|Q9DA17|TSG13_MOUSE Testis-specific gene 13 protein OS=Mus musculus GN=Tsga13 PE=2 SV=1	1	1	32.067	0	0	81849000	81672000	0	0	0	0
Q9D9V3	sp|Q9D9V3|ECHD1_MOUSE Ethylmalonyl-CoA decarboxylase OS=Mus musculus GN=Echdc1 PE=1 SV=2	2	2	35.467	8127000	0	0	0	0	0	0	0
Q9D9T8	sp|Q9D9T8|EFHC1_MOUSE EF-hand domain-containing protein 1 OS=Mus musculus GN=Efhc1 PE=1 SV=1	1	1	75.141	0	0	0	0	0	0	446220000	0
Q9D9C7	sp|Q9D9C7|CC062_MOUSE Uncharacterized protein C3orf62 homolog OS=Mus musculus PE=1 SV=1	2	2	28.535	4803200	0	0	0	0	0	0	0
Q9D9B4	sp|Q9D9B4|CJ011_MOUSE Leucine-rich repeat-containing protein C10orf11 homolog OS=Mus musculus PE=1 SV=1	1	1	25.988	0	242710000	0	135310000	0	0	0	0
Q9D9B0	sp|Q9D9B0|CCD70_MOUSE Coiled-coil domain-containing protein 70 OS=Mus musculus GN=Ccdc70 PE=2 SV=1	1	1	27.598	0	0	0	0	81225000	19404000	0	0
Q9D958	sp|Q9D958|SPCS1_MOUSE Signal peptidase complex subunit 1 OS=Mus musculus GN=Spcs1 PE=2 SV=3	1	1	18.186	0	6876400	0	0	0	0	0	14773000
Q9D952	sp|Q9D952|EVPL_MOUSE Envoplakin OS=Mus musculus GN=Evpl PE=1 SV=3	1	1	232.01	141480000	0	0	0	0	0	0	0
Q9D938	sp|Q9D938|TM160_MOUSE Transmembrane protein 160 OS=Mus musculus GN=Tmem160 PE=2 SV=1	2	2	19.587	0	5426600	0	0	0	0	0	0
Q9D924	sp|Q9D924|ISCA1_MOUSE Iron-sulfur cluster assembly 1 homolog, mitochondrial OS=Mus musculus GN=Isca1 PE=2 SV=1	1	1	14.188	0	0	0	0	0	8695200	0	0
Q9D906	sp|Q9D906|ATG7_MOUSE Ubiquitin-like modifier-activating enzyme ATG7 OS=Mus musculus GN=Atg7 PE=1 SV=1	7	7	77.519	0	0	0	0	18083000	16343000	0	8460800
Q9D8Y0	sp|Q9D8Y0|EFHD2_MOUSE EF-hand domain-containing protein D2 OS=Mus musculus GN=Efhd2 PE=1 SV=1	10	10	26.791	72030000	261540000	85895000	130970000	0	69106000	0	0
Q9D8W7	sp|Q9D8W7|OCAD2_MOUSE OCIA domain-containing protein 2 OS=Mus musculus GN=Ociad2 PE=1 SV=1	4	4	16.925	3891100	13811000	5550800	0	0	0	0	9886000
Q9D8W5	sp|Q9D8W5|PSD12_MOUSE 26S proteasome non-ATPase regulatory subunit 12 OS=Mus musculus GN=Psmd12 PE=1 SV=4	5	5	52.895	0	0	0	0	16673000	0	0	0
Q9D8V0	sp|Q9D8V0|HM13_MOUSE Minor histocompatibility antigen H13 OS=Mus musculus GN=Hm13 PE=1 SV=1	1	1	41.747	0	0	0	0	0	0	0	6580500
Q9D8T7	sp|Q9D8T7|SLIRP_MOUSE SRA stem-loop-interacting RNA-binding protein, mitochondrial OS=Mus musculus GN=Slirp PE=1 SV=2	1	1	12.605	0	0	0	0	0	0	0	0
Q9D8S3	sp|Q9D8S3|ARFG3_MOUSE ADP-ribosylation factor GTPase-activating protein 3 OS=Mus musculus GN=Arfgap3 PE=1 SV=2	5	5	57.455	0	0	5101600	0	0	0	0	0
Q9D8P4	sp|Q9D8P4|RM17_MOUSE 39S ribosomal protein L17, mitochondrial OS=Mus musculus GN=Mrpl17 PE=1 SV=1	1	1	20.249	0	0	0	0	0	0	0	0
Q9D8N2	sp|Q9D8N2|FA45A_MOUSE Protein FAM45A OS=Mus musculus GN=Fam45a PE=1 SV=2	3	3	40.42	0	0	5243800	0	0	0	0	0
Q9D8N0	sp|Q9D8N0|EF1G_MOUSE Elongation factor 1-gamma OS=Mus musculus GN=Eef1g PE=1 SV=3	10	10	50.06	68779000	88880000	29180000	83335000	78818000	73938000	87236000	108040000
Q9D8E6	sp|Q9D8E6|RL4_MOUSE 60S ribosomal protein L4 OS=Mus musculus GN=Rpl4 PE=1 SV=3	13	13	47.153	265510000	55744000	193130000	239030000	93936000	132680000	25120000	135980000
Q9D8B6	sp|Q9D8B6|F210B_MOUSE Protein FAM210B OS=Mus musculus GN=Fam210b PE=1 SV=3	1	1	20.344	0	0	0	0	0	6763700	0	0
Q9D8B4	sp|Q9D8B4|NDUAB_MOUSE NADH dehydrogenase [ubiquinone] 1 alpha subcomplex subunit 11 OS=Mus musculus GN=Ndufa11 PE=1 SV=2	1	1	14.982	88657000	2914600	55773000	75278000	23566000	28954000	8172900	34304000
Q9D8B3	sp|Q9D8B3|CHM4B_MOUSE Charged multivesicular body protein 4b OS=Mus musculus GN=Chmp4b PE=1 SV=2	6	6	24.936	24395000	88681000	48738000	43067000	0	10355000	0	0
Q9D898	sp|Q9D898|ARP5L_MOUSE Actin-related protein 2/3 complex subunit 5-like protein OS=Mus musculus GN=Arpc5l PE=1 SV=1	3	3	16.98	0	0	14613000	12394000	13373000	19668000	6833900	14246000
Q9D892	sp|Q9D892|ITPA_MOUSE Inosine triphosphate pyrophosphatase OS=Mus musculus GN=Itpa PE=1 SV=2	3	3	21.897	0	5817800	0	7015500	0	9609100	0	8213400
Q9D880	sp|Q9D880|TIM50_MOUSE Mitochondrial import inner membrane translocase subunit TIM50 OS=Mus musculus GN=Timm50 PE=1 SV=1	3	3	39.776	0	0	0	4972100	0	11136000	0	0
Q9D855	sp|Q9D855|QCR7_MOUSE Cytochrome b-c1 complex subunit 7 OS=Mus musculus GN=Uqcrb PE=1 SV=3	5	5	13.527	0	0	0	34092000	80270000	75760000	71293000	211890000
Q9D850	sp|Q9D850|TMM68_MOUSE Transmembrane protein 68 OS=Mus musculus GN=Tmem68 PE=2 SV=1	1	1	37.81	0	0	0	0	0	0	0	0
Q9D824	sp|Q9D824|FIP1_MOUSE Pre-mRNA 3-end-processing factor FIP1 OS=Mus musculus GN=Fip1l1 PE=1 SV=1	1	1	64.958	0	1855200	0	0	0	0	0	0
Q9D819	sp|Q9D819|IPYR_MOUSE Inorganic pyrophosphatase OS=Mus musculus GN=Ppa1 PE=1 SV=1	7	7	32.667	30221000	0	18793000	0	56928000	0	0	69401000
Q9D7X8	sp|Q9D7X8|GGCT_MOUSE Gamma-glutamylcyclotransferase OS=Mus musculus GN=Ggct PE=1 SV=1	4	4	21.166	3028900	0	13006000	0	29696000	27476000	0	29447000
Q9D7X3	sp|Q9D7X3|DUS3_MOUSE Dual specificity protein phosphatase 3 OS=Mus musculus GN=Dusp3 PE=1 SV=1	2	2	20.472	24240000	9624200	16881000	14416000	27565000	33594000	0	57871000
Q9D7N9	sp|Q9D7N9|APMAP_MOUSE Adipocyte plasma membrane-associated protein OS=Mus musculus GN=Apmap PE=1 SV=1	3	3	46.434	0	0	0	9192000	14220000	0	0	12521000
Q9D7G0	sp|Q9D7G0|PRPS1_MOUSE Ribose-phosphate pyrophosphokinase 1 OS=Mus musculus GN=Prps1 PE=1 SV=4;sp|Q9CS42|PRPS2_MOUSE Ribose-phosphate pyrophosphokinase 2 OS=Mus musculus GN=Prps2 PE=1 SV=4	3	3	34.834	0	0	0	63467000	0	73480000	0	43962000
Q9D7B6	sp|Q9D7B6|ACAD8_MOUSE Isobutyryl-CoA dehydrogenase, mitochondrial OS=Mus musculus GN=Acad8 PE=1 SV=2	8	8	45.019	0	0	0	0	32944000	15673000	0	33060000
Q9D7B1	sp|Q9D7B1|DUS2L_MOUSE tRNA-dihydrouridine(20) synthase [NAD(P)+]-like OS=Mus musculus GN=Dus2 PE=1 SV=1	1	1	55.324	0	6282000	0	0	0	0	0	0
Q9D7A8	sp|Q9D7A8|ARMC1_MOUSE Armadillo repeat-containing protein 1 OS=Mus musculus GN=Armc1 PE=1 SV=1	2	2	31.246	0	0	0	0	21473000	0	0	15971000
Q9D710	sp|Q9D710|TMX2_MOUSE Thioredoxin-related transmembrane protein 2 OS=Mus musculus GN=Tmx2 PE=1 SV=1	4	4	33.942	0	29832000	81360000	51205000	28581000	27364000	0	134220000
Q9D706	sp|Q9D706|RPAP3_MOUSE RNA polymerase II-associated protein 3 OS=Mus musculus GN=Rpap3 PE=1 SV=1	1	1	74.095	0	2570900	0	0	0	0	0	0
Q9D6Y9	sp|Q9D6Y9|GLGB_MOUSE 1,4-alpha-glucan-branching enzyme OS=Mus musculus GN=Gbe1 PE=1 SV=1	3	3	80.363	0	0	0	0	0	15170000	0	0
Q9D6Y7	sp|Q9D6Y7|MSRA_MOUSE Mitochondrial peptide methionine sulfoxide reductase OS=Mus musculus GN=Msra PE=1 SV=1	5	5	25.988	0	0	0	0	0	23156000	0	0
Q9D6R2	sp|Q9D6R2|IDH3A_MOUSE Isocitrate dehydrogenase [NAD] subunit alpha, mitochondrial OS=Mus musculus GN=Idh3a PE=1 SV=1	12	12	39.638	72012000	171620000	105170000	93475000	285350000	247100000	238890000	279260000
Q9D6M3	sp|Q9D6M3|GHC1_MOUSE Mitochondrial glutamate carrier 1 OS=Mus musculus GN=Slc25a22 PE=1 SV=1	10	7	34.67	478420000	664110000	798330000	259510000	688150000	638980000	553670000	636760000
Q9D6K8	sp|Q9D6K8|FUND2_MOUSE FUN14 domain-containing protein 2 OS=Mus musculus GN=Fundc2 PE=1 SV=1	2	2	16.564	32828000	9524600	15252000	16425000	19254000	0	0	7518600
Q9D6J6	sp|Q9D6J6|NDUV2_MOUSE NADH dehydrogenase [ubiquinone] flavoprotein 2, mitochondrial OS=Mus musculus GN=Ndufv2 PE=1 SV=2	5	5	27.285	17973000	10407000	18896000	25664000	35226000	41785000	75304000	47222000
Q9D6J5	sp|Q9D6J5|NDUB8_MOUSE NADH dehydrogenase [ubiquinone] 1 beta subcomplex subunit 8, mitochondrial OS=Mus musculus GN=Ndufb8 PE=1 SV=1	2	2	21.876	0	0	0	0	0	8610700	0	14771000
Q9D6I9	sp|Q9D6I9|LURA1_MOUSE Leucine rich adaptor protein 1 OS=Mus musculus GN=Lurap1 PE=1 SV=1	4	4	25.83	10147000	21698000	0	24887000	0	0	0	0
Q9D6G9	sp|Q9D6G9|CKLF5_MOUSE CKLF-like MARVEL transmembrane domain-containing protein 5 OS=Mus musculus GN=Cmtm5 PE=1 SV=1	2	2	17.389	0	0	35566000	10730000	11051000	0	0	9805800
Q9D6F9	sp|Q9D6F9|TBB4A_MOUSE Tubulin beta-4A chain OS=Mus musculus GN=Tubb4a PE=1 SV=3	6	6	49.585	362350000	605070000	558030000	341800000	1471000000	1563600000	1494000000	842190000
Q9D6F4	sp|Q9D6F4|GBRA4_MOUSE Gamma-aminobutyric acid receptor subunit alpha-4 OS=Mus musculus GN=Gabra4 PE=2 SV=1	3	3	60.878	0	0	0	0	0	11141000	0	0
Q9D5Y1	sp|Q9D5Y1|CCD39_MOUSE Coiled-coil domain-containing protein 39 OS=Mus musculus GN=Ccdc39 PE=1 SV=1	2	2	110.07	0	21585000	0	92724000	0	51999000	0	55739000
Q9D5V6	sp|Q9D5V6|SYAP1_MOUSE Synapse-associated protein 1 OS=Mus musculus GN=Syap1 PE=1 SV=1	1	1	41.349	2710800	0	0	0	0	0	0	0
Q9D5V5	sp|Q9D5V5|CUL5_MOUSE Cullin-5 OS=Mus musculus GN=Cul5 PE=1 SV=3	8	8	90.973	0	11883000	13601000	16552000	0	27094000	0	13309000
Q9D5T0	sp|Q9D5T0|ATAD1_MOUSE ATPase family AAA domain-containing protein 1 OS=Mus musculus GN=Atad1 PE=1 SV=1	3	3	40.744	0	0	0	0	0	16519000	0	0
Q9D565	sp|Q9D565|WDR64_MOUSE WD repeat-containing protein 64 OS=Mus musculus GN=Wdr64 PE=2 SV=2	1	1	123.89	0	0	0	0	45611000	26456000	82832000	0
Q9D517	sp|Q9D517|PLCC_MOUSE 1-acyl-sn-glycerol-3-phosphate acyltransferase gamma OS=Mus musculus GN=Agpat3 PE=1 SV=2	1	1	43.295	7541400	0	6658400	0	0	0	0	0
Q9D517	sp|Q9D517|PLCC_MOUSE 1-acyl-sn-glycerol-3-phosphate acyltransferase gamma OS=Mus musculus GN=Agpat3 PE=1 SV=2	7	7	43.295	45948000	55323000	31775000	27182000	54231000	76383000	0	39653000
Q9D4H8	sp|Q9D4H8|CUL2_MOUSE Cullin-2 OS=Mus musculus GN=Cul2 PE=1 SV=2	12	12	86.876	17235000	51651000	23105000	37793000	30932000	50700000	15574000	56535000
Q9D4H4	sp|Q9D4H4|AMOL1_MOUSE Angiomotin-like protein 1 OS=Mus musculus GN=Amotl1 PE=1 SV=2	5	5	107.95	22955000	13344000	0	0	0	0	0	0
Q9D4H1	sp|Q9D4H1|EXOC2_MOUSE Exocyst complex component 2 OS=Mus musculus GN=Exoc2 PE=1 SV=1	4	4	103.96	10302000	0	0	0	0	6029400	0	0
Q9D4F2	sp|Q9D4F2|PLPP6_MOUSE Phospholipid phosphatase 6 OS=Mus musculus GN=Plpp6 PE=1 SV=1	3	3	31.744	0	0	0	0	0	0	0	0
Q9D4C9	sp|Q9D4C9|CLVS1_MOUSE Clavesin-1 OS=Mus musculus GN=Clvs1 PE=1 SV=1	3	3	40.613	11520000	0	6976200	5197700	0	0	0	9629100
Q9D478	sp|Q9D478|ODF2L_MOUSE Outer dense fiber protein 2-like OS=Mus musculus GN=Odf2l PE=2 SV=1	1	1	74.15	0	0	0	6800200	0	0	0	0
Q9D415	sp|Q9D415|DLGP1_MOUSE Disks large-associated protein 1 OS=Mus musculus GN=Dlgap1 PE=1 SV=3	15	15	110.37	98921000	132680000	106930000	116940000	0	0	0	0
Q9D404	sp|Q9D404|OXSM_MOUSE 3-oxoacyl-[acyl-carrier-protein] synthase, mitochondrial OS=Mus musculus GN=Oxsm PE=1 SV=1	1	1	48.627	0	0	0	0	0	0	0	0
Q9D3R6	sp|Q9D3R6|KATL2_MOUSE Katanin p60 ATPase-containing subunit A-like 2 OS=Mus musculus GN=Katnal2 PE=2 SV=2;sp|Q3UMC0|SPAT5_MOUSE Spermatogenesis-associated protein 5 OS=Mus musculus GN=Spata5 PE=1 SV=2	2	2	61.152	23195000	86010000	0	0	0	0	0	0
Q9D3R6	sp|Q9D3R6|KATL2_MOUSE Katanin p60 ATPase-containing subunit A-like 2 OS=Mus musculus GN=Katnal2 PE=2 SV=2	1	1	61.152	15307000	0	0	0	0	0	0	0
Q9D3N8	sp|Q9D3N8|GRTP1_MOUSE Growth hormone-regulated TBC protein 1 OS=Mus musculus GN=Grtp1 PE=1 SV=1	1	1	40.628	0	0	0	0	0	0	0	0
Q9D3D9	sp|Q9D3D9|ATPD_MOUSE ATP synthase subunit delta, mitochondrial OS=Mus musculus GN=Atp5d PE=1 SV=1	1	1	17.6	0	0	0	0	32574000	75949000	69023000	64229000
Q9D3A9	sp|Q9D3A9|TTYH1_MOUSE Protein tweety homolog 1 OS=Mus musculus GN=Ttyh1 PE=1 SV=1	3	3	49.032	2742700	0	1447000	0	1954200	0	0	0
Q9D394	sp|Q9D394|RUFY3_MOUSE Protein RUFY3 OS=Mus musculus GN=Rufy3 PE=1 SV=1	25	25	53.006	2018300000	4260900000	2301900000	2289900000	11896000	40096000	6795100	49068000
Q9D387	sp|Q9D387|LAMP5_MOUSE Lysosome-associated membrane glycoprotein 5 OS=Mus musculus GN=Lamp5 PE=1 SV=2	2	2	31.721	0	0	0	0	0	15599000	0	0
Q9D358	sp|Q9D358|PPAC_MOUSE Low molecular weight phosphotyrosine protein phosphatase OS=Mus musculus GN=Acp1 PE=1 SV=3	2	2	18.192	0	0	0	0	0	12799000	0	4186500
Q9D328	sp|Q9D328|TMM35_MOUSE Transmembrane protein 35 OS=Mus musculus GN=Tmem35 PE=1 SV=1	2	2	18.505	19561000	0	16858000	22392000	0	0	0	7198600
Q9D2V7	sp|Q9D2V7|CORO7_MOUSE Coronin-7 OS=Mus musculus GN=Coro7 PE=1 SV=2	6	6	100.81	0	0	0	4293800	10724000	18410000	0	11787000
Q9D2U9	sp|Q9D2U9|H2B3A_MOUSE Histone H2B type 3-A OS=Mus musculus GN=Hist3h2ba PE=1 SV=3;sp|Q8CGP0|H2B3B_MOUSE Histone H2B type 3-B OS=Mus musculus GN=Hist3h2bb PE=1 SV=3;sp|Q64524|H2B2E_MOUSE Histone H2B type 2-E OS=Mus musculus GN=Hist2h2be PE=1 SV=3	1	1	13.994	0	0	0	0	0	13636000	0	0
Q9D2R0	sp|Q9D2R0|AACS_MOUSE Acetoacetyl-CoA synthetase OS=Mus musculus GN=Aacs PE=1 SV=1	2	2	75.199	276950000	263660000	167160000	245880000	0	0	0	0
Q9D2R0	sp|Q9D2R0|AACS_MOUSE Acetoacetyl-CoA synthetase OS=Mus musculus GN=Aacs PE=1 SV=1	3	3	75.199	0	9056900	7407000	10508000	0	0	0	0
Q9D2P8	sp|Q9D2P8|MOBP_MOUSE Myelin-associated oligodendrocyte basic protein OS=Mus musculus GN=Mobp PE=1 SV=1	2	2	19.197	0	0	0	0	0	0	0	0
Q9D2N4	sp|Q9D2N4|DTNA_MOUSE Dystrobrevin alpha OS=Mus musculus GN=Dtna PE=1 SV=2	6	6	84.066	0	0	14431000	13923000	0	0	0	0
Q9D2M8	sp|Q9D2M8|UB2V2_MOUSE Ubiquitin-conjugating enzyme E2 variant 2 OS=Mus musculus GN=Ube2v2 PE=1 SV=4	4	1	16.367	0	62172000	28348000	33547000	0	55111000	127250000	0
Q9D2G2	sp|Q9D2G2|ODO2_MOUSE Dihydrolipoyllysine-residue succinyltransferase component of 2-oxoglutarate dehydrogenase complex, mitochondrial OS=Mus musculus GN=Dlst PE=1 SV=1	10	10	48.994	53013000	25286000	35295000	34287000	136800000	169040000	0	137390000
Q9D1T5	sp|Q9D1T5|PRR15_MOUSE Proline-rich protein 15 OS=Mus musculus GN=Prr15 PE=1 SV=1	1	1	13.655	0	25204000	0	0	0	0	0	0
Q9D1T0	sp|Q9D1T0|LIGO1_MOUSE Leucine-rich repeat and immunoglobulin-like domain-containing nogo receptor-interacting protein 1 OS=Mus musculus GN=Lingo1 PE=1 SV=1	3	3	69.1	0	0	0	0	14004000	9502700	0	0
Q9D1R9	sp|Q9D1R9|RL34_MOUSE 60S ribosomal protein L34 OS=Mus musculus GN=Rpl34 PE=1 SV=2	2	2	13.293	0	29687000	0	0	0	38989000	35684000	19163000
Q9D1Q6	sp|Q9D1Q6|ERP44_MOUSE Endoplasmic reticulum resident protein 44 OS=Mus musculus GN=Erp44 PE=1 SV=1	1	1	46.852	0	0	61156000	151580000	140800000	110350000	0	137720000
Q9D1P4	sp|Q9D1P4|CHRD1_MOUSE Cysteine and histidine-rich domain-containing protein 1 OS=Mus musculus GN=Chordc1 PE=1 SV=1	10	10	37.35	67367000	122680000	56481000	49597000	37008000	15732000	80127000	72091000
Q9D1M4	sp|Q9D1M4|MCA3_MOUSE Eukaryotic translation elongation factor 1 epsilon-1 OS=Mus musculus GN=Eef1e1 PE=1 SV=1	1	1	19.859	0	0	0	0	0	0	0	3903600
Q9D1M0	sp|Q9D1M0|SEC13_MOUSE Protein SEC13 homolog OS=Mus musculus GN=Sec13 PE=1 SV=3	2	2	35.565	0	8881800	0	0	0	0	0	0
Q9D1L9	sp|Q9D1L9|LTOR5_MOUSE Ragulator complex protein LAMTOR5 OS=Mus musculus GN=Lamtor5 PE=1 SV=1	1	1	9.6418	0	0	0	0	0	0	0	0
Q9D1K7	sp|Q9D1K7|CT027_MOUSE UPF0687 protein C20orf27 homolog OS=Mus musculus PE=1 SV=3	2	2	19.476	0	0	54912000	33407000	27372000	34871000	0	24694000
Q9D1K2	sp|Q9D1K2|VATF_MOUSE V-type proton ATPase subunit F OS=Mus musculus GN=Atp6v1f PE=1 SV=2	2	2	13.37	12936000	4066300	8739000	8286800	0	14575000	0	0
Q9D1H7	sp|Q9D1H7|GET4_MOUSE Golgi to ER traffic protein 4 homolog OS=Mus musculus GN=Get4 PE=1 SV=2	2	2	36.525	0	12946000	0	6137700	0	11625000	0	6214300
Q9D1G5	sp|Q9D1G5|LRC57_MOUSE Leucine-rich repeat-containing protein 57 OS=Mus musculus GN=Lrrc57 PE=1 SV=1	3	3	26.76	0	0	0	0	0	4396000	0	0
Q9D1G1	sp|Q9D1G1|RAB1B_MOUSE Ras-related protein Rab-1B OS=Mus musculus GN=Rab1b PE=1 SV=1	4	4	22.187	190500000	149310000	178290000	110060000	88095000	160120000	87463000	110510000
Q9D1F4	sp|Q9D1F4|AKTS1_MOUSE Proline-rich AKT1 substrate 1 OS=Mus musculus GN=Akt1s1 PE=1 SV=1	1	1	27.483	0	0	0	0	0	0	0	0
Q9D1E8	sp|Q9D1E8|PLCE_MOUSE 1-acyl-sn-glycerol-3-phosphate acyltransferase epsilon OS=Mus musculus GN=Agpat5 PE=2 SV=2	1	1	42.202	0	0	0	0	0	0	0	0
Q9D1E6	sp|Q9D1E6|TBCB_MOUSE Tubulin-folding cofactor B OS=Mus musculus GN=Tbcb PE=1 SV=2	6	6	27.385	54980000	99240000	39098000	62459000	34980000	59511000	0	0
Q9D1D4	sp|Q9D1D4|TMEDA_MOUSE Transmembrane emp24 domain-containing protein 10 OS=Mus musculus GN=Tmed10 PE=1 SV=1	3	3	24.911	9759300	0	5109600	0	0	7831700	0	7872800
Q9D1A2	sp|Q9D1A2|CNDP2_MOUSE Cytosolic non-specific dipeptidase OS=Mus musculus GN=Cndp2 PE=1 SV=1	6	6	52.767	16328000	4180300	20131000	0	0	56158000	0	23262000
Q9D172	sp|Q9D172|ES1_MOUSE ES1 protein homolog, mitochondrial OS=Mus musculus GN=D10Jhu81e PE=1 SV=1	10	10	28.09	105100000	256960000	126920000	117780000	621290000	344600000	315430000	339100000
Q9D164	sp|Q9D164|FXYD6_MOUSE FXYD domain-containing ion transport regulator 6 OS=Mus musculus GN=Fxyd6 PE=1 SV=2	2	2	10.374	34324000	15686000	18884000	6678600	26768000	18420000	10536000	29520000
Q9D154	sp|Q9D154|ILEUA_MOUSE Leukocyte elastase inhibitor A OS=Mus musculus GN=Serpinb1a PE=1 SV=1	3	3	42.574	0	0	0	0	7318500	8745400	0	7805600
Q9D113	sp|Q9D113|DNLZ_MOUSE DNL-type zinc finger protein OS=Mus musculus GN=Dnlz PE=1 SV=1	1	1	19.403	0	0	0	0	15350000	11100000	0	0
Q9D0S9	sp|Q9D0S9|HINT2_MOUSE Histidine triad nucleotide-binding protein 2, mitochondrial OS=Mus musculus GN=Hint2 PE=1 SV=1	2	2	17.32	0	0	4139700	3356500	0	0	0	7305700
Q9D0R8	sp|Q9D0R8|LSM12_MOUSE Protein LSM12 homolog OS=Mus musculus GN=Lsm12 PE=1 SV=1	1	1	21.701	0	3685200	0	0	0	12826000	0	0
Q9D0R2	sp|Q9D0R2|SYTC_MOUSE Threonine--tRNA ligase, cytoplasmic OS=Mus musculus GN=Tars PE=1 SV=2	5	5	83.355	0	0	0	0	0	16818000	0	18963000
Q9D0M5	sp|Q9D0M5|DYL2_MOUSE Dynein light chain 2, cytoplasmic OS=Mus musculus GN=Dynll2 PE=1 SV=1	4	1	10.35	2873900	71550000	115460000	33046000	45326000	147000000	0	171720000
Q9D0M3	sp|Q9D0M3|CY1_MOUSE Cytochrome c1, heme protein, mitochondrial OS=Mus musculus GN=Cyc1 PE=1 SV=1	9	9	35.327	42112000	74527000	102380000	39941000	134120000	141220000	222590000	211330000
Q9D0M1	sp|Q9D0M1|KPRA_MOUSE Phosphoribosyl pyrophosphate synthase-associated protein 1 OS=Mus musculus GN=Prpsap1 PE=1 SV=1	1	1	39.431	0	0	0	0	0	0	0	1528100
Q9D0L8	sp|Q9D0L8|MCES_MOUSE mRNA cap guanine-N7 methyltransferase OS=Mus musculus GN=Rnmt PE=1 SV=1	5	5	53.291	18431000	14395000	3336500	0	15774000	10744000	0	0
Q9D0L7	sp|Q9D0L7|ARM10_MOUSE Armadillo repeat-containing protein 10 OS=Mus musculus GN=Armc10 PE=1 SV=1	3	3	33.31	5373300	0	0	0	0	0	0	0
Q9D0L4	sp|Q9D0L4|ADCK1_MOUSE Uncharacterized aarF domain-containing protein kinase 1 OS=Mus musculus GN=Adck1 PE=1 SV=1	2	2	59.735	3517500	0	0	2773100	0	2223300	0	2081700
Q9D0K2	sp|Q9D0K2|SCOT1_MOUSE Succinyl-CoA:3-ketoacid coenzyme A transferase 1, mitochondrial OS=Mus musculus GN=Oxct1 PE=1 SV=1	11	11	55.988	83566000	108140000	45880000	58752000	106860000	225310000	246220000	255960000
Q9D0I9	sp|Q9D0I9|SYRC_MOUSE Arginine--tRNA ligase, cytoplasmic OS=Mus musculus GN=Rars PE=1 SV=2	7	7	75.673	0	0	0	0	0	7954400	0	15585000
Q9D0G0	sp|Q9D0G0|RT30_MOUSE 28S ribosomal protein S30, mitochondrial OS=Mus musculus GN=Mrps30 PE=1 SV=1	1	1	49.939	0	0	0	0	0	0	0	0
Q9D0F9	sp|Q9D0F9|PGM1_MOUSE Phosphoglucomutase-1 OS=Mus musculus GN=Pgm1 PE=1 SV=4	11	11	61.417	15662000	32004000	21725000	24788000	62292000	86651000	32719000	62899000
Q9D0F3	sp|Q9D0F3|LMAN1_MOUSE Protein ERGIC-53 OS=Mus musculus GN=Lman1 PE=1 SV=1	1	1	57.788	0	0	0	0	0	7272200	0	3894100
Q9D0E1	sp|Q9D0E1|HNRPM_MOUSE Heterogeneous nuclear ribonucleoprotein M OS=Mus musculus GN=Hnrnpm PE=1 SV=3	8	8	77.648	33628000	33822000	20568000	20574000	19097000	26128000	0	27166000
Q9D0A3	sp|Q9D0A3|ARPIN_MOUSE Arpin OS=Mus musculus GN=Arpin PE=1 SV=1	1	1	25.193	0	0	0	0	0	5377000	0	0
Q9D067	sp|Q9D067|MDM1_MOUSE Nuclear protein MDM1 OS=Mus musculus GN=Mdm1 PE=1 SV=2	1	1	79.688	0	0	0	0	56699000	0	0	0
Q9D051	sp|Q9D051|ODPB_MOUSE Pyruvate dehydrogenase E1 component subunit beta, mitochondrial OS=Mus musculus GN=Pdhb PE=1 SV=1	12	12	38.937	321420000	165700000	221660000	188520000	288660000	403660000	131350000	167380000
Q9D023	sp|Q9D023|MPC2_MOUSE Mitochondrial pyruvate carrier 2 OS=Mus musculus GN=Mpc2 PE=1 SV=1	5	5	14.286	193820000	383100000	176980000	176670000	181030000	188990000	122070000	98323000
Q9CZY3	sp|Q9CZY3|UB2V1_MOUSE Ubiquitin-conjugating enzyme E2 variant 1 OS=Mus musculus GN=Ube2v1 PE=1 SV=1	1	1	16.355	0	0	0	0	8961100	6400900	0	0
Q9CZX9	sp|Q9CZX9|EMC4_MOUSE ER membrane protein complex subunit 4 OS=Mus musculus GN=Emc4 PE=1 SV=1	1	1	20.116	0	0	0	5993400	0	0	0	0
Q9CZX8	sp|Q9CZX8|RS19_MOUSE 40S ribosomal protein S19 OS=Mus musculus GN=Rps19 PE=1 SV=3	1	1	16.085	0	0	0	0	0	8581100	0	0
Q9CZX7	sp|Q9CZX7|TM55A_MOUSE Type 2 phosphatidylinositol 4,5-bisphosphate 4-phosphatase OS=Mus musculus GN=Tmem55a PE=1 SV=1	1	1	28.038	0	9092100	0	0	0	0	0	0
Q9CZX0	sp|Q9CZX0|ELP3_MOUSE Elongator complex protein 3 OS=Mus musculus GN=Elp3 PE=1 SV=1	3	3	62.384	5990100	0	0	0	0	0	0	0
Q9CZW5	sp|Q9CZW5|TOM70_MOUSE Mitochondrial import receptor subunit TOM70 OS=Mus musculus GN=Tomm70a PE=1 SV=2	10	10	67.589	47408000	0	26863000	30920000	38556000	85625000	0	71911000
Q9CZW4	sp|Q9CZW4|ACSL3_MOUSE Long-chain-fatty-acid--CoA ligase 3 OS=Mus musculus GN=Acsl3 PE=1 SV=2	11	10	80.491	4927800	30081000	7006400	13910000	53826000	100090000	0	48862000
Q9CZU6	sp|Q9CZU6|CISY_MOUSE Citrate synthase, mitochondrial OS=Mus musculus GN=Cs PE=1 SV=1	13	13	51.736	342010000	121000000	240280000	257310000	552440000	354230000	427520000	368890000
Q9CZT8	sp|Q9CZT8|RAB3B_MOUSE Ras-related protein Rab-3B OS=Mus musculus GN=Rab3b PE=1 SV=1	4	4	24.757	33777000	37661000	22535000	35602000	35972000	42510000	28108000	41305000
Q9CZS1	sp|Q9CZS1|AL1B1_MOUSE Aldehyde dehydrogenase X, mitochondrial OS=Mus musculus GN=Aldh1b1 PE=1 SV=1	5	5	57.552	0	13371000	8975000	0	0	9954000	0	14903000
Q9CZR3	sp|Q9CZR3|TM40L_MOUSE Mitochondrial import receptor subunit TOM40B OS=Mus musculus GN=Tomm40l PE=1 SV=1	2	2	34.004	0	0	0	3989300	0	0	0	0
Q9CZP5	sp|Q9CZP5|BCS1_MOUSE Mitochondrial chaperone BCS1 OS=Mus musculus GN=Bcs1l PE=1 SV=1	5	5	47.406	0	6330600	10830000	16243000	7133600	10890000	0	11563000
Q9CZN4	sp|Q9CZN4|SHSA9_MOUSE Protein shisa-9 OS=Mus musculus GN=Shisa9 PE=1 SV=2	7	7	46.842	56043000	110980000	141300000	39431000	0	0	0	0
Q9CZM2	sp|Q9CZM2|RL15_MOUSE 60S ribosomal protein L15 OS=Mus musculus GN=Rpl15 PE=2 SV=4	9	9	24.146	91242000	89673000	133430000	73668000	152490000	240740000	152480000	199570000
Q9CZJ2	sp|Q9CZJ2|HS12B_MOUSE Heat shock 70 kDa protein 12B OS=Mus musculus GN=Hspa12b PE=1 SV=1	2	2	76.118	5167400	0	0	6776000	0	4162500	0	0
Q9CZD3	sp|Q9CZD3|SYG_MOUSE Glycine--tRNA ligase OS=Mus musculus GN=Gars PE=1 SV=1	3	3	81.877	1597200	4605200	2608600	0	0	3783100	0	0
Q9CZC8	sp|Q9CZC8|SCRN1_MOUSE Secernin-1 OS=Mus musculus GN=Scrn1 PE=1 SV=1	12	12	46.325	215100000	175010000	137350000	182030000	46323000	97371000	41746000	25224000
Q9CZB0	sp|Q9CZB0|C560_MOUSE Succinate dehydrogenase cytochrome b560 subunit, mitochondrial OS=Mus musculus GN=Sdhc PE=1 SV=1	3	3	18.382	199160000	12007000	178250000	121360000	51502000	53074000	0	16719000
Q9CZ62	sp|Q9CZ62|CEP97_MOUSE Centrosomal protein of 97 kDa OS=Mus musculus GN=Cep97 PE=1 SV=1	1	1	94.64	2058000	0	0	1635700	0	0	0	0
Q9CZ44	sp|Q9CZ44|NSF1C_MOUSE NSFL1 cofactor p47 OS=Mus musculus GN=Nsfl1c PE=1 SV=1	21	21	40.709	650770000	1722100000	1211600000	1165400000	17189000	16702000	0	12246000
Q9CZ42	sp|Q9CZ42|NNRD_MOUSE ATP-dependent (S)-NAD(P)H-hydrate dehydratase OS=Mus musculus GN=Carkd PE=1 SV=1	6	6	36.717	11355000	10426000	9153100	10624000	31959000	24551000	26657000	19682000
Q9CZ30	sp|Q9CZ30|OLA1_MOUSE Obg-like ATPase 1 OS=Mus musculus GN=Ola1 PE=1 SV=1	10	10	44.729	0	8277100	0	0	7718800	48573000	0	23976000
Q9CZ13	sp|Q9CZ13|QCR1_MOUSE Cytochrome b-c1 complex subunit 1, mitochondrial OS=Mus musculus GN=Uqcrc1 PE=1 SV=2	17	17	52.851	41062000	126250000	128210000	125550000	257620000	347310000	721110000	348750000
Q9CZ04	sp|Q9CZ04|CSN7A_MOUSE COP9 signalosome complex subunit 7a OS=Mus musculus GN=Cops7a PE=1 SV=2	4	4	30.224	0	0	7314600	0	0	0	0	0
Q9CYZ2	sp|Q9CYZ2|TPD54_MOUSE Tumor protein D54 OS=Mus musculus GN=Tpd52l2 PE=1 SV=1	5	5	24.043	43220000	7228500	23647000	16982000	0	0	0	0
Q9CYT6	sp|Q9CYT6|CAP2_MOUSE Adenylyl cyclase-associated protein 2 OS=Mus musculus GN=Cap2 PE=1 SV=1	16	16	52.861	221840000	320700000	329100000	490150000	367780000	418760000	95798000	307300000
Q9CYS6	sp|Q9CYS6|CB072_MOUSE Uncharacterized protein C2orf72 homolog OS=Mus musculus PE=1 SV=2	1	1	30.32	0	0	0	0	0	0	1550700000	540690000
Q9CYR6	sp|Q9CYR6|AGM1_MOUSE Phosphoacetylglucosamine mutase OS=Mus musculus GN=Pgm3 PE=1 SV=1	3	3	59.452	0	0	0	0	0	21877000	0	11169000
Q9CYN9	sp|Q9CYN9|RENR_MOUSE Renin receptor OS=Mus musculus GN=Atp6ap2 PE=1 SV=2	1	1	39.091	0	0	0	0	0	5829900	0	0
Q9CYI4	sp|Q9CYI4|LUC7L_MOUSE Putative RNA-binding protein Luc7-like 1 OS=Mus musculus GN=Luc7l PE=1 SV=2;sp|Q7TNC4|LC7L2_MOUSE Putative RNA-binding protein Luc7-like 2 OS=Mus musculus GN=Luc7l2 PE=1 SV=1	1	1	43.934	0	0	0	0	0	0	12610000	3576800
Q9CYH2	sp|Q9CYH2|F213A_MOUSE Redox-regulatory protein FAM213A OS=Mus musculus GN=Fam213a PE=1 SV=2	8	8	24.394	145980000	40058000	56046000	88864000	79966000	95189000	48686000	90131000
Q9CY64	sp|Q9CY64|BIEA_MOUSE Biliverdin reductase A OS=Mus musculus GN=Blvra PE=1 SV=1	3	3	33.524	0	0	13098000	8481300	19031000	23015000	21296000	16645000
Q9CY62	sp|Q9CY62|RN181_MOUSE E3 ubiquitin-protein ligase RNF181 OS=Mus musculus GN=Rnf181 PE=1 SV=1	1	1	19.1	0	0	0	0	0	17383000	129680000	17280000
Q9CY58	sp|Q9CY58|PAIRB_MOUSE Plasminogen activator inhibitor 1 RNA-binding protein OS=Mus musculus GN=Serbp1 PE=1 SV=2	5	5	44.714	0	21749000	0	13165000	0	0	6421600	0
Q9CY27	sp|Q9CY27|TECR_MOUSE Very-long-chain enoyl-CoA reductase OS=Mus musculus GN=Tecr PE=1 SV=1	8	8	36.09	61923000	136360000	55945000	98658000	105590000	145750000	0	148350000
Q9CXZ1	sp|Q9CXZ1|NDUS4_MOUSE NADH dehydrogenase [ubiquinone] iron-sulfur protein 4, mitochondrial OS=Mus musculus GN=Ndufs4 PE=1 SV=3	4	4	19.784	0	0	0	0	0	39675000	0	27138000
Q9CXY6	sp|Q9CXY6|ILF2_MOUSE Interleukin enhancer-binding factor 2 OS=Mus musculus GN=Ilf2 PE=1 SV=1	6	6	43.062	0	0	0	5400500	11822000	30251000	0	10366000
Q9CXX9	sp|Q9CXX9|CUED2_MOUSE CUE domain-containing protein 2 OS=Mus musculus GN=Cuedc2 PE=1 SV=1	1	1	31.852	6083800	0	0	0	0	0	0	0
Q9CXW4	sp|Q9CXW4|RL11_MOUSE 60S ribosomal protein L11 OS=Mus musculus GN=Rpl11 PE=1 SV=4	2	2	20.252	0	26087000	42463000	27347000	0	27147000	0	35023000
Q9CXW3	sp|Q9CXW3|CYBP_MOUSE Calcyclin-binding protein OS=Mus musculus GN=Cacybp PE=1 SV=1	5	5	26.51	0	0	9554100	0	0	0	0	17964000
Q9CXV1	sp|Q9CXV1|DHSD_MOUSE Succinate dehydrogenase [ubiquinone] cytochrome b small subunit, mitochondrial OS=Mus musculus GN=Sdhd PE=1 SV=2	2	2	17.014	0	40886000	0	24896000	0	25925000	0	0
Q9CXS4	sp|Q9CXS4|CENPV_MOUSE Centromere protein V OS=Mus musculus GN=Cenpv PE=1 SV=2	8	8	27.541	80424000	110360000	90555000	96634000	85650000	140090000	15726000	128810000
Q9CXR1	sp|Q9CXR1|DHRS7_MOUSE Dehydrogenase/reductase SDR family member 7 OS=Mus musculus GN=Dhrs7 PE=1 SV=2	1	1	38.167	6590200	16220000	18184000	7602900	0	8325100	0	0
Q9CXJ4	sp|Q9CXJ4|ABCB8_MOUSE ATP-binding cassette sub-family B member 8, mitochondrial OS=Mus musculus GN=Abcb8 PE=1 SV=1	8	8	77.999	58652000	0	23184000	18554000	39469000	31034000	25666000	25272000
Q9CXJ1	sp|Q9CXJ1|SYEM_MOUSE Probable glutamate--tRNA ligase, mitochondrial OS=Mus musculus GN=Ears2 PE=1 SV=1	1	1	58.326	0	0	0	0	17509000	0	0	0
Q9CX86	sp|Q9CX86|ROA0_MOUSE Heterogeneous nuclear ribonucleoprotein A0 OS=Mus musculus GN=Hnrnpa0 PE=1 SV=1	5	5	30.53	0	0	17975000	25122000	0	10095000	0	17556000
Q9CX56	sp|Q9CX56|PSMD8_MOUSE 26S proteasome non-ATPase regulatory subunit 8 OS=Mus musculus GN=Psmd8 PE=1 SV=2	3	3	39.93	0	0	0	0	20219000	16807000	0	0
Q9CX34	sp|Q9CX34|SGT1_MOUSE Protein SGT1 homolog OS=Mus musculus GN=Sugt1 PE=1 SV=3	6	6	38.158	68075000	39014000	49864000	171120000	39395000	49412000	0	40268000
Q9CX30	sp|Q9CX30|YIF1B_MOUSE Protein YIF1B OS=Mus musculus GN=Yif1b PE=1 SV=2	1	1	33.982	14973000	0	9233800	0	13298000	0	0	7476700
Q9CX00	sp|Q9CX00|IST1_MOUSE IST1 homolog OS=Mus musculus GN=Ist1 PE=1 SV=1	7	7	39.468	23585000	42765000	52715000	22581000	0	0	0	0
Q9CWZ7	sp|Q9CWZ7|SNAG_MOUSE Gamma-soluble NSF attachment protein OS=Mus musculus GN=Napg PE=1 SV=1	10	10	34.732	76700000	48380000	124050000	92311000	58830000	34090000	21899000	55762000
Q9CWZ3	sp|Q9CWZ3|RBM8A_MOUSE RNA-binding protein 8A OS=Mus musculus GN=Rbm8a PE=1 SV=3	1	1	19.888	0	0	0	0	0	0	0	0
Q9CWS0	sp|Q9CWS0|DDAH1_MOUSE N(G),N(G)-dimethylarginine dimethylaminohydrolase 1 OS=Mus musculus GN=Ddah1 PE=1 SV=3	10	10	31.381	20321000	20628000	45850000	0	67411000	109590000	42122000	141900000
Q9CWK8	sp|Q9CWK8|SNX2_MOUSE Sorting nexin-2 OS=Mus musculus GN=Snx2 PE=1 SV=2	5	3	58.47	54110000	7705500	33148000	27122000	0	13781000	0	0
Q9CWK3	sp|Q9CWK3|CD2B2_MOUSE CD2 antigen cytoplasmic tail-binding protein 2 OS=Mus musculus GN=Cd2bp2 PE=1 SV=1	2	2	37.694	0	0	3178200	0	0	0	0	0
Q9CWJ9	sp|Q9CWJ9|PUR9_MOUSE Bifunctional purine biosynthesis protein PURH OS=Mus musculus GN=Atic PE=1 SV=2	1	1	64.217	0	10652000	0	0	0	0	0	0
Q9CWJ9	sp|Q9CWJ9|PUR9_MOUSE Bifunctional purine biosynthesis protein PURH OS=Mus musculus GN=Atic PE=1 SV=2	4	4	64.217	0	0	0	0	0	0	0	0
Q9CWF2	sp|Q9CWF2|TBB2B_MOUSE Tubulin beta-2B chain OS=Mus musculus GN=Tubb2b PE=1 SV=1	1	1	49.953	0	30122000	0	0	55712000	58171000	186440000	71975000
Q9CWE0	sp|Q9CWE0|MFR1L_MOUSE Mitochondrial fission regulator 1-like OS=Mus musculus GN=Mtfr1l PE=1 SV=1	2	2	31.726	10657000	7956800	12119000	0	0	0	0	7638300
Q9CVB6	sp|Q9CVB6|ARPC2_MOUSE Actin-related protein 2/3 complex subunit 2 OS=Mus musculus GN=Arpc2 PE=1 SV=3	13	13	34.357	204390000	79792000	216900000	281300000	328550000	415660000	210770000	314920000
Q9CTY5	sp|Q9CTY5|MICU3_MOUSE Calcium uptake protein 3, mitochondrial OS=Mus musculus GN=Micu3 PE=2 SV=2	1	1	59.809	0	0	0	0	0	2553600	0	0
Q9CTN5	sp|Q9CTN5|S6OS1_MOUSE Protein SIX6OS1 OS=Mus musculus GN=Six6os1 PE=1 SV=2	1	1	66.866	0	0	0	0	0	0	0	0
Q9CT10	sp|Q9CT10|RANB3_MOUSE Ran-binding protein 3 OS=Mus musculus GN=Ranbp3 PE=1 SV=2	1	1	52.572	0	0	0	0	2479000	0	0	0
Q9CS84	sp|Q9CS84|NRX1A_MOUSE Neurexin-1 OS=Mus musculus GN=Nrxn1 PE=1 SV=3	25	22	166.17	200050000	64061000	105970000	76540000	191490000	220120000	0	149570000
Q9CRY7	sp|Q9CRY7|GDPD1_MOUSE Glycerophosphodiester phosphodiesterase domain-containing protein 1 OS=Mus musculus GN=Gdpd1 PE=1 SV=1	5	5	35.866	0	7209600	4096200	64708000	0	2915100	0	0
Q9CRC9	sp|Q9CRC9|GNPI2_MOUSE Glucosamine-6-phosphate isomerase 2 OS=Mus musculus GN=Gnpda2 PE=1 SV=1	1	1	31.083	0	4622700	17292000	0	5288300	0	0	8817600
Q9CRB9	sp|Q9CRB9|MIC19_MOUSE MICOS complex subunit Mic19 OS=Mus musculus GN=Chchd3 PE=1 SV=1	2	2	26.334	0	0	0	0	0	0	0	55988000
Q9CRB8	sp|Q9CRB8|MTFP1_MOUSE Mitochondrial fission process protein 1 OS=Mus musculus GN=Mtfp1 PE=1 SV=1	2	2	18.314	4518600	0	5588000	3421600	0	0	0	2288000
Q9CRB6	sp|Q9CRB6|TPPP3_MOUSE Tubulin polymerization-promoting protein family member 3 OS=Mus musculus GN=Tppp3 PE=1 SV=1	3	3	18.965	0	8322400	7342800	11444000	0	15094000	0	9934000
Q9CRA9	sp|Q9CRA9|FGOP2_MOUSE FGFR1 oncogene partner 2 homolog OS=Mus musculus GN=Fgfr1op2 PE=1 SV=1	6	6	29.374	0	0	36148000	19271000	0	0	0	0
Q9CRA4	sp|Q9CRA4|MSMO1_MOUSE Methylsterol monooxygenase 1 OS=Mus musculus GN=Msmo1 PE=1 SV=1	2	2	34.772	0	0	0	0	0	0	0	0
Q9CR95	sp|Q9CR95|NECP1_MOUSE Adaptin ear-binding coat-associated protein 1 OS=Mus musculus GN=Necap1 PE=1 SV=2	7	7	29.639	0	62607000	63927000	81799000	66954000	101020000	0	68458000
Q9CR68	sp|Q9CR68|UCRI_MOUSE Cytochrome b-c1 complex subunit Rieske, mitochondrial OS=Mus musculus GN=Uqcrfs1 PE=1 SV=1	12	12	29.367	213040000	269910000	265310000	200890000	1054100000	841870000	425400000	406210000
Q9CR67	sp|Q9CR67|TMM33_MOUSE Transmembrane protein 33 OS=Mus musculus GN=Tmem33 PE=1 SV=1	3	3	28.031	42707000	1719600	18074000	3924700	7795900	7561700	0	0
Q9CR62	sp|Q9CR62|M2OM_MOUSE Mitochondrial 2-oxoglutarate/malate carrier protein OS=Mus musculus GN=Slc25a11 PE=1 SV=3	16	16	34.155	1066700000	424630000	676310000	695190000	724550000	717130000	226780000	756810000
Q9CR61	sp|Q9CR61|NDUB7_MOUSE NADH dehydrogenase [ubiquinone] 1 beta subcomplex subunit 7 OS=Mus musculus GN=Ndufb7 PE=1 SV=3	1	1	16.331	0	5606000	0	0	14057000	0	0	0
Q9CR60	sp|Q9CR60|GOT1B_MOUSE Vesicle transport protein GOT1B OS=Mus musculus GN=Golt1b PE=1 SV=1	1	1	15.421	0	0	0	0	0	0	0	0
Q9CR57	sp|Q9CR57|RL14_MOUSE 60S ribosomal protein L14 OS=Mus musculus GN=Rpl14 PE=1 SV=3	2	2	23.564	28397000	46888000	51914000	14181000	0	33289000	0	0
Q9CR51	sp|Q9CR51|VATG1_MOUSE V-type proton ATPase subunit G 1 OS=Mus musculus GN=Atp6v1g1 PE=1 SV=3	2	2	13.724	0	0	0	0	0	0	0	2231800
Q9CR29	sp|Q9CR29|CCD43_MOUSE Coiled-coil domain-containing protein 43 OS=Mus musculus GN=Ccdc43 PE=1 SV=1	2	2	25.049	15479000	0	10148000	21801000	0	0	0	0
Q9CR26	sp|Q9CR26|VTA1_MOUSE Vacuolar protein sorting-associated protein VTA1 homolog OS=Mus musculus GN=Vta1 PE=1 SV=1	3	3	33.913	29649000	0	19927000	0	0	28199000	0	20418000
Q9CR20	sp|Q9CR20|IR3IP_MOUSE Immediate early response 3-interacting protein 1 OS=Mus musculus GN=Ier3ip1 PE=3 SV=1	2	2	9.0167	0	6798900	14861000	13036000	0	10837000	0	0
Q9CR16	sp|Q9CR16|PPID_MOUSE Peptidyl-prolyl cis-trans isomerase D OS=Mus musculus GN=Ppid PE=1 SV=3	5	5	40.742	140060	0	0	0	0	9357100	0	0
Q9CR09	sp|Q9CR09|UFC1_MOUSE Ubiquitin-fold modifier-conjugating enzyme 1 OS=Mus musculus GN=Ufc1 PE=1 SV=1	1	1	19.481	0	0	0	0	0	0	0	0
Q9CQZ6	sp|Q9CQZ6|NDUB3_MOUSE NADH dehydrogenase [ubiquinone] 1 beta subcomplex subunit 3 OS=Mus musculus GN=Ndufb3 PE=1 SV=1	2	2	11.692	10571000	0	0	16762000	26025000	26382000	0	22368000
Q9CQZ5	sp|Q9CQZ5|NDUA6_MOUSE NADH dehydrogenase [ubiquinone] 1 alpha subcomplex subunit 6 OS=Mus musculus GN=Ndufa6 PE=1 SV=1	2	2	15.283	0	0	0	0	21652000	27596000	0	0
Q9CQX5	sp|Q9CQX5|CLDN1_MOUSE Claudin domain-containing protein 1 OS=Mus musculus GN=Cldnd1 PE=1 SV=1	1	1	28.572	0	8063300	0	2894500	0	0	0	0
Q9CQX2	sp|Q9CQX2|CYB5B_MOUSE Cytochrome b5 type B OS=Mus musculus GN=Cyb5b PE=1 SV=1	3	3	16.318	10266000	0	23886000	8370200	0	0	0	14925000
Q9CQW2	sp|Q9CQW2|ARL8B_MOUSE ADP-ribosylation factor-like protein 8B OS=Mus musculus GN=Arl8b PE=1 SV=1	3	3	21.539	40084000	60747000	21482000	81283000	48837000	52932000	28031000	30225000
Q9CQW1	sp|Q9CQW1|YKT6_MOUSE Synaptobrevin homolog YKT6 OS=Mus musculus GN=Ykt6 PE=1 SV=1	9	9	22.314	103210000	44799000	107940000	89520000	41399000	55049000	0	49562000
Q9CQV8	sp|Q9CQV8|1433B_MOUSE 14-3-3 protein beta/alpha OS=Mus musculus GN=Ywhab PE=1 SV=3	7	7	28.086	97157000	299620000	188980000	175480000	792600000	810710000	436540000	499560000
Q9CQV4	sp|Q9CQV4|F134C_MOUSE Protein FAM134C OS=Mus musculus GN=Fam134c PE=1 SV=1	1	1	51.637	0	15074000	0	0	0	0	0	0
Q9CQU3	sp|Q9CQU3|RER1_MOUSE Protein RER1 OS=Mus musculus GN=Rer1 PE=1 SV=1	2	2	22.988	0	0	10264000	0	5207200	7864200	0	0
Q9CQT1	sp|Q9CQT1|MTNA_MOUSE Methylthioribose-1-phosphate isomerase OS=Mus musculus GN=Mri1 PE=1 SV=1	1	1	39.41	0	4008400	0	0	0	3716300	0	0
Q9CQS4	sp|Q9CQS4|S2546_MOUSE Solute carrier family 25 member 46 OS=Mus musculus GN=Slc25a46 PE=1 SV=1	8	8	46.224	43491000	34353000	23170000	16226000	20879000	38031000	0	19964000
Q9CQR6	sp|Q9CQR6|PPP6_MOUSE Serine/threonine-protein phosphatase 6 catalytic subunit OS=Mus musculus GN=Ppp6c PE=1 SV=1	3	3	35.159	0	0	0	0	0	8858600	0	0
Q9CQR4	sp|Q9CQR4|ACO13_MOUSE Acyl-coenzyme A thioesterase 13 OS=Mus musculus GN=Acot13 PE=1 SV=1	1	1	15.183	20268000	0	16584000	0	38024000	37939000	0	24614000
Q9CQR2	sp|Q9CQR2|RS21_MOUSE 40S ribosomal protein S21 OS=Mus musculus GN=Rps21 PE=1 SV=1	1	1	9.1413	0	0	0	0	0	0	0	0
Q9CQQ7	sp|Q9CQQ7|AT5F1_MOUSE ATP synthase F(0) complex subunit B1, mitochondrial OS=Mus musculus GN=Atp5f1 PE=1 SV=1	10	10	28.948	106340000	161460000	192070000	126540000	360630000	536210000	228000000	298280000
Q9CQN6	sp|Q9CQN6|TM14C_MOUSE Transmembrane protein 14C OS=Mus musculus GN=Tmem14c PE=1 SV=1	1	1	11.642	19136000	0	0	6525000	0	11348000	0	0
Q9CQN1	sp|Q9CQN1|TRAP1_MOUSE Heat shock protein 75 kDa, mitochondrial OS=Mus musculus GN=Trap1 PE=1 SV=1	3	3	80.208	0	0	30161000	0	0	22578000	0	0
Q9CQM9	sp|Q9CQM9|GLRX3_MOUSE Glutaredoxin-3 OS=Mus musculus GN=Glrx3 PE=1 SV=1	7	7	37.778	13649000	0	11782000	14410000	15033000	10107000	0	15325000
Q9CQM2	sp|Q9CQM2|ERD22_MOUSE ER lumen protein-retaining receptor 2 OS=Mus musculus GN=Kdelr2 PE=1 SV=1;sp|Q99JH8|ERD21_MOUSE ER lumen protein-retaining receptor 1 OS=Mus musculus GN=Kdelr1 PE=1 SV=1	1	1	24.454	0	0	0	0	18241000	29233000	0	16173000
Q9CQL1	sp|Q9CQL1|MGN2_MOUSE Protein mago nashi homolog 2 OS=Mus musculus GN=Magohb PE=2 SV=1;sp|P61327|MGN_MOUSE Protein mago nashi homolog OS=Mus musculus GN=Magoh PE=2 SV=1	1	1	17.091	0	0	0	0	10666000	18072000	0	0
Q9CQJ8	sp|Q9CQJ8|NDUB9_MOUSE NADH dehydrogenase [ubiquinone] 1 beta subcomplex subunit 9 OS=Mus musculus GN=Ndufb9 PE=1 SV=3	2	2	21.984	0	0	0	0	7024400	7762400	0	8343800
Q9CQI6	sp|Q9CQI6|COTL1_MOUSE Coactosin-like protein OS=Mus musculus GN=Cotl1 PE=1 SV=3	8	8	15.944	121860000	133300000	111230000	194550000	214020000	162610000	0	160450000
Q9CQI3	sp|Q9CQI3|GMFB_MOUSE Glia maturation factor beta OS=Mus musculus GN=Gmfb PE=1 SV=3	4	4	16.723	22361000	7802800	0	0	18901000	19639000	28362000	24708000
Q9CQH7	sp|Q9CQH7|BT3L4_MOUSE Transcription factor BTF3 homolog 4 OS=Mus musculus GN=Btf3l4 PE=1 SV=1	1	1	17.27	0	4394100	0	0	0	0	0	0
Q9CQH3	sp|Q9CQH3|NDUB5_MOUSE NADH dehydrogenase [ubiquinone] 1 beta subcomplex subunit 5, mitochondrial OS=Mus musculus GN=Ndufb5 PE=1 SV=1	6	6	21.71	152880000	33466000	103860000	107510000	84565000	116850000	28186000	95560000
Q9CQF9	sp|Q9CQF9|PCYOX_MOUSE Prenylcysteine oxidase OS=Mus musculus GN=Pcyox1 PE=1 SV=1	5	5	56.494	6170800	6442400	10836000	11829000	9560500	17878000	0	12182000
Q9CQF3	sp|Q9CQF3|CPSF5_MOUSE Cleavage and polyadenylation specificity factor subunit 5 OS=Mus musculus GN=Nudt21 PE=1 SV=1	1	1	26.24	0	0	0	0	0	0	0	0
Q9CQE1	sp|Q9CQE1|NPS3B_MOUSE Protein NipSnap homolog 3B OS=Mus musculus GN=Nipsnap3b PE=1 SV=1	6	6	28.308	0	0	0	0	7558400	29080000	0	0
Q9CQD1	sp|Q9CQD1|RAB5A_MOUSE Ras-related protein Rab-5A OS=Mus musculus GN=Rab5a PE=1 SV=1	6	6	23.598	26381000	49929000	83588000	30067000	30991000	28146000	0	59720000
Q9CQC7	sp|Q9CQC7|NDUB4_MOUSE NADH dehydrogenase [ubiquinone] 1 beta subcomplex subunit 4 OS=Mus musculus GN=Ndufb4 PE=1 SV=3	6	6	15.081	40252000	22497000	19621000	23872000	37144000	37574000	0	37929000
Q9CQA3	sp|Q9CQA3|SDHB_MOUSE Succinate dehydrogenase [ubiquinone] iron-sulfur subunit, mitochondrial OS=Mus musculus GN=Sdhb PE=1 SV=1	8	8	31.814	11058000	68071000	28526000	27404000	66207000	117260000	199180000	115900000
Q9CQA1	sp|Q9CQA1|TPPC5_MOUSE Trafficking protein particle complex subunit 5 OS=Mus musculus GN=Trappc5 PE=1 SV=1	2	2	20.795	0	0	0	0	0	0	0	0
Q9CQ92	sp|Q9CQ92|FIS1_MOUSE Mitochondrial fission 1 protein OS=Mus musculus GN=Fis1 PE=1 SV=1	2	2	17.008	0	4664600	0	0	17423000	24587000	0	14203000
Q9CQ91	sp|Q9CQ91|NDUA3_MOUSE NADH dehydrogenase [ubiquinone] 1 alpha subcomplex subunit 3 OS=Mus musculus GN=Ndufa3 PE=1 SV=1	4	4	9.3308	0	131860000	41542000	39870000	81425000	101900000	38197000	87118000
Q9CQ89	sp|Q9CQ89|CUTA_MOUSE Protein CutA OS=Mus musculus GN=Cuta PE=1 SV=3	1	1	18.865	0	2772200	0	0	0	0	0	0
Q9CQ85	sp|Q9CQ85|TIM22_MOUSE Mitochondrial import inner membrane translocase subunit Tim22 OS=Mus musculus GN=Timm22 PE=1 SV=1	2	2	20.114	0	7712900	24342000	23403000	19277000	15487000	0	19727000
Q9CQ80	sp|Q9CQ80|VPS25_MOUSE Vacuolar protein-sorting-associated protein 25 OS=Mus musculus GN=Vps25 PE=1 SV=1	2	2	20.747	0	15611000	7194300	9953500	0	0	0	0
Q9CQ75	sp|Q9CQ75|NDUA2_MOUSE NADH dehydrogenase [ubiquinone] 1 alpha subcomplex subunit 2 OS=Mus musculus GN=Ndufa2 PE=1 SV=3	1	1	10.916	0	0	0	0	0	27443000	0	0
Q9CQ69	sp|Q9CQ69|QCR8_MOUSE Cytochrome b-c1 complex subunit 8 OS=Mus musculus GN=Uqcrq PE=1 SV=3	3	3	9.7681	61927000	0	51357000	0	42213000	24127000	0	23562000
Q9CQ65	sp|Q9CQ65|MTAP_MOUSE S-methyl-5-thioadenosine phosphorylase OS=Mus musculus GN=Mtap PE=1 SV=1	4	4	31.062	8589300	0	4916700	0	0	0	0	0
Q9CQ62	sp|Q9CQ62|DECR_MOUSE 2,4-dienoyl-CoA reductase, mitochondrial OS=Mus musculus GN=Decr1 PE=1 SV=1	4	4	36.213	12687000	0	16391000	8693200	0	9429700	0	11451000
Q9CQ60	sp|Q9CQ60|6PGL_MOUSE 6-phosphogluconolactonase OS=Mus musculus GN=Pgls PE=1 SV=1	2	2	27.254	0	0	0	0	0	2529600	0	0
Q9CQ54	sp|Q9CQ54|NDUC2_MOUSE NADH dehydrogenase [ubiquinone] 1 subunit C2 OS=Mus musculus GN=Ndufc2 PE=1 SV=1	4	4	14.164	53280000	66003000	53976000	51346000	0	78560000	0	91436000
Q9CQ22	sp|Q9CQ22|LTOR1_MOUSE Ragulator complex protein LAMTOR1 OS=Mus musculus GN=Lamtor1 PE=1 SV=1	1	1	17.749	0	0	0	0	2855300	3044800	0	2917600
Q9CQ10	sp|Q9CQ10|CHMP3_MOUSE Charged multivesicular body protein 3 OS=Mus musculus GN=Chmp3 PE=1 SV=3	1	1	25.219	0	0	0	0	0	0	0	0
Q9CQ00	sp|Q9CQ00|TM261_MOUSE Transmembrane protein 261 OS=Mus musculus GN=Tmem261 PE=1 SV=1	1	1	11.344	0	0	0	0	0	0	0	6242300
Q9CPY7	sp|Q9CPY7|AMPL_MOUSE Cytosol aminopeptidase OS=Mus musculus GN=Lap3 PE=1 SV=3	5	5	56.141	62861000	16465000	0	0	35469000	16999000	34429000	16405000
Q9CPX6	sp|Q9CPX6|ATG3_MOUSE Ubiquitin-like-conjugating enzyme ATG3 OS=Mus musculus GN=Atg3 PE=1 SV=1	4	4	35.796	0	16660000	10753000	10193000	0	0	0	0
Q9CPW4	sp|Q9CPW4|ARPC5_MOUSE Actin-related protein 2/3 complex subunit 5 OS=Mus musculus GN=Arpc5 PE=1 SV=3	4	4	16.288	0	22508000	0	0	0	42160000	0	49755000
Q9CPW0	sp|Q9CPW0|CNTP2_MOUSE Contactin-associated protein-like 2 OS=Mus musculus GN=Cntnap2 PE=1 SV=2	16	16	148.2	80827000	0	38461000	16490000	47278000	97351000	0	79644000
Q9CPV9	sp|Q9CPV9|P2Y12_MOUSE P2Y purinoceptor 12 OS=Mus musculus GN=P2ry12 PE=1 SV=1	2	2	39.473	0	0	4049400	0	0	0	0	0
Q9CPV4	sp|Q9CPV4|GLOD4_MOUSE Glyoxalase domain-containing protein 4 OS=Mus musculus GN=Glod4 PE=1 SV=1	5	5	33.316	0	14242000	0	0	0	0	0	19086000
Q9CPU4	sp|Q9CPU4|MGST3_MOUSE Microsomal glutathione S-transferase 3 OS=Mus musculus GN=Mgst3 PE=1 SV=1	4	4	16.958	41173000	73169000	54006000	52137000	125310000	97893000	0	0
Q9CPU0	sp|Q9CPU0|LGUL_MOUSE Lactoylglutathione lyase OS=Mus musculus GN=Glo1 PE=1 SV=3	4	4	20.809	34777000	5868400	32429000	25449000	17701000	12941000	0	21093000
Q9CPT4	sp|Q9CPT4|MYDGF_MOUSE Myeloid-derived growth factor OS=Mus musculus GN=Mydgf PE=1 SV=1	3	3	17.982	0	0	23912000	15902000	14447000	17023000	0	11249000
Q9CPR7	sp|Q9CPR7|SIKE1_MOUSE Suppressor of IKBKE 1 OS=Mus musculus GN=Sike1 PE=1 SV=1	4	4	23.522	0	0	12678000	25458000	0	0	0	0
Q9CPR4	sp|Q9CPR4|RL17_MOUSE 60S ribosomal protein L17 OS=Mus musculus GN=Rpl17 PE=1 SV=3	4	4	21.423	0	0	0	0	0	0	0	8524700
Q9CPQ8	sp|Q9CPQ8|ATP5L_MOUSE ATP synthase subunit g, mitochondrial OS=Mus musculus GN=Atp5l PE=1 SV=1	6	6	11.424	235110000	210140000	74258000	104630000	116260000	111340000	0	60670000
Q9CPQ3	sp|Q9CPQ3|TOM22_MOUSE Mitochondrial import receptor subunit TOM22 homolog OS=Mus musculus GN=Tomm22 PE=1 SV=3	4	4	15.537	8507900	0	5687600	5132100	0	0	0	7056800
Q9CPQ1	sp|Q9CPQ1|COX6C_MOUSE Cytochrome c oxidase subunit 6C OS=Mus musculus GN=Cox6c PE=1 SV=3	3	3	8.4689	6588300	0	11390000	0	26355000	72747000	0	0
Q9CPP6	sp|Q9CPP6|NDUA5_MOUSE NADH dehydrogenase [ubiquinone] 1 alpha subcomplex subunit 5 OS=Mus musculus GN=Ndufa5 PE=1 SV=3	2	2	13.36	0	0	0	0	12602000	0	0	15080000
Q99PV8	sp|Q99PV8|BC11B_MOUSE B-cell lymphoma/leukemia 11B OS=Mus musculus GN=Bcl11b PE=1 SV=1	4	4	94.565	0	18294000	20094000	28257000	0	0	0	0
Q99PV0	sp|Q99PV0|PRP8_MOUSE Pre-mRNA-processing-splicing factor 8 OS=Mus musculus GN=Prpf8 PE=1 SV=2	16	16	273.61	14330000	9896500	10515000	9744000	14028000	8724300	0	30687000
Q99PU5	sp|Q99PU5|ACBG1_MOUSE Long-chain-fatty-acid--CoA ligase ACSBG1 OS=Mus musculus GN=Acsbg1 PE=1 SV=1	18	18	80.425	39882000	62804000	142180000	74652000	157060000	161750000	30629000	242890000
Q99PT1	sp|Q99PT1|GDIR1_MOUSE Rho GDP-dissociation inhibitor 1 OS=Mus musculus GN=Arhgdia PE=1 SV=3	10	10	23.407	379040000	441730000	302110000	425440000	702850000	704290000	176540000	753510000
Q99PP7	sp|Q99PP7|TRI33_MOUSE E3 ubiquitin-protein ligase TRIM33 OS=Mus musculus GN=Trim33 PE=1 SV=2	1	1	123.84	0	0	27524000	29320000	111070000	41245000	0	0
Q99PP7	sp|Q99PP7|TRI33_MOUSE E3 ubiquitin-protein ligase TRIM33 OS=Mus musculus GN=Trim33 PE=1 SV=2	1	1	123.84	0	0	0	0	0	0	0	0
Q99PM3	sp|Q99PM3|TF2AA_MOUSE Transcription initiation factor IIA subunit 1 OS=Mus musculus GN=Gtf2a1 PE=2 SV=2	1	1	41.614	0	0	1951500	0	0	0	0	0
Q99PL6	sp|Q99PL6|UBXN6_MOUSE UBX domain-containing protein 6 OS=Mus musculus GN=Ubxn6 PE=1 SV=1	2	2	49.795	0	0	0	0	0	2313400	0	0
Q99PL5	sp|Q99PL5|RRBP1_MOUSE Ribosome-binding protein 1 OS=Mus musculus GN=Rrbp1 PE=1 SV=2	2	2	172.88	0	0	3745300	0	0	0	0	0
Q99PJ0	sp|Q99PJ0|NTRI_MOUSE Neurotrimin OS=Mus musculus GN=Ntm PE=1 SV=2	5	5	37.984	0	0	0	0	16135000	0	24374000	0
Q99PF4	sp|Q99PF4|CAD23_MOUSE Cadherin-23 OS=Mus musculus GN=Cdh23 PE=1 SV=2	1	1	369.62	56238000	0	15891000	0	0	28027000	0	6287400
Q99P88	sp|Q99P88|NU155_MOUSE Nuclear pore complex protein Nup155 OS=Mus musculus GN=Nup155 PE=1 SV=1	3	3	155.12	0	0	0	0	0	0	0	0
Q99P72	sp|Q99P72|RTN4_MOUSE Reticulon-4 OS=Mus musculus GN=Rtn4 PE=1 SV=2	1	1	126.61	0	0	0	0	0	0	0	0
Q99P72	sp|Q99P72|RTN4_MOUSE Reticulon-4 OS=Mus musculus GN=Rtn4 PE=1 SV=2	44	44	126.61	8731500000	10444000000	6637200000	7168100000	615610000	456380000	422880000	721850000
Q99NH0	sp|Q99NH0|ANR17_MOUSE Ankyrin repeat domain-containing protein 17 OS=Mus musculus GN=Ankrd17 PE=1 SV=2	2	2	274.21	4082300	0	0	0	0	0	0	0
Q99NF8	sp|Q99NF8|RBP17_MOUSE Ran-binding protein 17 OS=Mus musculus GN=Ranbp17 PE=1 SV=1	1	1	124.05	0	0	0	0	0	0	0	0
Q99NF2	sp|Q99NF2|NSMF_MOUSE NMDA receptor synaptonuclear signaling and neuronal migration factor OS=Mus musculus GN=Nsmf PE=1 SV=1	1	1	60.293	0	0	0	0	0	0	0	0
Q99NE5	sp|Q99NE5|RIMS1_MOUSE Regulating synaptic membrane exocytosis protein 1 OS=Mus musculus GN=Rims1 PE=1 SV=2	11	11	163.16	6508900	12495000	18870000	28033000	0	12085000	0	19854000
Q99NB9	sp|Q99NB9|SF3B1_MOUSE Splicing factor 3B subunit 1 OS=Mus musculus GN=Sf3b1 PE=1 SV=1	11	11	145.81	13670000	23420000	37874000	40801000	0	0	0	0
Q99NB1	sp|Q99NB1|ACS2L_MOUSE Acetyl-coenzyme A synthetase 2-like, mitochondrial OS=Mus musculus GN=Acss1 PE=1 SV=1	7	7	74.622	0	0	0	7836200	0	5284500	0	7998600
Q99N93	sp|Q99N93|RM16_MOUSE 39S ribosomal protein L16, mitochondrial OS=Mus musculus GN=Mrpl16 PE=1 SV=1	1	1	28.803	0	1701900	1597400	0	0	2158400	0	1926400
Q99N87	sp|Q99N87|RT05_MOUSE 28S ribosomal protein S5, mitochondrial OS=Mus musculus GN=Mrps5 PE=1 SV=1	1	1	48.206	0	0	0	0	14560000	6259900	0	0
Q99N28	sp|Q99N28|CADM3_MOUSE Cell adhesion molecule 3 OS=Mus musculus GN=Cadm3 PE=1 SV=1	8	8	42.964	0	43700000	44101000	21743000	44730000	129540000	86731000	138420000
Q99MX7	sp|Q99MX7|CECR6_MOUSE Cat eye syndrome critical region protein 6 homolog OS=Mus musculus GN=Cecr6 PE=1 SV=1	4	4	58.158	0	0	14100000	74081000	0	0	0	0
Q99MV7	sp|Q99MV7|RNF17_MOUSE RING finger protein 17 OS=Mus musculus GN=Rnf17 PE=1 SV=2	1	1	185.6	0	0	0	0	0	0	0	0
Q99MT2	sp|Q99MT2|MSH4_MOUSE MutS protein homolog 4 OS=Mus musculus GN=Msh4 PE=2 SV=1	1	1	107.01	0	0	0	0	5249900000	3061100000	7987900000	3391500000
Q99MR8	sp|Q99MR8|MCCA_MOUSE Methylcrotonoyl-CoA carboxylase subunit alpha, mitochondrial OS=Mus musculus GN=Mccc1 PE=1 SV=2	2	2	79.343	0	71127000	30689000	0	0	0	0	0
Q99MR8	sp|Q99MR8|MCCA_MOUSE Methylcrotonoyl-CoA carboxylase subunit alpha, mitochondrial OS=Mus musculus GN=Mccc1 PE=1 SV=2	42	42	79.343	24192000000	22295000000	27436000000	29122000000	72891000000	29854000000	255580000000	36913000000
Q99MN9	sp|Q99MN9|PCCB_MOUSE Propionyl-CoA carboxylase beta chain, mitochondrial OS=Mus musculus GN=Pccb PE=1 SV=2	22	22	58.408	868390000	285410000	421520000	419270000	1051400000	684890000	2521100000	901960000
Q99MK8	sp|Q99MK8|ARBK1_MOUSE Beta-adrenergic receptor kinase 1 OS=Mus musculus GN=Adrbk1 PE=1 SV=2	9	9	79.638	20106000	0	34414000	13548000	0	18348000	23683000	0
Q99MI1	sp|Q99MI1|RB6I2_MOUSE ELKS/Rab6-interacting/CAST family member 1 OS=Mus musculus GN=Erc1 PE=1 SV=1	5	5	128.33	4327300	0	0	0	0	0	0	0
Q99MD9	sp|Q99MD9|NASP_MOUSE Nuclear autoantigenic sperm protein OS=Mus musculus GN=Nasp PE=1 SV=2	1	1	83.953	0	0	0	0	0	0	0	0
Q99M80	sp|Q99M80|PTPRT_MOUSE Receptor-type tyrosine-protein phosphatase T OS=Mus musculus GN=Ptprt PE=1 SV=2	1	1	163.01	0	0	60815000	0	0	0	0	0
Q99M71	sp|Q99M71|EPDR1_MOUSE Mammalian ependymin-related protein 1 OS=Mus musculus GN=Epdr1 PE=1 SV=1	4	4	25.485	0	15100000	0	15075000	28262000	46010000	41393000	27619000
Q99LY9	sp|Q99LY9|NDUS5_MOUSE NADH dehydrogenase [ubiquinone] iron-sulfur protein 5 OS=Mus musculus GN=Ndufs5 PE=1 SV=3	1	1	12.648	0	0	0	0	0	26279000	0	14230000
Q99LX0	sp|Q99LX0|PARK7_MOUSE Protein deglycase DJ-1 OS=Mus musculus GN=Park7 PE=1 SV=1	6	6	20.021	46689000	0	22058000	0	46880000	46806000	19626000	52510000
Q99LR1	sp|Q99LR1|ABD12_MOUSE Monoacylglycerol lipase ABHD12 OS=Mus musculus GN=Abhd12 PE=1 SV=2	6	6	45.269	18684000	36227000	0	15855000	7529900	10985000	0	22253000
Q99LL3	sp|Q99LL3|CHSTC_MOUSE Carbohydrate sulfotransferase 12 OS=Mus musculus GN=Chst12 PE=2 SV=2	1	1	49.398	0	0	0	0	16056000	0	71603000	0
Q99LI8	sp|Q99LI8|HGS_MOUSE Hepatocyte growth factor-regulated tyrosine kinase substrate OS=Mus musculus GN=Hgs PE=1 SV=2	3	3	86.014	4752900	12429000	6054900	0	0	0	0	0
Q99LI2	sp|Q99LI2|CLCC1_MOUSE Chloride channel CLIC-like protein 1 OS=Mus musculus GN=Clcc1 PE=1 SV=1	1	1	60.621	0	0	0	0	0	0	0	0
Q99LH2	sp|Q99LH2|PTSS1_MOUSE Phosphatidylserine synthase 1 OS=Mus musculus GN=Ptdss1 PE=1 SV=1	1	1	55.603	0	0	0	0	0	0	0	0
Q99LF4	sp|Q99LF4|RTCB_MOUSE tRNA-splicing ligase RtcB homolog OS=Mus musculus GN=Rtcb PE=1 SV=1	3	3	55.249	0	0	0	0	0	0	0	6399200
Q99LD4	sp|Q99LD4|CSN1_MOUSE COP9 signalosome complex subunit 1 OS=Mus musculus GN=Gps1 PE=1 SV=1	2	2	53.442	0	0	0	0	6786100	4194100	0	4244000
Q99LC5	sp|Q99LC5|ETFA_MOUSE Electron transfer flavoprotein subunit alpha, mitochondrial OS=Mus musculus GN=Etfa PE=1 SV=2	9	9	35.009	7687800	13728000	0	16499000	16819000	83720000	12175000	88936000
Q99LC3	sp|Q99LC3|NDUAA_MOUSE NADH dehydrogenase [ubiquinone] 1 alpha subcomplex subunit 10, mitochondrial OS=Mus musculus GN=Ndufa10 PE=1 SV=1	8	8	40.603	51933000	71658000	140250000	50437000	161350000	147730000	251320000	125490000
Q99LB7	sp|Q99LB7|SARDH_MOUSE Sarcosine dehydrogenase, mitochondrial OS=Mus musculus GN=Sardh PE=1 SV=1	2	2	101.68	0	0	0	0	0	3494300	0	3990400
Q99LB6	sp|Q99LB6|MAT2B_MOUSE Methionine adenosyltransferase 2 subunit beta OS=Mus musculus GN=Mat2b PE=1 SV=1	4	4	37.392	0	0	4445900	0	0	0	0	0
Q99LB2	sp|Q99LB2|DHRS4_MOUSE Dehydrogenase/reductase SDR family member 4 OS=Mus musculus GN=Dhrs4 PE=1 SV=3	3	3	29.884	5822700	14537000	8978300	5635500	12281000	13082000	0	0
Q99L88	sp|Q99L88|SNTB1_MOUSE Beta-1-syntrophin OS=Mus musculus GN=Sntb1 PE=1 SV=4	1	1	58.081	0	41524000	0	0	0	0	0	0
Q99L47	sp|Q99L47|F10A1_MOUSE Hsc70-interacting protein OS=Mus musculus GN=St13 PE=1 SV=1	5	5	41.655	22492000	0	14222000	9366000	16104000	22171000	22601000	15714000
Q99L45	sp|Q99L45|IF2B_MOUSE Eukaryotic translation initiation factor 2 subunit 2 OS=Mus musculus GN=Eif2s2 PE=1 SV=1	2	2	38.092	0	0	7652200	0	0	4733600	0	4863000
Q99L43	sp|Q99L43|CDS2_MOUSE Phosphatidate cytidylyltransferase 2 OS=Mus musculus GN=Cds2 PE=1 SV=1	3	3	51.313	305410000	144470000	221340000	146280000	227750000	169930000	73400000	127630000
Q99L13	sp|Q99L13|3HIDH_MOUSE 3-hydroxyisobutyrate dehydrogenase, mitochondrial OS=Mus musculus GN=Hibadh PE=1 SV=1	3	3	35.44	40032000	85276000	0	60076000	0	33986000	0	31205000
Q99L04	sp|Q99L04|DHRS1_MOUSE Dehydrogenase/reductase SDR family member 1 OS=Mus musculus GN=Dhrs1 PE=1 SV=1	5	5	34.005	25548000	27613000	16417000	7343600	0	0	35766000	18155000
Q99KY4	sp|Q99KY4|GAK_MOUSE Cyclin-G-associated kinase OS=Mus musculus GN=Gak PE=1 SV=2	16	16	143.64	27862000	26767000	32443000	51057000	24257000	28720000	0	23813000
Q99KX1	sp|Q99KX1|MLF2_MOUSE Myeloid leukemia factor 2 OS=Mus musculus GN=Mlf2 PE=1 SV=1	2	2	28.055	0	0	0	0	0	0	0	10007000
Q99KU1	sp|Q99KU1|DHDDS_MOUSE Dehydrodolichyl diphosphate syntase complex subunit Dhdds OS=Mus musculus GN=Dhdds PE=2 SV=1	1	1	38.509	0	194400000	0	133360000	0	332660000	2347600000	314660000
Q99KU0	sp|Q99KU0|VMP1_MOUSE Vacuole membrane protein 1 OS=Mus musculus GN=Vmp1 PE=1 SV=2	4	4	45.96	15920000	6416700	11921000	7093700	0	3397300	0	16256000
Q99KR8	sp|Q99KR8|FUCO2_MOUSE Plasma alpha-L-fucosidase OS=Mus musculus GN=Fuca2 PE=1 SV=1	1	1	53.645	0	7867800	0	0	0	0	0	0
Q99KQ4	sp|Q99KQ4|NAMPT_MOUSE Nicotinamide phosphoribosyltransferase OS=Mus musculus GN=Nampt PE=1 SV=1	1	1	55.446	0	1971400	0	0	0	0	0	0
Q99KP6	sp|Q99KP6|PRP19_MOUSE Pre-mRNA-processing factor 19 OS=Mus musculus GN=Prpf19 PE=1 SV=1	6	6	55.238	4108200	11623000	0	12571000	0	0	0	0
Q99KP3	sp|Q99KP3|CRYL1_MOUSE Lambda-crystallin homolog OS=Mus musculus GN=Cryl1 PE=1 SV=3	4	4	35.208	10142000	0	6358100	10474000	0	0	0	0
Q99KN9	sp|Q99KN9|EPN4_MOUSE Clathrin interactor 1 OS=Mus musculus GN=Clint1 PE=1 SV=2	10	10	68.512	65647000	200830000	148110000	91919000	0	0	0	6450600
Q99KK7	sp|Q99KK7|DPP3_MOUSE Dipeptidyl peptidase 3 OS=Mus musculus GN=Dpp3 PE=1 SV=2	19	19	82.897	289210000	139970000	251380000	196900000	0	32641000	0	19012000
Q99KK2	sp|Q99KK2|NEUA_MOUSE N-acylneuraminate cytidylyltransferase OS=Mus musculus GN=Cmas PE=1 SV=2	5	5	48.057	29655000	10691000	16441000	11776000	29972000	40809000	27708000	36876000
Q99KJ8	sp|Q99KJ8|DCTN2_MOUSE Dynactin subunit 2 OS=Mus musculus GN=Dctn2 PE=1 SV=3	11	11	44.116	103570000	39906000	93926000	50233000	7989400	42066000	0	31385000
Q99KI3	sp|Q99KI3|EMC3_MOUSE ER membrane protein complex subunit 3 OS=Mus musculus GN=Emc3 PE=1 SV=3	2	2	29.98	0	1045600	3748200	0	0	4286700	0	0
Q99KI0	sp|Q99KI0|ACON_MOUSE Aconitate hydratase, mitochondrial OS=Mus musculus GN=Aco2 PE=1 SV=1	33	33	85.462	1279400000	1294200000	1127200000	1152400000	2363600000	2038900000	3305300000	2476800000
Q99KF1	sp|Q99KF1|TMED9_MOUSE Transmembrane emp24 domain-containing protein 9 OS=Mus musculus GN=Tmed9 PE=1 SV=2	1	1	27.127	0	0	0	0	0	19236000	0	16526000
Q99KE1	sp|Q99KE1|MAOM_MOUSE NAD-dependent malic enzyme, mitochondrial OS=Mus musculus GN=Me2 PE=1 SV=1	8	8	65.798	0	0	26702000	6581500	17560000	83960000	0	28873000
Q99KC8	sp|Q99KC8|VMA5A_MOUSE von Willebrand factor A domain-containing protein 5A OS=Mus musculus GN=Vwa5a PE=1 SV=2	8	8	87.142	43164000	10307000	22352000	16577000	0	16510000	0	20473000
Q99KB8	sp|Q99KB8|GLO2_MOUSE Hydroxyacylglutathione hydrolase, mitochondrial OS=Mus musculus GN=Hagh PE=1 SV=2	5	5	34.084	12926000	20601000	21947000	0	45412000	46535000	75308000	94679000
Q99K85	sp|Q99K85|SERC_MOUSE Phosphoserine aminotransferase OS=Mus musculus GN=Psat1 PE=1 SV=1	11	11	40.472	59455000	53158000	118790000	149290000	88909000	104270000	119860000	94699000
Q99K70	sp|Q99K70|RRAGC_MOUSE Ras-related GTP-binding protein C OS=Mus musculus GN=Rragc PE=1 SV=1;sp|Q7TT45|RRAGD_MOUSE Ras-related GTP-binding protein D OS=Mus musculus GN=Rragd PE=2 SV=2	5	5	44.12	14544000	0	11647000	17472000	0	15427000	0	0
Q99K51	sp|Q99K51|PLST_MOUSE Plastin-3 OS=Mus musculus GN=Pls3 PE=1 SV=3	4	4	70.741	0	0	0	17055000	0	0	0	0
Q99K48	sp|Q99K48|NONO_MOUSE Non-POU domain-containing octamer-binding protein OS=Mus musculus GN=Nono PE=1 SV=3	14	13	54.54	300030000	346250000	284800000	304140000	12181000	71550000	17599000	51303000
Q99K46	sp|Q99K46|UBP11_MOUSE Ubiquitin carboxyl-terminal hydrolase 11 OS=Mus musculus GN=Usp11 PE=1 SV=4	5	3	105.38	10487000	0	4379700	0	0	0	0	0
Q99K43	sp|Q99K43|PRC1_MOUSE Protein regulator of cytokinesis 1 OS=Mus musculus GN=Prc1 PE=1 SV=2	1	1	70.289	0	0	7710300	0	0	0	0	0
Q99K28	sp|Q99K28|ARFG2_MOUSE ADP-ribosylation factor GTPase-activating protein 2 OS=Mus musculus GN=Arfgap2 PE=1 SV=1	7	7	56.598	14857000	11510000	0	10090000	0	12097000	0	15833000
Q99JY9	sp|Q99JY9|ARP3_MOUSE Actin-related protein 3 OS=Mus musculus GN=Actr3 PE=1 SV=3	9	7	47.357	78593000	40985000	32133000	90494000	77411000	97514000	91089000	78449000
Q99JY8	sp|Q99JY8|PLPP3_MOUSE Phospholipid phosphatase 3 OS=Mus musculus GN=Plpp3 PE=1 SV=1	4	4	35.216	145710000	12475000	84459000	77291000	83334000	69230000	38414000	67660000
Q99JY0	sp|Q99JY0|ECHB_MOUSE Trifunctional enzyme subunit beta, mitochondrial OS=Mus musculus GN=Hadhb PE=1 SV=1	11	11	51.386	49682000	9012200	65269000	57174000	77231000	112540000	20680000	131330000
Q99JX4	sp|Q99JX4|EIF3M_MOUSE Eukaryotic translation initiation factor 3 subunit M OS=Mus musculus GN=Eif3m PE=1 SV=1	2	2	42.516	0	4867000	0	0	0	0	0	0
Q99JT1	sp|Q99JT1|GATB_MOUSE Glutamyl-tRNA(Gln) amidotransferase subunit B, mitochondrial OS=Mus musculus GN=Gatb PE=1 SV=1	2	2	62.118	0	0	0	0	0	0	0	0
Q99JR1	sp|Q99JR1|SFXN1_MOUSE Sideroflexin-1 OS=Mus musculus GN=Sfxn1 PE=1 SV=3	9	9	35.649	184780000	47767000	109210000	116740000	76894000	70660000	0	119910000
Q99JP7	sp|Q99JP7|GGT7_MOUSE Gamma-glutamyltransferase 7 OS=Mus musculus GN=Ggt7 PE=1 SV=2	7	7	70.251	8188100	19893000	14929000	0	8473600	0	0	0
Q99JP0	sp|Q99JP0|M4K3_MOUSE Mitogen-activated protein kinase kinase kinase kinase 3 OS=Mus musculus GN=Map4k3 PE=1 SV=4	6	6	101.12	4819000	8732700	4735900	0	0	0	0	0
Q99JN2	sp|Q99JN2|KLH22_MOUSE Kelch-like protein 22 OS=Mus musculus GN=Klhl22 PE=1 SV=1	3	3	71.686	0	0	0	0	0	9738700	0	0
Q99JI6	sp|Q99JI6|RAP1B_MOUSE Ras-related protein Rap-1b OS=Mus musculus GN=Rap1b PE=1 SV=2	6	2	20.825	131940000	189360000	115130000	61959000	131490000	119590000	98096000	121990000
Q99JI4	sp|Q99JI4|PSMD6_MOUSE 26S proteasome non-ATPase regulatory subunit 6 OS=Mus musculus GN=Psmd6 PE=1 SV=1	11	11	45.536	10098000	59867000	83937000	118030000	103610000	70903000	13140000	74346000
Q99JG2	sp|Q99JG2|ETBR2_MOUSE Prosaposin receptor GPR37L1 OS=Mus musculus GN=Gpr37l1 PE=1 SV=2	5	5	52.728	0	0	38360000	0	0	6967100	0	0
Q99J99	sp|Q99J99|THTM_MOUSE 3-mercaptopyruvate sulfurtransferase OS=Mus musculus GN=Mpst PE=1 SV=3	3	3	33.023	10044000	0	8890200	0	0	12885000	9302300	13899000
Q99J85	sp|Q99J85|NPTXR_MOUSE Neuronal pentraxin receptor OS=Mus musculus GN=Nptxr PE=1 SV=1	3	3	52.284	0	0	20573000	0	5029400	7018000	0	4367600
Q99J56	sp|Q99J56|DERL1_MOUSE Derlin-1 OS=Mus musculus GN=Derl1 PE=1 SV=1	1	1	28.834	0	1479800	0	0	3128100	3783900	0	3812900
Q99J47	sp|Q99J47|DRS7B_MOUSE Dehydrogenase/reductase SDR family member 7B OS=Mus musculus GN=Dhrs7b PE=1 SV=1	1	1	34.986	0	0	3356800	0	0	3454400	0	0
Q99J36	sp|Q99J36|THUM1_MOUSE THUMP domain-containing protein 1 OS=Mus musculus GN=Thumpd1 PE=1 SV=1	4	4	38.884	5984500	0	8040900	0	0	0	0	0
Q99J31	sp|Q99J31|OPHN1_MOUSE Oligophrenin-1 OS=Mus musculus GN=Ophn1 PE=1 SV=1	1	1	91.984	0	24248000	6756200	7696800	25974000	18687000	0	0
Q99J27	sp|Q99J27|ACATN_MOUSE Acetyl-coenzyme A transporter 1 OS=Mus musculus GN=Slc33a1 PE=1 SV=1	2	2	61.075	0	0	0	0	0	2177500	0	0
Q99J21	sp|Q99J21|MCLN1_MOUSE Mucolipin-1 OS=Mus musculus GN=Mcoln1 PE=1 SV=1	1	1	65.505	35005000	0	0	0	0	0	0	12174000
Q99J08	sp|Q99J08|S14L2_MOUSE SEC14-like protein 2 OS=Mus musculus GN=Sec14l2 PE=1 SV=1	6	6	46.3	3589800	18739000	0	16867000	14599000	24522000	11234000	33287000
Q99104	sp|Q99104|MYO5A_MOUSE Unconventional myosin-Va OS=Mus musculus GN=Myo5a PE=1 SV=2	55	55	215.54	303340000	465520000	301760000	320280000	319550000	478110000	31173000	339940000
Q99020	sp|Q99020|ROAA_MOUSE Heterogeneous nuclear ribonucleoprotein A/B OS=Mus musculus GN=Hnrnpab PE=1 SV=1	2	2	30.831	0	0	0	0	0	7675600	0	8642000
Q93092	sp|Q93092|TALDO_MOUSE Transaldolase OS=Mus musculus GN=Taldo1 PE=1 SV=2	8	8	37.387	6947700	0	0	0	63212000	85989000	29950000	56922000
Q925U4	sp|Q925U4|EDEM1_MOUSE ER degradation-enhancing alpha-mannosidase-like protein 1 OS=Mus musculus GN=Edem1 PE=1 SV=1	1	1	73.7	0	0	0	0	0	6097200	0	0
Q925T6	sp|Q925T6|GRIP1_MOUSE Glutamate receptor-interacting protein 1 OS=Mus musculus GN=Grip1 PE=1 SV=1	16	16	122.06	44082000	64408000	67314000	136180000	0	0	0	0
Q925N0	sp|Q925N0|SFXN5_MOUSE Sideroflexin-5 OS=Mus musculus GN=Sfxn5 PE=1 SV=2	10	10	37.328	145750000	130690000	248060000	282830000	223950000	226710000	207710000	257090000
Q925I1	sp|Q925I1|ATAD3_MOUSE ATPase family AAA domain-containing protein 3 OS=Mus musculus GN=Atad3 PE=1 SV=1	3	3	66.741	0	0	0	0	8162800	9518000	0	0
Q925E7	sp|Q925E7|2ABD_MOUSE Serine/threonine-protein phosphatase 2A 55 kDa regulatory subunit B delta isoform OS=Mus musculus GN=Ppp2r2d PE=1 SV=1	2	1	51.957	0	6891000	0	0	0	0	6999100	0
Q924Z4	sp|Q924Z4|CERS2_MOUSE Ceramide synthase 2 OS=Mus musculus GN=Cers2 PE=1 SV=1	1	1	45.024	0	0	0	0	0	12366000	0	0
Q924T2	sp|Q924T2|RT02_MOUSE 28S ribosomal protein S2, mitochondrial OS=Mus musculus GN=Mrps2 PE=1 SV=1	1	1	32.313	0	0	0	0	0	0	0	0
Q924N4	sp|Q924N4|S12A6_MOUSE Solute carrier family 12 member 6 OS=Mus musculus GN=Slc12a6 PE=1 SV=2	1	1	127.53	0	3720900	0	0	5138500	7818500	0	6161800
Q924M7	sp|Q924M7|MPI_MOUSE Mannose-6-phosphate isomerase OS=Mus musculus GN=Mpi PE=1 SV=1	5	5	46.575	25058000	18554000	16021000	22568000	19168000	31702000	16007000	0
Q924L1	sp|Q924L1|LTMD1_MOUSE LETM1 domain-containing protein 1 OS=Mus musculus GN=Letmd1 PE=1 SV=1	6	6	41.7	5562800	0	8758600	0	0	11769000	0	0
Q924D0	sp|Q924D0|RT4I1_MOUSE Reticulon-4-interacting protein 1, mitochondrial OS=Mus musculus GN=Rtn4ip1 PE=1 SV=2	1	1	43.371	0	0	0	0	0	0	0	0
Q924C1	sp|Q924C1|XPO5_MOUSE Exportin-5 OS=Mus musculus GN=Xpo5 PE=1 SV=1	1	1	136.97	0	0	0	0	0	0	0	0
Q924A2	sp|Q924A2|CIC_MOUSE Protein capicua homolog OS=Mus musculus GN=Cic PE=1 SV=2	4	4	258.13	0	0	20487000	0	0	0	0	0
Q923Z0	sp|Q923Z0|GPC5B_MOUSE G-protein coupled receptor family C group 5 member B OS=Mus musculus GN=Gprc5b PE=1 SV=1	2	2	45.899	16904000	48110000	17343000	27763000	25171000	32617000	0	47432000
Q923T9	sp|Q923T9|KCC2G_MOUSE Calcium/calmodulin-dependent protein kinase type II subunit gamma OS=Mus musculus GN=Camk2g PE=1 SV=1	5	5	59.606	41674000	34466000	17573000	54196000	0	28038000	0	15648000
Q923S9	sp|Q923S9|RAB30_MOUSE Ras-related protein Rab-30 OS=Mus musculus GN=Rab30 PE=1 SV=1	2	2	23.058	0	0	0	0	0	0	0	5331400
Q923L3	sp|Q923L3|CSMD1_MOUSE CUB and sushi domain-containing protein 1 OS=Mus musculus GN=Csmd1 PE=1 SV=2	1	1	387.86	0	0	0	0	0	0	0	0
Q922S4	sp|Q922S4|PDE2A_MOUSE cGMP-dependent 3,5-cyclic phosphodiesterase OS=Mus musculus GN=Pde2a PE=1 SV=3	22	22	103.25	127150000	119670000	83900000	146710000	148330000	250020000	53031000	163160000
Q922R8	sp|Q922R8|PDIA6_MOUSE Protein disulfide-isomerase A6 OS=Mus musculus GN=Pdia6 PE=1 SV=3	6	6	48.1	0	0	0	5459600	0	0	0	25016000
Q922R1	sp|Q922R1|CP070_MOUSE UPF0183 protein C16orf70 homolog OS=Mus musculus PE=1 SV=2	2	2	47.416	0	6683100	0	0	0	12470000	0	0
Q922Q9	sp|Q922Q9|CHID1_MOUSE Chitinase domain-containing protein 1 OS=Mus musculus GN=Chid1 PE=1 SV=1	1	1	44.905	0	0	0	0	0	3947700	0	0
Q922Q8	sp|Q922Q8|LRC59_MOUSE Leucine-rich repeat-containing protein 59 OS=Mus musculus GN=Lrrc59 PE=1 SV=1	2	2	34.877	0	0	8074500	0	0	0	0	0
Q922Q4	sp|Q922Q4|P5CR2_MOUSE Pyrroline-5-carboxylate reductase 2 OS=Mus musculus GN=Pycr2 PE=1 SV=1	5	5	33.659	0	13721000	13311000	21547000	12591000	8377700	0	7683200
Q922Q1	sp|Q922Q1|MARC2_MOUSE Mitochondrial amidoxime reducing component 2 OS=Mus musculus GN=Marc2 PE=1 SV=1	7	7	38.194	9254200	0	6903900	6187400	0	0	0	0
Q922P8	sp|Q922P8|T132A_MOUSE Transmembrane protein 132A OS=Mus musculus GN=Tmem132a PE=1 SV=2	2	2	110.24	0	0	0	0	0	0	0	7007600
Q922J6	sp|Q922J6|TSN2_MOUSE Tetraspanin-2 OS=Mus musculus GN=Tspan2 PE=1 SV=1	3	3	24.181	80059000	200740000	35015000	14161000	66547000	66299000	0	66373000
Q922J3	sp|Q922J3|CLIP1_MOUSE CAP-Gly domain-containing linker protein 1 OS=Mus musculus GN=Clip1 PE=1 SV=1	14	12	155.81	45131000	0	37579000	25258000	0	0	0	0
Q922H4	sp|Q922H4|GMPPA_MOUSE Mannose-1-phosphate guanyltransferase alpha OS=Mus musculus GN=Gmppa PE=1 SV=1	3	3	46.244	0	0	0	0	0	6317300	0	0
Q922H2	sp|Q922H2|PDK3_MOUSE [Pyruvate dehydrogenase (acetyl-transferring)] kinase isozyme 3, mitochondrial OS=Mus musculus GN=Pdk3 PE=1 SV=1	1	1	47.922	0	2948700	0	4466100	3002300	3869000	0	3011000
Q922F4	sp|Q922F4|TBB6_MOUSE Tubulin beta-6 chain OS=Mus musculus GN=Tubb6 PE=1 SV=1	1	1	50.09	0	5552700	0	0	0	0	0	0
Q922E4	sp|Q922E4|PCY2_MOUSE Ethanolamine-phosphate cytidylyltransferase OS=Mus musculus GN=Pcyt2 PE=1 SV=1	5	5	45.234	5481100	10583000	0	0	7025500	22600000	0	0
Q922D8	sp|Q922D8|C1TC_MOUSE C-1-tetrahydrofolate synthase, cytoplasmic OS=Mus musculus GN=Mthfd1 PE=1 SV=4	13	13	101.2	15923000	18685000	0	0	0	23036000	0	30130000
Q922D4	sp|Q922D4|PP6R3_MOUSE Serine/threonine-protein phosphatase 6 regulatory subunit 3 OS=Mus musculus GN=Ppp6r3 PE=1 SV=1	8	8	94.652	0	18591000	24033000	0	0	0	0	0
Q922C1	sp|Q922C1|CS044_MOUSE Uncharacterized protein C19orf44 homolog OS=Mus musculus PE=1 SV=2	1	1	69.272	0	0	0	0	0	0	0	0
Q922B2	sp|Q922B2|SYDC_MOUSE Aspartate--tRNA ligase, cytoplasmic OS=Mus musculus GN=Dars PE=1 SV=2	21	21	57.147	114170000	201080000	105890000	131440000	204210000	150460000	39093000	124670000
Q921Q7	sp|Q921Q7|RIN1_MOUSE Ras and Rab interactor 1 OS=Mus musculus GN=Rin1 PE=1 SV=1	1	1	83.013	0	0	0	0	0	0	0	0
Q921M7	sp|Q921M7|FA49B_MOUSE Protein FAM49B OS=Mus musculus GN=Fam49b PE=1 SV=1	11	9	36.776	203420000	83066000	108700000	143870000	117180000	181820000	19783000	121470000
Q921M4	sp|Q921M4|GOGA2_MOUSE Golgin subfamily A member 2 OS=Mus musculus GN=Golga2 PE=1 SV=3	1	1	113.28	0	0	0	0	0	0	0	0
Q921M3	sp|Q921M3|SF3B3_MOUSE Splicing factor 3B subunit 3 OS=Mus musculus GN=Sf3b3 PE=1 SV=1	8	8	135.55	16188000	19433000	0	22029000	0	9932900	0	0
Q921L3	sp|Q921L3|TMCO1_MOUSE Transmembrane and coiled-coil domain-containing protein 1 OS=Mus musculus GN=Tmco1 PE=1 SV=1	2	2	21.175	0	0	3944100	0	0	0	0	0
Q921J2	sp|Q921J2|RHEB_MOUSE GTP-binding protein Rheb OS=Mus musculus GN=Rheb PE=1 SV=1	6	6	20.451	70363000	49034000	110810000	160970000	115070000	89901000	17276000	112020000
Q921I1	sp|Q921I1|TRFE_MOUSE Serotransferrin OS=Mus musculus GN=Tf PE=1 SV=1	10	10	76.723	0	9317800	55102000	14085000	14846000	39426000	27545000	76407000
Q921H8	sp|Q921H8|THIKA_MOUSE 3-ketoacyl-CoA thiolase A, peroxisomal OS=Mus musculus GN=Acaa1a PE=1 SV=1;sp|Q8VCH0|THIKB_MOUSE 3-ketoacyl-CoA thiolase B, peroxisomal OS=Mus musculus GN=Acaa1b PE=1 SV=1	3	3	43.953	0	0	0	0	0	12217000	0	15163000
Q921G7	sp|Q921G7|ETFD_MOUSE Electron transfer flavoprotein-ubiquinone oxidoreductase, mitochondrial OS=Mus musculus GN=Etfdh PE=1 SV=1	11	11	68.09	46349000	163130000	60612000	30709000	89372000	151350000	16665000	110260000
Q921F4	sp|Q921F4|HNRLL_MOUSE Heterogeneous nuclear ribonucleoprotein L-like OS=Mus musculus GN=Hnrnpll PE=1 SV=3	11	11	64.124	43293000	29786000	65336000	51733000	110170000	62353000	0	64065000
Q921F2	sp|Q921F2|TADBP_MOUSE TAR DNA-binding protein 43 OS=Mus musculus GN=Tardbp PE=1 SV=1	6	6	44.547	54403000	19857000	55036000	91079000	56270000	24507000	25274000	43858000
Q921E2	sp|Q921E2|RAB31_MOUSE Ras-related protein Rab-31 OS=Mus musculus GN=Rab31 PE=1 SV=1;sp|P35285|RB22A_MOUSE Ras-related protein Rab-22A OS=Mus musculus GN=Rab22a PE=1 SV=2	2	2	21.331	0	0	0	0	0	8320400	0	0
Q921C5	sp|Q921C5|BICD2_MOUSE Protein bicaudal D homolog 2 OS=Mus musculus GN=Bicd2 PE=1 SV=1	8	8	93.39	19300000	0	20769000	0	0	0	0	0
Q921C1	sp|Q921C1|CXG3_MOUSE Gap junction gamma-3 protein OS=Mus musculus GN=Gjc3 PE=1 SV=2	3	3	30.292	46799000	52340000	16701000	19456000	26399000	30251000	0	34215000
Q920R0	sp|Q920R0|ALS2_MOUSE Alsin OS=Mus musculus GN=Als2 PE=1 SV=3	2	2	182.56	0	0	0	0	0	0	0	0
Q920Q4	sp|Q920Q4|VPS16_MOUSE Vacuolar protein sorting-associated protein 16 homolog OS=Mus musculus GN=Vps16 PE=1 SV=3	7	7	94.927	0	8245800	13406000	19040000	18393000	14584000	0	17292000
Q920Q2	sp|Q920Q2|REV1_MOUSE DNA repair protein REV1 OS=Mus musculus GN=Rev1 PE=1 SV=1	2	2	137.34	0	0	0	0	143110000	0	0	0
Q920P3	sp|Q920P3|BRNP1_MOUSE BMP/retinoic acid-inducible neural-specific protein 1 OS=Mus musculus GN=Brinp1 PE=1 SV=1	7	7	88.64	45794000	0	10688000	0	0	37435000	0	18964000
Q920N7	sp|Q920N7|SYT12_MOUSE Synaptotagmin-12 OS=Mus musculus GN=Syt12 PE=1 SV=1	4	4	46.68	8387400	0	0	0	0	0	0	8318300
Q920N2	sp|Q920N2|BPL1_MOUSE Biotin--protein ligase OS=Mus musculus GN=Hlcs PE=1 SV=1	14	14	78.516	130110000	144920000	159830000	217510000	453210000	256580000	1860700000	216380000
Q920M5	sp|Q920M5|CORO6_MOUSE Coronin-6 OS=Mus musculus GN=Coro6 PE=1 SV=1	1	1	52.598	0	0	0	0	2344700	0	0	0
Q920I9	sp|Q920I9|WDR7_MOUSE WD repeat-containing protein 7 OS=Mus musculus GN=Wdr7 PE=1 SV=3	32	32	163.45	372570000	284470000	297740000	267530000	184660000	290680000	35132000	232460000
Q920E5	sp|Q920E5|FPPS_MOUSE Farnesyl pyrophosphate synthase OS=Mus musculus GN=Fdps PE=1 SV=1	1	1	40.581	0	0	0	0	0	0	0	0
Q920E3	sp|Q920E3|KCNH5_MOUSE Potassium voltage-gated channel subfamily H member 5 OS=Mus musculus GN=Kcnh5 PE=1 SV=3;sp|Q60603|KCNH1_MOUSE Potassium voltage-gated channel subfamily H member 1 OS=Mus musculus GN=Kcnh1 PE=1 SV=1	1	1	111.81	0	0	0	0	0	0	0	0
Q920B9	sp|Q920B9|SP16H_MOUSE FACT complex subunit SPT16 OS=Mus musculus GN=Supt16h PE=1 SV=2	3	3	119.82	5569600	0	0	0	0	2046100	0	0
Q91ZZ3	sp|Q91ZZ3|SYUB_MOUSE Beta-synuclein OS=Mus musculus GN=Sncb PE=1 SV=1	4	3	14.051	1736000000	1197500000	1155700000	1160600000	0	110340000	249930000	0
Q91ZX7	sp|Q91ZX7|LRP1_MOUSE Prolow-density lipoprotein receptor-related protein 1 OS=Mus musculus GN=Lrp1 PE=1 SV=1	28	28	504.74	39127000	38906000	48082000	48130000	22801000	75908000	0	69931000
Q91ZU6	sp|Q91ZU6|DYST_MOUSE Dystonin OS=Mus musculus GN=Dst PE=1 SV=2	16	16	834.21	181370000	251940000	49004000	13154000	0	0	0	21022000
Q91ZR1	sp|Q91ZR1|RAB4B_MOUSE Ras-related protein Rab-4B OS=Mus musculus GN=Rab4b PE=1 SV=2	5	4	23.629	14361000	0	16704000	32993000	54234000	29201000	0	20881000
Q91ZP9	sp|Q91ZP9|NECA2_MOUSE N-terminal EF-hand calcium-binding protein 2 OS=Mus musculus GN=Necab2 PE=1 SV=1	2	2	43.44	0	9215400	0	0	13851000	12289000	12661000	0
Q91ZK0	sp|Q91ZK0|AP2D_MOUSE Transcription factor AP-2-delta OS=Mus musculus GN=Tfap2d PE=1 SV=1	1	1	49.547	5502800	0	7970600	0	0	0	0	0
Q91ZJ5	sp|Q91ZJ5|UGPA_MOUSE UTP--glucose-1-phosphate uridylyltransferase OS=Mus musculus GN=Ugp2 PE=1 SV=3	7	7	56.979	15324000	0	12891000	0	13745000	16244000	0	15496000
Q91ZA3	sp|Q91ZA3|PCCA_MOUSE Propionyl-CoA carboxylase alpha chain, mitochondrial OS=Mus musculus GN=Pcca PE=1 SV=2	52	52	79.921	109410000000	102660000000	134310000000	167200000000	312210000000	179090000000	606660000000	319190000000
Q91Z83	sp|Q91Z83|MYH7_MOUSE Myosin-7 OS=Mus musculus GN=Myh7 PE=1 SV=1;sp|P13542|MYH8_MOUSE Myosin-8 OS=Mus musculus GN=Myh8 PE=2 SV=2;sp|Q02566|MYH6_MOUSE Myosin-6 OS=Mus musculus GN=Myh6 PE=1 SV=2;sp|Q5SX39|MYH4_MOUSE Myosin-4 OS=Mus musculus GN=Myh4 PE=2 SV=1;	1	1	222.88	29727000	146790000	0	0	0	0	0	0
Q91Z67	sp|Q91Z67|SRGP2_MOUSE SLIT-ROBO Rho GTPase-activating protein 2 OS=Mus musculus GN=Srgap2 PE=1 SV=2	8	8	120.8	24555000	5727000	16585000	7902600	0	0	0	0
Q91Z61	sp|Q91Z61|DIRA1_MOUSE GTP-binding protein Di-Ras1 OS=Mus musculus GN=Diras1 PE=1 SV=1	5	5	22.264	23253000	0	21028000	0	21567000	20617000	13044000	13957000
Q91Z53	sp|Q91Z53|GRHPR_MOUSE Glyoxylate reductase/hydroxypyruvate reductase OS=Mus musculus GN=Grhpr PE=1 SV=1	3	3	35.328	12643000	0	0	0	9530000	11077000	11962000	0
Q91Z31	sp|Q91Z31|PTBP2_MOUSE Polypyrimidine tract-binding protein 2 OS=Mus musculus GN=Ptbp2 PE=1 SV=2	3	3	57.488	0	0	0	0	0	6349800	0	5280200
Q91YX5	sp|Q91YX5|LGAT1_MOUSE Acyl-CoA:lysophosphatidylglycerol acyltransferase 1 OS=Mus musculus GN=Lpgat1 PE=1 SV=1	6	6	43.088	8789200	11718000	8953000	8744000	4599300	8476600	0	4846600
Q91YT0	sp|Q91YT0|NDUV1_MOUSE NADH dehydrogenase [ubiquinone] flavoprotein 1, mitochondrial OS=Mus musculus GN=Ndufv1 PE=1 SV=1	14	14	50.834	214710000	20138000	99514000	83777000	140630000	192290000	180230000	146790000
Q91YR1	sp|Q91YR1|TWF1_MOUSE Twinfilin-1 OS=Mus musculus GN=Twf1 PE=1 SV=2	13	10	40.079	76237000	124230000	57273000	55420000	77578000	102390000	0	36072000
Q91YQ5	sp|Q91YQ5|RPN1_MOUSE Dolichyl-diphosphooligosaccharide--protein glycosyltransferase subunit 1 OS=Mus musculus GN=Rpn1 PE=1 SV=1	19	19	68.527	27606000	6725900	134040000	108790000	106730000	214280000	12383000	169760000
Q91YP0	sp|Q91YP0|L2HDH_MOUSE L-2-hydroxyglutarate dehydrogenase, mitochondrial OS=Mus musculus GN=L2hgdh PE=1 SV=1	4	4	50.898	8826900	15318000	4813400	14108000	3259200	7317600	0	5942500
Q91YM4	sp|Q91YM4|TBRG4_MOUSE Protein TBRG4 OS=Mus musculus GN=Tbrg4 PE=1 SV=1	3	3	71.513	0	0	0	0	0	2385500	0	0
Q91YM2	sp|Q91YM2|RHG35_MOUSE Rho GTPase-activating protein 35 OS=Mus musculus GN=Arhgap35 PE=1 SV=3	1	1	170.39	0	0	0	0	7210800	3651600	0	0
Q91YM2	sp|Q91YM2|RHG35_MOUSE Rho GTPase-activating protein 35 OS=Mus musculus GN=Arhgap35 PE=1 SV=3	25	25	170.39	191780000	92955000	127560000	208090000	6170400	6867000	0	7208400
Q91YI1	sp|Q91YI1|ATG13_MOUSE Autophagy-related protein 13 OS=Mus musculus GN=Atg13 PE=1 SV=2	2	2	56.44	2879800	0	0	0	0	0	0	0
Q91YH5	sp|Q91YH5|ATLA3_MOUSE Atlastin-3 OS=Mus musculus GN=Atl3 PE=1 SV=1	2	2	60.574	0	0	0	0	0	4413300	0	0
Q91YE8	sp|Q91YE8|SYNP2_MOUSE Synaptopodin-2 OS=Mus musculus GN=Synpo2 PE=1 SV=2	10	10	116.53	0	16187000	33340000	38073000	0	0	0	0
Q91YE6	sp|Q91YE6|IPO9_MOUSE Importin-9 OS=Mus musculus GN=Ipo9 PE=1 SV=3	3	3	116.05	0	7829100	8226300	3685700	0	0	0	6558000
Q91YD9	sp|Q91YD9|WASL_MOUSE Neural Wiskott-Aldrich syndrome protein OS=Mus musculus GN=Wasl PE=1 SV=1	3	3	54.274	0	0	15542000	0	0	0	0	0
Q91YD3	sp|Q91YD3|DCP1A_MOUSE mRNA-decapping enzyme 1A OS=Mus musculus GN=Dcp1a PE=1 SV=1	3	3	65.218	9214000	0	7994700	0	0	0	0	0
Q91Y86	sp|Q91Y86|MK08_MOUSE Mitogen-activated protein kinase 8 OS=Mus musculus GN=Mapk8 PE=1 SV=1	3	2	44.229	9340900	0	8966400	17867000	18894000	90577000	32296000	48970000
Q91Y20	sp|Q91Y20|PCDAA_MOUSE Protocadherin alpha-10 OS=Mus musculus GN=Pcdha10 PE=2 SV=1;sp|O88689|PCDA4_MOUSE Protocadherin alpha-4 OS=Mus musculus GN=Pcdha4 PE=1 SV=1;sp|Q91Y11|PCDA9_MOUSE Protocadherin alpha-9 OS=Mus musculus GN=Pcdha9 PE=2 SV=1	1	1	102.06	2940800	0	0	3306500	0	0	0	0
Q91XV3	sp|Q91XV3|BASP1_MOUSE Brain acid soluble protein 1 OS=Mus musculus GN=Basp1 PE=1 SV=3	13	13	22.086	57591000	295790000	67356000	107560000	292400000	610310000	532600000	465950000
Q91XM9	sp|Q91XM9|DLG2_MOUSE Disks large homolog 2 OS=Mus musculus GN=Dlg2 PE=1 SV=2	40	35	94.879	2048900000	2946300000	2360300000	2002000000	33652000	64095000	0	25967000
Q91XL9	sp|Q91XL9|OSBL1_MOUSE Oxysterol-binding protein-related protein 1 OS=Mus musculus GN=Osbpl1a PE=1 SV=2	4	4	107.79	12261000	0	0	0	0	0	0	11640000
Q91XD6	sp|Q91XD6|VPS36_MOUSE Vacuolar protein-sorting-associated protein 36 OS=Mus musculus GN=Vps36 PE=1 SV=1	5	5	43.735	15543000	0	15892000	0	0	0	0	0
Q91XA8	sp|Q91XA8|KLD8A_MOUSE Kelch domain-containing protein 8A OS=Mus musculus GN=Klhdc8a PE=2 SV=1	1	1	38.816	0	0	0	68723000	0	0	721350000	0
Q91X97	sp|Q91X97|NCALD_MOUSE Neurocalcin-delta OS=Mus musculus GN=Ncald PE=1 SV=4	3	3	22.245	0	9934400	0	0	0	14221000	15416000	6213700
Q91X56	sp|Q91X56|S1PR5_MOUSE Sphingosine 1-phosphate receptor 5 OS=Mus musculus GN=S1pr5 PE=1 SV=1	1	1	42.33	0	0	0	0	2777900	0	0	0
Q91WS0	sp|Q91WS0|CISD1_MOUSE CDGSH iron-sulfur domain-containing protein 1 OS=Mus musculus GN=Cisd1 PE=1 SV=1	4	4	12.097	2285700	186800000	68881000	45885000	104070000	105160000	75576000	168590000
Q91WQ3	sp|Q91WQ3|SYYC_MOUSE Tyrosine--tRNA ligase, cytoplasmic OS=Mus musculus GN=Yars PE=1 SV=3	1	1	59.105	0	0	0	0	0	0	0	0
Q91WK2	sp|Q91WK2|EIF3H_MOUSE Eukaryotic translation initiation factor 3 subunit H OS=Mus musculus GN=Eif3h PE=1 SV=1	4	4	39.832	0	12209000	10351000	8965900	0	0	0	17174000
Q91WJ8	sp|Q91WJ8|FUBP1_MOUSE Far upstream element-binding protein 1 OS=Mus musculus GN=Fubp1 PE=1 SV=1	1	1	68.539	0	0	0	0	0	4366700	0	0
Q91WJ0	sp|Q91WJ0|FRS3_MOUSE Fibroblast growth factor receptor substrate 3 OS=Mus musculus GN=Frs3 PE=1 SV=3	1	1	53.975	0	0	0	0	0	0	0	0
Q91WG7	sp|Q91WG7|DGKG_MOUSE Diacylglycerol kinase gamma OS=Mus musculus GN=Dgkg PE=1 SV=1	2	2	88.522	0	0	0	0	0	0	0	0
Q91WG5	sp|Q91WG5|AAKG2_MOUSE 5-AMP-activated protein kinase subunit gamma-2 OS=Mus musculus GN=Prkag2 PE=1 SV=2	1	1	62.948	0	0	0	0	7388800	0	0	0
Q91WG4	sp|Q91WG4|ELP2_MOUSE Elongator complex protein 2 OS=Mus musculus GN=Elp2 PE=1 SV=1	2	2	93.092	0	0	0	0	0	0	0	0
Q91WD5	sp|Q91WD5|NDUS2_MOUSE NADH dehydrogenase [ubiquinone] iron-sulfur protein 2, mitochondrial OS=Mus musculus GN=Ndufs2 PE=1 SV=1	10	10	52.625	29071000	4746200	13278000	19326000	32825000	53853000	17314000	51237000
Q91WC3	sp|Q91WC3|ACSL6_MOUSE Long-chain-fatty-acid--CoA ligase 6 OS=Mus musculus GN=Acsl6 PE=1 SV=1	22	22	78.016	138930000	175760000	70006000	119320000	153480000	186130000	108960000	288290000
Q91WC0	sp|Q91WC0|SETD3_MOUSE Histone-lysine N-methyltransferase setd3 OS=Mus musculus GN=Setd3 PE=1 SV=1	3	3	67.175	0	0	0	0	0	7749000	0	0
Q91WA6	sp|Q91WA6|SHRPN_MOUSE Sharpin OS=Mus musculus GN=Sharpin PE=1 SV=1	1	1	39.852	0	0	0	0	4088300	6097700	0	4530400
Q91WA3	sp|Q91WA3|HDA11_MOUSE Histone deacetylase 11 OS=Mus musculus GN=Hdac11 PE=1 SV=1	4	4	39.157	0	0	0	14131000	12939000	11422000	0	7671200
Q91W96	sp|Q91W96|APC4_MOUSE Anaphase-promoting complex subunit 4 OS=Mus musculus GN=Anapc4 PE=1 SV=1	2	2	91.707	0	0	27715000	0	0	0	0	0
Q91W89	sp|Q91W89|MA2C1_MOUSE Alpha-mannosidase 2C1 OS=Mus musculus GN=Man2c1 PE=1 SV=1	3	3	115.69	0	7489500	0	4610000	0	0	0	0
Q91W86	sp|Q91W86|VPS11_MOUSE Vacuolar protein sorting-associated protein 11 homolog OS=Mus musculus GN=Vps11 PE=1 SV=3	9	9	107.72	0	5936400	0	0	25082000	21473000	0	14451000
Q91W69	sp|Q91W69|EPN3_MOUSE Epsin-3 OS=Mus musculus GN=Epn3 PE=1 SV=1	1	1	68.24	20400000	14016000	13237000	7738700	0	0	0	0
Q91W50	sp|Q91W50|CSDE1_MOUSE Cold shock domain-containing protein E1 OS=Mus musculus GN=Csde1 PE=1 SV=1	18	18	88.79	30952000	75477000	117540000	89696000	0	10994000	0	56767000
Q91W43	sp|Q91W43|GCSP_MOUSE Glycine dehydrogenase (decarboxylating), mitochondrial OS=Mus musculus GN=Gldc PE=1 SV=1	1	1	113.27	0	0	0	0	0	0	0	0
Q91W34	sp|Q91W34|RUS1_MOUSE RUS1 family protein C16orf58 homolog OS=Mus musculus PE=1 SV=1	1	1	50.469	0	0	0	0	0	0	0	0
Q91W18	sp|Q91W18|TDRD3_MOUSE Tudor domain-containing protein 3 OS=Mus musculus GN=Tdrd3 PE=1 SV=4	1	1	82.252	11236000	23691000	12863000	21510000	301910000	87265000	337140000	129680000
Q91VZ6	sp|Q91VZ6|SMAP1_MOUSE Stromal membrane-associated protein 1 OS=Mus musculus GN=Smap1 PE=1 SV=1	6	5	47.66	150940000	172690000	250700000	182440000	67293000	97330000	82540000	100780000
Q91VX2	sp|Q91VX2|UBAP2_MOUSE Ubiquitin-associated protein 2 OS=Mus musculus GN=Ubap2 PE=1 SV=1	3	3	117.96	0	7558700	0	0	0	0	0	0
Q91VW5	sp|Q91VW5|GOGA4_MOUSE Golgin subfamily A member 4 OS=Mus musculus GN=Golga4 PE=1 SV=2	4	4	257.56	0	0	0	0	0	0	0	0
Q91VW3	sp|Q91VW3|SH3L3_MOUSE SH3 domain-binding glutamic acid-rich-like protein 3 OS=Mus musculus GN=Sh3bgrl3 PE=1 SV=1	2	2	10.477	0	0	0	0	7204600	45910000	0	0
Q91VT4	sp|Q91VT4|CBR4_MOUSE Carbonyl reductase family member 4 OS=Mus musculus GN=Cbr4 PE=1 SV=2	1	1	25.414	0	0	0	0	0	6379300	0	0
Q91VR8	sp|Q91VR8|BRK1_MOUSE Protein BRICK1 OS=Mus musculus GN=Brk1 PE=1 SV=1	1	1	8.7608	0	0	0	0	0	15501000	0	8381600
Q91VR7	sp|Q91VR7|MLP3A_MOUSE Microtubule-associated proteins 1A/1B light chain 3A OS=Mus musculus GN=Map1lc3a PE=1 SV=1;sp|Q9CQV6|MLP3B_MOUSE Microtubule-associated proteins 1A/1B light chain 3B OS=Mus musculus GN=Map1lc3b PE=1 SV=3	2	2	14.272	8169300	0	10559000	0	0	0	0	11073000
Q91VR5	sp|Q91VR5|DDX1_MOUSE ATP-dependent RNA helicase DDX1 OS=Mus musculus GN=Ddx1 PE=1 SV=1	6	6	82.499	18605000	8291900	12583000	13756000	0	4473900	0	29760000
Q91VR2	sp|Q91VR2|ATPG_MOUSE ATP synthase subunit gamma, mitochondrial OS=Mus musculus GN=Atp5c1 PE=1 SV=1	11	11	32.886	42020000	438460000	358350000	448070000	782780000	1083200000	1126600000	980150000
Q91VN4	sp|Q91VN4|MIC25_MOUSE MICOS complex subunit Mic25 OS=Mus musculus GN=Chchd6 PE=1 SV=2	3	3	29.852	0	0	0	0	13798000	22685000	19988000	21789000
Q91VM9	sp|Q91VM9|IPYR2_MOUSE Inorganic pyrophosphatase 2, mitochondrial OS=Mus musculus GN=Ppa2 PE=1 SV=1	3	3	38.114	0	0	6027900	5287300	0	0	30356000	11923000
Q91VM5	sp|Q91VM5|RMXL1_MOUSE RNA binding motif protein, X-linked-like-1 OS=Mus musculus GN=Rbmxl1 PE=2 SV=1;sp|Q9WV02|RBMX_MOUSE RNA-binding motif protein, X chromosome OS=Mus musculus GN=Rbmx PE=1 SV=1	4	4	42.161	5527000	5666200	0	0	0	0	0	0
Q91VM3	sp|Q91VM3|WIPI4_MOUSE WD repeat domain phosphoinositide-interacting protein 4 OS=Mus musculus GN=Wdr45 PE=1 SV=1	1	1	39.787	9728900	1463200	3344100	5460100	0	0	0	0
Q91VK4	sp|Q91VK4|ITM2C_MOUSE Integral membrane protein 2C OS=Mus musculus GN=Itm2c PE=1 SV=2	2	2	30.482	0	0	0	0	0	0	0	0
Q91VI7	sp|Q91VI7|RINI_MOUSE Ribonuclease inhibitor OS=Mus musculus GN=Rnh1 PE=1 SV=1	7	7	49.816	0	86057000	30778000	38277000	0	13197000	0	0
Q91VH6	sp|Q91VH6|MEMO1_MOUSE Protein MEMO1 OS=Mus musculus GN=Memo1 PE=1 SV=1	1	1	33.692	0	0	0	0	0	0	0	0
Q91VF2	sp|Q91VF2|HNMT_MOUSE Histamine N-methyltransferase OS=Mus musculus GN=Hnmt PE=1 SV=1	1	1	33.664	0	0	0	0	0	8204300	0	0
Q91VE0	sp|Q91VE0|S27A4_MOUSE Long-chain fatty acid transport protein 4 OS=Mus musculus GN=Slc27a4 PE=1 SV=1	14	14	72.318	24255000	13459000	19059000	18374000	19491000	27408000	0	31199000
Q91VD9	sp|Q91VD9|NDUS1_MOUSE NADH-ubiquinone oxidoreductase 75 kDa subunit, mitochondrial OS=Mus musculus GN=Ndufs1 PE=1 SV=2	20	20	79.776	48876000	76081000	153500000	103200000	134800000	184190000	208330000	255400000
Q91VC9	sp|Q91VC9|GHITM_MOUSE Growth hormone-inducible transmembrane protein OS=Mus musculus GN=Ghitm PE=1 SV=1	2	2	37.275	0	0	0	11770000	0	17416000	0	0
Q91VC3	sp|Q91VC3|IF4A3_MOUSE Eukaryotic initiation factor 4A-III OS=Mus musculus GN=Eif4a3 PE=1 SV=3	3	3	46.839	0	0	0	0	0	13791000	0	0
Q91V92	sp|Q91V92|ACLY_MOUSE ATP-citrate synthase OS=Mus musculus GN=Acly PE=1 SV=1	35	35	119.73	369850000	101010000	266560000	320120000	137210000	176540000	43531000	233770000
Q91V64	sp|Q91V64|ISOC1_MOUSE Isochorismatase domain-containing protein 1 OS=Mus musculus GN=Isoc1 PE=1 SV=1	4	4	32.032	39502000	0	0	38489000	11563000	0	0	0
Q91V61	sp|Q91V61|SFXN3_MOUSE Sideroflexin-3 OS=Mus musculus GN=Sfxn3 PE=1 SV=1	12	12	35.406	968640000	1020900000	1005100000	849560000	1318000000	1573500000	908570000	1440200000
Q91V41	sp|Q91V41|RAB14_MOUSE Ras-related protein Rab-14 OS=Mus musculus GN=Rab14 PE=1 SV=3	16	16	23.897	1105000000	420140000	777860000	718400000	974690000	867780000	70072000	997220000
Q91V36	sp|Q91V36|NRBP2_MOUSE Nuclear receptor-binding protein 2 OS=Mus musculus GN=Nrbp2 PE=1 SV=2	4	4	57.348	0	1560000	0	10624000	0	5717500	0	0
Q91V14	sp|Q91V14|S12A5_MOUSE Solute carrier family 12 member 5 OS=Mus musculus GN=Slc12a5 PE=1 SV=2	30	27	126.27	1800900000	1167900000	902790000	733510000	770770000	855870000	313970000	971540000
Q91V12	sp|Q91V12|BACH_MOUSE Cytosolic acyl coenzyme A thioester hydrolase OS=Mus musculus GN=Acot7 PE=1 SV=2	14	14	42.536	1328000000	426800000	756700000	599610000	977310000	466420000	146470000	647720000
Q91V09	sp|Q91V09|WDR13_MOUSE WD repeat-containing protein 13 OS=Mus musculus GN=Wdr13 PE=1 SV=1	3	3	53.663	0	0	12893000	0	0	13474000	0	14760000
Q8WUR0	sp|Q8WUR0|CS012_MOUSE Protein C19orf12 homolog OS=Mus musculus PE=1 SV=1	1	1	15.087	0	0	0	0	0	0	0	0
Q8WTY4	sp|Q8WTY4|CPIN1_MOUSE Anamorsin OS=Mus musculus GN=Ciapin1 PE=1 SV=1	6	6	33.429	36773000	41708000	52184000	0	0	0	0	0
Q8VIJ6	sp|Q8VIJ6|SFPQ_MOUSE Splicing factor, proline- and glutamine-rich OS=Mus musculus GN=Sfpq PE=1 SV=1	9	9	75.441	85758000	65902000	67009000	134520000	0	17299000	0	10734000
Q8VID5	sp|Q8VID5|RECQ5_MOUSE ATP-dependent DNA helicase Q5 OS=Mus musculus GN=Recql5 PE=1 SV=1	1	1	108.24	0	0	0	0	0	20517000	0	0
Q8VHY0	sp|Q8VHY0|CSPG4_MOUSE Chondroitin sulfate proteoglycan 4 OS=Mus musculus GN=Cspg4 PE=1 SV=3	2	2	252.31	0	0	0	0	878260	0	0	0
Q8VHX6	sp|Q8VHX6|FLNC_MOUSE Filamin-C OS=Mus musculus GN=Flnc PE=1 SV=3	1	1	291.12	0	0	0	0	0	0	0	0
Q8VHX2	sp|Q8VHX2|EDAD_MOUSE Ectodysplasin-A receptor-associated adapter protein OS=Mus musculus GN=Edaradd PE=1 SV=1	1	1	23.753	525150000	399840000	1430600000	929790000	1488300000	912210000	693120000	1031700000
Q8VHW2	sp|Q8VHW2|CCG8_MOUSE Voltage-dependent calcium channel gamma-8 subunit OS=Mus musculus GN=Cacng8 PE=1 SV=1	9	9	43.452	79332000	22239000	73488000	60718000	36033000	43394000	0	42641000
Q8VHR5	sp|Q8VHR5|P66B_MOUSE Transcriptional repressor p66-beta OS=Mus musculus GN=Gatad2b PE=1 SV=1	1	1	65.41	0	2084000	0	0	0	0	0	0
Q8VHQ9	sp|Q8VHQ9|ACO11_MOUSE Acyl-coenzyme A thioesterase 11 OS=Mus musculus GN=Acot11 PE=1 SV=1	4	4	67.354	0	17499000	11580000	0	10813000	16549000	0	20131000
Q8VHQ3	sp|Q8VHQ3|PP16B_MOUSE Protein phosphatase 1 regulatory inhibitor subunit 16B OS=Mus musculus GN=Ppp1r16b PE=1 SV=1	2	2	63.57	0	0	0	0	0	0	0	0
Q8VHL1	sp|Q8VHL1|SETD7_MOUSE Histone-lysine N-methyltransferase SETD7 OS=Mus musculus GN=Setd7 PE=1 SV=2	3	3	40.506	0	0	0	0	0	0	0	4881700
Q8VHK9	sp|Q8VHK9|DHX36_MOUSE ATP-dependent RNA helicase DHX36 OS=Mus musculus GN=Dhx36 PE=1 SV=2	2	2	113.88	0	0	0	0	0	1303700	0	0
Q8VHK5	sp|Q8VHK5|MLC1_MOUSE Membrane protein MLC1 OS=Mus musculus GN=Mlc1 PE=1 SV=1	3	3	41.595	21963000	0	0	10875000	5529300	0	0	14499000
Q8VHJ5	sp|Q8VHJ5|MARK1_MOUSE Serine/threonine-protein kinase MARK1 OS=Mus musculus GN=Mark1 PE=1 SV=2	8	7	88.334	4120200	0	0	0	0	6699200	0	36915000
Q8VHH5	sp|Q8VHH5|AGAP3_MOUSE Arf-GAP with GTPase, ANK repeat and PH domain-containing protein 3 OS=Mus musculus GN=Agap3 PE=1 SV=1	10	8	97.964	17317000	30285000	28648000	29221000	81008000	72576000	21942000	30379000
Q8VHE6	sp|Q8VHE6|DYH5_MOUSE Dynein heavy chain 5, axonemal OS=Mus musculus GN=Dnah5 PE=1 SV=2	2	2	527.55	0	0	0	0	0	0	0	343100000
Q8VHE0	sp|Q8VHE0|SEC63_MOUSE Translocation protein SEC63 homolog OS=Mus musculus GN=Sec63 PE=1 SV=4	1	1	87.869	4370700	0	0	0	0	0	0	0
Q8VH51	sp|Q8VH51|RBM39_MOUSE RNA-binding protein 39 OS=Mus musculus GN=Rbm39 PE=1 SV=2	3	3	59.406	6705700	0	0	0	0	2104500	0	1185400
Q8VEM8	sp|Q8VEM8|MPCP_MOUSE Phosphate carrier protein, mitochondrial OS=Mus musculus GN=Slc25a3 PE=1 SV=1	19	19	39.632	1309500000	3444900000	1704600000	1517900000	4069000000	3064600000	2324900000	3266200000
Q8VEL9	sp|Q8VEL9|REM2_MOUSE GTP-binding protein REM 2 OS=Mus musculus GN=Rem2 PE=1 SV=2	1	1	37.367	92079	0	7465900	0	0	0	0	0
Q8VEK3	sp|Q8VEK3|HNRPU_MOUSE Heterogeneous nuclear ribonucleoprotein U OS=Mus musculus GN=Hnrnpu PE=1 SV=1	13	13	87.917	422940000	324110000	349080000	208130000	525470000	505390000	171480000	610780000
Q8VEK0	sp|Q8VEK0|CC50A_MOUSE Cell cycle control protein 50A OS=Mus musculus GN=Tmem30a PE=1 SV=1	3	3	41.06	0	8302900	0	0	0	16807000	0	20366000
Q8VEH8	sp|Q8VEH8|ERLEC_MOUSE Endoplasmic reticulum lectin 1 OS=Mus musculus GN=Erlec1 PE=1 SV=1	1	1	54.906	0	0	0	0	0	0	0	0
Q8VEH5	sp|Q8VEH5|EPMIP_MOUSE EPM2A-interacting protein 1 OS=Mus musculus GN=Epm2aip1 PE=1 SV=1	2	2	70.095	0	7039400	0	4551300	4765700	0	0	0
Q8VEH3	sp|Q8VEH3|ARL8A_MOUSE ADP-ribosylation factor-like protein 8A OS=Mus musculus GN=Arl8a PE=1 SV=1	9	4	21.39	254810000	91919000	108990000	62136000	146200000	159800000	139520000	120420000
Q8VED9	sp|Q8VED9|LEGL_MOUSE Galectin-related protein OS=Mus musculus GN=Lgalsl PE=1 SV=1	3	3	18.955	10402000	0	7046800	5369400	0	0	0	0
Q8VE97	sp|Q8VE97|SRSF4_MOUSE Serine/arginine-rich splicing factor 4 OS=Mus musculus GN=Srsf4 PE=2 SV=1;sp|O35326|SRSF5_MOUSE Serine/arginine-rich splicing factor 5 OS=Mus musculus GN=Srsf5 PE=1 SV=2;sp|Q3TWW8|SRSF6_MOUSE Serine/arginine-rich splicing factor 6 OS=	2	2	55.979	0	0	0	0	0	10550000	11812000	0
Q8VE97	sp|Q8VE97|SRSF4_MOUSE Serine/arginine-rich splicing factor 4 OS=Mus musculus GN=Srsf4 PE=2 SV=1	1	1	55.979	0	0	0	0	358780000	184950000	0	19773000
Q8VE88	sp|Q8VE88|F1142_MOUSE Protein FAM114A2 OS=Mus musculus GN=Fam114a2 PE=1 SV=2	10	10	54.044	22115000	64991000	43199000	44774000	0	0	0	0
Q8VE47	sp|Q8VE47|UBA5_MOUSE Ubiquitin-like modifier-activating enzyme 5 OS=Mus musculus GN=Uba5 PE=1 SV=2	7	7	44.789	0	17693000	22957000	23549000	0	18887000	0	13945000
Q8VE37	sp|Q8VE37|RCC1_MOUSE Regulator of chromosome condensation OS=Mus musculus GN=Rcc1 PE=1 SV=1	1	1	44.93	0	0	0	0	0	0	0	0
Q8VE33	sp|Q8VE33|GD1L1_MOUSE Ganglioside-induced differentiation-associated protein 1-like 1 OS=Mus musculus GN=Gdap1l1 PE=1 SV=1	11	11	42.317	117640000	126900000	85319000	129440000	115920000	96302000	24946000	51692000
Q8VE09	sp|Q8VE09|TT39C_MOUSE Tetratricopeptide repeat protein 39C OS=Mus musculus GN=Ttc39c PE=1 SV=2	2	2	65.444	0	0	0	0	0	8194200	0	0
Q8VDZ4	sp|Q8VDZ4|ZDHC5_MOUSE Palmitoyltransferase ZDHHC5 OS=Mus musculus GN=Zdhhc5 PE=1 SV=1	5	5	77.5	17036000	14621000	17852000	15591000	14145000	12461000	0	16156000
Q8VDU5	sp|Q8VDU5|SNRK_MOUSE SNF-related serine/threonine-protein kinase OS=Mus musculus GN=Snrk PE=1 SV=1	4	4	81.912	0	2842400	6781800	0	0	0	0	0
Q8VDR9	sp|Q8VDR9|DOCK6_MOUSE Dedicator of cytokinesis protein 6 OS=Mus musculus GN=Dock6 PE=1 SV=4	1	1	233.26	0	0	0	0	0	0	0	0
Q8VDQ8	sp|Q8VDQ8|SIR2_MOUSE NAD-dependent protein deacetylase sirtuin-2 OS=Mus musculus GN=Sirt2 PE=1 SV=2	11	11	43.256	156390000	212750000	168130000	174160000	244090000	431870000	329850000	403190000
Q8VDQ1	sp|Q8VDQ1|PTGR2_MOUSE Prostaglandin reductase 2 OS=Mus musculus GN=Ptgr2 PE=1 SV=2	1	1	38.015	0	1903300	0	0	3295600	0	0	0
Q8VDP6	sp|Q8VDP6|CDIPT_MOUSE CDP-diacylglycerol--inositol 3-phosphatidyltransferase OS=Mus musculus GN=Cdipt PE=1 SV=1	2	2	23.599	57575000	17997000	53678000	0	0	0	0	59109000
Q8VDP4	sp|Q8VDP4|CCAR2_MOUSE Cell cycle and apoptosis regulator protein 2 OS=Mus musculus GN=Ccar2 PE=1 SV=2	12	12	103	55411000	45138000	41346000	34392000	0	0	0	0
Q8VDN2	sp|Q8VDN2|AT1A1_MOUSE Sodium/potassium-transporting ATPase subunit alpha-1 OS=Mus musculus GN=Atp1a1 PE=1 SV=1	33	31	112.98	2663600000	3397300000	2975300000	3864100000	3277800000	4091600000	2224600000	4688800000
Q8VDM6	sp|Q8VDM6|HNRL1_MOUSE Heterogeneous nuclear ribonucleoprotein U-like protein 1 OS=Mus musculus GN=Hnrnpul1 PE=1 SV=1	3	3	96.001	0	0	0	0	0	0	0	0
Q8VDM4	sp|Q8VDM4|PSMD2_MOUSE 26S proteasome non-ATPase regulatory subunit 2 OS=Mus musculus GN=Psmd2 PE=1 SV=1	17	17	100.2	99196000	91282000	107560000	45140000	66638000	89559000	0	65308000
Q8VDM1	sp|Q8VDM1|ZGPAT_MOUSE Zinc finger CCCH-type with G patch domain-containing protein OS=Mus musculus GN=Zgpat PE=1 SV=1	1	1	56.41	0	0	0	0	0	0	0	0
Q8VDJ3	sp|Q8VDJ3|VIGLN_MOUSE Vigilin OS=Mus musculus GN=Hdlbp PE=1 SV=1	25	25	141.74	185770000	149490000	177110000	108040000	0	0	0	0
Q8VDD5	sp|Q8VDD5|MYH9_MOUSE Myosin-9 OS=Mus musculus GN=Myh9 PE=1 SV=4	69	55	226.37	49692000	16614000	56422000	30522000	0	531750000	6684900000	137770000
Q8VD75	sp|Q8VD75|HIP1_MOUSE Huntingtin-interacting protein 1 OS=Mus musculus GN=Hip1 PE=1 SV=2	1	1	115.2	0	0	0	0	0	15177000	0	0
Q8VD65	sp|Q8VD65|PI3R4_MOUSE Phosphoinositide 3-kinase regulatory subunit 4 OS=Mus musculus GN=Pik3r4 PE=1 SV=3	12	12	152.6	0	0	8162900	17528000	31032000	14231000	0	13391000
Q8VD62	sp|Q8VD62|CK068_MOUSE UPF0696 protein C11orf68 homolog OS=Mus musculus GN=Bles03 PE=1 SV=1	2	2	27.539	0	0	0	0	0	0	0	1823300
Q8VD37	sp|Q8VD37|SGIP1_MOUSE SH3-containing GRB2-like protein 3-interacting protein 1 OS=Mus musculus GN=Sgip1 PE=1 SV=1	23	23	86.062	245410000	450290000	517890000	628870000	33414000	57062000	0	58831000
Q8VD26	sp|Q8VD26|TM143_MOUSE Transmembrane protein 143 OS=Mus musculus GN=Tmem143 PE=1 SV=1	1	1	51.595	0	0	0	0	0	0	0	0
Q8VD04	sp|Q8VD04|GRAP1_MOUSE GRIP1-associated protein 1 OS=Mus musculus GN=Gripap1 PE=1 SV=1	31	31	92.714	428170000	467600000	354260000	384550000	0	0	0	0
Q8VCY8	sp|Q8VCY8|PLPR2_MOUSE Phospholipid phosphatase-related protein type 2 OS=Mus musculus GN=Plppr2 PE=1 SV=1	2	2	36.935	10112000	0	0	0	0	0	0	7491500
Q8VCX5	sp|Q8VCX5|MICU1_MOUSE Calcium uptake protein 1, mitochondrial OS=Mus musculus GN=Micu1 PE=1 SV=1	1	1	54.352	0	0	0	0	0	2949500	0	0
Q8VCW8	sp|Q8VCW8|ACSF2_MOUSE Acyl-CoA synthetase family member 2, mitochondrial OS=Mus musculus GN=Acsf2 PE=1 SV=1	8	8	67.95	21465000	34571000	26277000	23773000	14784000	49507000	0	29734000
Q8VCT3	sp|Q8VCT3|AMPB_MOUSE Aminopeptidase B OS=Mus musculus GN=Rnpep PE=1 SV=2	12	12	72.415	33021000	43453000	22143000	61675000	63522000	79563000	0	70510000
Q8VCQ3	sp|Q8VCQ3|NRBF2_MOUSE Nuclear receptor-binding factor 2 OS=Mus musculus GN=Nrbf2 PE=1 SV=1	2	2	32.5	4408200	0	0	0	0	0	0	0
Q8VCN9	sp|Q8VCN9|TBCC_MOUSE Tubulin-specific chaperone C OS=Mus musculus GN=Tbcc PE=1 SV=1	1	1	38.124	0	0	0	0	2556100	0	0	1549300
Q8VCN5	sp|Q8VCN5|CGL_MOUSE Cystathionine gamma-lyase OS=Mus musculus GN=Cth PE=1 SV=1	1	1	43.567	0	0	0	0	0	0	0	0
Q8VCM8	sp|Q8VCM8|NCLN_MOUSE Nicalin OS=Mus musculus GN=Ncln PE=1 SV=2	3	3	62.907	0	0	0	0	0	1433500	0	0
Q8VCI5	sp|Q8VCI5|PEX19_MOUSE Peroxisomal biogenesis factor 19 OS=Mus musculus GN=Pex19 PE=1 SV=1	1	1	32.733	0	0	0	0	0	0	0	0
Q8VCH8	sp|Q8VCH8|UBXN4_MOUSE UBX domain-containing protein 4 OS=Mus musculus GN=Ubxn4 PE=1 SV=1	1	1	56.471	0	0	0	0	0	0	0	0
Q8VCH5	sp|Q8VCH5|RABEK_MOUSE Rab9 effector protein with kelch motifs OS=Mus musculus GN=Rabepk PE=1 SV=2	2	2	41.119	0	2889700	0	0	0	0	0	0
Q8VCE2	sp|Q8VCE2|GPN1_MOUSE GPN-loop GTPase 1 OS=Mus musculus GN=Gpn1 PE=1 SV=1	4	4	41.598	21445000	3720100	7543000	102530000	0	0	0	0
Q8VCD6	sp|Q8VCD6|REEP2_MOUSE Receptor expression-enhancing protein 2 OS=Mus musculus GN=Reep2 PE=1 SV=2	5	5	28.436	0	0	33396000	0	57442000	34155000	0	54247000
Q8VCC9	sp|Q8VCC9|SPON1_MOUSE Spondin-1 OS=Mus musculus GN=Spon1 PE=1 SV=1	2	2	90.82	0	0	0	0	0	5334900	0	0
Q8VC66	sp|Q8VC66|ADIP_MOUSE Afadin- and alpha-actinin-binding protein OS=Mus musculus GN=Ssx2ip PE=1 SV=1	1	1	70.955	0	0	0	0	35107000	0	0	0
Q8VC42	sp|Q8VC42|MIC1_MOUSE Uncharacterized protein C18orf8 homolog OS=Mus musculus GN=Mic1 PE=2 SV=1	2	2	74.922	2981900	0	0	0	0	0	0	0
Q8VC30	sp|Q8VC30|TKFC_MOUSE Triokinase/FMN cyclase OS=Mus musculus GN=Tkfc PE=1 SV=1	1	1	59.69	0	0	0	0	0	1930900	0	0
Q8VBZ3	sp|Q8VBZ3|CLPT1_MOUSE Cleft lip and palate transmembrane protein 1 homolog OS=Mus musculus GN=Clptm1 PE=1 SV=1	8	8	75.29	24657000	15064000	14945000	16404000	0	32371000	0	28624000
Q8VBX6	sp|Q8VBX6|MPDZ_MOUSE Multiple PDZ domain protein OS=Mus musculus GN=Mpdz PE=1 SV=2	26	26	218.71	110170000	63587000	86021000	55243000	0	0	0	0
Q8VBW6	sp|Q8VBW6|ULA1_MOUSE NEDD8-activating enzyme E1 regulatory subunit OS=Mus musculus GN=Nae1 PE=1 SV=1	4	4	60.273	0	0	0	0	0	27262000	0	19417000
Q8VBV7	sp|Q8VBV7|CSN8_MOUSE COP9 signalosome complex subunit 8 OS=Mus musculus GN=Cops8 PE=1 SV=1	1	1	23.255	0	0	0	0	5452800	0	0	0
Q8VBT9	sp|Q8VBT9|ASPC1_MOUSE Tether containing UBX domain for GLUT4 OS=Mus musculus GN=Aspscr1 PE=1 SV=1	1	1	59.795	0	0	5520600	0	0	0	0	0
Q8R5M8	sp|Q8R5M8|CADM1_MOUSE Cell adhesion molecule 1 OS=Mus musculus GN=Cadm1 PE=1 SV=2	3	3	49.788	0	4964900	0	16953000	0	6191700	0	8268500
Q8R5L3	sp|Q8R5L3|VPS39_MOUSE Vam6/Vps39-like protein OS=Mus musculus GN=Vps39 PE=1 SV=1	1	1	101.69	0	0	0	0	0	0	0	0
Q8R5J9	sp|Q8R5J9|PRAF3_MOUSE PRA1 family protein 3 OS=Mus musculus GN=Arl6ip5 PE=1 SV=2	4	4	21.557	55897000	21902000	51437000	108190000	31193000	45247000	0	60624000
Q8R5H6	sp|Q8R5H6|WASF1_MOUSE Wiskott-Aldrich syndrome protein family member 1 OS=Mus musculus GN=Wasf1 PE=1 SV=2	6	6	61.508	25203000	10974000	22062000	25002000	9790900	9842100	0	11249000
Q8R5H1	sp|Q8R5H1|UBP15_MOUSE Ubiquitin carboxyl-terminal hydrolase 15 OS=Mus musculus GN=Usp15 PE=1 SV=1	1	1	112.32	0	0	0	0	0	0	0	0
Q8R5C5	sp|Q8R5C5|ACTY_MOUSE Beta-centractin OS=Mus musculus GN=Actr1b PE=1 SV=1	7	4	42.281	58097000	41368000	40123000	40108000	29477000	52481000	0	66181000
Q8R574	sp|Q8R574|KPRB_MOUSE Phosphoribosyl pyrophosphate synthase-associated protein 2 OS=Mus musculus GN=Prpsap2 PE=1 SV=1	6	5	40.88	19880000	0	9962400	22391000	0	15884000	0	12294000
Q8R570	sp|Q8R570|SNP47_MOUSE Synaptosomal-associated protein 47 OS=Mus musculus GN=Snap47 PE=1 SV=1	14	14	46.524	241640000	254040000	169390000	106950000	122820000	157080000	0	34254000
Q8R550	sp|Q8R550|SH3K1_MOUSE SH3 domain-containing kinase-binding protein 1 OS=Mus musculus GN=Sh3kbp1 PE=1 SV=1	23	23	78.169	427160000	329060000	368710000	292770000	0	0	0	0
Q8R4U7	sp|Q8R4U7|LUZP1_MOUSE Leucine zipper protein 1 OS=Mus musculus GN=Luzp1 PE=1 SV=2	10	10	119.31	0	9001700	10725000	0	0	0	0	0
Q8R4U6	sp|Q8R4U6|TOP1M_MOUSE DNA topoisomerase I, mitochondrial OS=Mus musculus GN=Top1mt PE=2 SV=1	1	1	69.003	0	14331000	0	0	0	29762000	0	0
Q8R4N0	sp|Q8R4N0|CLYBL_MOUSE Citrate lyase subunit beta-like protein, mitochondrial OS=Mus musculus GN=Clybl PE=1 SV=2	1	1	37.548	0	5168300	0	0	0	0	0	0
Q8R4N0	sp|Q8R4N0|CLYBL_MOUSE Citrate lyase subunit beta-like protein, mitochondrial OS=Mus musculus GN=Clybl PE=1 SV=2	3	3	37.548	0	0	0	43033000	47238000	0	0	50615000
Q8R4K2	sp|Q8R4K2|IRAK4_MOUSE Interleukin-1 receptor-associated kinase 4 OS=Mus musculus GN=Irak4 PE=1 SV=1	1	1	50.871	0	0	0	0	0	0	0	0
Q8R4I7	sp|Q8R4I7|NETO1_MOUSE Neuropilin and tolloid-like protein 1 OS=Mus musculus GN=Neto1 PE=1 SV=2	4	4	60.242	9692200	0	8766600	14128000	0	0	0	0
Q8R4H2	sp|Q8R4H2|ARHGC_MOUSE Rho guanine nucleotide exchange factor 12 OS=Mus musculus GN=Arhgef12 PE=1 SV=2	9	9	172.35	0	0	0	0	0	0	0	0
Q8R4E6	sp|Q8R4E6|PURG_MOUSE Purine-rich element-binding protein gamma OS=Mus musculus GN=Purg PE=1 SV=1	1	1	39.937	0	0	3577700	0	0	0	0	2079100
Q8R464	sp|Q8R464|CADM4_MOUSE Cell adhesion molecule 4 OS=Mus musculus GN=Cadm4 PE=1 SV=1	4	4	42.723	21323000	23713000	20463000	12857000	0	0	0	24773000
Q8R404	sp|Q8R404|MIC13_MOUSE MICOS complex subunit MIC13 OS=Mus musculus GN=Mic13 PE=1 SV=1	1	1	13.373	0	20032000	0	12840000	0	11228000	0	0
Q8R3Z5	sp|Q8R3Z5|CACB1_MOUSE Voltage-dependent L-type calcium channel subunit beta-1 OS=Mus musculus GN=Cacnb1 PE=1 SV=1	7	4	65.485	32927000	9638900	61264000	67104000	0	0	0	0
Q8R3V5	sp|Q8R3V5|SHLB2_MOUSE Endophilin-B2 OS=Mus musculus GN=Sh3glb2 PE=1 SV=2	9	8	44.503	49017000	32496000	25922000	17226000	13076000	63147000	31301000	33157000
Q8R3S6	sp|Q8R3S6|EXOC1_MOUSE Exocyst complex component 1 OS=Mus musculus GN=Exoc1 PE=1 SV=4	2	2	101.89	0	0	0	0	0	0	0	0
Q8R3Q2	sp|Q8R3Q2|PP6R2_MOUSE Serine/threonine-protein phosphatase 6 regulatory subunit 2 OS=Mus musculus GN=Ppp6r2 PE=1 SV=1	21	21	100.46	145420000	374110000	257070000	231320000	0	0	0	0
Q8R3P0	sp|Q8R3P0|ACY2_MOUSE Aspartoacylase OS=Mus musculus GN=Aspa PE=1 SV=2	1	1	35.344	0	0	0	0	0	0	0	0
Q8R3I2	sp|Q8R3I2|MBOA2_MOUSE Lysophospholipid acyltransferase 2 OS=Mus musculus GN=Mboat2 PE=1 SV=1	1	1	58.994	0	0	0	0	4743700	6428100	0	4781800
Q8R3E3	sp|Q8R3E3|WIPI1_MOUSE WD repeat domain phosphoinositide-interacting protein 1 OS=Mus musculus GN=Wipi1 PE=1 SV=1	1	1	48.758	0	0	0	0	0	7365800	0	0
Q8R3B7	sp|Q8R3B7|BRD8_MOUSE Bromodomain-containing protein 8 OS=Mus musculus GN=Brd8 PE=1 SV=2	1	1	102.61	403090000	0	526140000	867510000	1881600000	1411600000	0	158720000
Q8R366	sp|Q8R366|IGSF8_MOUSE Immunoglobulin superfamily member 8 OS=Mus musculus GN=Igsf8 PE=1 SV=2	8	8	65.01	117700000	173320000	154950000	222020000	214940000	195960000	107750000	225620000
Q8R361	sp|Q8R361|RFIP5_MOUSE Rab11 family-interacting protein 5 OS=Mus musculus GN=Rab11fip5 PE=1 SV=2	11	11	69.552	73481000	85487000	63139000	79080000	0	0	0	0
Q8R326	sp|Q8R326|PSPC1_MOUSE Paraspeckle component 1 OS=Mus musculus GN=Pspc1 PE=1 SV=1	11	11	58.758	234970000	251410000	260300000	205510000	0	0	0	6475800
Q8R317	sp|Q8R317|UBQL1_MOUSE Ubiquilin-1 OS=Mus musculus GN=Ubqln1 PE=1 SV=1	1	1	61.976	0	0	0	0	0	0	0	0
Q8R311	sp|Q8R311|CTGE5_MOUSE cTAGE family member 5 OS=Mus musculus GN=Ctage5 PE=1 SV=1	1	1	87.717	0	31644000	0	0	0	0	0	0
Q8R307	sp|Q8R307|VPS18_MOUSE Vacuolar protein sorting-associated protein 18 homolog OS=Mus musculus GN=Vps18 PE=1 SV=2	4	4	110.22	0	0	0	0	0	0	0	0
Q8R2Y8	sp|Q8R2Y8|PTH2_MOUSE Peptidyl-tRNA hydrolase 2, mitochondrial OS=Mus musculus GN=Ptrh2 PE=1 SV=1	3	3	19.526	0	0	0	5952000	0	0	0	0
Q8R2Y0	sp|Q8R2Y0|ABHD6_MOUSE Monoacylglycerol lipase ABHD6 OS=Mus musculus GN=Abhd6 PE=1 SV=1	6	6	38.204	25230000	0	18495000	25664000	34127000	42588000	0	25768000
Q8R2W9	sp|Q8R2W9|PANK3_MOUSE Pantothenate kinase 3 OS=Mus musculus GN=Pank3 PE=2 SV=1	1	1	41.12	0	0	0	0	0	0	0	3299600
Q8R2V5	sp|Q8R2V5|ADAP2_MOUSE Arf-GAP with dual PH domain-containing protein 2 OS=Mus musculus GN=Adap2 PE=1 SV=1	1	1	43.989	8451000	5659700	3676400	4526300	0	2927700	0	2051000
Q8R2U0	sp|Q8R2U0|SEH1_MOUSE Nucleoporin SEH1 OS=Mus musculus GN=Seh1l PE=2 SV=1	2	2	39.774	0	0	0	0	0	0	0	3796800
Q8R2R9	sp|Q8R2R9|AP3M2_MOUSE AP-3 complex subunit mu-2 OS=Mus musculus GN=Ap3m2 PE=1 SV=1	11	9	46.916	24125000	55460000	50049000	48657000	24419000	45539000	0	98241000
Q8R2Q4	sp|Q8R2Q4|RRF2M_MOUSE Ribosome-releasing factor 2, mitochondrial OS=Mus musculus GN=Gfm2 PE=1 SV=2	1	1	86.108	2555800000	1702300000	4230900000	30517000	0	0	35163000	0
Q8R1Q8	sp|Q8R1Q8|DC1L1_MOUSE Cytoplasmic dynein 1 light intermediate chain 1 OS=Mus musculus GN=Dync1li1 PE=1 SV=1	12	12	56.614	50523000	10056000	54872000	53533000	12473000	19033000	14879000	26268000
Q8R1K1	sp|Q8R1K1|UBAC2_MOUSE Ubiquitin-associated domain-containing protein 2 OS=Mus musculus GN=Ubac2 PE=1 SV=1	1	1	39.056	111920	0	0	0	0	0	0	0
Q8R1I1	sp|Q8R1I1|QCR9_MOUSE Cytochrome b-c1 complex subunit 9 OS=Mus musculus GN=Uqcr10 PE=1 SV=1	3	3	7.4454	237100000	66249000	177830000	0	205780000	143070000	0	139820000
Q8R1F6	sp|Q8R1F6|HID1_MOUSE Protein HID1 OS=Mus musculus GN=Hid1 PE=1 SV=1	1	1	88.778	0	0	0	3161700	0	0	0	2329700
Q8R1B5	sp|Q8R1B5|CPLX3_MOUSE Complexin-3 OS=Mus musculus GN=Cplx3 PE=1 SV=1	2	2	17.585	7128500	14047000	6474100	0	0	0	0	0
Q8R1B4	sp|Q8R1B4|EIF3C_MOUSE Eukaryotic translation initiation factor 3 subunit C OS=Mus musculus GN=Eif3c PE=1 SV=1	12	12	105.53	31311000	107570000	64960000	72780000	0	38003000	0	28130000
Q8R1A4	sp|Q8R1A4|DOCK7_MOUSE Dedicator of cytokinesis protein 7 OS=Mus musculus GN=Dock7 PE=1 SV=3	2	2	241.44	0	7547600	0	0	0	0	0	0
Q8R191	sp|Q8R191|SNG3_MOUSE Synaptogyrin-3 OS=Mus musculus GN=Syngr3 PE=1 SV=1	5	5	24.561	84746000	366410000	151440000	67451000	588840000	635300000	229210000	302720000
Q8R164	sp|Q8R164|BPHL_MOUSE Valacyclovir hydrolase OS=Mus musculus GN=Bphl PE=1 SV=1	5	5	32.851	0	6865100	0	0	0	0	0	0
Q8R151	sp|Q8R151|ZNFX1_MOUSE NFX1-type zinc finger-containing protein 1 OS=Mus musculus GN=Znfx1 PE=1 SV=3	1	1	218.83	0	0	0	0	0	4593300	0	0
Q8R146	sp|Q8R146|APEH_MOUSE Acylamino-acid-releasing enzyme OS=Mus musculus GN=Apeh PE=1 SV=3	5	5	81.58	0	5346000	0	9076500	0	16148000	0	19063000
Q8R127	sp|Q8R127|SCPDL_MOUSE Saccharopine dehydrogenase-like oxidoreductase OS=Mus musculus GN=Sccpdh PE=1 SV=1	6	6	47.129	0	13889000	0	0	4997400	0	0	0
Q8R0Y8	sp|Q8R0Y8|S2542_MOUSE Mitochondrial coenzyme A transporter SLC25A42 OS=Mus musculus GN=Slc25a42 PE=1 SV=1	3	3	35.24	4432100	3738600	6370400	0	0	3402900	0	0
Q8R0Y6	sp|Q8R0Y6|AL1L1_MOUSE Cytosolic 10-formyltetrahydrofolate dehydrogenase OS=Mus musculus GN=Aldh1l1 PE=1 SV=1	25	25	98.708	87557000	43171000	166610000	84861000	116580000	163940000	48908000	187460000
Q8R0X7	sp|Q8R0X7|SGPL1_MOUSE Sphingosine-1-phosphate lyase 1 OS=Mus musculus GN=Sgpl1 PE=1 SV=1	1	1	63.676	0	2356400	0	0	0	0	0	0
Q8R0W0	sp|Q8R0W0|EPIPL_MOUSE Epiplakin OS=Mus musculus GN=Eppk1 PE=1 SV=2	1	1	723.3	0	0	0	0	18954000	0	0	0
Q8R0S4	sp|Q8R0S4|CACB4_MOUSE Voltage-dependent L-type calcium channel subunit beta-4 OS=Mus musculus GN=Cacnb4 PE=1 SV=2	2	2	57.949	0	0	0	0	0	5309200	0	4279000
Q8R0S2	sp|Q8R0S2|IQEC1_MOUSE IQ motif and SEC7 domain-containing protein 1 OS=Mus musculus GN=Iqsec1 PE=1 SV=2	20	20	108.01	158520000	204230000	264260000	272830000	32360000	105160000	19859000	118610000
Q8R0P4	sp|Q8R0P4|AAMDC_MOUSE Mth938 domain-containing protein OS=Mus musculus GN=Aamdc PE=1 SV=1	3	3	13.244	0	0	0	0	75479000	32163000	76820000	67772000
Q8R0G9	sp|Q8R0G9|NU133_MOUSE Nuclear pore complex protein Nup133 OS=Mus musculus GN=Nup133 PE=1 SV=2	1	1	128.62	0	0	0	0	0	13368000	0	0
Q8R0A7	sp|Q8R0A7|K0513_MOUSE Uncharacterized protein KIAA0513 OS=Mus musculus GN=Kiaa0513 PE=1 SV=1	4	4	46.318	0	0	11989000	16452000	14046000	18306000	0	17078000
Q8R0A5	sp|Q8R0A5|TCAL3_MOUSE Transcription elongation factor A protein-like 3 OS=Mus musculus GN=Tceal3 PE=1 SV=2	1	1	22.468	0	0	0	0	0	0	0	0
Q8R081	sp|Q8R081|HNRPL_MOUSE Heterogeneous nuclear ribonucleoprotein L OS=Mus musculus GN=Hnrnpl PE=1 SV=2	13	13	63.963	95132000	150920000	96567000	68654000	144220000	195650000	71015000	176270000
Q8R071	sp|Q8R071|IP3KA_MOUSE Inositol-trisphosphate 3-kinase A OS=Mus musculus GN=Itpka PE=1 SV=1	6	6	50.934	0	0	0	0	0	7989100	0	0
Q8R050	sp|Q8R050|ERF3A_MOUSE Eukaryotic peptide chain release factor GTP-binding subunit ERF3A OS=Mus musculus GN=Gspt1 PE=1 SV=2	6	4	68.625	17614000	0	0	0	0	0	0	0
Q8R016	sp|Q8R016|BLMH_MOUSE Bleomycin hydrolase OS=Mus musculus GN=Blmh PE=1 SV=1	4	4	52.511	0	4630700	0	0	0	34402000	0	0
Q8R001	sp|Q8R001|MARE2_MOUSE Microtubule-associated protein RP/EB family member 2 OS=Mus musculus GN=Mapre2 PE=1 SV=1	9	8	36.946	109000000	171890000	110320000	72926000	211660000	166590000	48013000	225190000
Q8QZY1	sp|Q8QZY1|EIF3L_MOUSE Eukaryotic translation initiation factor 3 subunit L OS=Mus musculus GN=Eif3l PE=1 SV=1	12	12	66.612	0	11336000	30376000	45967000	42559000	45894000	0	0
Q8QZV4	sp|Q8QZV4|ST32C_MOUSE Serine/threonine-protein kinase 32C OS=Mus musculus GN=Stk32c PE=1 SV=1	2	2	55.262	0	16823000	0	0	0	17958000	0	0
Q8QZT2	sp|Q8QZT2|CCSAP_MOUSE Centriole, cilia and spindle-associated protein OS=Mus musculus GN=Ccsap PE=1 SV=1	3	3	28.378	0	0	0	0	4816500	0	0	2553500
Q8QZT1	sp|Q8QZT1|THIL_MOUSE Acetyl-CoA acetyltransferase, mitochondrial OS=Mus musculus GN=Acat1 PE=1 SV=1	12	12	44.816	527430000	390790000	405770000	589110000	576560000	747290000	872620000	615710000
Q8QZS1	sp|Q8QZS1|HIBCH_MOUSE 3-hydroxyisobutyryl-CoA hydrolase, mitochondrial OS=Mus musculus GN=Hibch PE=1 SV=1	2	2	43.037	0	0	0	0	9761100	8095600	0	0
Q8K596	sp|Q8K596|NAC2_MOUSE Sodium/calcium exchanger 2 OS=Mus musculus GN=Slc8a2 PE=1 SV=1	22	22	100.71	340570000	649670000	443300000	458910000	941280000	706370000	145260000	984920000
Q8K4Z5	sp|Q8K4Z5|SF3A1_MOUSE Splicing factor 3A subunit 1 OS=Mus musculus GN=Sf3a1 PE=1 SV=1	3	3	88.544	0	0	0	0	0	0	0	0
Q8K4Z3	sp|Q8K4Z3|NNRE_MOUSE NAD(P)H-hydrate epimerase OS=Mus musculus GN=Apoa1bp PE=1 SV=1	5	5	30.972	34424000	8956000	13781000	27835000	0	27040000	0	26585000
Q8K4Z0	sp|Q8K4Z0|LGI2_MOUSE Leucine-rich repeat LGI family member 2 OS=Mus musculus GN=Lgi2 PE=2 SV=1	2	2	63.005	0	0	0	0	0	4528700	0	6025900
Q8K4X7	sp|Q8K4X7|PLCD_MOUSE 1-acyl-sn-glycerol-3-phosphate acyltransferase delta OS=Mus musculus GN=Agpat4 PE=1 SV=1	4	4	43.81	21544000	38305000	18811000	36834000	38879000	20887000	14451000	24002000
Q8K4R4	sp|Q8K4R4|PITC1_MOUSE Cytoplasmic phosphatidylinositol transfer protein 1 OS=Mus musculus GN=Pitpnc1 PE=1 SV=1	6	6	38.383	0	0	12221000	16483000	8522300	12572000	0	13629000
Q8K4Q0	sp|Q8K4Q0|RPTOR_MOUSE Regulatory-associated protein of mTOR OS=Mus musculus GN=Rptor PE=1 SV=1	9	9	149.47	0	18892000	21727000	10619000	15461000	14142000	0	15422000
Q8K4P8	sp|Q8K4P8|HECW1_MOUSE E3 ubiquitin-protein ligase HECW1 OS=Mus musculus GN=Hecw1 PE=1 SV=3	4	4	179.47	0	0	347630000	0	262540000	0	1134100000	1057800000
Q8K4J6	sp|Q8K4J6|MKL1_MOUSE MKL/myocardin-like protein 1 OS=Mus musculus GN=Mkl1 PE=1 SV=2	1	1	102.54	0	5882100	0	0	0	0	0	0
Q8K4G5	sp|Q8K4G5|ABLM1_MOUSE Actin-binding LIM protein 1 OS=Mus musculus GN=Ablim1 PE=1 SV=1	1	1	96.804	0	162510000	184250000	134250000	715430000	252070000	2524300000	0
Q8K4G5	sp|Q8K4G5|ABLM1_MOUSE Actin-binding LIM protein 1 OS=Mus musculus GN=Ablim1 PE=1 SV=1	11	11	96.804	63077000	10476000	70699000	49832000	0	20919000	0	23072000
Q8K4E0	sp|Q8K4E0|ALMS1_MOUSE Alstrom syndrome protein 1 homolog OS=Mus musculus GN=Alms1 PE=1 SV=2	1	1	360.21	0	121510000	0	290520000	0	130630000	809700000	0
Q8K4D3	sp|Q8K4D3|S36A1_MOUSE Proton-coupled amino acid transporter 1 OS=Mus musculus GN=Slc36a1 PE=2 SV=1	1	1	52.465	0	0	0	0	0	0	0	0
Q8K4B0	sp|Q8K4B0|MTA1_MOUSE Metastasis-associated protein MTA1 OS=Mus musculus GN=Mta1 PE=1 SV=1	2	2	80.797	0	0	0	14427000	0	2474500	0	0
Q8K441	sp|Q8K441|ABCA6_MOUSE ATP-binding cassette sub-family A member 6 OS=Mus musculus GN=Abca6 PE=1 SV=2	2	2	183.28	0	0	6102800	0	0	0	0	0
Q8K406	sp|Q8K406|LGI3_MOUSE Leucine-rich repeat LGI family member 3 OS=Mus musculus GN=Lgi3 PE=1 SV=1	7	7	61.817	0	23878000	34811000	38139000	28396000	28134000	0	43380000
Q8K400	sp|Q8K400|STXB5_MOUSE Syntaxin-binding protein 5 OS=Mus musculus GN=Stxbp5 PE=1 SV=3	18	17	127.65	264390000	372360000	302070000	287280000	30749000	132270000	0	25974000
Q8K3W0	sp|Q8K3W0|BRE_MOUSE BRCA1-A complex subunit BRE OS=Mus musculus GN=Bre PE=1 SV=2	1	1	43.544	5352200	4445200	0	0	0	3733100	0	0
Q8K3V7	sp|Q8K3V7|K1024_MOUSE UPF0258 protein KIAA1024 OS=Mus musculus GN=Kiaa1024 PE=1 SV=1	2	2	102.79	0	0	0	0	0	0	0	0
Q8K3J1	sp|Q8K3J1|NDUS8_MOUSE NADH dehydrogenase [ubiquinone] iron-sulfur protein 8, mitochondrial OS=Mus musculus GN=Ndufs8 PE=1 SV=1	1	1	24.038	0	0	0	0	0	0	0	5746000
Q8K3I4	sp|Q8K3I4|MYRIP_MOUSE Rab effector MyRIP OS=Mus musculus GN=Myrip PE=1 SV=1	1	1	94.923	0	0	0	0	0	0	0	0
Q8K3I4	sp|Q8K3I4|MYRIP_MOUSE Rab effector MyRIP OS=Mus musculus GN=Myrip PE=1 SV=1	1	1	94.923	0	0	0	0	0	0	0	0
Q8K3H0	sp|Q8K3H0|DP13A_MOUSE DCC-interacting protein 13-alpha OS=Mus musculus GN=Appl1 PE=1 SV=1	12	12	79.327	0	36797000	14058000	35192000	82442000	74025000	0	151820000
Q8K3G9	sp|Q8K3G9|DP13B_MOUSE DCC-interacting protein 13-beta OS=Mus musculus GN=Appl2 PE=1 SV=1	1	1	73.853	0	0	0	25706000	0	0	0	0
Q8K3G9	sp|Q8K3G9|DP13B_MOUSE DCC-interacting protein 13-beta OS=Mus musculus GN=Appl2 PE=1 SV=1	1	1	73.853	0	0	0	0	0	0	0	0
Q8K3F6	sp|Q8K3F6|KCNQ3_MOUSE Potassium voltage-gated channel subfamily KQT member 3 OS=Mus musculus GN=Kcnq3 PE=1 SV=2	3	3	96.85	30087000	0	9397200	0	0	0	0	0
Q8K3E5	sp|Q8K3E5|AHI1_MOUSE Jouberin OS=Mus musculus GN=Ahi1 PE=1 SV=2	5	5	119.65	10492000	24848000	15895000	0	0	0	0	0
Q8K3A0	sp|Q8K3A0|HSC20_MOUSE Iron-sulfur cluster co-chaperone protein HscB, mitochondrial OS=Mus musculus GN=Hscb PE=1 SV=2	1	1	26.645	0	0	0	0	0	41837000	0	0
Q8K394	sp|Q8K394|PLCL2_MOUSE Inactive phospholipase C-like protein 2 OS=Mus musculus GN=Plcl2 PE=1 SV=2	9	9	125.77	21237000	21718000	20480000	15094000	0	14543000	0	28856000
Q8K386	sp|Q8K386|RAB15_MOUSE Ras-related protein Rab-15 OS=Mus musculus GN=Rab15 PE=1 SV=1	5	5	24.318	0	16316000	13407000	0	0	0	0	0
Q8K382	sp|Q8K382|DEN1A_MOUSE DENN domain-containing protein 1A OS=Mus musculus GN=Dennd1a PE=1 SV=2	2	2	111.54	0	0	0	0	0	0	0	0
Q8K358	sp|Q8K358|PIGU_MOUSE Phosphatidylinositol glycan anchor biosynthesis class U protein OS=Mus musculus GN=Pigu PE=1 SV=4	2	2	49.804	0	0	0	4881300	0	5025800	0	0
Q8K354	sp|Q8K354|CBR3_MOUSE Carbonyl reductase [NADPH] 3 OS=Mus musculus GN=Cbr3 PE=1 SV=1	5	5	30.953	7445800	0	0	0	0	0	10019000	13957000
Q8K341	sp|Q8K341|ATAT_MOUSE Alpha-tubulin N-acetyltransferase 1 OS=Mus musculus GN=Atat1 PE=1 SV=1	1	1	47.163	0	0	0	0	0	0	0	0
Q8K327	sp|Q8K327|CHAP1_MOUSE Chromosome alignment-maintaining phosphoprotein 1 OS=Mus musculus GN=Champ1 PE=1 SV=1	5	5	87.56	15391000	0	10531000	0	0	0	0	0
Q8K310	sp|Q8K310|MATR3_MOUSE Matrin-3 OS=Mus musculus GN=Matr3 PE=1 SV=1	15	15	94.629	20671000	94684000	70857000	76847000	39061000	74265000	13982000	122320000
Q8K2T1	sp|Q8K2T1|NMRL1_MOUSE NmrA-like family domain-containing protein 1 OS=Mus musculus GN=Nmral1 PE=1 SV=1	1	1	34.376	0	0	0	0	0	0	0	0
Q8K2Q7	sp|Q8K2Q7|BROX_MOUSE BRO1 domain-containing protein BROX OS=Mus musculus GN=Brox PE=1 SV=1	1	1	46.201	0	0	0	0	19018000	0	0	0
Q8K2L8	sp|Q8K2L8|TPC12_MOUSE Trafficking protein particle complex subunit 12 OS=Mus musculus GN=Trappc12 PE=1 SV=2	4	4	87.693	0	3817700	0	0	0	0	0	0
Q8K2K6	sp|Q8K2K6|AGFG1_MOUSE Arf-GAP domain and FG repeat-containing protein 1 OS=Mus musculus GN=Agfg1 PE=1 SV=2	7	7	58.042	14516000	64299000	47348000	16821000	0	0	0	0
Q8K2I9	sp|Q8K2I9|FBH1_MOUSE F-box DNA helicase 1 OS=Mus musculus GN=Fbxo18 PE=1 SV=1	1	1	118.3	0	0	0	0	632740000	0	0	17295000
Q8K2I2	sp|Q8K2I2|CCHCR_MOUSE Coiled-coil alpha-helical rod protein 1 OS=Mus musculus GN=Cchcr1 PE=2 SV=3	1	1	87.104	0	0	0	0	0	4861800	0	0
Q8K2F8	sp|Q8K2F8|LS14A_MOUSE Protein LSM14 homolog A OS=Mus musculus GN=Lsm14a PE=1 SV=1	1	1	50.545	0	0	6488400	0	0	0	0	0
Q8K2C9	sp|Q8K2C9|HACD3_MOUSE Very-long-chain (3R)-3-hydroxyacyl-CoA dehydratase 3 OS=Mus musculus GN=Hacd3 PE=1 SV=2	7	7	43.131	126040000	73860000	87324000	103210000	109050000	89235000	53926000	79916000
Q8K2B3	sp|Q8K2B3|SDHA_MOUSE Succinate dehydrogenase [ubiquinone] flavoprotein subunit, mitochondrial OS=Mus musculus GN=Sdha PE=1 SV=1	19	19	72.585	821910000	1175700000	637550000	707420000	794140000	855440000	491080000	1229700000
Q8K298	sp|Q8K298|ANLN_MOUSE Actin-binding protein anillin OS=Mus musculus GN=Anln PE=1 SV=2	5	5	122.79	15564000	0	6818200	11587000	0	0	0	0
Q8K296	sp|Q8K296|MTMR3_MOUSE Myotubularin-related protein 3 OS=Mus musculus GN=Mtmr3 PE=1 SV=2	1	1	133.84	953020000	872260000	527120000	102610000	0	0	0	0
Q8K245	sp|Q8K245|UVRAG_MOUSE UV radiation resistance associated protein OS=Mus musculus GN=Uvrag PE=1 SV=2	2	2	77.524	0	0	0	0	0	0	0	23330000
Q8K224	sp|Q8K224|NAT10_MOUSE RNA cytidine acetyltransferase OS=Mus musculus GN=Nat10 PE=1 SV=1	6	6	115.42	10184000	0	8484700	0	0	0	0	0
Q8K221	sp|Q8K221|ARFP2_MOUSE Arfaptin-2 OS=Mus musculus GN=Arfip2 PE=1 SV=2	8	8	37.772	81575000	108170000	92542000	103070000	0	0	0	0
Q8K212	sp|Q8K212|PACS1_MOUSE Phosphofurin acidic cluster sorting protein 1 OS=Mus musculus GN=Pacs1 PE=1 SV=2	23	21	104.83	774920000	309640000	528880000	595880000	202450000	221390000	13764000	128140000
Q8K1X1	sp|Q8K1X1|WDR11_MOUSE WD repeat-containing protein 11 OS=Mus musculus GN=Wdr11 PE=1 SV=1	3	3	135.94	0	0	0	6273700	0	4357500	0	0
Q8K1S4	sp|Q8K1S4|UNC5A_MOUSE Netrin receptor UNC5A OS=Mus musculus GN=Unc5a PE=1 SV=1	1	1	98.856	0	0	0	0	0	0	0	0
Q8K1M6	sp|Q8K1M6|DNM1L_MOUSE Dynamin-1-like protein OS=Mus musculus GN=Dnm1l PE=1 SV=2	21	21	82.657	522420000	145210000	467940000	433920000	29150000	29449000	0	37610000
Q8K1B8	sp|Q8K1B8|URP2_MOUSE Fermitin family homolog 3 OS=Mus musculus GN=Fermt3 PE=1 SV=1	2	2	75.634	0	0	0	0	2765800	4356400	0	0
Q8K1A6	sp|Q8K1A6|C2D1A_MOUSE Coiled-coil and C2 domain-containing protein 1A OS=Mus musculus GN=Cc2d1a PE=1 SV=2	10	10	103.7	32515000	51699000	40893000	12453000	0	0	0	0
Q8K183	sp|Q8K183|PDXK_MOUSE Pyridoxal kinase OS=Mus musculus GN=Pdxk PE=1 SV=1	8	8	35.015	141570000	85622000	120440000	98599000	24538000	45122000	59243000	94341000
Q8K120	sp|Q8K120|NFAC4_MOUSE Nuclear factor of activated T-cells, cytoplasmic 4 OS=Mus musculus GN=Nfatc4 PE=1 SV=2	1	1	95.781	2123300000	653810000	1098300000	636510000	6661400000	2589700000	0	151670000
Q8K0V4	sp|Q8K0V4|CNOT3_MOUSE CCR4-NOT transcription complex subunit 3 OS=Mus musculus GN=Cnot3 PE=1 SV=1	1	1	81.945	19576000	0	0	0	0	0	0	0
Q8K0U4	sp|Q8K0U4|HS12A_MOUSE Heat shock 70 kDa protein 12A OS=Mus musculus GN=Hspa12a PE=1 SV=1	24	22	74.87	665830000	423840000	488960000	501020000	471200000	623920000	477400000	640280000
Q8K0T0	sp|Q8K0T0|RTN1_MOUSE Reticulon-1 OS=Mus musculus GN=Rtn1 PE=1 SV=1	27	27	83.571	3859200000	3396000000	2995300000	2089100000	1917400000	2545300000	1709400000	1620500000
Q8K0S0	sp|Q8K0S0|PHYIP_MOUSE Phytanoyl-CoA hydroxylase-interacting protein OS=Mus musculus GN=Phyhip PE=1 SV=1	8	8	37.554	360180000	779240000	317790000	244600000	555770000	634560000	449020000	748530000
Q8K0G5	sp|Q8K0G5|TSSC1_MOUSE Protein TSSC1 OS=Mus musculus GN=Tssc1 PE=1 SV=2	3	3	43.126	0	0	3552100	0	0	9457400	0	0
Q8K0D7	sp|Q8K0D7|WRB_MOUSE Tail-anchored protein insertion receptor WRB OS=Mus musculus GN=Wrb PE=1 SV=1	2	2	19.866	0	0	0	0	0	0	0	0
Q8K0D5	sp|Q8K0D5|EFGM_MOUSE Elongation factor G, mitochondrial OS=Mus musculus GN=Gfm1 PE=1 SV=1	10	10	83.549	30208000	11218000	9095000	0	0	19251000	0	18198000
Q8K0D0	sp|Q8K0D0|CDK17_MOUSE Cyclin-dependent kinase 17 OS=Mus musculus GN=Cdk17 PE=1 SV=2;sp|Q04735|CDK16_MOUSE Cyclin-dependent kinase 16 OS=Mus musculus GN=Cdk16 PE=1 SV=1	2	2	59.505	0	0	0	0	0	3497100	0	0
Q8K0C9	sp|Q8K0C9|GMDS_MOUSE GDP-mannose 4,6 dehydratase OS=Mus musculus GN=Gmds PE=1 SV=1	2	2	41.984	0	0	0	9140600	0	5727100	0	0
Q8K0B2	sp|Q8K0B2|LMBD1_MOUSE Probable lysosomal cobalamin transporter OS=Mus musculus GN=Lmbrd1 PE=1 SV=1	1	1	61.062	0	0	0	0	0	0	0	0
Q8K097	sp|Q8K097|LFG2_MOUSE Protein lifeguard 2 OS=Mus musculus GN=Faim2 PE=2 SV=1	1	1	35.257	0	18830000	0	9349300	0	16806000	0	0
Q8K021	sp|Q8K021|SCAM1_MOUSE Secretory carrier-associated membrane protein 1 OS=Mus musculus GN=Scamp1 PE=1 SV=1	12	12	38.028	87176000	105290000	220100000	191400000	178720000	200860000	0	270510000
Q8K019	sp|Q8K019|BCLF1_MOUSE Bcl-2-associated transcription factor 1 OS=Mus musculus GN=Bclaf1 PE=1 SV=2	10	9	106	10562000	25778000	50989000	48128000	0	0	0	0
Q8K012	sp|Q8K012|FBP1L_MOUSE Formin-binding protein 1-like OS=Mus musculus GN=Fnbp1l PE=1 SV=2	7	7	69.885	22100000	11955000	33686000	41702000	0	0	0	0
Q8K007	sp|Q8K007|SULF1_MOUSE Extracellular sulfatase Sulf-1 OS=Mus musculus GN=Sulf1 PE=2 SV=1	1	1	100.92	0	0	0	0	0	0	0	96749000
Q8JZZ7	sp|Q8JZZ7|AGRL2_MOUSE Adhesion G protein-coupled receptor L2 OS=Mus musculus GN=Adgrl2 PE=1 SV=3	1	1	166.58	0	0	0	0	0	63865000	0	25085000
Q8JZX4	sp|Q8JZX4|SPF45_MOUSE Splicing factor 45 OS=Mus musculus GN=Rbm17 PE=1 SV=1	3	3	45.303	0	0	19705000	18226000	0	0	0	0
Q8JZW5	sp|Q8JZW5|SH2D5_MOUSE SH2 domain-containing protein 5 OS=Mus musculus GN=Sh2d5 PE=1 SV=2	3	3	38.173	11998000	2928000	0	0	0	0	0	3792400
Q8JZW4	sp|Q8JZW4|CPNE5_MOUSE Copine-5 OS=Mus musculus GN=Cpne5 PE=1 SV=1;sp|Q9DC53|CPNE8_MOUSE Copine-8 OS=Mus musculus GN=Cpne8 PE=2 SV=3	12	11	65.592	85138000	11941000	89766000	188130000	70801000	78268000	0	110910000
Q8JZU2	sp|Q8JZU2|TXTP_MOUSE Tricarboxylate transport protein, mitochondrial OS=Mus musculus GN=Slc25a1 PE=1 SV=1	6	6	33.931	30674000	28208000	55065000	71054000	44326000	93430000	0	0
Q8JZS0	sp|Q8JZS0|LIN7A_MOUSE Protein lin-7 homolog A OS=Mus musculus GN=Lin7a PE=1 SV=2;sp|O88952|LIN7C_MOUSE Protein lin-7 homolog C OS=Mus musculus GN=Lin7c PE=1 SV=2	4	4	25.992	0	0	0	0	0	14137000	0	0
Q8JZR6	sp|Q8JZR6|S4A8_MOUSE Electroneutral sodium bicarbonate exchanger 1 OS=Mus musculus GN=Slc4a8 PE=2 SV=1	1	1	122.42	0	0	0	3341800	0	0	0	0
Q8JZQ9	sp|Q8JZQ9|EIF3B_MOUSE Eukaryotic translation initiation factor 3 subunit B OS=Mus musculus GN=Eif3b PE=1 SV=1	11	11	91.369	35688000	37338000	24901000	31349000	26671000	21795000	0	34603000
Q8JZQ2	sp|Q8JZQ2|AFG32_MOUSE AFG3-like protein 2 OS=Mus musculus GN=Afg3l2 PE=1 SV=1	4	4	89.518	0	0	0	2036300	9879700	0	0	11336000
Q8JZP2	sp|Q8JZP2|SYN3_MOUSE Synapsin-3 OS=Mus musculus GN=Syn3 PE=1 SV=2	10	10	63.314	27087000	97236000	35117000	58018000	81759000	74487000	0	84484000
Q8JZN7	sp|Q8JZN7|MIRO2_MOUSE Mitochondrial Rho GTPase 2 OS=Mus musculus GN=Rhot2 PE=1 SV=1	1	1	69.07	0	0	0	0	0	6552500	0	0
Q8JZN5	sp|Q8JZN5|ACAD9_MOUSE Acyl-CoA dehydrogenase family member 9, mitochondrial OS=Mus musculus GN=Acad9 PE=1 SV=2	8	8	68.721	18016000	6520100	20207000	0	0	39288000	0	10719000
Q8JZK9	sp|Q8JZK9|HMCS1_MOUSE Hydroxymethylglutaryl-CoA synthase, cytoplasmic OS=Mus musculus GN=Hmgcs1 PE=1 SV=1	4	4	57.568	0	0	0	0	18616000	11784000	0	11638000
Q8CJH3	sp|Q8CJH3|PLXB1_MOUSE Plexin-B1 OS=Mus musculus GN=Plxnb1 PE=1 SV=2	1	1	231.37	0	0	0	0	0	0	0	0
Q8CJG0	sp|Q8CJG0|AGO2_MOUSE Protein argonaute-2 OS=Mus musculus GN=Ago2 PE=1 SV=3	2	2	97.303	0	0	0	0	0	0	0	4197300
Q8CJ67	sp|Q8CJ67|STAU2_MOUSE Double-stranded RNA-binding protein Staufen homolog 2 OS=Mus musculus GN=Stau2 PE=1 SV=1	9	9	62.535	6420900	95426000	18153000	3285300	0	0	0	0
Q8CJ61	sp|Q8CJ61|CKLF4_MOUSE CKLF-like MARVEL transmembrane domain-containing protein 4 OS=Mus musculus GN=Cmtm4 PE=1 SV=1	2	2	22.921	0	0	0	0	0	30509000	0	0
Q8CJ40	sp|Q8CJ40|CROCC_MOUSE Rootletin OS=Mus musculus GN=Crocc PE=1 SV=2	2	2	226.94	0	0	0	0	45388000	0	0	0
Q8CJ19	sp|Q8CJ19|MICA3_MOUSE Protein-methionine sulfoxide oxidase MICAL3 OS=Mus musculus GN=Mical3 PE=1 SV=2	19	19	223.72	47257000	69820000	51020000	37928000	0	7315400	0	0
Q8CIQ7	sp|Q8CIQ7|DOCK3_MOUSE Dedicator of cytokinesis protein 3 OS=Mus musculus GN=Dock3 PE=1 SV=1	8	6	232.91	0	0	0	12143000	9666400	11326000	0	12397000
Q8CIN4	sp|Q8CIN4|PAK2_MOUSE Serine/threonine-protein kinase PAK 2 OS=Mus musculus GN=Pak2 PE=1 SV=1	3	3	57.93	0	9573200	15693000	10185000	0	0	0	0
Q8CIG8	sp|Q8CIG8|ANM5_MOUSE Protein arginine N-methyltransferase 5 OS=Mus musculus GN=Prmt5 PE=1 SV=3	8	8	72.679	18566000	46771000	24594000	44496000	16054000	22068000	0	29903000
Q8CIE6	sp|Q8CIE6|COPA_MOUSE Coatomer subunit alpha OS=Mus musculus GN=Copa PE=1 SV=2	24	24	138.43	224070000	154050000	131520000	129250000	82757000	76291000	0	105000000
Q8CIB5	sp|Q8CIB5|FERM2_MOUSE Fermitin family homolog 2 OS=Mus musculus GN=Fermt2 PE=1 SV=1	9	9	77.8	23145000	44976000	0	20312000	11078000	55762000	0	12449000
Q8CI94	sp|Q8CI94|PYGB_MOUSE Glycogen phosphorylase, brain form OS=Mus musculus GN=Pygb PE=1 SV=3	33	26	96.729	715450000	445320000	587060000	515880000	490490000	694970000	157140000	539260000
Q8CI75	sp|Q8CI75|DI3L2_MOUSE DIS3-like exonuclease 2 OS=Mus musculus GN=Dis3l2 PE=1 SV=1	4	4	97.774	0	2670000	7142300	0	4110700	3353900	0	0
Q8CI71	sp|Q8CI71|VPS50_MOUSE Syndetin OS=Mus musculus GN=Vps50 PE=1 SV=2	3	3	111.17	0	0	5798700	4574300	0	0	0	3328900
Q8CI51	sp|Q8CI51|PDLI5_MOUSE PDZ and LIM domain protein 5 OS=Mus musculus GN=Pdlim5 PE=1 SV=4	2	2	63.299	0	0	0	0	0	0	0	2659300
Q8CI43	sp|Q8CI43|MYL6B_MOUSE Myosin light chain 6B OS=Mus musculus GN=Myl6b PE=1 SV=1	1	1	22.749	0	125200000	0	0	0	0	0	85967000
Q8CI12	sp|Q8CI12|SMTL2_MOUSE Smoothelin-like protein 2 OS=Mus musculus GN=Smtnl2 PE=1 SV=1	1	1	49.523	0	0	29720000	0	0	0	0	0
Q8CHX7	sp|Q8CHX7|RFTN2_MOUSE Raftlin-2 OS=Mus musculus GN=Rftn2 PE=1 SV=3	4	4	54.971	0	0	0	0	0	0	0	0
Q8CHU3	sp|Q8CHU3|EPN2_MOUSE Epsin-2 OS=Mus musculus GN=Epn2 PE=1 SV=1	9	8	63.471	17080000	13146000	38951000	54040000	0	0	0	10830000
Q8CHT1	sp|Q8CHT1|NGEF_MOUSE Ephexin-1 OS=Mus musculus GN=Ngef PE=1 SV=1	9	9	82.198	45046000	67929000	64143000	51743000	38891000	50846000	59774000	79723000
Q8CHS8	sp|Q8CHS8|VP37A_MOUSE Vacuolar protein sorting-associated protein 37A OS=Mus musculus GN=Vps37a PE=1 SV=1	2	2	44.418	2734400	0	0	0	0	0	0	0
Q8CHQ0	sp|Q8CHQ0|FBX4_MOUSE F-box only protein 4 OS=Mus musculus GN=Fbxo4 PE=1 SV=2	1	1	43.776	0	0	0	0	0	0	0	0
Q8CHP8	sp|Q8CHP8|PGP_MOUSE Phosphoglycolate phosphatase OS=Mus musculus GN=Pgp PE=1 SV=1	3	3	34.54	0	0	9464800	0	17112000	24100000	0	7008500
Q8CHP5	sp|Q8CHP5|PYM1_MOUSE Partner of Y14 and mago OS=Mus musculus GN=Pym1 PE=1 SV=2	1	1	22.689	0	3284700	0	0	0	0	0	0
Q8CHK3	sp|Q8CHK3|MBOA7_MOUSE Lysophospholipid acyltransferase 7 OS=Mus musculus GN=Mboat7 PE=1 SV=1	2	2	53.435	0	0	0	16047000	0	0	0	13576000
Q8CHH9	sp|Q8CHH9|SEPT8_MOUSE Septin-8 OS=Mus musculus GN=Sept8 PE=1 SV=4	11	11	49.812	199420000	180460000	163680000	109920000	168680000	192410000	32163000	250690000
Q8CHG7	sp|Q8CHG7|RPGF2_MOUSE Rap guanine nucleotide exchange factor 2 OS=Mus musculus GN=Rapgef2 PE=1 SV=2	24	24	166.41	51154000	154340000	251120000	150050000	30555000	32710000	12591000	22225000
Q8CHG3	sp|Q8CHG3|GCC2_MOUSE GRIP and coiled-coil domain-containing protein 2 OS=Mus musculus GN=Gcc2 PE=1 SV=2	2	2	194.44	0	0	0	148460000	182800000	95459000	409030000	66203000
Q8CHC4	sp|Q8CHC4|SYNJ1_MOUSE Synaptojanin-1 OS=Mus musculus GN=Synj1 PE=1 SV=3	48	48	172.62	1312800000	1867000000	1569800000	1494600000	2021700000	1697400000	422200000	1958400000
Q8CH77	sp|Q8CH77|NAV1_MOUSE Neuron navigator 1 OS=Mus musculus GN=Nav1 PE=1 SV=2	32	32	202.37	52251000	142860000	99559000	96557000	0	0	0	0
Q8CH72	sp|Q8CH72|TRI32_MOUSE E3 ubiquitin-protein ligase TRIM32 OS=Mus musculus GN=Trim32 PE=1 SV=2	4	4	72.057	0	0	0	0	0	4960300	0	4287300
Q8CH18	sp|Q8CH18|CCAR1_MOUSE Cell division cycle and apoptosis regulator protein 1 OS=Mus musculus GN=Ccar1 PE=1 SV=1	3	3	132.06	0	0	0	121190000	0	0	0	0
Q8CH09	sp|Q8CH09|SUGP2_MOUSE SURP and G-patch domain-containing protein 2 OS=Mus musculus GN=Sugp2 PE=1 SV=2	16	16	118.1	75897000	69848000	47257000	57967000	0	0	0	0
Q8CH02	sp|Q8CH02|SUGP1_MOUSE SURP and G-patch domain-containing protein 1 OS=Mus musculus GN=Sugp1 PE=1 SV=1	1	1	72.648	0	0	0	0	0	0	0	0
Q8CGY8	sp|Q8CGY8|OGT1_MOUSE UDP-N-acetylglucosamine--peptide N-acetylglucosaminyltransferase 110 kDa subunit OS=Mus musculus GN=Ogt PE=1 SV=2	16	16	116.95	50438000	0	49042000	0	14004000	118440000	10868000	74020000
Q8CGU1	sp|Q8CGU1|CACO1_MOUSE Calcium-binding and coiled-coil domain-containing protein 1 OS=Mus musculus GN=Calcoco1 PE=1 SV=2	3	3	77.279	0	0	0	5705500	0	0	0	0
Q8CGS6	sp|Q8CGS6|DPOLQ_MOUSE DNA polymerase theta OS=Mus musculus GN=Polq PE=1 SV=2	2	2	280.71	0	0	0	0	0	0	0	0
Q8CGQ8	sp|Q8CGQ8|NCKX4_MOUSE Sodium/potassium/calcium exchanger 4 OS=Mus musculus GN=Slc24a4 PE=2 SV=2	1	1	68.973	0	0	15130000	18549000	0	0	0	0
Q8CGP6	sp|Q8CGP6|H2A1H_MOUSE Histone H2A type 1-H OS=Mus musculus GN=Hist1h2ah PE=1 SV=3;sp|Q8R1M2|H2AJ_MOUSE Histone H2A.J OS=Mus musculus GN=H2afj PE=1 SV=1;sp|Q64523|H2A2C_MOUSE Histone H2A type 2-C OS=Mus musculus GN=Hist2h2ac PE=1 SV=3;sp|Q8CGP7|H2A1K_MOUSE	3	2	13.95	160380000	416640000	91694000	115140000	204730000	335240000	54095000	236650000
Q8CGP2	sp|Q8CGP2|H2B1P_MOUSE Histone H2B type 1-P OS=Mus musculus GN=Hist1h2bp PE=1 SV=3;sp|Q8CGP1|H2B1K_MOUSE Histone H2B type 1-K OS=Mus musculus GN=Hist1h2bk PE=1 SV=3;sp|Q6ZWY9|H2B1C_MOUSE Histone H2B type 1-C/E/G OS=Mus musculus GN=Hist1h2bc PE=1 SV=3;sp|Q64	6	3	13.992	94093000	254870000	145550000	102520000	464720000	432380000	423710000	694870000
Q8CGM1	sp|Q8CGM1|AGRB2_MOUSE Adhesion G protein-coupled receptor B2 OS=Mus musculus GN=Adgrb2 PE=1 SV=2	5	5	169.86	0	28131000	19470000	8046700	0	0	0	0
Q8CGK7	sp|Q8CGK7|GNAL_MOUSE Guanine nucleotide-binding protein G(olf) subunit alpha OS=Mus musculus GN=Gnal PE=1 SV=1	9	8	44.308	55560000	68181000	48348000	12941000	0	48448000	0	68532000
Q8CGK3	sp|Q8CGK3|LONM_MOUSE Lon protease homolog, mitochondrial OS=Mus musculus GN=Lonp1 PE=1 SV=2	4	4	105.84	11223000	0	5057700	0	0	0	0	4906400
Q8CGF7	sp|Q8CGF7|TCRG1_MOUSE Transcription elongation regulator 1 OS=Mus musculus GN=Tcerg1 PE=1 SV=2	1	1	123.79	0	10108000	0	0	0	0	0	0
Q8CGF7	sp|Q8CGF7|TCRG1_MOUSE Transcription elongation regulator 1 OS=Mus musculus GN=Tcerg1 PE=1 SV=2	4	4	123.79	0	3789800	0	0	0	0	0	0
Q8CGF6	sp|Q8CGF6|WDR47_MOUSE WD repeat-containing protein 47 OS=Mus musculus GN=Wdr47 PE=1 SV=2	15	15	102.31	83752000	167490000	90662000	102560000	70889000	52265000	0	119410000
Q8CGF5	sp|Q8CGF5|TMM56_MOUSE Transmembrane protein 56 OS=Mus musculus GN=Tmem56 PE=2 SV=1	1	1	31.235	0	0	0	0	2056600	0	0	0
Q8CGE9	sp|Q8CGE9|RGS12_MOUSE Regulator of G-protein signaling 12 OS=Mus musculus GN=Rgs12 PE=1 SV=2	1	1	149.64	0	0	0	0	0	35860000	0	44006000
Q8CGC7	sp|Q8CGC7|SYEP_MOUSE Bifunctional glutamate/proline--tRNA ligase OS=Mus musculus GN=Eprs PE=1 SV=4	13	13	170.08	75376000	60329000	36906000	40108000	22443000	33313000	17573000	29465000
Q8CGC4	sp|Q8CGC4|LS14B_MOUSE Protein LSM14 homolog B OS=Mus musculus GN=Lsm14b PE=1 SV=3	2	2	42.309	11639000	0	7421500	0	0	0	0	0
Q8CGA0	sp|Q8CGA0|PPM1F_MOUSE Protein phosphatase 1F OS=Mus musculus GN=Ppm1f PE=1 SV=1	4	4	49.61	5024500	0	5374300	0	4039600	0	0	3048000
Q8CG76	sp|Q8CG76|ARK72_MOUSE Aflatoxin B1 aldehyde reductase member 2 OS=Mus musculus GN=Akr7a2 PE=1 SV=3	2	2	40.612	0	0	0	0	0	0	0	8643400
Q8CG71	sp|Q8CG71|P3H2_MOUSE Prolyl 3-hydroxylase 2 OS=Mus musculus GN=P3h2 PE=1 SV=1	1	1	80.153	79844000	0	55592000	0	0	0	0	0
Q8CFI0	sp|Q8CFI0|NED4L_MOUSE E3 ubiquitin-protein ligase NEDD4-like OS=Mus musculus GN=Nedd4l PE=1 SV=2	5	5	115.42	22515000	24485000	8399700	8476800	9980000	6957900	0	7557300
Q8CFH6	sp|Q8CFH6|SIK2_MOUSE Serine/threonine-protein kinase SIK2 OS=Mus musculus GN=Sik2 PE=1 SV=1	1	1	104.2	0	0	0	0	0	0	0	0
Q8CFE4	sp|Q8CFE4|SCYL2_MOUSE SCY1-like protein 2 OS=Mus musculus GN=Scyl2 PE=1 SV=1	2	2	103.32	0	3830000	0	2802800	0	0	0	0
Q8CF89	sp|Q8CF89|TAB1_MOUSE TGF-beta-activated kinase 1 and MAP3K7-binding protein 1 OS=Mus musculus GN=Tab1 PE=1 SV=2	2	2	54.616	4959300	3617500	0	0	0	0	0	0
Q8CES0	sp|Q8CES0|NAA30_MOUSE N-alpha-acetyltransferase 30 OS=Mus musculus GN=Naa30 PE=1 SV=2	1	1	39.432	0	0	0	0	3388900	4177600	0	0
Q8CE50	sp|Q8CE50|SNX30_MOUSE Sorting nexin-30 OS=Mus musculus GN=Snx30 PE=1 SV=1	9	9	49.52	19166000	54189000	16783000	36552000	0	0	0	0
Q8CE46	sp|Q8CE46|PUS7L_MOUSE Pseudouridylate synthase 7 homolog-like protein OS=Mus musculus GN=Pus7l PE=1 SV=1	2	2	79.196	0	0	0	0	0	0	0	7240300
Q8CDN6	sp|Q8CDN6|TXNL1_MOUSE Thioredoxin-like protein 1 OS=Mus musculus GN=Txnl1 PE=1 SV=3	13	13	32.237	76778000	26227000	183630000	162970000	43942000	68097000	0	33612000
Q8CDI7	sp|Q8CDI7|CC150_MOUSE Coiled-coil domain-containing protein 150 OS=Mus musculus GN=Ccdc150 PE=2 SV=2	1	1	128.5	0	0	0	0	66410000	59770000	278740000	59436000
Q8CDG3	sp|Q8CDG3|VCIP1_MOUSE Deubiquitinating protein VCIP135 OS=Mus musculus GN=Vcpip1 PE=1 SV=1	22	22	134.5	73745000	109010000	96517000	86530000	0	0	0	0
Q8CDA1	sp|Q8CDA1|SAC2_MOUSE Phosphatidylinositide phosphatase SAC2 OS=Mus musculus GN=Inpp5f PE=1 SV=1	3	3	127.61	0	0	0	0	0	0	0	5281900
Q8CCX5	sp|Q8CCX5|KT222_MOUSE Keratin-like protein KRT222 OS=Mus musculus GN=Krt222 PE=2 SV=1	1	1	34.197	0	0	11866000	0	0	0	0	0
Q8CCT4	sp|Q8CCT4|TCAL5_MOUSE Transcription elongation factor A protein-like 5 OS=Mus musculus GN=Tceal5 PE=1 SV=1	6	3	22.038	16650000	56822000	19332000	7258600	0	8739100	14148000	7075300
Q8CCP0	sp|Q8CCP0|NEMF_MOUSE Nuclear export mediator factor Nemf OS=Mus musculus GN=Nemf PE=1 SV=2	1	1	121.19	0	0	0	0	0	0	0	0
Q8CCN5	sp|Q8CCN5|BCAS3_MOUSE Breast carcinoma-amplified sequence 3 homolog OS=Mus musculus GN=Bcas3 PE=1 SV=2	11	11	101.02	16717000	102290000	38349000	64390000	27896000	24559000	15940000	22904000
Q8CCK0	sp|Q8CCK0|H2AW_MOUSE Core histone macro-H2A.2 OS=Mus musculus GN=H2afy2 PE=1 SV=3	1	1	40.092	0	0	0	0	0	0	0	0
Q8CCJ9	sp|Q8CCJ9|P20L1_MOUSE PHD finger protein 20-like protein 1 OS=Mus musculus GN=Phf20l1 PE=1 SV=2	1	1	113.86	55487000	0	87805000	54291000	51011000	75249000	0	0
Q8CCJ4	sp|Q8CCJ4|AMER2_MOUSE APC membrane recruitment protein 2 OS=Mus musculus GN=Amer2 PE=1 SV=2	13	13	69.932	22854000	81923000	76098000	87151000	0	0	0	0
Q8CCB4	sp|Q8CCB4|VPS53_MOUSE Vacuolar protein sorting-associated protein 53 homolog OS=Mus musculus GN=Vps53 PE=1 SV=1	2	2	94.422	0	0	0	0	0	0	0	0
Q8CC88	sp|Q8CC88|VWA8_MOUSE von Willebrand factor A domain-containing protein 8 OS=Mus musculus GN=Vwa8 PE=1 SV=2	1	1	213.42	478610000	0	820440000	0	0	0	0	0
Q8CC86	sp|Q8CC86|PNCB_MOUSE Nicotinate phosphoribosyltransferase OS=Mus musculus GN=Naprt PE=1 SV=1	1	1	58.265	0	0	0	0	0	48884000	0	0
Q8CC35	sp|Q8CC35|SYNPO_MOUSE Synaptopodin OS=Mus musculus GN=Synpo PE=1 SV=2	34	34	99.55	3691500000	3668400000	3013000000	2754000000	16264000	34813000	0	14986000
Q8CC21	sp|Q8CC21|TTC19_MOUSE Tetratricopeptide repeat protein 19, mitochondrial OS=Mus musculus GN=Ttc19 PE=1 SV=1	1	1	41.234	0	15395000	0	0	54363000	71557000	0	0
Q8CBY8	sp|Q8CBY8|DCTN4_MOUSE Dynactin subunit 4 OS=Mus musculus GN=Dctn4 PE=1 SV=1	10	10	53.056	56581000	67260000	24871000	38532000	0	73415000	12214000	32540000
Q8CBY1	sp|Q8CBY1|SMAG1_MOUSE Protein Smaug homolog 1 OS=Mus musculus GN=Samd4a PE=1 SV=2	1	1	78.359	92463000	0	0	0	220080000	0	0	143390000
Q8CBW3	sp|Q8CBW3|ABI1_MOUSE Abl interactor 1 OS=Mus musculus GN=Abi1 PE=1 SV=3	13	10	52.287	397970000	328410000	429460000	205060000	0	0	0	0
Q8CBE3	sp|Q8CBE3|WDR37_MOUSE WD repeat-containing protein 37 OS=Mus musculus GN=Wdr37 PE=1 SV=1	8	8	55.045	14032000	32842000	19434000	15828000	34470000	41604000	0	42393000
Q8CBC4	sp|Q8CBC4|CNST_MOUSE Consortin OS=Mus musculus GN=Cnst PE=1 SV=1	7	7	76.865	9317600	11194000	14169000	0	0	0	0	0
Q8CAY6	sp|Q8CAY6|THIC_MOUSE Acetyl-CoA acetyltransferase, cytosolic OS=Mus musculus GN=Acat2 PE=1 SV=2	3	3	41.297	0	6366500	0	0	0	0	0	7809200
Q8CAS9	sp|Q8CAS9|PARP9_MOUSE Poly [ADP-ribose] polymerase 9 OS=Mus musculus GN=Parp9 PE=1 SV=2	1	1	96.658	0	0	0	0	6891900	0	0	2377900
Q8CAQ8	sp|Q8CAQ8|MIC60_MOUSE MICOS complex subunit Mic60 OS=Mus musculus GN=Immt PE=1 SV=1	31	31	83.899	260260000	464350000	378850000	280520000	410700000	569380000	59422000	490520000
Q8CAK1	sp|Q8CAK1|CAF17_MOUSE Putative transferase CAF17 homolog, mitochondrial OS=Mus musculus GN=Iba57 PE=1 SV=1	1	1	38.399	0	0	0	0	0	0	0	0
Q8CAA7	sp|Q8CAA7|PGM2L_MOUSE Glucose 1,6-bisphosphate synthase OS=Mus musculus GN=Pgm2l1 PE=1 SV=1	18	18	70.279	34744000	185750000	117710000	109550000	156680000	246090000	49747000	206920000
Q8CA95	sp|Q8CA95|PDE10_MOUSE cAMP and cAMP-inhibited cGMP 3,5-cyclic phosphodiesterase 10A OS=Mus musculus GN=Pde10a PE=1 SV=2	20	20	89.407	468870000	222980000	320380000	330530000	264380000	317300000	152660000	271890000
Q8CA72	sp|Q8CA72|GAN_MOUSE Gigaxonin OS=Mus musculus GN=Gan PE=1 SV=2	1	1	67.67	0	0	0	0	0	0	0	0
Q8C9H6	sp|Q8C9H6|STRP2_MOUSE Striatin-interacting proteins 2 OS=Mus musculus GN=Strip2 PE=1 SV=1	2	2	96.293	0	0	0	0	0	4646900	0	0
Q8C996	sp|Q8C996|TM163_MOUSE Transmembrane protein 163 OS=Mus musculus GN=Tmem163 PE=1 SV=1	3	3	31.193	24787000	30945000	17155000	22628000	90951000	69444000	0	84442000
Q8C8T8	sp|Q8C8T8|TSR2_MOUSE Pre-rRNA-processing protein TSR2 homolog OS=Mus musculus GN=Tsr2 PE=1 SV=1	1	1	20.891	0	0	0	30766000	0	0	0	0
Q8C8T7	sp|Q8C8T7|ELFN1_MOUSE Protein ELFN1 OS=Mus musculus GN=Elfn1 PE=2 SV=1	26	23	90.814	537850000	1150300000	543060000	561090000	0	0	0	0
Q8C8R3	sp|Q8C8R3|ANK2_MOUSE Ankyrin-2 OS=Mus musculus GN=Ank2 PE=1 SV=2	150	138	426.26	5282000000	5490300000	4897800000	4347400000	1525500000	1754500000	498560000	1938900000
Q8C8N2	sp|Q8C8N2|SCAI_MOUSE Protein SCAI OS=Mus musculus GN=Scai PE=1 SV=2	10	10	70.274	7303700	17486000	12088000	15917000	0	18710000	0	18697000
Q8C886	sp|Q8C886|PKHN1_MOUSE Probable pleckstrin homology domain-containing family N member 1 OS=Mus musculus GN=Plekhn1 PE=1 SV=1	1	1	39.357	0	0	0	0	0	0	0	0
Q8C878	sp|Q8C878|UBA3_MOUSE NEDD8-activating enzyme E1 catalytic subunit OS=Mus musculus GN=Uba3 PE=1 SV=2	2	2	51.737	0	0	0	9631300	0	0	0	0
Q8C863	sp|Q8C863|ITCH_MOUSE E3 ubiquitin-protein ligase Itchy OS=Mus musculus GN=Itch PE=1 SV=2	2	1	98.992	0	0	0	0	0	1464400	0	0
Q8C854	sp|Q8C854|MYEF2_MOUSE Myelin expression factor 2 OS=Mus musculus GN=Myef2 PE=1 SV=1	3	3	63.294	4390800	4991700	3930300	7380600	4750300	5155000	0	8202100
Q8C7X2	sp|Q8C7X2|EMC1_MOUSE ER membrane protein complex subunit 1 OS=Mus musculus GN=Emc1 PE=1 SV=1	6	6	111.6	0	20998000	30402000	0	52362000	22845000	0	0
Q8C7R4	sp|Q8C7R4|UBA6_MOUSE Ubiquitin-like modifier-activating enzyme 6 OS=Mus musculus GN=Uba6 PE=1 SV=1	2	2	117.96	4165100	0	6101200	0	0	0	0	0
Q8C7M3	sp|Q8C7M3|TRIM9_MOUSE E3 ubiquitin-protein ligase TRIM9 OS=Mus musculus GN=Trim9 PE=1 SV=2	7	7	90.869	24605000	0	22516000	20917000	5081200	11133000	0	5990100
Q8C7K6	sp|Q8C7K6|PCYXL_MOUSE Prenylcysteine oxidase-like OS=Mus musculus GN=Pcyox1l PE=1 SV=1	6	6	54.874	47842000	12997000	20037000	0	0	31330000	0	13490000
Q8C7D2	sp|Q8C7D2|CRBN_MOUSE Protein cereblon OS=Mus musculus GN=Crbn PE=1 SV=1	2	2	50.88	17396000	5804400	15667000	14851000	15247000	11952000	0	8615600
Q8C754	sp|Q8C754|VPS52_MOUSE Vacuolar protein sorting-associated protein 52 homolog OS=Mus musculus GN=Vps52 PE=1 SV=1	7	7	82.043	22661000	8402400	8199300	10171000	9299200	29662000	0	14605000
Q8C739	sp|Q8C739|F110B_MOUSE Protein FAM110B OS=Mus musculus GN=Fam110b PE=1 SV=1	4	4	40.36	21148000	0	0	0	0	0	0	0
Q8C729	sp|Q8C729|F126B_MOUSE Protein FAM126B OS=Mus musculus GN=Fam126b PE=1 SV=1	8	8	58.586	9636900	14148000	20923000	0	13431000	11460000	0	0
Q8C6E0	sp|Q8C6E0|CFA36_MOUSE Cilia- and flagella-associated protein 36 OS=Mus musculus GN=Cfap36 PE=1 SV=1	3	3	39.599	8398400	23923000	9210000	0	0	0	0	0
Q8C636	sp|Q8C636|SPT16_MOUSE Spermatogenesis-associated protein 16 OS=Mus musculus GN=Spata16 PE=2 SV=1	1	1	65.005	0	0	0	0	0	0	0	36202000
Q8C5W0	sp|Q8C5W0|CLMN_MOUSE Calmin OS=Mus musculus GN=Clmn PE=1 SV=2	11	11	117.23	22672000	18719000	68941000	42555000	0	0	0	0
Q8C5L6	sp|Q8C5L6|INP5K_MOUSE Inositol polyphosphate 5-phosphatase K OS=Mus musculus GN=Inpp5k PE=1 SV=2	1	1	54.158	0	0	0	0	0	0	0	0
Q8C5L3	sp|Q8C5L3|CNOT2_MOUSE CCR4-NOT transcription complex subunit 2 OS=Mus musculus GN=Cnot2 PE=1 SV=2	3	3	59.71	0	9889700	14507000	18836000	0	0	0	0
Q8C5H8	sp|Q8C5H8|NAKD2_MOUSE NAD kinase 2, mitochondrial OS=Mus musculus GN=Nadk2 PE=1 SV=2	3	3	50.858	4064500	0	0	0	0	0	0	0
Q8C5D8	sp|Q8C5D8|PIAS2_MOUSE E3 SUMO-protein ligase PIAS2 OS=Mus musculus GN=Pias2 PE=1 SV=2;sp|O88907|PIAS1_MOUSE E3 SUMO-protein ligase PIAS1 OS=Mus musculus GN=Pias1 PE=1 SV=2	1	1	68.425	4038000	0	0	0	0	0	0	0
Q8C561	sp|Q8C561|LMBD2_MOUSE LMBR1 domain-containing protein 2 OS=Mus musculus GN=Lmbrd2 PE=1 SV=1	2	2	81.1	0	0	0	6206500	8124500	8427200	0	0
Q8C522	sp|Q8C522|ENDD1_MOUSE Endonuclease domain-containing 1 protein OS=Mus musculus GN=Endod1 PE=1 SV=2	3	3	55.262	0	0	0	0	4667700	0	0	4444300
Q8C4Q6	sp|Q8C4Q6|AIDA_MOUSE Axin interactor, dorsalization-associated protein OS=Mus musculus GN=Aida PE=1 SV=1	1	1	34.888	0	1086900	0	0	0	2007600	0	0
Q8C4G9	sp|Q8C4G9|AGRA1_MOUSE Adhesion G protein-coupled receptor A1 OS=Mus musculus GN=Adgra1 PE=2 SV=1	1	1	63.496	0	0	0	7302500	0	0	0	0
Q8C437	sp|Q8C437|PEX5R_MOUSE PEX5-related protein OS=Mus musculus GN=Pex5l PE=1 SV=2	15	15	63.134	59322000	66395000	105670000	37054000	0	0	0	9974200
Q8C419	sp|Q8C419|GP158_MOUSE Probable G-protein coupled receptor 158 OS=Mus musculus GN=Gpr158 PE=1 SV=2	38	38	134.42	1686800000	1340500000	1148500000	1158700000	284640000	359820000	36294000	423620000
Q8C3W1	sp|Q8C3W1|CA198_MOUSE Uncharacterized protein C1orf198 homolog OS=Mus musculus PE=1 SV=1	2	2	35.316	0	0	0	0	0	0	9302100	0
Q8C3Q5	sp|Q8C3Q5|SHSA7_MOUSE Protein shisa-7 OS=Mus musculus GN=Shisa7 PE=1 SV=3	4	4	58.333	0	0	15481000	16338000	0	11367000	0	0
Q8C3F2	sp|Q8C3F2|F120C_MOUSE Constitutive coactivator of PPAR-gamma-like protein 2 OS=Mus musculus GN=Fam120c PE=1 SV=3	2	2	119.72	0	10014000	0	0	0	0	0	0
Q8C2Q3	sp|Q8C2Q3|RBM14_MOUSE RNA-binding protein 14 OS=Mus musculus GN=Rbm14 PE=1 SV=1	3	3	69.448	0	0	0	0	0	8322700	0	0
Q8C2E7	sp|Q8C2E7|STRUM_MOUSE WASH complex subunit strumpellin OS=Mus musculus GN=Kiaa0196 PE=1 SV=2	17	17	134.11	89766000	37906000	78844000	121570000	0	0	0	0
Q8C1Y8	sp|Q8C1Y8|CCZ1_MOUSE Vacuolar fusion protein CCZ1 homolog OS=Mus musculus GN=Ccz1 PE=1 SV=1	1	1	55.504	0	0	2007900	0	3956500	8667000	0	0
Q8C1B7	sp|Q8C1B7|SEP11_MOUSE Septin-11 OS=Mus musculus GN=Sept11 PE=1 SV=4	16	7	49.694	225160000	528850000	414430000	440280000	557410000	627160000	681190000	467280000
Q8C1B1	sp|Q8C1B1|CAMP2_MOUSE Calmodulin-regulated spectrin-associated protein 2 OS=Mus musculus GN=Camsap2 PE=1 SV=3	19	19	164.33	128920000	166430000	83948000	145320000	0	0	0	0
Q8C1A5	sp|Q8C1A5|THOP1_MOUSE Thimet oligopeptidase OS=Mus musculus GN=Thop1 PE=1 SV=1	4	4	78.025	7311800	0	0	0	0	3465100	0	0
Q8C180	sp|Q8C180|FRS2_MOUSE Fibroblast growth factor receptor substrate 2 OS=Mus musculus GN=Frs2 PE=1 SV=3	2	1	56.793	4418300	0	5410200	0	0	0	0	0
Q8C170	sp|Q8C170|MYO9A_MOUSE Unconventional myosin-IXa OS=Mus musculus GN=Myo9a PE=1 SV=2	2	2	292.12	0	2675200	0	0	0	0	0	0
Q8C167	sp|Q8C167|PPCEL_MOUSE Prolyl endopeptidase-like OS=Mus musculus GN=Prepl PE=1 SV=1	13	13	83.193	51811000	22487000	67084000	61751000	44220000	56144000	5558800	57072000
Q8C166	sp|Q8C166|CPNE1_MOUSE Copine-1 OS=Mus musculus GN=Cpne1 PE=1 SV=1	7	6	58.886	6493800	0	7692600	12923000	11981000	12625000	0	8072400
Q8C160	sp|Q8C160|MSLNL_MOUSE Mesothelin-like protein OS=Mus musculus GN=Mslnl PE=2 SV=1	1	1	74.709	0	0	0	0	0	0	0	0
Q8C145	sp|Q8C145|S39A6_MOUSE Zinc transporter ZIP6 OS=Mus musculus GN=Slc39a6 PE=1 SV=1	1	1	86.379	0	0	0	0	0	0	0	0
Q8C129	sp|Q8C129|LCAP_MOUSE Leucyl-cystinyl aminopeptidase OS=Mus musculus GN=Lnpep PE=1 SV=1	9	9	117.3	24802000	0	0	0	0	0	0	0
Q8C0Y0	sp|Q8C0Y0|PP4R4_MOUSE Serine/threonine-protein phosphatase 4 regulatory subunit 4 OS=Mus musculus GN=Ppp4r4 PE=1 SV=2	2	2	99.48	0	0	0	2460200	0	0	0	0
Q8C0T5	sp|Q8C0T5|SI1L1_MOUSE Signal-induced proliferation-associated 1-like protein 1 OS=Mus musculus GN=Sipa1l1 PE=1 SV=2	60	58	197.03	475310000	1281300000	791140000	754600000	28816000	41432000	0	43298000
Q8C0R9	sp|Q8C0R9|LRRD1_MOUSE Leucine-rich repeat and death domain-containing protein 1 OS=Mus musculus GN=Lrrd1 PE=2 SV=2	2	2	97.131	0	75974000	0	0	0	0	0	0
Q8C0Q9	sp|Q8C0Q9|RPGF5_MOUSE Rap guanine nucleotide exchange factor 5 OS=Mus musculus GN=Rapgef5 PE=2 SV=2	1	1	93.724	0	0	0	16772000	0	1879200	0	0
Q8C0P5	sp|Q8C0P5|COR2A_MOUSE Coronin-2A OS=Mus musculus GN=Coro2a PE=2 SV=1	3	3	59.573	6825400	0	0	8196700	0	0	0	0
Q8C0M9	sp|Q8C0M9|ASGL1_MOUSE Isoaspartyl peptidase/L-asparaginase OS=Mus musculus GN=Asrgl1 PE=1 SV=1	7	7	33.95	106960000	57783000	68714000	61220000	133390000	104350000	131070000	78883000
Q8C0L9	sp|Q8C0L9|GPCP1_MOUSE Glycerophosphocholine phosphodiesterase GPCPD1 OS=Mus musculus GN=Gpcpd1 PE=1 SV=1	2	2	76.578	5378700	0	2942400	4481200	0	0	0	0
Q8C0L0	sp|Q8C0L0|TMX4_MOUSE Thioredoxin-related transmembrane protein 4 OS=Mus musculus GN=Tmx4 PE=1 SV=2	1	1	37.131	0	0	0	0	16420000	0	0	0
Q8C0E3	sp|Q8C0E3|TRI47_MOUSE Tripartite motif-containing protein 47 OS=Mus musculus GN=Trim47 PE=1 SV=2	1	1	69.912	15034000	0	3333500	0	35230000	13201000	63791000	0
Q8C0E2	sp|Q8C0E2|VP26B_MOUSE Vacuolar protein sorting-associated protein 26B OS=Mus musculus GN=Vps26b PE=1 SV=1	14	14	39.124	96867000	69811000	53257000	28745000	178800000	142350000	0	65437000
Q8C0D5	sp|Q8C0D5|ETUD1_MOUSE Elongation factor Tu GTP-binding domain-containing protein 1 OS=Mus musculus GN=Eftud1 PE=1 SV=1	7	7	125.78	0	11657000	17863000	0	0	0	0	0
Q8C079	sp|Q8C079|STRP1_MOUSE Striatin-interacting protein 1 OS=Mus musculus GN=Strip1 PE=1 SV=2	2	2	95.584	4458800	21274000	0	0	0	0	0	0
Q8C078	sp|Q8C078|KKCC2_MOUSE Calcium/calmodulin-dependent protein kinase kinase 2 OS=Mus musculus GN=Camkk2 PE=1 SV=2	3	3	64.617	4619500	15987000	0	10430000	0	8318800	0	4588000
Q8C050	sp|Q8C050|KS6A5_MOUSE Ribosomal protein S6 kinase alpha-5 OS=Mus musculus GN=Rps6ka5 PE=1 SV=2	2	2	96.582	8530000	0	5775300	0	0	0	0	0
Q8C031	sp|Q8C031|LRC4C_MOUSE Leucine-rich repeat-containing protein 4C OS=Mus musculus GN=Lrrc4c PE=1 SV=2	6	5	71.991	192080000	53216000	109040000	79029000	0	0	0	0
Q8C015	sp|Q8C015|PAK7_MOUSE Serine/threonine-protein kinase PAK 7 OS=Mus musculus GN=Pak7 PE=1 SV=1	3	3	80.947	0	0	13184000	8848100	0	0	0	0
Q8C008	sp|Q8C008|DZAN1_MOUSE Double zinc ribbon and ankyrin repeat-containing protein 1 OS=Mus musculus GN=Dzank1 PE=1 SV=2	3	3	85.024	0	0	0	0	0	5047500	0	0
Q8BZW8	sp|Q8BZW8|NHLC2_MOUSE NHL repeat-containing protein 2 OS=Mus musculus GN=Nhlrc2 PE=1 SV=1	1	1	78.429	0	0	4142200	0	0	0	0	0
Q8BZN6	sp|Q8BZN6|DOC10_MOUSE Dedicator of cytokinesis protein 10 OS=Mus musculus GN=Dock10 PE=1 SV=3	1	1	245.76	0	0	0	0	123200000	111900000	0	0
Q8BZN6	sp|Q8BZN6|DOC10_MOUSE Dedicator of cytokinesis protein 10 OS=Mus musculus GN=Dock10 PE=1 SV=3	1	1	245.76	0	2096200	0	0	0	0	0	0
Q8BZA9	sp|Q8BZA9|TIGAR_MOUSE Fructose-2,6-bisphosphatase TIGAR OS=Mus musculus GN=Tigar PE=1 SV=1	2	2	29.19	3124500	0	0	0	0	0	0	0
Q8BZ98	sp|Q8BZ98|DYN3_MOUSE Dynamin-3 OS=Mus musculus GN=Dnm3 PE=1 SV=1	26	20	97.189	145830000	121130000	126310000	132790000	200630000	146180000	23389000	85052000
Q8BZ81	sp|Q8BZ81|LRRT3_MOUSE Leucine-rich repeat transmembrane neuronal protein 3 OS=Mus musculus GN=Lrrtm3 PE=2 SV=2	5	4	66.087	15074000	0	0	0	0	0	0	0
Q8BZ52	sp|Q8BZ52|FSD2_MOUSE Fibronectin type III and SPRY domain-containing protein 2 OS=Mus musculus GN=Fsd2 PE=1 SV=2	1	1	78.723	0	0	0	0	0	0	0	6777400
Q8BYW1	sp|Q8BYW1|RHG25_MOUSE Rho GTPase-activating protein 25 OS=Mus musculus GN=Arhgap25 PE=1 SV=2	1	1	73.382	0	0	0	0	0	0	0	0
Q8BYR5	sp|Q8BYR5|CAPS2_MOUSE Calcium-dependent secretion activator 2 OS=Mus musculus GN=Cadps2 PE=1 SV=2	6	6	147.84	0	0	0	7665500	0	3657100	0	0
Q8BYP3	sp|Q8BYP3|RHOF_MOUSE Rho-related GTP-binding protein RhoF OS=Mus musculus GN=Rhof PE=1 SV=1	1	1	23.577	0	0	0	0	0	0	0	0
Q8BYM5	sp|Q8BYM5|NLGN3_MOUSE Neuroligin-3 OS=Mus musculus GN=Nlgn3 PE=1 SV=2	6	6	91.161	14700000	13855000	31529000	14381000	15898000	22827000	0	17157000
Q8BYK6	sp|Q8BYK6|YTHD3_MOUSE YTH domain-containing family protein 3 OS=Mus musculus GN=Ythdf3 PE=1 SV=2	1	1	63.961	0	0	0	0	0	0	0	0
Q8BYK4	sp|Q8BYK4|RDH12_MOUSE Retinol dehydrogenase 12 OS=Mus musculus GN=Rdh12 PE=2 SV=1	1	1	35.292	0	0	0	0	0	0	0	0
Q8BYI9	sp|Q8BYI9|TENR_MOUSE Tenascin-R OS=Mus musculus GN=Tnr PE=1 SV=2	38	38	149.59	740550000	650230000	561950000	525420000	706780000	812200000	556160000	916340000
Q8BYI8	sp|Q8BYI8|F234B_MOUSE Protein FAM234B OS=Mus musculus GN=Fam234b PE=1 SV=1	1	1	67.031	2384200	0	0	0	0	0	0	0
Q8BYI8	sp|Q8BYI8|F234B_MOUSE Protein FAM234B OS=Mus musculus GN=Fam234b PE=1 SV=1	3	3	67.031	0	1964800	0	0	0	0	0	0
Q8BYH7	sp|Q8BYH7|TBC17_MOUSE TBC1 domain family member 17 OS=Mus musculus GN=Tbc1d17 PE=1 SV=2	3	3	72.859	0	0	0	0	0	4715100	0	0
Q8BYA0	sp|Q8BYA0|TBCD_MOUSE Tubulin-specific chaperone D OS=Mus musculus GN=Tbcd PE=1 SV=1	1	1	133.32	0	0	0	0	0	0	0	0
Q8BYA0	sp|Q8BYA0|TBCD_MOUSE Tubulin-specific chaperone D OS=Mus musculus GN=Tbcd PE=1 SV=1	2	2	133.32	0	0	0	0	0	2775400	0	0
Q8BY89	sp|Q8BY89|CTL2_MOUSE Choline transporter-like protein 2 OS=Mus musculus GN=Slc44a2 PE=1 SV=2	4	4	80.109	0	0	0	0	0	7917000	0	8928200
Q8BY87	sp|Q8BY87|UBP47_MOUSE Ubiquitin carboxyl-terminal hydrolase 47 OS=Mus musculus GN=Usp47 PE=1 SV=2	3	3	157.45	9034600	0	6942900	4429300	0	0	0	0
Q8BXV2	sp|Q8BXV2|BRI3B_MOUSE BRI3-binding protein OS=Mus musculus GN=Bri3bp PE=1 SV=1	2	2	28.263	0	3169000	0	0	0	6284600	0	5181400
Q8BXR9	sp|Q8BXR9|OSBL6_MOUSE Oxysterol-binding protein-related protein 6 OS=Mus musculus GN=Osbpl6 PE=1 SV=1	7	7	108.92	15921000	8015300	17227000	12078000	0	0	0	7517100
Q8BXR1	sp|Q8BXR1|S7A14_MOUSE Probable cationic amino acid transporter OS=Mus musculus GN=Slc7a14 PE=1 SV=1	6	6	83.983	21627000	50348000	34675000	17504000	72320000	76882000	5331500	91729000
Q8BXN9	sp|Q8BXN9|TM87A_MOUSE Transmembrane protein 87A OS=Mus musculus GN=Tmem87a PE=1 SV=1	1	1	63.379	6027500	0	2623100	0	0	2435900	0	0
Q8BXK8	sp|Q8BXK8|AGAP1_MOUSE Arf-GAP with GTPase, ANK repeat and PH domain-containing protein 1 OS=Mus musculus GN=Agap1 PE=1 SV=1	3	3	94.41	0	0	0	0	0	5393900	0	0
Q8BX70	sp|Q8BX70|VP13C_MOUSE Vacuolar protein sorting-associated protein 13C OS=Mus musculus GN=Vps13c PE=1 SV=2	19	19	420.08	38547000	42194000	48044000	20746000	20262000	24772000	0	41062000
Q8BX43	sp|Q8BX43|TR19L_MOUSE Tumor necrosis factor receptor superfamily member 19L OS=Mus musculus GN=Relt PE=2 SV=2	1	1	46.518	0	0	0	0	0	0	0	0
Q8BX10	sp|Q8BX10|PGAM5_MOUSE Serine/threonine-protein phosphatase PGAM5, mitochondrial OS=Mus musculus GN=Pgam5 PE=1 SV=1	3	3	31.994	0	13409000	0	0	14063000	22592000	0	0
Q8BWY9	sp|Q8BWY9|CIP2A_MOUSE Protein CIP2A OS=Mus musculus GN=Kiaa1524 PE=1 SV=3	1	1	102.04	0	5364000	0	0	0	0	0	0
Q8BWY3	sp|Q8BWY3|ERF1_MOUSE Eukaryotic peptide chain release factor subunit 1 OS=Mus musculus GN=Etf1 PE=1 SV=4	3	3	49.03	0	0	0	0	0	5333600	0	7055100
Q8BWT5	sp|Q8BWT5|DIP2A_MOUSE Disco-interacting protein 2 homolog A OS=Mus musculus GN=Dip2a PE=1 SV=3	5	5	165.25	0	8254900	0	0	0	0	0	0
Q8BWT1	sp|Q8BWT1|THIM_MOUSE 3-ketoacyl-CoA thiolase, mitochondrial OS=Mus musculus GN=Acaa2 PE=1 SV=3	8	8	41.829	11749000	3477600	6307200	0	28860000	104120000	0	41199000
Q8BWS5	sp|Q8BWS5|GRIN3_MOUSE G protein-regulated inducer of neurite outgrowth 3 OS=Mus musculus GN=Gprin3 PE=1 SV=1	33	33	80.484	912330000	1773700000	941770000	1094400000	0	8389500	0	5839000
Q8BWR4	sp|Q8BWR4|UBP40_MOUSE Ubiquitin carboxyl-terminal hydrolase 40 OS=Mus musculus GN=Usp40 PE=1 SV=2	2	2	139.95	0	0	0	0	0	0	0	0
Q8BWR2	sp|Q8BWR2|PITH1_MOUSE PITH domain-containing protein 1 OS=Mus musculus GN=Pithd1 PE=1 SV=1	5	5	24.192	14644000	0	17903000	8127900	15817000	6510000	0	20502000
Q8BWG8	sp|Q8BWG8|ARRB1_MOUSE Beta-arrestin-1 OS=Mus musculus GN=Arrb1 PE=1 SV=1	7	7	46.972	20918000	59393000	29536000	68778000	22183000	34336000	0	38669000
Q8BWF0	sp|Q8BWF0|SSDH_MOUSE Succinate-semialdehyde dehydrogenase, mitochondrial OS=Mus musculus GN=Aldh5a1 PE=1 SV=1	11	11	55.968	149410000	46392000	99433000	111180000	133610000	181140000	253080000	119540000
Q8BWD8	sp|Q8BWD8|CDK19_MOUSE Cyclin-dependent kinase 19 OS=Mus musculus GN=Cdk19 PE=2 SV=1	1	1	56.569	50679000	0	52538000	0	0	0	0	0
Q8BW96	sp|Q8BW96|KCC1D_MOUSE Calcium/calmodulin-dependent protein kinase type 1D OS=Mus musculus GN=Camk1d PE=1 SV=2	9	9	42.918	42838000	4578200	18292000	14336000	0	58906000	0	23409000
Q8BW94	sp|Q8BW94|DYH3_MOUSE Dynein heavy chain 3, axonemal OS=Mus musculus GN=Dnah3 PE=1 SV=2	2	2	467.77	0	0	0	119410000	0	0	0	0
Q8BW75	sp|Q8BW75|AOFB_MOUSE Amine oxidase [flavin-containing] B OS=Mus musculus GN=Maob PE=1 SV=4	15	15	58.557	98471000	218980000	81665000	195660000	183120000	188770000	50018000	180390000
Q8BW41	sp|Q8BW41|PMGT2_MOUSE Protein O-linked-mannose beta-1,4-N-acetylglucosaminyltransferase 2 OS=Mus musculus GN=Pomgnt2 PE=1 SV=1	1	1	69.378	0	4629300	0	0	0	0	0	0
Q8BVQ5	sp|Q8BVQ5|PPME1_MOUSE Protein phosphatase methylesterase 1 OS=Mus musculus GN=Ppme1 PE=1 SV=5	8	8	42.256	67647000	59059000	60917000	50204000	65995000	79337000	0	44168000
Q8BVN3	sp|Q8BVN3|CTSR4_MOUSE Cation channel sperm-associated protein 4 OS=Mus musculus GN=Catsper4 PE=1 SV=1	1	1	51.129	0	0	0	0	0	0	0	108850000
Q8BVL3	sp|Q8BVL3|SNX17_MOUSE Sorting nexin-17 OS=Mus musculus GN=Snx17 PE=1 SV=2	1	1	52.797	0	0	0	0	7132400	3609500	0	0
Q8BVI4	sp|Q8BVI4|DHPR_MOUSE Dihydropteridine reductase OS=Mus musculus GN=Qdpr PE=1 SV=2	6	6	25.57	47317000	5687400	27852000	14916000	92840000	152500000	0	178550000
Q8BVG8	sp|Q8BVG8|NAT14_MOUSE N-acetyltransferase 14 OS=Mus musculus GN=Nat14 PE=1 SV=1	1	1	21.777	0	0	0	0	0	0	0	0
Q8BVG4	sp|Q8BVG4|DPP9_MOUSE Dipeptidyl peptidase 9 OS=Mus musculus GN=Dpp9 PE=1 SV=2	2	2	98	0	0	0	0	8579400	5632500	0	0
Q8BVE3	sp|Q8BVE3|VATH_MOUSE V-type proton ATPase subunit H OS=Mus musculus GN=Atp6v1h PE=1 SV=1	17	17	55.854	689610000	826790000	743300000	537080000	983600000	800820000	348310000	751220000
Q8BVA5	sp|Q8BVA5|LDAH_MOUSE Lipid droplet-associated hydrolase OS=Mus musculus GN=Ldah PE=1 SV=1	1	1	37.374	0	0	0	0	0	0	0	0
Q8BVA2	sp|Q8BVA2|TM222_MOUSE Transmembrane protein 222 OS=Mus musculus GN=Tmem222 PE=1 SV=1	2	2	23.18	0	16517000	0	0	0	0	0	7340300
Q8BV79	sp|Q8BV79|TRNK1_MOUSE TPR and ankyrin repeat-containing protein 1 OS=Mus musculus GN=Trank1 PE=2 SV=3	1	1	343.32	232720000	0	0	69925000	0	0	0	0
Q8BUZ3	sp|Q8BUZ3|TIGD4_MOUSE Tigger transposable element-derived protein 4 OS=Mus musculus GN=Tigd4 PE=2 SV=1	1	1	57.471	0	0	0	0	39562000	0	0	0
Q8BUY8	sp|Q8BUY8|GASP2_MOUSE G-protein coupled receptor-associated sorting protein 2 OS=Mus musculus GN=Gprasp2 PE=1 SV=2	1	1	92.801	0	0	0	0	0	24878000	0	12664000
Q8BUY5	sp|Q8BUY5|TIDC1_MOUSE Complex I assembly factor TIMMDC1, mitochondrial OS=Mus musculus GN=Timmdc1 PE=1 SV=1	2	2	31.791	0	0	0	0	0	2986100	0	0
Q8BUV3	sp|Q8BUV3|GEPH_MOUSE Gephyrin OS=Mus musculus GN=Gphn PE=1 SV=2	19	19	83.281	117110000	192130000	127710000	99983000	100100000	133310000	20794000	160680000
Q8BUN5	sp|Q8BUN5|SMAD3_MOUSE Mothers against decapentaplegic homolog 3 OS=Mus musculus GN=Smad3 PE=1 SV=2;sp|Q9JIW5|SMAD9_MOUSE Mothers against decapentaplegic homolog 9 OS=Mus musculus GN=Smad9 PE=1 SV=2;sp|Q62432|SMAD2_MOUSE Mothers against decapentaplegic homo	1	1	48.08	3290400	0	0	0	0	3787400	0	2123000
Q8BUK6	sp|Q8BUK6|HOOK3_MOUSE Protein Hook homolog 3 OS=Mus musculus GN=Hook3 PE=1 SV=2	3	3	83.217	4906500	0	0	0	0	0	0	0
Q8BU33	sp|Q8BU33|ILVBL_MOUSE Acetolactate synthase-like protein OS=Mus musculus GN=Ilvbl PE=1 SV=1	1	1	68.155	10254000	9153900	6551100	0	0	3519000	0	0
Q8BU31	sp|Q8BU31|RAP2C_MOUSE Ras-related protein Rap-2c OS=Mus musculus GN=Rap2c PE=1 SV=1	1	1	20.745	0	0	0	0	0	0	0	0
Q8BU30	sp|Q8BU30|SYIC_MOUSE Isoleucine--tRNA ligase, cytoplasmic OS=Mus musculus GN=Iars PE=1 SV=2	2	2	144.27	0	0	0	0	0	0	0	5157800
Q8BTZ7	sp|Q8BTZ7|GMPPB_MOUSE Mannose-1-phosphate guanyltransferase beta OS=Mus musculus GN=Gmppb PE=1 SV=1	3	3	39.916	0	0	0	0	0	1461800	0	0
Q8BTY2	sp|Q8BTY2|S4A7_MOUSE Sodium bicarbonate cotransporter 3 OS=Mus musculus GN=Slc4a7 PE=1 SV=2	2	2	116.51	1770200	3135000	0	0	0	0	0	0
Q8BTX9	sp|Q8BTX9|HSDL1_MOUSE Inactive hydroxysteroid dehydrogenase-like protein 1 OS=Mus musculus GN=Hsdl1 PE=1 SV=1	7	7	36.867	10364000	17594000	58469000	67513000	33731000	35515000	16190000	25153000
Q8BTV2	sp|Q8BTV2|CPSF7_MOUSE Cleavage and polyadenylation specificity factor subunit 7 OS=Mus musculus GN=Cpsf7 PE=1 SV=2	1	1	52.01	0	0	0	0	0	0	0	3943400
Q8BTV1	sp|Q8BTV1|TUSC3_MOUSE Tumor suppressor candidate 3 OS=Mus musculus GN=Tusc3 PE=1 SV=1	4	4	39.548	0	15682000	0	0	0	18593000	0	0
Q8BTU1	sp|Q8BTU1|CFA20_MOUSE Cilia- and flagella-associated protein 20 OS=Mus musculus GN=Cfap20 PE=1 SV=1	1	1	22.748	0	0	0	0	0	4834100	0	0
Q8BTR5	sp|Q8BTR5|DUS28_MOUSE Dual specificity phosphatase 28 OS=Mus musculus GN=Dusp28 PE=1 SV=1	1	1	17.505	55380000	0	0	10110000	0	0	0	41919000
Q8BTM8	sp|Q8BTM8|FLNA_MOUSE Filamin-A OS=Mus musculus GN=Flna PE=1 SV=5	2	2	281.22	0	0	0	0	0	0	0	0
Q8BTI9	sp|Q8BTI9|PK3CB_MOUSE Phosphatidylinositol 4,5-bisphosphate 3-kinase catalytic subunit beta isoform OS=Mus musculus GN=Pik3cb PE=1 SV=2	1	1	121.71	0	0	0	0	0	1315000	0	0
Q8BTG7	sp|Q8BTG7|NDRG4_MOUSE Protein NDRG4 OS=Mus musculus GN=Ndrg4 PE=1 SV=1	3	3	38.508	0	0	0	0	14960000	23767000	26148000	18115000
Q8BT88	sp|Q8BT88|CP090_MOUSE Uncharacterized protein C16orf90 homolog OS=Mus musculus PE=2 SV=2	1	1	18.156	477170	1313300	0	629390	0	0	0	0
Q8BT60	sp|Q8BT60|CPNE3_MOUSE Copine-3 OS=Mus musculus GN=Cpne3 PE=1 SV=2	1	1	59.584	5610700	0	4443100	0	0	0	0	0
Q8BSZ2	sp|Q8BSZ2|AP3S2_MOUSE AP-3 complex subunit sigma-2 OS=Mus musculus GN=Ap3s2 PE=1 SV=1	4	4	22.017	15083000	0	0	0	11878000	10825000	0	9064000
Q8BSS9	sp|Q8BSS9|LIPA2_MOUSE Liprin-alpha-2 OS=Mus musculus GN=Ppfia2 PE=1 SV=2	11	11	143.23	32079000	35784000	36921000	28091000	0	0	0	0
Q8BSQ9	sp|Q8BSQ9|PB1_MOUSE Protein polybromo-1 OS=Mus musculus GN=Pbrm1 PE=1 SV=4	1	1	187.19	0	111620000	0	0	0	0	0	0
Q8BSM7	sp|Q8BSM7|LAT3_MOUSE Large neutral amino acids transporter small subunit 3 OS=Mus musculus GN=Slc43a1 PE=1 SV=1	1	1	62.644	0	0	0	0	0	0	0	0
Q8BSD5	sp|Q8BSD5|SHE_MOUSE SH2 domain-containing adapter protein E OS=Mus musculus GN=She PE=1 SV=1	2	2	53.352	267850000	0	0	0	0	0	0	0
Q8BRV5	sp|Q8BRV5|K1671_MOUSE Uncharacterized protein KIAA1671 OS=Mus musculus GN=Kiaa1671 PE=2 SV=1	1	1	34.668	0	0	139980000	112970000	0	72978000	0	0
Q8BRU6	sp|Q8BRU6|VMAT2_MOUSE Synaptic vesicular amine transporter OS=Mus musculus GN=Slc18a2 PE=1 SV=1	1	1	55.753	0	0	0	0	0	0	0	0
Q8BRT1	sp|Q8BRT1|CLAP2_MOUSE CLIP-associating protein 2 OS=Mus musculus GN=Clasp2 PE=1 SV=1	24	21	140.74	69368000	189710000	122380000	133200000	0	12394000	0	44661000
Q8BRK8	sp|Q8BRK8|AAPK2_MOUSE 5-AMP-activated protein kinase catalytic subunit alpha-2 OS=Mus musculus GN=Prkaa2 PE=1 SV=3	2	2	62.022	13929000	4424700	0	0	0	0	0	0
Q8BR92	sp|Q8BR92|PALM2_MOUSE Paralemmin-2 OS=Mus musculus GN=Palm2 PE=1 SV=1	12	12	42.095	385790000	277150000	368760000	261070000	0	0	0	0
Q8BR90	sp|Q8BR90|CE051_MOUSE UPF0600 protein C5orf51 homolog OS=Mus musculus PE=1 SV=1	1	1	33.471	0	2359700	0	0	0	0	0	0
Q8BQZ4	sp|Q8BQZ4|RLGPB_MOUSE Ral GTPase-activating protein subunit beta OS=Mus musculus GN=Ralgapb PE=1 SV=2	2	2	165.2	4124800	0	2060100	0	0	0	0	0
Q8BQP9	sp|Q8BQP9|R7BP_MOUSE Regulator of G-protein signaling 7-binding protein OS=Mus musculus GN=Rgs7bp PE=1 SV=1	2	2	29.023	29056000	16521000	62819000	23019000	11238000	13945000	0	27765000
Q8BQ48	sp|Q8BQ48|CE295_MOUSE Centrosomal protein of 295 kDa OS=Mus musculus GN=Cep295 PE=1 SV=3	2	2	272.78	2558700000	1704200000	4235600000	3111900000	0	0	0	0
Q8BPQ7	sp|Q8BPQ7|SGSM1_MOUSE Small G protein signaling modulator 1 OS=Mus musculus GN=Sgsm1 PE=1 SV=2	3	3	123.19	0	4820200	0	0	7105800	6917000	0	0
Q8BPN8	sp|Q8BPN8|DMXL2_MOUSE DmX-like protein 2 OS=Mus musculus GN=Dmxl2 PE=1 SV=3	77	75	338.2	1042900000	798260000	840240000	912830000	875500000	667600000	150060000	629550000
Q8BPE4	sp|Q8BPE4|TM177_MOUSE Transmembrane protein 177 OS=Mus musculus GN=Tmem177 PE=1 SV=1	1	1	34.067	0	0	0	0	0	0	0	0
Q8BP67	sp|Q8BP67|RL24_MOUSE 60S ribosomal protein L24 OS=Mus musculus GN=Rpl24 PE=1 SV=2	3	3	17.779	26880000	0	28891000	41036000	21363000	14610000	16987000	31163000
Q8BP47	sp|Q8BP47|SYNC_MOUSE Asparagine--tRNA ligase, cytoplasmic OS=Mus musculus GN=Nars PE=1 SV=2	12	12	64.279	178830000	49877000	142570000	121630000	102850000	130750000	21834000	180200000
Q8BNY6	sp|Q8BNY6|NCS1_MOUSE Neuronal calcium sensor 1 OS=Mus musculus GN=Ncs1 PE=1 SV=3	4	4	21.878	0	0	0	0	0	0	0	0
Q8BNW9	sp|Q8BNW9|KBTBB_MOUSE Kelch repeat and BTB domain-containing protein 11 OS=Mus musculus GN=Kbtbd11 PE=1 SV=3	11	11	67.945	10346000	27182000	25786000	10889000	79354000	84641000	0	13344000
Q8BNU0	sp|Q8BNU0|ARMC6_MOUSE Armadillo repeat-containing protein 6 OS=Mus musculus GN=Armc6 PE=1 SV=1	3	3	50.683	4357000	3597900	6417300	0	0	2970300	0	0
Q8BNN1	sp|Q8BNN1|SPA2L_MOUSE Spermatogenesis-associated protein 2-like protein OS=Mus musculus GN=Spata2l PE=1 SV=1	2	2	46.771	0	7436000	16355000	9105200	0	0	0	3512700
Q8BNJ6	sp|Q8BNJ6|NETO2_MOUSE Neuropilin and tolloid-like protein 2 OS=Mus musculus GN=Neto2 PE=1 SV=1	1	1	59.367	0	0	0	4604600	0	0	0	0
Q8BMS4	sp|Q8BMS4|COQ3_MOUSE Ubiquinone biosynthesis O-methyltransferase, mitochondrial OS=Mus musculus GN=Coq3 PE=1 SV=1	1	1	40.956	0	0	0	0	0	8318900	0	0
Q8BMS1	sp|Q8BMS1|ECHA_MOUSE Trifunctional enzyme subunit alpha, mitochondrial OS=Mus musculus GN=Hadha PE=1 SV=1	16	16	82.669	68576000	49227000	96178000	78100000	91389000	106480000	0	68426000
Q8BMP6	sp|Q8BMP6|GCP60_MOUSE Golgi resident protein GCP60 OS=Mus musculus GN=Acbd3 PE=1 SV=3	2	2	60.18	0	0	0	0	0	12625000	0	0
Q8BMJ2	sp|Q8BMJ2|SYLC_MOUSE Leucine--tRNA ligase, cytoplasmic OS=Mus musculus GN=Lars PE=1 SV=2	7	7	134.19	14415000	4768100	0	0	0	7575100	0	0
Q8BMI3	sp|Q8BMI3|GGA3_MOUSE ADP-ribosylation factor-binding protein GGA3 OS=Mus musculus GN=Gga3 PE=1 SV=2	4	3	77.972	22455000	0	0	19725000	0	0	0	0
Q8BMG8	sp|Q8BMG8|MFTC_MOUSE Mitochondrial folate transporter/carrier OS=Mus musculus GN=Slc25a32 PE=1 SV=1	1	1	35.048	0	0	0	0	0	964580	0	0
Q8BMG7	sp|Q8BMG7|RBGPR_MOUSE Rab3 GTPase-activating protein non-catalytic subunit OS=Mus musculus GN=Rab3gap2 PE=1 SV=2	24	24	152.53	152690000	164320000	239760000	120850000	5609100	21412000	0	48114000
Q8BMF4	sp|Q8BMF4|ODP2_MOUSE Dihydrolipoyllysine-residue acetyltransferase component of pyruvate dehydrogenase complex, mitochondrial OS=Mus musculus GN=Dlat PE=1 SV=2	10	10	67.941	56604000	41696000	21872000	41936000	19058000	60136000	0	41039000
Q8BMF3	sp|Q8BMF3|MAON_MOUSE NADP-dependent malic enzyme, mitochondrial OS=Mus musculus GN=Me3 PE=1 SV=2	12	11	67.098	0	25795000	6649400	19603000	0	92950000	35448000	52000000
Q8BMA6	sp|Q8BMA6|SRP68_MOUSE Signal recognition particle subunit SRP68 OS=Mus musculus GN=Srp68 PE=1 SV=2	3	3	70.573	7344500	7265700	4272400	3640300	0	0	0	0
Q8BM72	sp|Q8BM72|HSP13_MOUSE Heat shock 70 kDa protein 13 OS=Mus musculus GN=Hspa13 PE=1 SV=1	1	1	51.709	0	0	0	0	0	0	0	0
Q8BM65	sp|Q8BM65|NYAP2_MOUSE Neuronal tyrosine-phosphorylated phosphoinositide-3-kinase adapter 2 OS=Mus musculus GN=Nyap2 PE=1 SV=1	21	21	73.896	191710000	632870000	259950000	324920000	0	0	0	0
Q8BM13	sp|Q8BM13|NOE2_MOUSE Noelin-2 OS=Mus musculus GN=Olfm2 PE=1 SV=2	2	2	50.72	2789100	0	0	0	0	0	0	0
Q8BLY2	sp|Q8BLY2|SYTC2_MOUSE Probable threonine--tRNA ligase 2, cytoplasmic OS=Mus musculus GN=Tarsl2 PE=1 SV=1	1	1	91.317	0	0	0	0	0	2525000	0	0
Q8BLV3	sp|Q8BLV3|SL9A7_MOUSE Sodium/hydrogen exchanger 7 OS=Mus musculus GN=Slc9a7 PE=1 SV=1	2	2	80.289	0	0	5451300	0	0	0	0	5932900
Q8BLR2	sp|Q8BLR2|CPNE4_MOUSE Copine-4 OS=Mus musculus GN=Cpne4 PE=1 SV=1	7	7	62.407	36491000	9550700	14579000	0	18835000	13471000	0	13093000
Q8BLQ9	sp|Q8BLQ9|CADM2_MOUSE Cell adhesion molecule 2 OS=Mus musculus GN=Cadm2 PE=1 SV=2	5	5	47.558	0	23577000	23493000	0	38635000	32920000	0	212800000
Q8BLK9	sp|Q8BLK9|KS6C1_MOUSE Ribosomal protein S6 kinase delta-1 OS=Mus musculus GN=Rps6kc1 PE=1 SV=2	8	8	115.71	16982000	28507000	49599000	24144000	0	0	0	0
Q8BLK3	sp|Q8BLK3|LSAMP_MOUSE Limbic system-associated membrane protein OS=Mus musculus GN=Lsamp PE=1 SV=1	3	3	38.086	4549800	0	3946800	0	0	8216600	0	8121200
Q8BLJ3	sp|Q8BLJ3|PLCX3_MOUSE PI-PLC X domain-containing protein 3 OS=Mus musculus GN=Plcxd3 PE=1 SV=1	2	2	36.313	4687100	1771000	3425300	7876500	0	4332200	0	6083300
Q8BLI4	sp|Q8BLI4|DSE_MOUSE Dermatan-sulfate epimerase OS=Mus musculus GN=Dse PE=2 SV=1	1	1	109.75	0	0	0	0	0	0	0	0
Q8BLF1	sp|Q8BLF1|NCEH1_MOUSE Neutral cholesterol ester hydrolase 1 OS=Mus musculus GN=Nceh1 PE=1 SV=1	12	12	45.739	106090000	175560000	98699000	158290000	179940000	128200000	62131000	189200000
Q8BLE7	sp|Q8BLE7|VGLU2_MOUSE Vesicular glutamate transporter 2 OS=Mus musculus GN=Slc17a6 PE=1 SV=1	5	5	64.56	60853000	95346000	62946000	128080000	406090000	172810000	26190000	117100000
Q8BLB0	sp|Q8BLB0|ZFP3_MOUSE Zinc finger protein 3 OS=Mus musculus GN=Zfp3 PE=2 SV=1	1	1	56.574	0	0	0	0	0	0	0	0
Q8BL99	sp|Q8BL99|DOP1_MOUSE Protein dopey-1 OS=Mus musculus GN=Dopey1 PE=1 SV=2	2	2	269.25	0	0	0	0	0	8304800000	0	3969100
Q8BL86	sp|Q8BL86|MBLC2_MOUSE Metallo-beta-lactamase domain-containing protein 2 OS=Mus musculus GN=Mblac2 PE=1 SV=2	1	1	31.205	0	0	0	0	0	0	0	0
Q8BL66	sp|Q8BL66|EEA1_MOUSE Early endosome antigen 1 OS=Mus musculus GN=Eea1 PE=1 SV=2	2	2	160.91	0	2345300	0	0	0	0	0	0
Q8BL65	sp|Q8BL65|ABLM2_MOUSE Actin-binding LIM protein 2 OS=Mus musculus GN=Ablim2 PE=1 SV=1	19	19	68.106	1351600000	482320000	1048900000	819420000	24479000	29855000	19679000	20664000
Q8BKZ9	sp|Q8BKZ9|ODPX_MOUSE Pyruvate dehydrogenase protein X component, mitochondrial OS=Mus musculus GN=Pdhx PE=1 SV=1	4	4	53.998	0	0	0	0	0	0	16493000	12603000
Q8BKX1	sp|Q8BKX1|BAIP2_MOUSE Brain-specific angiogenesis inhibitor 1-associated protein 2 OS=Mus musculus GN=Baiap2 PE=1 SV=2	23	23	59.236	185220000	668780000	485390000	244330000	4519900	15062000	0	5557800
Q8BKT3	sp|Q8BKT3|GCFC2_MOUSE GC-rich sequence DNA-binding factor 2 OS=Mus musculus GN=Gcfc2 PE=1 SV=2	1	1	87.441	6247100	0	0	0	10770000	0	0	0
Q8BKT2	sp|Q8BKT2|HES7_MOUSE Transcription factor HES-7 OS=Mus musculus GN=Hes7 PE=1 SV=1	1	1	24.889	0	0	0	0	0	0	0	8674500
Q8BKR5	sp|Q8BKR5|PPR37_MOUSE Protein phosphatase 1 regulatory subunit 37 OS=Mus musculus GN=Ppp1r37 PE=1 SV=1	1	1	77.573	0	0	0	0	0	4995500	0	0
Q8BKI2	sp|Q8BKI2|TNR6B_MOUSE Trinucleotide repeat-containing gene 6B protein OS=Mus musculus GN=Tnrc6b PE=1 SV=2	9	9	191.96	11116000	0	22499000	13113000	0	0	0	0
Q8BKC5	sp|Q8BKC5|IPO5_MOUSE Importin-5 OS=Mus musculus GN=Ipo5 PE=1 SV=3	2	2	123.59	0	0	0	0	0	7874200	0	0
Q8BK72	sp|Q8BK72|RT27_MOUSE 28S ribosomal protein S27, mitochondrial OS=Mus musculus GN=Mrps27 PE=1 SV=2	2	2	47.778	0	0	0	0	0	4634700	0	0
Q8BK67	sp|Q8BK67|RCC2_MOUSE Protein RCC2 OS=Mus musculus GN=Rcc2 PE=1 SV=1	1	1	55.983	0	5084400	0	0	0	0	0	6758400
Q8BK64	sp|Q8BK64|AHSA1_MOUSE Activator of 90 kDa heat shock protein ATPase homolog 1 OS=Mus musculus GN=Ahsa1 PE=1 SV=2	13	13	38.117	282720000	75590000	132620000	208640000	149910000	111810000	72399000	139600000
Q8BK63	sp|Q8BK63|KC1A_MOUSE Casein kinase I isoform alpha OS=Mus musculus GN=Csnk1a1 PE=1 SV=2	5	5	38.914	12718000	0	19119000	0	0	0	0	0
Q8BK08	sp|Q8BK08|TMM11_MOUSE Transmembrane protein 11, mitochondrial OS=Mus musculus GN=Tmem11 PE=1 SV=1	3	3	21.311	0	0	33714000	64955000	30631000	27745000	0	22585000
Q8BJY1	sp|Q8BJY1|PSMD5_MOUSE 26S proteasome non-ATPase regulatory subunit 5 OS=Mus musculus GN=Psmd5 PE=1 SV=4	1	1	55.971	0	0	0	0	0	3181500	0	0
Q8BJW6	sp|Q8BJW6|EIF2A_MOUSE Eukaryotic translation initiation factor 2A OS=Mus musculus GN=Eif2a PE=1 SV=2	5	5	64.403	0	0	0	0	0	10093000	0	0
Q8BJU0	sp|Q8BJU0|SGTA_MOUSE Small glutamine-rich tetratricopeptide repeat-containing protein alpha OS=Mus musculus GN=Sgta PE=1 SV=2	1	1	34.322	0	0	0	0	0	5418900	0	0
Q8BJI1	sp|Q8BJI1|S6A17_MOUSE Sodium-dependent neutral amino acid transporter SLC6A17 OS=Mus musculus GN=Slc6a17 PE=1 SV=1	11	11	81.07	122360000	180070000	133960000	127050000	81192000	72308000	17901000	104530000
Q8BJH1	sp|Q8BJH1|ZC21A_MOUSE Zinc finger C2HC domain-containing protein 1A OS=Mus musculus GN=Zc2hc1a PE=1 SV=1	3	3	35.152	1644200	5444500	0	0	0	3812200	0	0
Q8BJ71	sp|Q8BJ71|NUP93_MOUSE Nuclear pore complex protein Nup93 OS=Mus musculus GN=Nup93 PE=1 SV=1	3	3	93.28	0	0	0	6836900	0	4160700	0	4408300
Q8BJ42	sp|Q8BJ42|DLGP2_MOUSE Disks large-associated protein 2 OS=Mus musculus GN=Dlgap2 PE=1 SV=2	28	27	119.07	917390000	2282200000	1117300000	1100400000	0	2183100	0	5241000
Q8BIZ1	sp|Q8BIZ1|ANS1B_MOUSE Ankyrin repeat and sterile alpha motif domain-containing protein 1B OS=Mus musculus GN=Anks1b PE=1 SV=3	14	14	139.05	253500000	268820000	185270000	183210000	89316000	163160000	0	138920000
Q8BIW1	sp|Q8BIW1|PRUNE_MOUSE Protein prune homolog OS=Mus musculus GN=Prune PE=1 SV=1	12	12	50.239	330480000	307380000	318800000	334980000	13288000	27948000	0	2892200
Q8BIQ5	sp|Q8BIQ5|CSTF2_MOUSE Cleavage stimulation factor subunit 2 OS=Mus musculus GN=Cstf2 PE=1 SV=2;sp|Q8C7E9|CSTFT_MOUSE Cleavage stimulation factor subunit 2 tau variant OS=Mus musculus GN=Cstf2t PE=1 SV=2	2	2	61.341	0	2148700	0	0	0	0	0	0
Q8BIL5	sp|Q8BIL5|HOOK1_MOUSE Protein Hook homolog 1 OS=Mus musculus GN=Hook1 PE=1 SV=2	1	1	84.438	32870000	0	0	0	0	0	0	0
Q8BIK4	sp|Q8BIK4|DOCK9_MOUSE Dedicator of cytokinesis protein 9 OS=Mus musculus GN=Dock9 PE=1 SV=2	3	3	235.31	0	0	0	0	0	0	0	1861900
Q8BIJ6	sp|Q8BIJ6|SYIM_MOUSE Isoleucine--tRNA ligase, mitochondrial OS=Mus musculus GN=Iars2 PE=1 SV=1	10	10	112.8	40047000	11897000	34106000	31588000	29033000	30823000	9159100	17307000
Q8BIF2	sp|Q8BIF2|RFOX3_MOUSE RNA binding protein fox-1 homolog 3 OS=Mus musculus GN=Rbfox3 PE=1 SV=2;sp|Q9JJ43|RFOX1_MOUSE RNA binding protein fox-1 homolog 1 OS=Mus musculus GN=Rbfox1 PE=1 SV=3;sp|Q8BP71|RFOX2_MOUSE RNA binding protein fox-1 homolog 2 OS=Mus mus	1	1	40.61	330480000	0	0	0	0	11928000	0	0
Q8BI84	sp|Q8BI84|MIA3_MOUSE Melanoma inhibitory activity protein 3 OS=Mus musculus GN=Mia3 PE=1 SV=2	1	1	213.67	0	0	0	0	0	0	0	0
Q8BI08	sp|Q8BI08|MAL2_MOUSE Protein MAL2 OS=Mus musculus GN=Mal2 PE=1 SV=1	2	2	19.094	60996000	0	52925000	22313000	45679000	50545000	0	19188000
Q8BHZ0	sp|Q8BHZ0|FA49A_MOUSE Protein FAM49A OS=Mus musculus GN=Fam49a PE=1 SV=1	7	7	37.342	48662000	39261000	33025000	46246000	16367000	37831000	0	41196000
Q8BHW2	sp|Q8BHW2|OSCP1_MOUSE Protein OSCP1 OS=Mus musculus GN=Oscp1 PE=1 SV=1	2	2	43.231	2532700	0	0	0	0	0	0	0
Q8BHN3	sp|Q8BHN3|GANAB_MOUSE Neutral alpha-glucosidase AB OS=Mus musculus GN=Ganab PE=1 SV=1	13	13	106.91	11725000	8933500	24826000	23647000	0	0	0	23521000
Q8BHL8	sp|Q8BHL8|PSMF1_MOUSE Proteasome inhibitor PI31 subunit OS=Mus musculus GN=Psmf1 PE=1 SV=1	1	1	29.664	0	0	0	0	0	0	0	0
Q8BHL5	sp|Q8BHL5|ELMO2_MOUSE Engulfment and cell motility protein 2 OS=Mus musculus GN=Elmo2 PE=1 SV=1	3	3	83.886	0	0	0	0	0	2519400	0	0
Q8BHL3	sp|Q8BHL3|TB10B_MOUSE TBC1 domain family member 10B OS=Mus musculus GN=Tbc1d10b PE=1 SV=2	8	8	87.274	9829600	0	9744600	0	0	0	0	0
Q8BHI4	sp|Q8BHI4|KBTB3_MOUSE Kelch repeat and BTB domain-containing protein 3 OS=Mus musculus GN=Kbtbd3 PE=2 SV=1	1	1	69.55	0	0	0	0	0	0	0	0
Q8BHG2	sp|Q8BHG2|CA123_MOUSE UPF0587 protein C1orf123 homolog OS=Mus musculus PE=1 SV=1	2	2	18.02	0	9343500	28908000	37446000	0	0	0	0
Q8BHG1	sp|Q8BHG1|NRDC_MOUSE Nardilysin OS=Mus musculus GN=Nrdc PE=1 SV=1	2	2	132.89	0	0	0	0	0	0	0	0
Q8BHF7	sp|Q8BHF7|PGPS1_MOUSE CDP-diacylglycerol--glycerol-3-phosphate 3-phosphatidyltransferase, mitochondrial OS=Mus musculus GN=Pgs1 PE=1 SV=1	6	6	62.488	46011000	0	14641000	0	0	14464000	0	12722000
Q8BHE3	sp|Q8BHE3|ATCAY_MOUSE Caytaxin OS=Mus musculus GN=Atcay PE=1 SV=1	1	1	42.178	0	0	0	21625000	0	0	0	0
Q8BHE3	sp|Q8BHE3|ATCAY_MOUSE Caytaxin OS=Mus musculus GN=Atcay PE=1 SV=1	8	8	42.178	20848000	34459000	113910000	113340000	69602000	154290000	21136000	119290000
Q8BHD0	sp|Q8BHD0|RB39A_MOUSE Ras-related protein Rab-39A OS=Mus musculus GN=Rab39a PE=1 SV=1	1	1	24.977	0	0	0	0	0	0	0	73382000
Q8BHC4	sp|Q8BHC4|DCAKD_MOUSE Dephospho-CoA kinase domain-containing protein OS=Mus musculus GN=Dcakd PE=1 SV=1	3	3	26.476	0	6038700	0	0	0	11740000	0	0
Q8BHC1	sp|Q8BHC1|RB39B_MOUSE Ras-related protein Rab-39B OS=Mus musculus GN=Rab39b PE=1 SV=1	4	3	24.636	14479000	0	0	0	0	12117000	0	0
Q8BH95	sp|Q8BH95|ECHM_MOUSE Enoyl-CoA hydratase, mitochondrial OS=Mus musculus GN=Echs1 PE=1 SV=1	4	4	31.474	25960000	46763000	17832000	19197000	20747000	58520000	0	91848000
Q8BH79	sp|Q8BH79|ANO10_MOUSE Anoctamin-10 OS=Mus musculus GN=Ano10 PE=1 SV=1	3	3	76.187	5299600	0	0	0	0	3563700	0	4095900
Q8BH66	sp|Q8BH66|ATLA1_MOUSE Atlastin-1 OS=Mus musculus GN=Atl1 PE=1 SV=1	14	14	63.377	58647000	128140000	83900000	72440000	161740000	148510000	61239000	106920000
Q8BH59	sp|Q8BH59|CMC1_MOUSE Calcium-binding mitochondrial carrier protein Aralar1 OS=Mus musculus GN=Slc25a12 PE=1 SV=1	25	22	74.569	632850000	1048600000	501160000	682600000	530550000	895870000	686890000	782790000
Q8BH58	sp|Q8BH58|TIPRL_MOUSE TIP41-like protein OS=Mus musculus GN=Tiprl PE=1 SV=1	1	1	31.253	0	0	0	0	0	9048900	0	0
Q8BH57	sp|Q8BH57|WDR48_MOUSE WD repeat-containing protein 48 OS=Mus musculus GN=Wdr48 PE=1 SV=1	7	7	76.006	14138000	0	21066000	20728000	17045000	11786000	0	16264000
Q8BH48	sp|Q8BH48|UBAP1_MOUSE Ubiquitin-associated protein 1 OS=Mus musculus GN=Ubap1 PE=1 SV=1	1	1	55.028	0	0	0	0	0	0	0	0
Q8BH44	sp|Q8BH44|COR2B_MOUSE Coronin-2B OS=Mus musculus GN=Coro2b PE=1 SV=2	13	13	54.936	201680000	21003000	112530000	53884000	66973000	127540000	0	34114000
Q8BH24	sp|Q8BH24|TM9S4_MOUSE Transmembrane 9 superfamily member 4 OS=Mus musculus GN=Tm9sf4 PE=1 SV=1	2	2	74.692	0	0	4260700	0	0	0	0	0
Q8BH04	sp|Q8BH04|PCKGM_MOUSE Phosphoenolpyruvate carboxykinase [GTP], mitochondrial OS=Mus musculus GN=Pck2 PE=1 SV=1	2	2	70.527	0	0	0	0	3712700	0	0	0
Q8BGZ1	sp|Q8BGZ1|HPCL4_MOUSE Hippocalcin-like protein 4 OS=Mus musculus GN=Hpcal4 PE=1 SV=3	3	3	22.215	48755000	31278000	21192000	25118000	53260000	22840000	0	52430000
Q8BGY9	sp|Q8BGY9|SC5A7_MOUSE High affinity choline transporter 1 OS=Mus musculus GN=Slc5a7 PE=1 SV=1	2	2	63.364	7580400	0	6664900	13310000	0	0	0	0
Q8BGY7	sp|Q8BGY7|F210A_MOUSE Protein FAM210A OS=Mus musculus GN=Fam210a PE=1 SV=1	2	2	31.599	0	0	0	0	0	14193000	0	0
Q8BGX2	sp|Q8BGX2|CS052_MOUSE Uncharacterized protein C19orf52 homolog OS=Mus musculus PE=1 SV=1	3	3	29.415	0	0	0	0	0	3616500	0	13316000
Q8BGX0	sp|Q8BGX0|TRI23_MOUSE E3 ubiquitin-protein ligase TRIM23 OS=Mus musculus GN=Trim23 PE=2 SV=1	1	1	63.931	0	0	0	6651200	0	0	0	0
Q8BGU5	sp|Q8BGU5|CCNY_MOUSE Cyclin-Y OS=Mus musculus GN=Ccny PE=1 SV=1	1	1	39.394	18285000	7933400	0	0	0	0	0	0
Q8BGU2	sp|Q8BGU2|CBLN2_MOUSE Cerebellin-2 OS=Mus musculus GN=Cbln2 PE=1 SV=1	1	1	24.05	0	0	0	0	2465400	2023200	0	0
Q8BGT8	sp|Q8BGT8|PHIPL_MOUSE Phytanoyl-CoA hydroxylase-interacting protein-like OS=Mus musculus GN=Phyhipl PE=1 SV=1	15	13	42.34	156840000	549190000	252450000	183560000	424040000	252410000	176270000	299910000
Q8BGT1	sp|Q8BGT1|FLRT3_MOUSE Leucine-rich repeat transmembrane protein FLRT3 OS=Mus musculus GN=Flrt3 PE=1 SV=1	2	2	72.878	0	0	2293600	0	0	0	0	0
Q8BGS2	sp|Q8BGS2|BOLA2_MOUSE BolA-like protein 2 OS=Mus musculus GN=Bola2 PE=1 SV=1	1	1	10.214	0	0	0	0	10820000	0	0	21655000
Q8BGQ7	sp|Q8BGQ7|SYAC_MOUSE Alanine--tRNA ligase, cytoplasmic OS=Mus musculus GN=Aars PE=1 SV=1	20	20	106.91	158220000	160340000	203470000	208630000	28689000	26660000	0	31471000
Q8BGQ1	sp|Q8BGQ1|SPE39_MOUSE Spermatogenesis-defective protein 39 homolog OS=Mus musculus GN=Vipas39 PE=1 SV=1	2	2	56.624	3136000	0	0	0	0	0	0	0
Q8BGK5	sp|Q8BGK5|S35F1_MOUSE Solute carrier family 35 member F1 OS=Mus musculus GN=Slc35f1 PE=1 SV=1	1	1	45.304	0	50097000	0	0	0	12389000	0	0
Q8BGH4	sp|Q8BGH4|REEP1_MOUSE Receptor expression-enhancing protein 1 OS=Mus musculus GN=Reep1 PE=1 SV=1	4	4	22.284	38675000	8601200	20640000	16966000	22464000	27857000	0	21785000
Q8BGH2	sp|Q8BGH2|SAM50_MOUSE Sorting and assembly machinery component 50 homolog OS=Mus musculus GN=Samm50 PE=1 SV=1	9	9	51.863	22383000	11158000	26905000	80872000	17807000	51513000	0	104260000
Q8BGD9	sp|Q8BGD9|IF4B_MOUSE Eukaryotic translation initiation factor 4B OS=Mus musculus GN=Eif4b PE=1 SV=1	11	11	68.839	95462000	110500000	82663000	27825000	0	2835800	0	0
Q8BGD5	sp|Q8BGD5|CPT1C_MOUSE Carnitine O-palmitoyltransferase 1, brain isoform OS=Mus musculus GN=Cpt1c PE=1 SV=1	3	3	90.029	0	5351700	30464000	21439000	0	11895000	0	0
Q8BGC4	sp|Q8BGC4|ZADH2_MOUSE Zinc-binding alcohol dehydrogenase domain-containing protein 2 OS=Mus musculus GN=Zadh2 PE=1 SV=1	2	2	40.528	0	0	0	18322000	0	0	0	0
Q8BGC0	sp|Q8BGC0|HTSF1_MOUSE HIV Tat-specific factor 1 homolog OS=Mus musculus GN=Htatsf1 PE=1 SV=1	1	1	86.239	0	0	3878700	0	0	0	0	0
Q8BGB7	sp|Q8BGB7|ENOPH_MOUSE Enolase-phosphatase E1 OS=Mus musculus GN=Enoph1 PE=1 SV=1	1	1	28.6	0	0	0	0	2534700	3096200	0	0
Q8BGB5	sp|Q8BGB5|LIMD2_MOUSE LIM domain-containing protein 2 OS=Mus musculus GN=Limd2 PE=1 SV=1	2	2	14.237	0	0	0	0	0	5939700	0	0
Q8BG89	sp|Q8BG89|ZN365_MOUSE Protein ZNF365 OS=Mus musculus GN=Znf365 PE=1 SV=1	1	1	46.86	0	2710000	0	0	0	0	0	0
Q8BG73	sp|Q8BG73|SH3L2_MOUSE SH3 domain-binding glutamic acid-rich-like protein 2 OS=Mus musculus GN=Sh3bgrl2 PE=1 SV=1	4	4	12.255	14124000	9271700	93661000	29751000	0	0	0	0
Q8BG51	sp|Q8BG51|MIRO1_MOUSE Mitochondrial Rho GTPase 1 OS=Mus musculus GN=Rhot1 PE=1 SV=1	11	10	72.241	78538000	22221000	54195000	35971000	32553000	36915000	0	21911000
Q8BG40	sp|Q8BG40|KTNB1_MOUSE Katanin p80 WD40 repeat-containing subunit B1 OS=Mus musculus GN=Katnb1 PE=1 SV=1	1	1	72.638	0	5177400	0	0	0	0	0	0
Q8BG39	sp|Q8BG39|SV2B_MOUSE Synaptic vesicle glycoprotein 2B OS=Mus musculus GN=Sv2b PE=1 SV=1	13	12	77.456	533320000	728210000	941130000	536190000	681100000	844020000	400700000	1280800000
Q8BG32	sp|Q8BG32|PSD11_MOUSE 26S proteasome non-ATPase regulatory subunit 11 OS=Mus musculus GN=Psmd11 PE=1 SV=3	3	3	47.436	0	0	0	0	0	6800400	0	7468600
Q8BG05	sp|Q8BG05|ROA3_MOUSE Heterogeneous nuclear ribonucleoprotein A3 OS=Mus musculus GN=Hnrnpa3 PE=1 SV=1	10	10	39.652	154460000	118170000	197470000	159690000	102370000	116160000	99589000	103660000
Q8BFZ9	sp|Q8BFZ9|ERLN2_MOUSE Erlin-2 OS=Mus musculus GN=Erlin2 PE=1 SV=1;sp|Q91X78|ERLN1_MOUSE Erlin-1 OS=Mus musculus GN=Erlin1 PE=1 SV=1	2	2	37.872	0	0	0	0	0	4931900	0	0
Q8BFZ1	sp|Q8BFZ1|TECRL_MOUSE Trans-2,3-enoyl-CoA reductase-like OS=Mus musculus GN=Tecrl PE=1 SV=1	1	1	41.892	0	0	0	0	0	0	0	18452000
Q8BFV2	sp|Q8BFV2|PCID2_MOUSE PCI domain-containing protein 2 OS=Mus musculus GN=Pcid2 PE=1 SV=1	1	1	46.132	0	0	0	0	0	1553200	0	0
Q8BFU3	sp|Q8BFU3|RN214_MOUSE RING finger protein 214 OS=Mus musculus GN=Rnf214 PE=1 SV=1	8	8	73.624	0	47163000	20906000	20407000	0	0	0	0
Q8BFT9	sp|Q8BFT9|SVOP_MOUSE Synaptic vesicle 2-related protein OS=Mus musculus GN=Svop PE=1 SV=1	3	3	60.768	38400000	55980000	0	0	19220000	17917000	0	19278000
Q8BFS6	sp|Q8BFS6|CPPED_MOUSE Serine/threonine-protein phosphatase CPPED1 OS=Mus musculus GN=Cpped1 PE=1 SV=1	1	1	35.247	0	0	0	0	0	0	0	0
Q8BFR5	sp|Q8BFR5|EFTU_MOUSE Elongation factor Tu, mitochondrial OS=Mus musculus GN=Tufm PE=1 SV=1	19	19	49.508	173820000	298700000	164110000	221900000	231940000	279680000	321260000	378450000
Q8BFQ8	sp|Q8BFQ8|PDDC1_MOUSE Parkinson disease 7 domain-containing protein 1 OS=Mus musculus GN=Pddc1 PE=1 SV=1	2	2	23.277	0	2421500	0	0	0	0	0	0
Q8BFQ4	sp|Q8BFQ4|WDR82_MOUSE WD repeat-containing protein 82 OS=Mus musculus GN=Wdr82 PE=1 SV=1	4	4	35.079	2254500	11067000	0	13917000	9382100	12508000	0	7872200
Q8BFP9	sp|Q8BFP9|PDK1_MOUSE [Pyruvate dehydrogenase (acetyl-transferring)] kinase isozyme 1, mitochondrial OS=Mus musculus GN=Pdk1 PE=1 SV=2	3	3	48.994	0	0	4290000	0	4583200	5281700	0	6693500
Q812F8	sp|Q812F8|MGT4B_MOUSE Alpha-1,3-mannosyl-glycoprotein 4-beta-N-acetylglucosaminyltransferase B OS=Mus musculus GN=Mgat4b PE=2 SV=1	2	2	63.301	0	0	0	121650000	0	0	0	0
Q812A2	sp|Q812A2|SRGP3_MOUSE SLIT-ROBO Rho GTPase-activating protein 3 OS=Mus musculus GN=Srgap3 PE=1 SV=1	19	19	124.42	137100000	74436000	101850000	107970000	0	0	0	0
Q811S7	sp|Q811S7|UBIP1_MOUSE Upstream-binding protein 1 OS=Mus musculus GN=Ubp1 PE=1 SV=1	6	5	60.211	48362000	16597000	0	41335000	0	0	0	0
Q811P8	sp|Q811P8|RHG32_MOUSE Rho GTPase-activating protein 32 OS=Mus musculus GN=Arhgap32 PE=1 SV=2	42	42	229.72	424280000	415470000	374640000	490620000	0	0	0	0
Q811I0	sp|Q811I0|ATPF1_MOUSE ATP synthase mitochondrial F1 complex assembly factor 1 OS=Mus musculus GN=Atpaf1 PE=1 SV=1	7	7	36.354	0	0	16227000	0	8441800	0	0	8175100
Q811D0	sp|Q811D0|DLG1_MOUSE Disks large homolog 1 OS=Mus musculus GN=Dlg1 PE=1 SV=1	13	13	100.12	97464000	121680000	282480000	277200000	8072200	10381000	0	27987000
Q810U4	sp|Q810U4|NRCAM_MOUSE Neuronal cell adhesion molecule OS=Mus musculus GN=Nrcam PE=1 SV=2	7	7	138.52	14320000	8487200	8375400	4904700	41916000	31084000	45821000	58894000
Q810U3	sp|Q810U3|NFASC_MOUSE Neurofascin OS=Mus musculus GN=Nfasc PE=1 SV=1	23	23	137.97	126770000	172940000	121130000	156340000	253900000	254470000	193700000	328570000
Q810J8	sp|Q810J8|ZFYV1_MOUSE Zinc finger FYVE domain-containing protein 1 OS=Mus musculus GN=Zfyve1 PE=1 SV=2	1	1	86.939	0	0	0	0	0	0	0	0
Q810B8	sp|Q810B8|SLIK4_MOUSE SLIT and NTRK-like protein 4 OS=Mus musculus GN=Slitrk4 PE=1 SV=2	1	1	94.537	1445000	4056200	2659400	2910300	0	0	0	0
Q810B7	sp|Q810B7|SLIK5_MOUSE SLIT and NTRK-like protein 5 OS=Mus musculus GN=Slitrk5 PE=2 SV=1	19	19	107.16	308840000	211550000	258220000	233770000	0	0	0	0
Q810B6	sp|Q810B6|ANFY1_MOUSE Rabankyrin-5 OS=Mus musculus GN=Ankfy1 PE=1 SV=2	8	8	128.65	0	21307000	0	0	0	0	0	10395000
Q810A7	sp|Q810A7|DDX42_MOUSE ATP-dependent RNA helicase DDX42 OS=Mus musculus GN=Ddx42 PE=1 SV=3	2	2	101.96	4924400	0	0	0	0	0	0	0
Q80ZW2	sp|Q80ZW2|THEM6_MOUSE Protein THEM6 OS=Mus musculus GN=Them6 PE=1 SV=1	5	5	23.802	48073000	14094000	0	14698000	17165000	17469000	0	32471000
Q80ZJ1	sp|Q80ZJ1|RAP2A_MOUSE Ras-related protein Rap-2a OS=Mus musculus GN=Rap2a PE=1 SV=2	2	2	20.642	31418000	88599000	15919000	0	29422000	39374000	0	26130000
Q80ZI2	sp|Q80ZI2|RTP2_MOUSE Receptor-transporting protein 2 OS=Mus musculus GN=Rtp2 PE=1 SV=1	1	1	25.899	0	0	0	0	0	0	0	0
Q80ZF8	sp|Q80ZF8|AGRB3_MOUSE Adhesion G protein-coupled receptor B3 OS=Mus musculus GN=Adgrb3 PE=1 SV=2	22	21	171.31	175310000	310610000	349980000	199650000	12827000	17839000	0	6102200
Q80Z38	sp|Q80Z38|SHAN2_MOUSE SH3 and multiple ankyrin repeat domains protein 2 OS=Mus musculus GN=Shank2 PE=1 SV=2	69	69	158.97	3703500000	5169000000	3410700000	3867100000	0	1215500	0	0
Q80Z24	sp|Q80Z24|NEGR1_MOUSE Neuronal growth regulator 1 OS=Mus musculus GN=Negr1 PE=1 SV=1	3	3	37.9	9112500	0	4464700	0	0	0	0	0
Q80Z10	sp|Q80Z10|ASTN2_MOUSE Astrotactin-2 OS=Mus musculus GN=Astn2 PE=1 SV=2	6	6	149.39	12427000	0	9996300	5405400	0	0	0	0
Q80YX1	sp|Q80YX1|TENA_MOUSE Tenascin OS=Mus musculus GN=Tnc PE=1 SV=1	2	2	231.8	0	0	0	0	0	13936000	0	14318000
Q80YV4	sp|Q80YV4|PANK4_MOUSE Pantothenate kinase 4 OS=Mus musculus GN=Pank4 PE=1 SV=2	4	4	91.521	3087400	0	0	0	0	2701100	0	0
Q80YT7	sp|Q80YT7|MYOME_MOUSE Myomegalin OS=Mus musculus GN=Pde4dip PE=1 SV=2	5	5	250.63	0	0	5323800	7463200	0	0	0	0
Q80YN3	sp|Q80YN3|BCAS1_MOUSE Breast carcinoma-amplified sequence 1 homolog OS=Mus musculus GN=Bcas1 PE=1 SV=3	7	7	67.377	0	0	0	7094900	0	50224000	46102000	57689000
Q80YE7	sp|Q80YE7|DAPK1_MOUSE Death-associated protein kinase 1 OS=Mus musculus GN=Dapk1 PE=1 SV=3	1	1	161.44	0	0	0	0	0	0	0	0
Q80YE4	sp|Q80YE4|LMTK1_MOUSE Serine/threonine-protein kinase LMTK1 OS=Mus musculus GN=Aatk PE=1 SV=1	8	8	144.61	23940000	6794800	32212000	10442000	0	0	0	0
Q80YA9	sp|Q80YA9|CNKR2_MOUSE Connector enhancer of kinase suppressor of ras 2 OS=Mus musculus GN=Cnksr2 PE=1 SV=1	27	27	117.39	748400000	892380000	651720000	810760000	0	0	0	6457400
Q80YA7	sp|Q80YA7|DPP8_MOUSE Dipeptidyl peptidase 8 OS=Mus musculus GN=Dpp8 PE=1 SV=1	3	3	102.18	0	0	0	0	0	0	0	0
Q80YA3	sp|Q80YA3|DDHD1_MOUSE Phospholipase DDHD1 OS=Mus musculus GN=Ddhd1 PE=1 SV=1	7	7	61.822	18447000	35359000	74815000	39426000	0	0	0	0
Q80Y81	sp|Q80Y81|RNZ2_MOUSE Zinc phosphodiesterase ELAC protein 2 OS=Mus musculus GN=Elac2 PE=1 SV=1	1	1	92.718	0	0	0	0	0	0	0	0
Q80Y56	sp|Q80Y56|RBNS5_MOUSE Rabenosyn-5 OS=Mus musculus GN=Rbsn PE=1 SV=1	25	25	88.49	1218700000	1060300000	1391100000	1194200000	0	0	0	0
Q80Y55	sp|Q80Y55|BSDC1_MOUSE BSD domain-containing protein 1 OS=Mus musculus GN=Bsdc1 PE=1 SV=1	7	7	46.952	12732000	0	35433000	9087900	0	0	0	0
Q80Y24	sp|Q80Y24|PRIC2_MOUSE Prickle-like protein 2 OS=Mus musculus GN=Prickle2 PE=1 SV=3	5	5	95.78	189670000	0	24881000	0	0	0	0	0
Q80Y17	sp|Q80Y17|L2GL1_MOUSE Lethal(2) giant larvae protein homolog 1 OS=Mus musculus GN=Llgl1 PE=1 SV=1	9	9	112.62	24074000	0	31089000	20622000	0	22106000	0	17381000
Q80Y14	sp|Q80Y14|GLRX5_MOUSE Glutaredoxin-related protein 5, mitochondrial OS=Mus musculus GN=Glrx5 PE=1 SV=2	1	1	16.292	0	1338200	0	0	4517700	3454800	8717400	0
Q80XU3	sp|Q80XU3|NUCKS_MOUSE Nuclear ubiquitous casein and cyclin-dependent kinase substrate 1 OS=Mus musculus GN=Nucks1 PE=1 SV=1	2	2	26.313	0	0	5948300	0	0	0	0	0
Q80XR2	sp|Q80XR2|AT2C1_MOUSE Calcium-transporting ATPase type 2C member 1 OS=Mus musculus GN=Atp2c1 PE=1 SV=2	3	3	100.3	0	0	5586000	0	0	0	0	0
Q80XQ2	sp|Q80XQ2|TBCD5_MOUSE TBC1 domain family member 5 OS=Mus musculus GN=Tbc1d5 PE=1 SV=2	1	1	91.836	5891200	0	0	0	0	0	0	0
Q80XP9	sp|Q80XP9|WNK3_MOUSE Serine/threonine-protein kinase WNK3 OS=Mus musculus GN=Wnk3 PE=1 SV=3	6	6	193.99	0	0	6134200	8211700	0	0	0	0
Q80XN0	sp|Q80XN0|BDH_MOUSE D-beta-hydroxybutyrate dehydrogenase, mitochondrial OS=Mus musculus GN=Bdh1 PE=1 SV=2	7	7	38.299	109670000	61890000	80617000	97443000	81000000	107030000	43449000	59234000
Q80XK6	sp|Q80XK6|ATG2B_MOUSE Autophagy-related protein 2 homolog B OS=Mus musculus GN=Atg2b PE=1 SV=3	31	30	231.4	201820000	355700000	154340000	354440000	7851800	12908000	0	0
Q80XI4	sp|Q80XI4|PI42B_MOUSE Phosphatidylinositol 5-phosphate 4-kinase type-2 beta OS=Mus musculus GN=Pip4k2b PE=1 SV=1	11	8	47.318	209360000	19632000	72566000	52044000	72157000	101150000	4738200	96928000
Q80XI3	sp|Q80XI3|IF4G3_MOUSE Eukaryotic translation initiation factor 4 gamma 3 OS=Mus musculus GN=Eif4g3 PE=1 SV=2	52	50	174.89	1229800000	2308700000	987750000	1047800000	0	0	0	0
Q80XG9	sp|Q80XG9|LRRT4_MOUSE Leucine-rich repeat transmembrane neuronal protein 4 OS=Mus musculus GN=Lrrtm4 PE=1 SV=2	2	2	67.147	8785300	0	3932300	6144800	0	0	0	0
Q80XA6	sp|Q80XA6|REPS2_MOUSE RalBP1-associated Eps domain-containing protein 2 OS=Mus musculus GN=Reps2 PE=1 SV=1	3	3	57.749	0	11509000	0	0	0	0	0	0
Q80X95	sp|Q80X95|RRAGA_MOUSE Ras-related GTP-binding protein A OS=Mus musculus GN=Rraga PE=1 SV=1;sp|Q6NTA4|RRAGB_MOUSE Ras-related GTP-binding protein B OS=Mus musculus GN=Rragb PE=2 SV=1	4	4	36.566	21144000	6791200	15838000	34103000	17905000	10413000	0	19944000
Q80X80	sp|Q80X80|C2C2L_MOUSE C2 domain-containing protein 2-like OS=Mus musculus GN=C2cd2l PE=1 SV=3	18	18	76.328	112660000	274490000	178400000	379590000	0	2556000	0	0
Q80X50	sp|Q80X50|UBP2L_MOUSE Ubiquitin-associated protein 2-like OS=Mus musculus GN=Ubap2l PE=1 SV=1	23	23	116.8	608870000	912550000	511640000	680670000	0	277060000	0	0
Q80WT5	sp|Q80WT5|AFTIN_MOUSE Aftiphilin OS=Mus musculus GN=Aftph PE=1 SV=2	1	1	101.13	0	0	82097000	0	0	95459000	409030000	0
Q80WT5	sp|Q80WT5|AFTIN_MOUSE Aftiphilin OS=Mus musculus GN=Aftph PE=1 SV=2	6	6	101.13	37753000	14653000	13300000	24743000	0	0	0	0
Q80WS3	sp|Q80WS3|FBLL1_MOUSE rRNA/tRNA 2-O-methyltransferase fibrillarin-like protein 1 OS=Mus musculus GN=Fbll1 PE=2 SV=1	1	1	33.338	0	3146900	0	0	0	0	0	0
Q80WQ2	sp|Q80WQ2|VAC14_MOUSE Protein VAC14 homolog OS=Mus musculus GN=Vac14 PE=1 SV=1	2	2	88.047	0	0	0	0	4607800	0	0	0
Q80WM4	sp|Q80WM4|HPLN4_MOUSE Hyaluronan and proteoglycan link protein 4 OS=Mus musculus GN=Hapln4 PE=2 SV=2	2	2	42.808	100480000	0	25236000	32737000	8893500	11890000	0	0
Q80WJ7	sp|Q80WJ7|LYRIC_MOUSE Protein LYRIC OS=Mus musculus GN=Mtdh PE=1 SV=1	9	9	63.845	83135000	20760000	40059000	27869000	0	0	0	0
Q80WG5	sp|Q80WG5|LRC8A_MOUSE Volume-regulated anion channel subunit LRRC8A OS=Mus musculus GN=Lrrc8a PE=1 SV=1	3	3	94.118	0	0	0	0	0	9624100	0	7707600
Q80WC7	sp|Q80WC7|AGFG2_MOUSE Arf-GAP domain and FG repeat-containing protein 2 OS=Mus musculus GN=Agfg2 PE=1 SV=1	2	2	48.967	0	0	0	0	0	2289800	0	0
Q80W54	sp|Q80W54|FACE1_MOUSE CAAX prenyl protease 1 homolog OS=Mus musculus GN=Zmpste24 PE=1 SV=2	3	3	54.734	0	0	0	0	0	0	0	0
Q80W47	sp|Q80W47|WIPI2_MOUSE WD repeat domain phosphoinositide-interacting protein 2 OS=Mus musculus GN=Wipi2 PE=1 SV=1	6	6	48.477	0	49355000	52482000	97973000	0	0	0	58192000
Q80W04	sp|Q80W04|TMCC2_MOUSE Transmembrane and coiled-coil domains protein 2 OS=Mus musculus GN=Tmcc2 PE=1 SV=1	4	4	77.053	5101400	0	3966700	2509400	0	0	0	0
Q80W03	sp|Q80W03|TOX3_MOUSE TOX high mobility group box family member 3 OS=Mus musculus GN=Tox3 PE=2 SV=1;sp|Q8BU11|TOX4_MOUSE TOX high mobility group box family member 4 OS=Mus musculus GN=Tox4 PE=1 SV=3	1	1	63.173	0	0	0	0	0	0	0	0
Q80VQ0	sp|Q80VQ0|AL3B1_MOUSE Aldehyde dehydrogenase family 3 member B1 OS=Mus musculus GN=Aldh3b1 PE=1 SV=1	1	1	52.292	0	0	0	0	0	2304000	0	0
Q80VP1	sp|Q80VP1|EPN1_MOUSE Epsin-1 OS=Mus musculus GN=Epn1 PE=1 SV=3	5	5	60.211	22915000	20248000	12403000	7250300	2839600	3180100	0	6719400
Q80VP0	sp|Q80VP0|TCPR1_MOUSE Tectonin beta-propeller repeat-containing protein 1 OS=Mus musculus GN=Tecpr1 PE=1 SV=1	16	16	130.26	15443000	43229000	13654000	92232000	32814000	54383000	0	53163000
Q80VL1	sp|Q80VL1|TDRKH_MOUSE Tudor and KH domain-containing protein OS=Mus musculus GN=Tdrkh PE=1 SV=1	9	9	62.133	33382000	44565000	39710000	56795000	0	0	0	0
Q80VD1	sp|Q80VD1|FA98B_MOUSE Protein FAM98B OS=Mus musculus GN=Fam98b PE=1 SV=1	1	1	45.349	0	0	0	0	0	0	0	0
Q80VC9	sp|Q80VC9|CAMP3_MOUSE Calmodulin-regulated spectrin-associated protein 3 OS=Mus musculus GN=Camsap3 PE=1 SV=1	25	25	135.17	194910000	288430000	140500000	153550000	0	0	0	0
Q80V94	sp|Q80V94|AP4E1_MOUSE AP-4 complex subunit epsilon-1 OS=Mus musculus GN=Ap4e1 PE=1 SV=3	1	1	124.84	0	0	0	0	25188000	0	0	0
Q80UZ0	sp|Q80UZ0|FGD5_MOUSE FYVE, RhoGEF and PH domain-containing protein 5 OS=Mus musculus GN=Fgd5 PE=1 SV=2	2	2	134.72	0	20389000	0	0	0	0	0	0
Q80UW3	sp|Q80UW3|RINL_MOUSE Ras and Rab interactor-like protein OS=Mus musculus GN=Rinl PE=1 SV=1	1	1	62.354	0	9598400	0	0	18569000	12218000	0	0
Q80UW2	sp|Q80UW2|FBX2_MOUSE F-box only protein 2 OS=Mus musculus GN=Fbxo2 PE=1 SV=1	2	2	33.676	0	0	0	0	0	0	0	6681800
Q80UU9	sp|Q80UU9|PGRC2_MOUSE Membrane-associated progesterone receptor component 2 OS=Mus musculus GN=Pgrmc2 PE=1 SV=2	1	1	23.334	0	0	0	0	0	0	0	2236200
Q80UP8	sp|Q80UP8|S20A2_MOUSE Sodium-dependent phosphate transporter 2 OS=Mus musculus GN=Slc20a2 PE=1 SV=2	3	3	70.865	0	0	0	0	0	0	0	0
Q80UP3	sp|Q80UP3|DGKZ_MOUSE Diacylglycerol kinase zeta OS=Mus musculus GN=Dgkz PE=1 SV=2	9	9	104.03	73560000	34795000	56396000	62053000	64214000	58827000	0	52872000
Q80UJ7	sp|Q80UJ7|RB3GP_MOUSE Rab3 GTPase-activating protein catalytic subunit OS=Mus musculus GN=Rab3gap1 PE=1 SV=4	7	7	110.2	0	18835000	0	27534000	12644000	17544000	0	14927000
Q80UG5	sp|Q80UG5|SEPT9_MOUSE Septin-9 OS=Mus musculus GN=Sept9 PE=1 SV=1	7	7	65.574	0	19027000	0	33307000	12569000	0	31075000	12303000
Q80UG2	sp|Q80UG2|PLXA4_MOUSE Plexin-A4 OS=Mus musculus GN=Plxna4 PE=1 SV=3	29	18	212.56	86575000	49791000	88211000	64366000	54459000	71216000	17829000	77481000
Q80UG1	sp|Q80UG1|FADS6_MOUSE Fatty acid desaturase 6 OS=Mus musculus GN=Fads6 PE=2 SV=1	1	1	38.83	73249000	0	33635000	0	0	28224000	0	0
Q80UF4	sp|Q80UF4|SDCG8_MOUSE Serologically defined colon cancer antigen 8 homolog OS=Mus musculus GN=Sdccag8 PE=1 SV=1	1	1	82.978	0	0	0	0	54945000	19612000	0	0
Q80UE6	sp|Q80UE6|WNK4_MOUSE Serine/threonine-protein kinase WNK4 OS=Mus musculus GN=Wnk4 PE=1 SV=1	1	1	132.41	0	0	0	0	73031000	126810000	0	0
Q80U93	sp|Q80U93|NU214_MOUSE Nuclear pore complex protein Nup214 OS=Mus musculus GN=Nup214 PE=1 SV=2	16	16	212.98	49019000	162180000	10843000	49082000	0	0	0	0
Q80U87	sp|Q80U87|UBP8_MOUSE Ubiquitin carboxyl-terminal hydrolase 8 OS=Mus musculus GN=Usp8 PE=1 SV=2;contaminant_UBIQUITIN11	2	2	122.61	0	0	0	0	0	4868000	0	0
Q80U78	sp|Q80U78|PUM1_MOUSE Pumilio homolog 1 OS=Mus musculus GN=Pum1 PE=1 SV=2	2	2	126.62	3568000	0	0	0	0	0	0	0
Q80U72	sp|Q80U72|SCRIB_MOUSE Protein scribble homolog OS=Mus musculus GN=Scrib PE=1 SV=2	6	6	174.06	0	4841700	0	0	0	0	0	0
Q80U63	sp|Q80U63|MFN2_MOUSE Mitofusin-2 OS=Mus musculus GN=Mfn2 PE=1 SV=3	10	10	86.187	46436000	26422000	36561000	37663000	55630000	54264000	0	55132000
Q80U56	sp|Q80U56|AVL9_MOUSE Late secretory pathway protein AVL9 homolog OS=Mus musculus GN=Avl9 PE=1 SV=2	5	5	72.185	24798000	0	0	11146000	37032000	14865000	0	10583000
Q80U49	sp|Q80U49|C170B_MOUSE Centrosomal protein of 170 kDa protein B OS=Mus musculus GN=Cep170b PE=1 SV=2	35	35	170.82	151140000	293410000	183990000	190460000	0	0	0	0
Q80U40	sp|Q80U40|RIMB2_MOUSE RIMS-binding protein 2 OS=Mus musculus GN=Rimbp2 PE=1 SV=3	14	14	118.34	71112000	48384000	124880000	59335000	3918400	29126000	0	9157600
Q80U35	sp|Q80U35|ARHGH_MOUSE Rho guanine nucleotide exchange factor 17 OS=Mus musculus GN=Arhgef17 PE=1 SV=2	2	2	221.67	0	0	25100000	57861000	0	82128000	110230000	0
Q80U28	sp|Q80U28|MADD_MOUSE MAP kinase-activating death domain protein OS=Mus musculus GN=Madd PE=1 SV=2	32	32	175.18	243930000	177790000	183430000	181640000	54931000	90804000	0	103980000
Q80U23	sp|Q80U23|SNPH_MOUSE Syntaphilin OS=Mus musculus GN=Snph PE=1 SV=3	4	4	53.752	33005000	14986000	19686000	7403900	4692600	4669600	0	0
Q80U04	sp|Q80U04|PJA2_MOUSE E3 ubiquitin-protein ligase Praja-2 OS=Mus musculus GN=Pja2 PE=1 SV=2	1	1	77.957	0	0	0	0	0	0	0	0
Q80TZ3	sp|Q80TZ3|AUXI_MOUSE Putative tyrosine-protein phosphatase auxilin OS=Mus musculus GN=Dnajc6 PE=1 SV=2	27	25	102.3	804740000	294090000	540860000	423580000	409410000	457660000	21268000	355010000
Q80TY0	sp|Q80TY0|FNBP1_MOUSE Formin-binding protein 1 OS=Mus musculus GN=Fnbp1 PE=1 SV=2	3	3	71.343	5673700	0	5877400	0	0	0	0	0
Q80TV8	sp|Q80TV8|CLAP1_MOUSE CLIP-associating protein 1 OS=Mus musculus GN=Clasp1 PE=1 SV=2	10	10	169.23	24683000	47199000	36308000	20727000	0	0	0	0
Q80TS3	sp|Q80TS3|AGRL3_MOUSE Adhesion G protein-coupled receptor L3 OS=Mus musculus GN=Adgrl3 PE=1 SV=3	14	14	171.08	15020000	54848000	12665000	25152000	0	7002600	0	0
Q80TR1	sp|Q80TR1|AGRL1_MOUSE Adhesion G protein-coupled receptor L1 OS=Mus musculus GN=Adgrl1 PE=1 SV=2	18	17	161.68	119510000	34057000	49852000	30543000	20499000	40330000	19989000	49855000
Q80TQ2	sp|Q80TQ2|CYLD_MOUSE Ubiquitin carboxyl-terminal hydrolase CYLD OS=Mus musculus GN=Cyld PE=1 SV=2	26	26	106.58	1015700000	761200000	1013000000	838060000	0	26780000	0	12148000
Q80TN5	sp|Q80TN5|ZDH17_MOUSE Palmitoyltransferase ZDHHC17 OS=Mus musculus GN=Zdhhc17 PE=1 SV=2	1	1	72.62	0	0	0	9088200	0	0	0	0
Q80TM9	sp|Q80TM9|NISCH_MOUSE Nischarin OS=Mus musculus GN=Nisch PE=1 SV=2	5	5	175.01	12066000	7727100	14324000	0	0	0	0	0
Q80TM6	sp|Q80TM6|R3HD2_MOUSE R3H domain-containing protein 2 OS=Mus musculus GN=R3hdm2 PE=1 SV=2	2	2	114.58	0	0	3097400	0	0	0	0	0
Q80TL7	sp|Q80TL7|MON2_MOUSE Protein MON2 homolog OS=Mus musculus GN=Mon2 PE=1 SV=2	3	3	189.08	6478600	0	0	5025500	0	0	0	0
Q80TL4	sp|Q80TL4|PHF24_MOUSE PHD finger protein 24 OS=Mus musculus GN=Phf24 PE=1 SV=2	12	12	45.222	49816000	57179000	45101000	71346000	76298000	83320000	91402000	96819000
Q80TL1	sp|Q80TL1|ADCY2_MOUSE Adenylate cyclase type 2 OS=Mus musculus GN=Adcy2 PE=1 SV=2	1	1	123.27	0	0	2571400	0	0	7545400	0	0
Q80TL0	sp|Q80TL0|PPM1E_MOUSE Protein phosphatase 1E OS=Mus musculus GN=Ppm1e PE=1 SV=2	7	7	83.418	105330000	49904000	39346000	41523000	72846000	66021000	51988000	66957000
Q80TK0	sp|Q80TK0|K1107_MOUSE Uncharacterized protein KIAA1107 OS=Mus musculus GN=Kiaa1107 PE=1 SV=5	21	21	148.74	93510000	339030000	150890000	41028000	0	0	0	8101700
Q80TJ1	sp|Q80TJ1|CAPS1_MOUSE Calcium-dependent secretion activator 1 OS=Mus musculus GN=Cadps PE=1 SV=3	35	29	153.11	660320000	704690000	499730000	637670000	601740000	635040000	270900000	580570000
Q80TI0	sp|Q80TI0|GRM1B_MOUSE GRAM domain-containing protein 1B OS=Mus musculus GN=Gramd1b PE=1 SV=2	2	2	85.354	0	0	0	5528300	0	0	0	0
Q80TH2	sp|Q80TH2|LAP2_MOUSE Protein LAP2 OS=Mus musculus GN=Erbb2ip PE=1 SV=3	19	19	157.25	137870000	43728000	88740000	125110000	0	0	0	0
Q80TF3	sp|Q80TF3|PCD19_MOUSE Protocadherin-19 OS=Mus musculus GN=Pcdh19 PE=1 SV=3	2	2	126.03	23481000	0	0	4478600	0	0	0	0
Q80TE7	sp|Q80TE7|LRRC7_MOUSE Leucine-rich repeat-containing protein 7 OS=Mus musculus GN=Lrrc7 PE=1 SV=2	81	79	166.9	12095000000	12012000000	11487000000	12887000000	0	525810	0	1611100
Q80TE4	sp|Q80TE4|SI1L2_MOUSE Signal-induced proliferation-associated 1-like protein 2 OS=Mus musculus GN=Sipa1l2 PE=1 SV=3	1	1	189.41	0	0	0	0	0	0	0	0
Q80TB8	sp|Q80TB8|VAT1L_MOUSE Synaptic vesicle membrane protein VAT-1 homolog-like OS=Mus musculus GN=Vat1l PE=1 SV=2	5	5	45.817	0	15475000	15805000	21674000	14668000	39024000	0	30188000
Q80TA9	sp|Q80TA9|EPG5_MOUSE Ectopic P granules protein 5 homolog OS=Mus musculus GN=Epg5 PE=1 SV=2	2	2	290.8	4598500	0	0	0	0	0	0	0
Q80TA6	sp|Q80TA6|MTMRC_MOUSE Myotubularin-related protein 12 OS=Mus musculus GN=Mtmr12 PE=1 SV=2	3	3	85.515	0	0	0	7664900	0	0	0	0
Q80TA1	sp|Q80TA1|EPT1_MOUSE Ethanolaminephosphotransferase 1 OS=Mus musculus GN=Ept1 PE=2 SV=3	1	1	45.345	0	0	0	0	0	0	0	0
Q80T41	sp|Q80T41|GABR2_MOUSE Gamma-aminobutyric acid type B receptor subunit 2 OS=Mus musculus GN=Gabbr2 PE=1 SV=2	12	12	105.67	7681100	69314000	82163000	54761000	15723000	95755000	0	71489000
Q80SW1	sp|Q80SW1|SAHH2_MOUSE Putative adenosylhomocysteinase 2 OS=Mus musculus GN=Ahcyl1 PE=1 SV=1	16	8	58.951	369690000	514360000	469610000	559720000	429910000	357000000	259140000	636590000
Q7TT79	sp|Q7TT79|MCPH1_MOUSE Microcephalin OS=Mus musculus GN=Mcph1 PE=1 SV=1	1	1	90.372	0	13675000	0	3140700	0	0	0	0
Q7TT50	sp|Q7TT50|MRCKB_MOUSE Serine/threonine-protein kinase MRCK beta OS=Mus musculus GN=Cdc42bpb PE=1 SV=2	1	1	194.75	195170000	319090000	89425000	249710000	463820000	213140000	0	505100000
Q7TT50	sp|Q7TT50|MRCKB_MOUSE Serine/threonine-protein kinase MRCK beta OS=Mus musculus GN=Cdc42bpb PE=1 SV=2	21	21	194.75	53630000	136030000	76601000	39533000	8766600	40549000	0	21725000
Q7TT37	sp|Q7TT37|ELP1_MOUSE Elongator complex protein 1 OS=Mus musculus GN=Ikbkap PE=1 SV=2	6	6	149.58	4269800	6827800	0	6880700	0	0	0	0
Q7TSY8	sp|Q7TSY8|SGOL2_MOUSE Shugoshin-like 2 OS=Mus musculus GN=Sgol2 PE=1 SV=1	1	1	130.28	0	0	0	0	0	9435000	0	0
Q7TSV4	sp|Q7TSV4|PGM2_MOUSE Phosphoglucomutase-2 OS=Mus musculus GN=Pgm2 PE=1 SV=1	1	1	68.747	0	0	0	0	0	0	0	0
Q7TSQ8	sp|Q7TSQ8|PDPR_MOUSE Pyruvate dehydrogenase phosphatase regulatory subunit, mitochondrial OS=Mus musculus GN=Pdpr PE=1 SV=1	9	9	99.229	0	0	7336100	0	18407000	12509000	0	12066000
Q7TSJ2	sp|Q7TSJ2|MAP6_MOUSE Microtubule-associated protein 6 OS=Mus musculus GN=Map6 PE=1 SV=2	53	53	96.449	2771100000	5190300000	3776600000	4082100000	197550000	307460000	242990000	392570000
Q7TSI3	sp|Q7TSI3|PP6R1_MOUSE Serine/threonine-protein phosphatase 6 regulatory subunit 1 OS=Mus musculus GN=Ppp6r1 PE=1 SV=1	11	11	94.526	7677000	37890000	21270000	12454000	0	0	0	0
Q7TSH9	sp|Q7TSH9|ZN184_MOUSE Zinc finger protein 184 OS=Mus musculus GN=Zfp184 PE=2 SV=1	1	1	84.027	0	0	0	0	14051000	9185200	20371000	13677000
Q7TSH4	sp|Q7TSH4|CP110_MOUSE Centriolar coiled-coil protein of 110 kDa OS=Mus musculus GN=Ccp110 PE=1 SV=1	3	3	111.14	0	0	0	4493500	0	0	0	0
Q7TSH2	sp|Q7TSH2|KPBB_MOUSE Phosphorylase b kinase regulatory subunit beta OS=Mus musculus GN=Phkb PE=1 SV=1	2	2	123.89	3596000	0	0	0	0	0	0	0
Q7TSC1	sp|Q7TSC1|PRC2A_MOUSE Protein PRRC2A OS=Mus musculus GN=Prrc2a PE=1 SV=1	21	21	229.2	50774000	66386000	137110000	92418000	0	0	0	0
Q7TQI3	sp|Q7TQI3|OTUB1_MOUSE Ubiquitin thioesterase OTUB1 OS=Mus musculus GN=Otub1 PE=1 SV=2	6	6	31.27	105670000	121310000	100900000	86255000	212670000	143430000	106280000	85447000
Q7TQH0	sp|Q7TQH0|ATX2L_MOUSE Ataxin-2-like protein OS=Mus musculus GN=Atxn2l PE=1 SV=1	12	12	110.65	10357000	63870000	34330000	49738000	0	0	0	0
Q7TQG1	sp|Q7TQG1|PKHA6_MOUSE Pleckstrin homology domain-containing family A member 6 OS=Mus musculus GN=Plekha6 PE=1 SV=1	10	10	131.43	14038000	92582000	43197000	46413000	0	0	0	0
Q7TQF7	sp|Q7TQF7|AMPH_MOUSE Amphiphysin OS=Mus musculus GN=Amph PE=1 SV=1	17	17	75.012	459750000	463660000	707050000	566420000	39535000	114160000	69376000	69615000
Q7TQE6	sp|Q7TQE6|MACOI_MOUSE Macoilin OS=Mus musculus GN=Tmem57 PE=1 SV=1	1	1	76.088	2237300	0	0	0	0	0	0	0
Q7TQD2	sp|Q7TQD2|TPPP_MOUSE Tubulin polymerization-promoting protein OS=Mus musculus GN=Tppp PE=1 SV=1	6	6	23.574	324740000	235860000	341930000	226530000	105320000	234310000	19732000	185400000
Q7TQ95	sp|Q7TQ95|LNP_MOUSE Protein lunapark OS=Mus musculus GN=Lnp PE=1 SV=1	11	11	47.499	63982000	0	24959000	55666000	0	8485500	0	20207000
Q7TQ69	sp|Q7TQ69|TMC3_MOUSE Transmembrane channel-like protein 3 OS=Mus musculus GN=Tmc3 PE=2 SV=1	1	1	128.69	0	12153000	0	0	0	21656000	0	25704000
Q7TPW1	sp|Q7TPW1|NEXN_MOUSE Nexilin OS=Mus musculus GN=Nexn PE=1 SV=3	4	4	72.107	7797700	0	7348600	0	0	0	0	0
Q7TPV2	sp|Q7TPV2|DZIP3_MOUSE E3 ubiquitin-protein ligase DZIP3 OS=Mus musculus GN=Dzip3 PE=1 SV=2	1	1	138.02	0	0	0	0	0	0	0	0
Q7TPS5	sp|Q7TPS5|C2CD5_MOUSE C2 domain-containing protein 5 OS=Mus musculus GN=C2cd5 PE=1 SV=2	7	7	111.66	16795000	0	19575000	20406000	0	6649700	0	0
Q7TPR4	sp|Q7TPR4|ACTN1_MOUSE Alpha-actinin-1 OS=Mus musculus GN=Actn1 PE=1 SV=1	32	17	103.07	176360000	148340000	235940000	109150000	48157000	271760000	0	119180000
Q7TPM6	sp|Q7TPM6|FSD1_MOUSE Fibronectin type III and SPRY domain-containing protein 1 OS=Mus musculus GN=Fsd1 PE=1 SV=1	2	2	55.524	0	0	0	0	3737200	5593800	0	0
Q7TPD3	sp|Q7TPD3|ROBO2_MOUSE Roundabout homolog 2 OS=Mus musculus GN=Robo2 PE=1 SV=2	2	2	161.19	0	3912100	0	0	0	0	0	0
Q7TPB0	sp|Q7TPB0|PLPR3_MOUSE Phospholipid phosphatase-related protein type 3 OS=Mus musculus GN=Plppr3 PE=1 SV=1	7	7	76.692	4550500	0	53831000	0	0	0	0	10804000
Q7TNS7	sp|Q7TNS7|ASIC4_MOUSE Acid-sensing ion channel 4 OS=Mus musculus GN=Asic4 PE=2 SV=1	1	1	59.216	0	1023800	0	0	0	0	0	0
Q7TNM2	sp|Q7TNM2|TRI46_MOUSE Tripartite motif-containing protein 46 OS=Mus musculus GN=Trim46 PE=1 SV=1	3	3	83.431	0	1884600	0	0	0	0	0	0
Q7TNG5	sp|Q7TNG5|EMAL2_MOUSE Echinoderm microtubule-associated protein-like 2 OS=Mus musculus GN=Eml2 PE=1 SV=1	4	4	70.733	0	0	11948000	24749000	27195000	12585000	14222000	0
Q7TNF0	sp|Q7TNF0|DOC2A_MOUSE Double C2-like domain-containing protein alpha OS=Mus musculus GN=Doc2a PE=2 SV=1	2	2	44.608	0	831400	0	0	0	0	0	3250300
Q7TN99	sp|Q7TN99|CPEB3_MOUSE Cytoplasmic polyadenylation element-binding protein 3 OS=Mus musculus GN=Cpeb3 PE=1 SV=1;sp|Q812E0|CPEB2_MOUSE Cytoplasmic polyadenylation element-binding protein 2 OS=Mus musculus GN=Cpeb2 PE=1 SV=1;sp|Q7TN98|CPEB4_MOUSE Cytoplasmic	2	2	78.334	0	0	0	2209300	0	0	0	0
Q7TN29	sp|Q7TN29|SMAP2_MOUSE Stromal membrane-associated protein 2 OS=Mus musculus GN=Smap2 PE=1 SV=1	5	5	46.577	54687000	15547000	34108000	40726000	0	20478000	17607000	25751000
Q7TN08	sp|Q7TN08|DACT2_MOUSE Dapper homolog 2 OS=Mus musculus GN=Dact2 PE=1 SV=2	1	1	81.667	0	25062000	33057000	0	0	0	0	0
Q7TMY8	sp|Q7TMY8|HUWE1_MOUSE E3 ubiquitin-protein ligase HUWE1 OS=Mus musculus GN=Huwe1 PE=1 SV=5	20	20	482.63	6759800	13341000	15519000	15841000	12602000	18696000	0	18424000
Q7TMS5	sp|Q7TMS5|ABCG2_MOUSE ATP-binding cassette sub-family G member 2 OS=Mus musculus GN=Abcg2 PE=1 SV=1	2	2	72.977	0	0	2864800	3596300	0	0	0	0
Q7TMM9	sp|Q7TMM9|TBB2A_MOUSE Tubulin beta-2A chain OS=Mus musculus GN=Tubb2a PE=1 SV=1	6	1	49.906	1364500000	664570000	1541700000	948720000	937990000	547680000	550940000	1853900000
Q7TMK9	sp|Q7TMK9|HNRPQ_MOUSE Heterogeneous nuclear ribonucleoprotein Q OS=Mus musculus GN=Syncrip PE=1 SV=2	11	11	69.632	69244000	27442000	33104000	44097000	16392000	30409000	21899000	20332000
Q7TMF3	sp|Q7TMF3|NDUAC_MOUSE NADH dehydrogenase [ubiquinone] 1 alpha subcomplex subunit 12 OS=Mus musculus GN=Ndufa12 PE=1 SV=2	7	7	17.086	0	24205000	13684000	0	0	27634000	0	23481000
Q7TME0	sp|Q7TME0|PLPR4_MOUSE Phospholipid phosphatase-related protein type 4 OS=Mus musculus GN=Plppr4 PE=1 SV=2	22	22	83.289	245830000	578060000	468370000	352570000	32650000	147340000	0	165790000
Q7TMB8	sp|Q7TMB8|CYFP1_MOUSE Cytoplasmic FMR1-interacting protein 1 OS=Mus musculus GN=Cyfip1 PE=1 SV=1	13	13	145.24	36243000	11244000	23908000	54563000	48946000	62906000	15210000	89852000
Q7SIG6	sp|Q7SIG6|ASAP2_MOUSE Arf-GAP with SH3 domain, ANK repeat and PH domain-containing protein 2 OS=Mus musculus GN=Asap2 PE=1 SV=3	6	6	106.8	0	2609900	0	7736400	0	0	0	0
Q7M757	sp|Q7M757|BRC3L_MOUSE Lys-63-specific deubiquitinase BRCC36-like OS=Mus musculus GN=C6.1al PE=2 SV=1	1	1	33.079	10631000	0	19221000	27477000	0	0	0	0
Q7M750	sp|Q7M750|OPALI_MOUSE Opalin OS=Mus musculus GN=Opalin PE=1 SV=1	2	2	15.833	0	3717400	0	0	0	6844400	0	7871200
Q7M717	sp|Q7M717|TR102_MOUSE Taste receptor type 2 member 102 OS=Mus musculus GN=Tas2r102 PE=3 SV=1	1	1	38.45	2630300	0	0	0	0	0	0	0
Q7M6Y3	sp|Q7M6Y3|PICAL_MOUSE Phosphatidylinositol-binding clathrin assembly protein OS=Mus musculus GN=Picalm PE=1 SV=1	15	15	71.543	223080000	253840000	94653000	141940000	4253500	13929000	0	0
Q791V5	sp|Q791V5|MTCH2_MOUSE Mitochondrial carrier homolog 2 OS=Mus musculus GN=Mtch2 PE=1 SV=1	8	8	33.499	243320000	310010000	177160000	275350000	122490000	172830000	95930000	274380000
Q791T5	sp|Q791T5|MTCH1_MOUSE Mitochondrial carrier homolog 1 OS=Mus musculus GN=Mtch1 PE=1 SV=1	6	6	41.565	38126000	55207000	44348000	75625000	12124000	58123000	0	68918000
Q78ZA7	sp|Q78ZA7|NP1L4_MOUSE Nucleosome assembly protein 1-like 4 OS=Mus musculus GN=Nap1l4 PE=1 SV=1	7	6	42.679	444240000	213230000	312460000	230600000	0	0	0	0
Q78T54	sp|Q78T54|VMA21_MOUSE Vacuolar ATPase assembly integral membrane protein Vma21 OS=Mus musculus GN=Vma21 PE=1 SV=1	1	1	11.365	0	0	0	0	0	0	0	5715500
Q78RX3	sp|Q78RX3|SIM12_MOUSE Small integral membrane protein 12 OS=Mus musculus GN=Smim12 PE=3 SV=1	1	1	10.795	0	0	0	0	0	11450000	0	0
Q78PY7	sp|Q78PY7|SND1_MOUSE Staphylococcal nuclease domain-containing protein 1 OS=Mus musculus GN=Snd1 PE=1 SV=1	10	10	102.09	13062000	24674000	8695200	0	6915900	20799000	0	18451000
Q78JW9	sp|Q78JW9|UBFD1_MOUSE Ubiquitin domain-containing protein UBFD1 OS=Mus musculus GN=Ubfd1 PE=1 SV=2	1	1	40.143	0	0	0	0	0	0	0	0
Q78JE5	sp|Q78JE5|FBX22_MOUSE F-box only protein 22 OS=Mus musculus GN=Fbxo22 PE=1 SV=2	1	1	44.202	5248100	0	0	0	0	0	0	0
Q78IK4	sp|Q78IK4|MIC27_MOUSE MICOS complex subunit Mic27 OS=Mus musculus GN=Apool PE=1 SV=1	4	4	29.26	4218700	0	0	0	0	20356000	0	10710000
Q78IK2	sp|Q78IK2|USMG5_MOUSE Up-regulated during skeletal muscle growth protein 5 OS=Mus musculus GN=Usmg5 PE=1 SV=1	4	4	6.3814	193200000	217470000	32176000	13847000	342660000	427230000	269010000	511300000
Q76MZ3	sp|Q76MZ3|2AAA_MOUSE Serine/threonine-protein phosphatase 2A 65 kDa regulatory subunit A alpha isoform OS=Mus musculus GN=Ppp2r1a PE=1 SV=3	8	8	65.322	0	9160900	8010600	13990000	24115000	65111000	50333000	68038000
Q71RI9	sp|Q71RI9|KAT3_MOUSE Kynurenine--oxoglutarate transaminase 3 OS=Mus musculus GN=Ccbl2 PE=1 SV=1	4	4	51.126	0	8918500	0	0	3966800	3551700	0	0
Q71M36	sp|Q71M36|CSPG5_MOUSE Chondroitin sulfate proteoglycan 5 OS=Mus musculus GN=Cspg5 PE=1 SV=2	1	1	60.405	0	0	0	0	0	0	0	3893400
Q71LX4	sp|Q71LX4|TLN2_MOUSE Talin-2 OS=Mus musculus GN=Tln2 PE=1 SV=3	31	31	253.62	21583000	50278000	42204000	39817000	0	8913400	12268000	7560900
Q71FD7	sp|Q71FD7|FBLI1_MOUSE Filamin-binding LIM protein 1 OS=Mus musculus GN=Fblim1 PE=1 SV=2	1	1	41.026	0	259520000	438930000	360000000	1080600000	483090000	856000000	183370000
Q70IV5	sp|Q70IV5|SYNEM_MOUSE Synemin OS=Mus musculus GN=Synm PE=1 SV=2	1	1	173.21	0	6681600000	0	0	0	0	0	0
Q70IV5	sp|Q70IV5|SYNEM_MOUSE Synemin OS=Mus musculus GN=Synm PE=1 SV=2	9	9	173.21	0	6503000	0	31211000	0	0	0	0
Q70FJ1	sp|Q70FJ1|AKAP9_MOUSE A-kinase anchor protein 9 OS=Mus musculus GN=Akap9 PE=1 SV=2	5	5	435.87	0	0	0	0	0	0	0	0
Q6ZWY8	sp|Q6ZWY8|TYB10_MOUSE Thymosin beta-10 OS=Mus musculus GN=Tmsb10 PE=1 SV=3	1	1	5.0256	0	0	0	0	0	0	0	0
Q6ZWY3	sp|Q6ZWY3|RS27L_MOUSE 40S ribosomal protein S27-like OS=Mus musculus GN=Rps27l PE=1 SV=3	2	1	9.4771	0	14585000	12441000	9400100	7848600	11079000	10487000	9950700
Q6ZWX6	sp|Q6ZWX6|IF2A_MOUSE Eukaryotic translation initiation factor 2 subunit 1 OS=Mus musculus GN=Eif2s1 PE=1 SV=3	9	9	36.108	91236000	25988000	73982000	106640000	65791000	72575000	18299000	79679000
Q6ZWV3	sp|Q6ZWV3|RL10_MOUSE 60S ribosomal protein L10 OS=Mus musculus GN=Rpl10 PE=1 SV=3;sp|P86048|RL10L_MOUSE 60S ribosomal protein L10-like OS=Mus musculus GN=Rpl10l PE=2 SV=1	4	4	24.604	0	0	35570000	0	19849000	31379000	0	21939000
Q6ZWU9	sp|Q6ZWU9|RS27_MOUSE 40S ribosomal protein S27 OS=Mus musculus GN=Rps27 PE=1 SV=3	1	1	9.461	0	0	29972000	6949300	0	0	0	0
Q6ZWR6	sp|Q6ZWR6|SYNE1_MOUSE Nesprin-1 OS=Mus musculus GN=Syne1 PE=1 SV=2	10	10	1009.9	7187300	18121000	15419000	7610100	0	0	0	0
Q6ZWN5	sp|Q6ZWN5|RS9_MOUSE 40S ribosomal protein S9 OS=Mus musculus GN=Rps9 PE=1 SV=3	1	1	22.591	0	0	0	0	0	0	0	0
Q6ZWN5	sp|Q6ZWN5|RS9_MOUSE 40S ribosomal protein S9 OS=Mus musculus GN=Rps9 PE=1 SV=3	9	9	22.591	66091000	180730000	122170000	199950000	122320000	260440000	33567000	146170000
Q6ZQK5	sp|Q6ZQK5|ACAP2_MOUSE Arf-GAP with coiled-coil, ANK repeat and PH domain-containing protein 2 OS=Mus musculus GN=Acap2 PE=1 SV=2	4	4	87.21	0	0	12922000	0	0	0	0	0
Q6ZQI3	sp|Q6ZQI3|MLEC_MOUSE Malectin OS=Mus musculus GN=Mlec PE=1 SV=2	7	7	32.342	10607000	20320000	16194000	0	0	18499000	0	24812000
Q6ZQ82	sp|Q6ZQ82|RHG26_MOUSE Rho GTPase-activating protein 26 OS=Mus musculus GN=Arhgap26 PE=1 SV=3	4	4	92.07	4752600	0	5104300	11747000	0	0	0	7096900
Q6ZQ58	sp|Q6ZQ58|LARP1_MOUSE La-related protein 1 OS=Mus musculus GN=Larp1 PE=1 SV=3	4	4	121.12	13116000	0	8424200	17741000	0	0	0	0
Q6ZQ38	sp|Q6ZQ38|CAND1_MOUSE Cullin-associated NEDD8-dissociated protein 1 OS=Mus musculus GN=Cand1 PE=1 SV=2	18	18	136.33	127860000	96030000	131110000	96973000	72568000	80907000	75397000	115160000
Q6ZQ18	sp|Q6ZQ18|EFR3B_MOUSE Protein EFR3 homolog B OS=Mus musculus GN=Efr3b PE=1 SV=2	13	13	92.405	19632000	23556000	37761000	56345000	42942000	54766000	0	33790000
Q6ZQ08	sp|Q6ZQ08|CNOT1_MOUSE CCR4-NOT transcription complex subunit 1 OS=Mus musculus GN=Cnot1 PE=1 SV=2	23	23	266.8	33492000	70602000	61755000	84309000	4392500	0	0	0
Q6ZQ03	sp|Q6ZQ03|FNBP4_MOUSE Formin-binding protein 4 OS=Mus musculus GN=Fnbp4 PE=1 SV=2	1	1	111.24	5819000	8667900	0	0	0	0	0	0
Q6ZPU9	sp|Q6ZPU9|KBP_MOUSE KIF1-binding protein OS=Mus musculus GN=Kif1bp PE=1 SV=2	1	1	71.051	0	0	0	0	0	0	0	4777500
Q6ZPS6	sp|Q6ZPS6|AKIB1_MOUSE Ankyrin repeat and IBR domain-containing protein 1 OS=Mus musculus GN=Ankib1 PE=1 SV=2	2	2	121.87	0	0	31621000	0	0	0	0	0
Q6ZPR4	sp|Q6ZPR4|KCNT1_MOUSE Potassium channel subfamily T member 1 OS=Mus musculus GN=Kcnt1 PE=2 SV=2	10	10	138.1	13730000	54670000	35175000	29746000	0	0	0	0
Q6ZPQ6	sp|Q6ZPQ6|PITM2_MOUSE Membrane-associated phosphatidylinositol transfer protein 2 OS=Mus musculus GN=Pitpnm2 PE=1 SV=2	21	21	148.03	51588000	56534000	61594000	34769000	28728000	82017000	0	67528000
Q6ZPJ3	sp|Q6ZPJ3|UBE2O_MOUSE (E3-independent) E2 ubiquitin-conjugating enzyme UBE2O OS=Mus musculus GN=Ube2o PE=1 SV=3	25	25	140.83	167330000	220830000	167670000	185470000	40446000	62518000	27389000	57269000
Q6ZPJ0	sp|Q6ZPJ0|TEX2_MOUSE Testis-expressed sequence 2 protein OS=Mus musculus GN=Tex2 PE=1 SV=2	9	9	125.22	27747000	15995000	17603000	13953000	0	0	0	0
Q6ZPF3	sp|Q6ZPF3|TIAM2_MOUSE T-lymphoma invasion and metastasis-inducing protein 2 OS=Mus musculus GN=Tiam2 PE=1 SV=2	8	8	192.56	96165000	14067000	37862000	48643000	0	18354000	0	23512000
Q6ZPE2	sp|Q6ZPE2|MTMR5_MOUSE Myotubularin-related protein 5 OS=Mus musculus GN=Sbf1 PE=1 SV=2	29	29	208.69	116380000	98866000	106720000	83972000	26182000	119170000	0	107510000
Q6Y685	sp|Q6Y685|TACC1_MOUSE Transforming acidic coiled-coil-containing protein 1 OS=Mus musculus GN=Tacc1 PE=1 SV=1	1	1	83.951	0	0	0	0	0	0	0	0
Q6X893	sp|Q6X893|CTL1_MOUSE Choline transporter-like protein 1 OS=Mus musculus GN=Slc44a1 PE=1 SV=3	10	10	73.066	56763000	63054000	46827000	96531000	51653000	50438000	0	180740000
Q6WVG3	sp|Q6WVG3|KCD12_MOUSE BTB/POZ domain-containing protein KCTD12 OS=Mus musculus GN=Kctd12 PE=1 SV=1	7	6	35.892	24865000	51903000	32890000	50324000	36125000	36527000	22907000	39459000
Q6WQJ1	sp|Q6WQJ1|DGLA_MOUSE Sn1-specific diacylglycerol lipase alpha OS=Mus musculus GN=Dagla PE=1 SV=2	15	15	115.37	170000000	154770000	121360000	118660000	0	32679000	0	0
Q6W8Q3	sp|Q6W8Q3|PC4L1_MOUSE Purkinje cell protein 4-like protein 1 OS=Mus musculus GN=Pcp4l1 PE=1 SV=1	2	2	7.5023	0	3674700	11009000	0	0	4292300	14038000	3195700
Q6VNS1	sp|Q6VNS1|NTRK3_MOUSE NT-3 growth factor receptor OS=Mus musculus GN=Ntrk3 PE=1 SV=1	5	5	92.759	15476000	17166000	22607000	19283000	0	0	0	0
Q6VNB8	sp|Q6VNB8|WDFY3_MOUSE WD repeat and FYVE domain-containing protein 3 OS=Mus musculus GN=Wdfy3 PE=1 SV=1	4	4	392.33	0	0	0	0	5881400	7183300	0	4919500
Q6VH22	sp|Q6VH22|IF172_MOUSE Intraflagellar transport protein 172 homolog OS=Mus musculus GN=Ift172 PE=1 SV=1	1	1	197.55	0	0	0	0	0	14476000	0	0
Q6URW6	sp|Q6URW6|MYH14_MOUSE Myosin-14 OS=Mus musculus GN=Myh14 PE=1 SV=1	3	3	228.58	0	52673000	45337000	62205000	178340000	87351000	272960000	31236000
Q6TEK5	sp|Q6TEK5|VKORL_MOUSE Vitamin K epoxide reductase complex subunit 1-like protein 1 OS=Mus musculus GN=Vkorc1l1 PE=1 SV=1	2	2	19.778	3230300	3029000	0	2128200	0	0	0	0
Q6RHR9	sp|Q6RHR9|MAGI1_MOUSE Membrane-associated guanylate kinase, WW and PDZ domain-containing protein 1 OS=Mus musculus GN=Magi1 PE=1 SV=1	14	14	161.97	25741000	28310000	40870000	61320000	0	0	0	0
Q6R891	sp|Q6R891|NEB2_MOUSE Neurabin-2 OS=Mus musculus GN=Ppp1r9b PE=1 SV=1	19	19	89.519	347340000	271010000	391930000	507270000	0	0	0	4924700
Q6R5N8	sp|Q6R5N8|TLR13_MOUSE Toll-like receptor 13 OS=Mus musculus GN=Tlr13 PE=1 SV=1	1	1	114.44	15020000	0	0	0	43689000	43207000	0	33453000
Q6QI06	sp|Q6QI06|RICTR_MOUSE Rapamycin-insensitive companion of mTOR OS=Mus musculus GN=Rictor PE=1 SV=2	9	9	191.57	682670	0	20331000	4215800	0	0	0	0
Q6Q477	sp|Q6Q477|AT2B4_MOUSE Plasma membrane calcium-transporting ATPase 4 OS=Mus musculus GN=Atp2b4 PE=1 SV=1	15	15	133.07	192600000	270310000	172200000	145020000	186740000	230900000	0	224960000
Q6PNC0	sp|Q6PNC0|DMXL1_MOUSE DmX-like protein 1 OS=Mus musculus GN=Dmxl1 PE=1 SV=1	2	2	336	13767000	36711000	0	0	0	0	0	0
Q6PIP5	sp|Q6PIP5|NUDC1_MOUSE NudC domain-containing protein 1 OS=Mus musculus GN=Nudcd1 PE=1 SV=2	3	3	66.704	0	0	0	0	0	6356600	0	5813800
Q6PIE5	sp|Q6PIE5|AT1A2_MOUSE Sodium/potassium-transporting ATPase subunit alpha-2 OS=Mus musculus GN=Atp1a2 PE=1 SV=1	28	28	112.22	1788300000	1170500000	1268200000	1301500000	1339800000	1522500000	1046400000	1237100000
Q6PIC6	sp|Q6PIC6|AT1A3_MOUSE Sodium/potassium-transporting ATPase subunit alpha-3 OS=Mus musculus GN=Atp1a3 PE=1 SV=1	51	33	111.69	9755700000	13700000000	12298000000	12913000000	19316000000	17031000000	14392000000	19659000000
Q6PHZ2	sp|Q6PHZ2|KCC2D_MOUSE Calcium/calmodulin-dependent protein kinase type II subunit delta OS=Mus musculus GN=Camk2d PE=1 SV=1	5	5	56.369	0	15839000	19815000	0	0	11043000	0	0
Q6PHU5	sp|Q6PHU5|SORT_MOUSE Sortilin OS=Mus musculus GN=Sort1 PE=1 SV=1	1	1	91.199	0	0	0	0	0	0	0	9981400
Q6PHN9	sp|Q6PHN9|RAB35_MOUSE Ras-related protein Rab-35 OS=Mus musculus GN=Rab35 PE=1 SV=1	7	6	23.025	45764000	96450000	74535000	102020000	254060000	294240000	131970000	171880000
Q6PH08	sp|Q6PH08|ERC2_MOUSE ERC protein 2 OS=Mus musculus GN=Erc2 PE=1 SV=2	21	16	110.64	337890000	140070000	135460000	130830000	0	5283900	0	0
Q6PGN3	sp|Q6PGN3|DCLK2_MOUSE Serine/threonine-protein kinase DCLK2 OS=Mus musculus GN=Dclk2 PE=1 SV=1	13	12	82.978	67232000	68056000	30953000	96242000	15867000	4012700	0	7560800
Q6PGL7	sp|Q6PGL7|FAM21_MOUSE WASH complex subunit FAM21 OS=Mus musculus GN=Fam21 PE=1 SV=1	39	39	145.31	671470000	540570000	514440000	407500000	0	0	0	0
Q6PGF7	sp|Q6PGF7|EXOC8_MOUSE Exocyst complex component 8 OS=Mus musculus GN=Exoc8 PE=1 SV=1	2	2	81.034	0	0	0	0	0	1631700	0	0
Q6PGE7	sp|Q6PGE7|SC6A7_MOUSE Sodium-dependent proline transporter OS=Mus musculus GN=Slc6a7 PE=1 SV=1	8	8	71.065	48164000	0	60024000	30429000	38874000	45731000	0	0
Q6PGC1	sp|Q6PGC1|DHX29_MOUSE ATP-dependent RNA helicase Dhx29 OS=Mus musculus GN=Dhx29 PE=1 SV=1	16	16	153.97	48599000	63594000	67749000	44644000	0	0	0	0
Q6PFX8	sp|Q6PFX8|RIMKA_MOUSE N-acetylaspartylglutamate synthase A OS=Mus musculus GN=Rimkla PE=1 SV=1	5	5	41.503	0	9264500	31142000	24589000	0	0	0	0
Q6PFE3	sp|Q6PFE3|RA54B_MOUSE DNA repair and recombination protein RAD54B OS=Mus musculus GN=Rad54b PE=2 SV=1	1	1	99.337	0	48331000	43956000	17216000	0	14359000	0	23392000
Q6PFD9	sp|Q6PFD9|NUP98_MOUSE Nuclear pore complex protein Nup98-Nup96 OS=Mus musculus GN=Nup98 PE=1 SV=2	2	2	197.24	6312900	0	2352900	4771600	0	0	0	0
Q6PFD5	sp|Q6PFD5|DLGP3_MOUSE Disks large-associated protein 3 OS=Mus musculus GN=Dlgap3 PE=1 SV=1	33	33	105.87	4274400000	6481700000	4519000000	4293700000	0	0	0	0
Q6PF93	sp|Q6PF93|PK3C3_MOUSE Phosphatidylinositol 3-kinase catalytic subunit type 3 OS=Mus musculus GN=Pik3c3 PE=1 SV=1	5	5	101.49	7331800	20591000	14902000	11053000	0	14252000	0	11218000
Q6PEV3	sp|Q6PEV3|WIPF2_MOUSE WAS/WASL-interacting protein family member 2 OS=Mus musculus GN=Wipf2 PE=1 SV=1	3	3	46.297	0	0	0	39304000	0	0	0	34019000
Q6PER3	sp|Q6PER3|MARE3_MOUSE Microtubule-associated protein RP/EB family member 3 OS=Mus musculus GN=Mapre3 PE=1 SV=1	6	5	31.966	7657800	28642000	28733000	65887000	44532000	56749000	0	64288000
Q6PEB6	sp|Q6PEB6|PHOCN_MOUSE MOB-like protein phocein OS=Mus musculus GN=Mob4 PE=1 SV=1	1	1	26.032	0	0	0	0	8934000	0	0	0
Q6PE13	sp|Q6PE13|PRRT3_MOUSE Proline-rich transmembrane protein 3 OS=Mus musculus GN=Prrt3 PE=1 SV=1	12	12	101.22	43774000	38186000	37137000	15068000	69472000	66626000	0	69994000
Q6PDY2	sp|Q6PDY2|AEDO_MOUSE 2-aminoethanethiol dioxygenase OS=Mus musculus GN=Ado PE=1 SV=2	1	1	28.372	0	0	0	0	6938300	0	0	0
Q6PDQ2	sp|Q6PDQ2|CHD4_MOUSE Chromodomain-helicase-DNA-binding protein 4 OS=Mus musculus GN=Chd4 PE=1 SV=1	10	4	217.75	9663700	16481000	0	7035200	10390000	27730000	0	30872000
Q6PDN3	sp|Q6PDN3|MYLK_MOUSE Myosin light chain kinase, smooth muscle OS=Mus musculus GN=Mylk PE=1 SV=3	1	1	212.92	0	0	16876000	0	10728000	12705000	0	10858000
Q6PDM2	sp|Q6PDM2|SRSF1_MOUSE Serine/arginine-rich splicing factor 1 OS=Mus musculus GN=Srsf1 PE=1 SV=3	3	3	27.744	0	14023000	0	0	0	10364000	0	0
Q6PDL0	sp|Q6PDL0|DC1L2_MOUSE Cytoplasmic dynein 1 light intermediate chain 2 OS=Mus musculus GN=Dync1li2 PE=1 SV=2	12	12	54.218	74680000	18926000	40831000	48512000	0	36962000	0	36112000
Q6PDI5	sp|Q6PDI5|ECM29_MOUSE Proteasome-associated protein ECM29 homolog OS=Mus musculus GN=Ecm29 PE=1 SV=3	12	12	203.7	23110000	18972000	22394000	15016000	0	0	0	0
Q6PDG5	sp|Q6PDG5|SMRC2_MOUSE SWI/SNF complex subunit SMARCC2 OS=Mus musculus GN=Smarcc2 PE=1 SV=2	1	1	132.6	6415700	0	0	1861200	0	0	0	0
Q6PD24	sp|Q6PD24|AN13D_MOUSE Ankyrin repeat domain-containing protein 13D OS=Mus musculus GN=Ankrd13d PE=1 SV=2	1	1	68.075	0	0	0	5084500	0	0	0	0
Q6PD21	sp|Q6PD21|SHB_MOUSE SH2 domain-containing adapter protein B OS=Mus musculus GN=Shb PE=1 SV=2	2	2	54.707	0	0	12549000	7013400	0	0	0	0
Q6PD03	sp|Q6PD03|2A5A_MOUSE Serine/threonine-protein phosphatase 2A 56 kDa regulatory subunit alpha isoform OS=Mus musculus GN=Ppp2r5a PE=1 SV=1	2	2	56.346	0	0	11415000	0	0	32917000	0	0
Q6PCP5	sp|Q6PCP5|MFF_MOUSE Mitochondrial fission factor OS=Mus musculus GN=Mff PE=1 SV=1	4	4	32.931	2163800	0	3034200	0	9504700	14287000	25178000	26248000
Q6PB66	sp|Q6PB66|LPPRC_MOUSE Leucine-rich PPR motif-containing protein, mitochondrial OS=Mus musculus GN=Lrpprc PE=1 SV=2	7	7	156.61	0	0	0	0	0	0	0	0
Q6PB44	sp|Q6PB44|PTN23_MOUSE Tyrosine-protein phosphatase non-receptor type 23 OS=Mus musculus GN=Ptpn23 PE=1 SV=2	19	19	185.21	25208000	85662000	57546000	20001000	19793000	22738000	0	13830000
Q6PAV2	sp|Q6PAV2|HERC4_MOUSE Probable E3 ubiquitin-protein ligase HERC4 OS=Mus musculus GN=Herc4 PE=1 SV=2	3	3	118.41	0	0	0	0	0	5666900	0	0
Q6PAR5	sp|Q6PAR5|GAPD1_MOUSE GTPase-activating protein and VPS9 domain-containing protein 1 OS=Mus musculus GN=Gapvd1 PE=1 SV=2	14	14	162.4	58696000	136840000	44663000	15819000	0	7412300	0	4701000
Q6PAK3	sp|Q6PAK3|ANM8_MOUSE Protein arginine N-methyltransferase 8 OS=Mus musculus GN=Prmt8 PE=1 SV=2	2	2	45.276	0	0	27902000	0	0	0	0	0
Q6PAJ1	sp|Q6PAJ1|BCR_MOUSE Breakpoint cluster region protein OS=Mus musculus GN=Bcr PE=1 SV=3	36	34	143.07	500610000	518350000	503410000	397580000	16081000	14003000	0	10069000
Q6PAC3	sp|Q6PAC3|DCA13_MOUSE DDB1- and CUL4-associated factor 13 OS=Mus musculus GN=Dcaf13 PE=2 SV=2	1	1	51.456	0	0	0	0	18886000	0	0	0
Q6PA06	sp|Q6PA06|ATLA2_MOUSE Atlastin-2 OS=Mus musculus GN=Atl2 PE=1 SV=1	3	3	66.223	4443300	8470300	0	4237700	0	7197700	0	7640000
Q6P9S0	sp|Q6P9S0|MTSSL_MOUSE MTSS1-like protein OS=Mus musculus GN=Mtss1l PE=1 SV=1	1	1	76.843	0	1232800	0	0	0	0	0	0
Q6P9R4	sp|Q6P9R4|ARHGI_MOUSE Rho guanine nucleotide exchange factor 18 OS=Mus musculus GN=Arhgef18 PE=1 SV=2	1	1	114.33	0	0	0	0	0	0	0	0
Q6P9R2	sp|Q6P9R2|OXSR1_MOUSE Serine/threonine-protein kinase OSR1 OS=Mus musculus GN=Oxsr1 PE=1 SV=1	1	1	58.213	0	0	0	0	0	5076100	0	0
Q6P9Q6	sp|Q6P9Q6|FKB15_MOUSE FK506-binding protein 15 OS=Mus musculus GN=Fkbp15 PE=1 SV=2	8	8	132.96	13603000	0	11561000	8670500	0	0	0	0
Q6P9N1	sp|Q6P9N1|HYCCI_MOUSE Hyccin OS=Mus musculus GN=Fam126a PE=1 SV=3	1	1	57.321	0	0	0	0	0	0	0	2230900000
Q6P9L6	sp|Q6P9L6|KIF15_MOUSE Kinesin-like protein KIF15 OS=Mus musculus GN=Kif15 PE=1 SV=1	1	1	160.12	15697000	71464000	0	0	0	0	0	0
Q6P9K9	sp|Q6P9K9|NRX3A_MOUSE Neurexin-3 OS=Mus musculus GN=Nrxn3 PE=1 SV=2	18	18	173.43	96257000	149270000	123390000	99052000	99022000	89732000	0	118810000
Q6P9K8	sp|Q6P9K8|CSKI1_MOUSE Caskin-1 OS=Mus musculus GN=Caskin1 PE=1 SV=2	34	34	150.49	317220000	567610000	153130000	174150000	7915700	0	0	0
Q6P8U6	sp|Q6P8U6|LIPP_MOUSE Pancreatic triacylglycerol lipase OS=Mus musculus GN=Pnlip PE=1 SV=1	1	1	51.427	0	0	0	0	0	0	0	0
Q6P8I4	sp|Q6P8I4|PCNP_MOUSE PEST proteolytic signal-containing nuclear protein OS=Mus musculus GN=Pcnp PE=1 SV=1	3	3	18.963	0	0	0	16905000	0	0	0	0
Q6P6M7	sp|Q6P6M7|SPCS_MOUSE O-phosphoseryl-tRNA(Sec) selenium transferase OS=Mus musculus GN=Sepsecs PE=1 SV=2	1	1	55.325	0	0	0	0	0	0	0	0
Q6P5U7	sp|Q6P5U7|NWD2_MOUSE NACHT and WD repeat domain-containing protein 2 OS=Mus musculus GN=Nwd2 PE=1 SV=2	9	9	197.41	0	35528000	28149000	0	0	0	0	0
Q6P5F9	sp|Q6P5F9|XPO1_MOUSE Exportin-1 OS=Mus musculus GN=Xpo1 PE=1 SV=1	6	6	123.09	0	0	0	0	3065500	6922200	0	4940400
Q6P5F6	sp|Q6P5F6|S39AA_MOUSE Zinc transporter ZIP10 OS=Mus musculus GN=Slc39a10 PE=1 SV=1	8	8	94.393	105890000	24525000	112760000	90485000	0	24749000	0	23988000
Q6P5E8	sp|Q6P5E8|DGKQ_MOUSE Diacylglycerol kinase theta OS=Mus musculus GN=Dgkq PE=1 SV=1	5	5	102.25	0	0	0	6049800	0	0	0	3619200
Q6P5E4	sp|Q6P5E4|UGGG1_MOUSE UDP-glucose:glycoprotein glucosyltransferase 1 OS=Mus musculus GN=Uggt1 PE=1 SV=4	12	12	176.43	0	10138000	0	0	4335700	32517000	0	11054000
Q6P5D8	sp|Q6P5D8|SMHD1_MOUSE Structural maintenance of chromosomes flexible hinge domain-containing protein 1 OS=Mus musculus GN=Smchd1 PE=1 SV=2	5	5	225.65	0	0	9153000	0	0	0	0	0
Q6P5D4	sp|Q6P5D4|CP135_MOUSE Centrosomal protein of 135 kDa OS=Mus musculus GN=Cep135 PE=1 SV=1	1	1	133.34	6359900	27694000	0	0	0	62487000	518260000	122980000
Q6P566	sp|Q6P566|LIX1_MOUSE Protein limb expression 1 homolog OS=Mus musculus GN=Lix1 PE=2 SV=1	1	1	31.915	0	54527000	0	0	0	0	0	0
Q6P542	sp|Q6P542|ABCF1_MOUSE ATP-binding cassette sub-family F member 1 OS=Mus musculus GN=Abcf1 PE=1 SV=1	2	2	94.944	0	0	0	0	6506500	0	0	0
Q6P4T2	sp|Q6P4T2|U520_MOUSE U5 small nuclear ribonucleoprotein 200 kDa helicase OS=Mus musculus GN=Snrnp200 PE=1 SV=1	1	1	244.54	0	0	0	42932000	0	0	0	0
Q6P4T2	sp|Q6P4T2|U520_MOUSE U5 small nuclear ribonucleoprotein 200 kDa helicase OS=Mus musculus GN=Snrnp200 PE=1 SV=1	12	12	244.54	17627000	18649000	42150000	21296000	15356000	15521000	0	0
Q6P4S8	sp|Q6P4S8|INT1_MOUSE Integrator complex subunit 1 OS=Mus musculus GN=Ints1 PE=1 SV=2	2	2	245.16	1871000	0	0	0	0	0	0	0
Q6P4S6	sp|Q6P4S6|SIK3_MOUSE Serine/threonine-protein kinase SIK3 OS=Mus musculus GN=Sik3 PE=1 SV=3	4	4	145.78	0	0	13490000	0	0	12736000	0	7915900
Q6P1Y8	sp|Q6P1Y8|INP4B_MOUSE Type II inositol 3,4-bisphosphate 4-phosphatase OS=Mus musculus GN=Inpp4b PE=2 SV=1	3	3	104.53	0	10876000	0	0	0	0	0	0
Q6P1G2	sp|Q6P1G2|KDM2B_MOUSE Lysine-specific demethylase 2B OS=Mus musculus GN=Kdm2b PE=1 SV=1	1	1	149.73	9207900	31035000	10280000	22608000	0	0	0	0
Q6P1F6	sp|Q6P1F6|2ABA_MOUSE Serine/threonine-protein phosphatase 2A 55 kDa regulatory subunit B alpha isoform OS=Mus musculus GN=Ppp2r2a PE=1 SV=1	15	7	51.691	40135000	85965000	45670000	76984000	133390000	136050000	243410000	372920000
Q6P1B1	sp|Q6P1B1|XPP1_MOUSE Xaa-Pro aminopeptidase 1 OS=Mus musculus GN=Xpnpep1 PE=1 SV=1	9	9	69.59	28628000	110440000	25797000	35395000	27803000	41034000	24961000	40749000
Q6NZR2	sp|Q6NZR2|MSD2_MOUSE Myb/SANT-like DNA-binding domain-containing protein 2 OS=Mus musculus GN=Msantd2 PE=1 SV=1	1	1	61.361	0	0	0	19726000	0	0	0	0
Q6NZM9	sp|Q6NZM9|HDAC4_MOUSE Histone deacetylase 4 OS=Mus musculus GN=Hdac4 PE=1 SV=1	3	3	118.56	4916400	0	5517800	0	0	0	0	0
Q6NZL0	sp|Q6NZL0|SOGA3_MOUSE Protein SOGA3 OS=Mus musculus GN=Soga3 PE=1 SV=2	4	4	103.48	0	0	0	0	5426200	7853200	0	6652200
Q6NZJ6	sp|Q6NZJ6|IF4G1_MOUSE Eukaryotic translation initiation factor 4 gamma 1 OS=Mus musculus GN=Eif4g1 PE=1 SV=1	14	14	176.07	34306000	21507000	77933000	26757000	23521000	5763300	0	0
Q6NZC7	sp|Q6NZC7|S23IP_MOUSE SEC23-interacting protein OS=Mus musculus GN=Sec23ip PE=1 SV=2	2	2	110.78	0	9375500	0	0	0	0	0	0
Q6NZA9	sp|Q6NZA9|TAF9B_MOUSE Transcription initiation factor TFIID subunit 9B OS=Mus musculus GN=Taf9b PE=1 SV=2;sp|Q8VI33|TAF9_MOUSE Transcription initiation factor TFIID subunit 9 OS=Mus musculus GN=Taf9 PE=1 SV=1	4	4	27.172	13125000	0	11957000	6479500	0	0	0	0
Q6NXK7	sp|Q6NXK7|DPP10_MOUSE Inactive dipeptidyl peptidase 10 OS=Mus musculus GN=Dpp10 PE=1 SV=1	21	21	90.825	245660000	187560000	277770000	248290000	163870000	250450000	21982000	227270000
Q6NXJ0	sp|Q6NXJ0|WWC2_MOUSE Protein WWC2 OS=Mus musculus GN=Wwc2 PE=1 SV=1	2	2	132.62	0	5893200	0	0	0	0	0	0
Q6NXI6	sp|Q6NXI6|RPRD2_MOUSE Regulation of nuclear pre-mRNA domain-containing protein 2 OS=Mus musculus GN=Rprd2 PE=1 SV=1	1	1	156.58	0	0	0	0	0	0	0	0
Q6NXH3	sp|Q6NXH3|GPBP1_MOUSE Vasculin OS=Mus musculus GN=Gpbp1 PE=1 SV=1	1	1	53.423	0	0	0	0	12987000	15854000	0	17020000
Q6NVG1	sp|Q6NVG1|LPCT4_MOUSE Lysophospholipid acyltransferase LPCAT4 OS=Mus musculus GN=Lpcat4 PE=1 SV=1	5	5	57.143	0	0	0	0	0	11800000	0	0
Q6NVF0	sp|Q6NVF0|OCRL_MOUSE Inositol polyphosphate 5-phosphatase OCRL-1 OS=Mus musculus GN=Ocrl PE=1 SV=1	12	12	104.28	15776000	22419000	45661000	0	0	18028000	0	19447000
Q6NVE8	sp|Q6NVE8|WDR44_MOUSE WD repeat-containing protein 44 OS=Mus musculus GN=Wdr44 PE=1 SV=1	32	32	101.55	817020000	391730000	396870000	390100000	69247000	47115000	0	98416000
Q6NV83	sp|Q6NV83|SR140_MOUSE U2 snRNP-associated SURP motif-containing protein OS=Mus musculus GN=U2surp PE=1 SV=3	1	1	118.26	0	6019700	11741000	11330000	0	0	0	0
Q6NSW3	sp|Q6NSW3|SPKAP_MOUSE A-kinase anchor protein SPHKAP OS=Mus musculus GN=Sphkap PE=1 SV=2	26	26	185.09	90758000	199290000	93159000	41714000	0	0	0	0
Q6NS82	sp|Q6NS82|F134A_MOUSE Protein FAM134A OS=Mus musculus GN=Fam134a PE=1 SV=2	3	3	57.541	0	0	0	4861000	0	0	0	0
Q6NS60	sp|Q6NS60|FBX41_MOUSE F-box only protein 41 OS=Mus musculus GN=Fbxo41 PE=1 SV=3	15	15	94.33	137680000	74542000	124780000	122290000	10632000	0	0	22058000
Q6NS52	sp|Q6NS52|DGKB_MOUSE Diacylglycerol kinase beta OS=Mus musculus GN=Dgkb PE=1 SV=2	13	13	90.271	13796000	105100000	172220000	55687000	18606000	124150000	0	30664000
Q6IRU5	sp|Q6IRU5|CLCB_MOUSE Clathrin light chain B OS=Mus musculus GN=Cltb PE=1 SV=1	5	5	25.171	0	9998100	2324700	0	0	57082000	0	0
Q6IR34	sp|Q6IR34|GPSM1_MOUSE G-protein-signaling modulator 1 OS=Mus musculus GN=Gpsm1 PE=1 SV=3	2	2	74.361	2829900	0	1746400	0	0	0	0	0
Q6IFT4	sp|Q6IFT4|RHG20_MOUSE Rho GTPase-activating protein 20 OS=Mus musculus GN=Arhgap20 PE=1 SV=1	3	3	131.37	0	0	7899200	8359900	0	0	0	0
Q6I6G8	sp|Q6I6G8|HECW2_MOUSE E3 ubiquitin-protein ligase HECW2 OS=Mus musculus GN=Hecw2 PE=1 SV=1	3	3	176.23	0	0	0	0	3247100	4053800	0	0
Q6GYP7	sp|Q6GYP7|RGPA1_MOUSE Ral GTPase-activating protein subunit alpha-1 OS=Mus musculus GN=Ralgapa1 PE=1 SV=1	17	17	229.39	49432000	111790000	68920000	15435000	26522000	12459000	0	12846000
Q6GQV7	sp|Q6GQV7|EDRF1_MOUSE Erythroid differentiation-related factor 1 OS=Mus musculus GN=Edrf1 PE=1 SV=1	1	1	138.83	0	0	0	0	0	60559000	0	0
Q6GQT9	sp|Q6GQT9|NOMO1_MOUSE Nodal modulator 1 OS=Mus musculus GN=Nomo1 PE=1 SV=1	12	12	133.42	18600000	25475000	7591800	11864000	19237000	11192000	0	13246000
Q6GQS1	sp|Q6GQS1|SCMC3_MOUSE Calcium-binding mitochondrial carrier protein SCaMC-3 OS=Mus musculus GN=Slc25a23 PE=1 SV=1	5	4	52.496	0	0	0	0	0	22360000	0	0
Q6EDY6	sp|Q6EDY6|CARL1_MOUSE F-actin-uncapping protein LRRC16A OS=Mus musculus GN=Lrrc16a PE=1 SV=2	2	2	151.86	0	0	0	0	0	0	0	0
Q6DIC0	sp|Q6DIC0|SMCA2_MOUSE Probable global transcription activator SNF2L2 OS=Mus musculus GN=Smarca2 PE=1 SV=1;sp|Q3TKT4|SMCA4_MOUSE Transcription activator BRG1 OS=Mus musculus GN=Smarca4 PE=1 SV=1	2	2	180.25	0	0	0	0	0	0	0	0
Q6DFV7	sp|Q6DFV7|NCOA7_MOUSE Nuclear receptor coactivator 7 OS=Mus musculus GN=Ncoa7 PE=1 SV=2	12	12	106.36	77128000	24965000	37683000	34329000	0	0	0	0
Q6DFV3	sp|Q6DFV3|RHG21_MOUSE Rho GTPase-activating protein 21 OS=Mus musculus GN=Arhgap21 PE=1 SV=1	11	11	215.74	32020000	19377000	20648000	0	0	0	0	0
Q6AW69	sp|Q6AW69|CGNL1_MOUSE Cingulin-like protein 1 OS=Mus musculus GN=Cgnl1 PE=1 SV=2	1	1	148.23	0	0	0	1311900	21572000	13907000	0	19838000
Q6A4J8	sp|Q6A4J8|UBP7_MOUSE Ubiquitin carboxyl-terminal hydrolase 7 OS=Mus musculus GN=Usp7 PE=1 SV=1	7	7	128.47	0	0	0	0	0	0	0	0
Q6A0A9	sp|Q6A0A9|F120A_MOUSE Constitutive coactivator of PPAR-gamma-like protein 1 OS=Mus musculus GN=FAM120A PE=1 SV=2	22	22	121.64	72445000	265870000	73784000	91426000	0	27014000	10291000	19629000
Q6A070	sp|Q6A070|F179B_MOUSE Protein FAM179B OS=Mus musculus GN=Fam179b PE=1 SV=3	2	2	194.91	2797500	0	0	0	0	0	0	0
Q6A068	sp|Q6A068|CDC5L_MOUSE Cell division cycle 5-like protein OS=Mus musculus GN=Cdc5l PE=1 SV=2	1	1	92.188	0	0	0	0	0	0	0	0
Q6A065	sp|Q6A065|CE170_MOUSE Centrosomal protein of 170 kDa OS=Mus musculus GN=Cep170 PE=1 SV=2	50	48	175.05	907950000	1302700000	809640000	819110000	0	0	0	0
Q69ZZ9	sp|Q69ZZ9|K0754_MOUSE Uncharacterized protein KIAA0754 OS=Mus musculus GN=Kiaa0754 PE=1 SV=2	2	2	104.64	4127600	0	0	0	0	0	0	0
Q69ZZ6	sp|Q69ZZ6|TMCC1_MOUSE Transmembrane and coiled-coil domains protein 1 OS=Mus musculus GN=Tmcc1 PE=1 SV=2	1	1	71.642	0	0	0	0	0	0	0	0
Q69ZX8	sp|Q69ZX8|ABLM3_MOUSE Actin-binding LIM protein 3 OS=Mus musculus GN=Ablim3 PE=1 SV=2	5	5	77.63	8477800	32578000	18755000	14303000	0	0	0	0
Q69ZW3	sp|Q69ZW3|EHBP1_MOUSE EH domain-binding protein 1 OS=Mus musculus GN=Ehbp1 PE=1 SV=3	16	16	139.1	15324000	76933000	40197000	32205000	0	0	0	0
Q69ZS7	sp|Q69ZS7|HBS1L_MOUSE HBS1-like protein OS=Mus musculus GN=Hbs1l PE=1 SV=2	3	3	75.1	14398000	0	10684000	0	0	0	0	0
Q69ZS6	sp|Q69ZS6|SV2C_MOUSE Synaptic vesicle glycoprotein 2C OS=Mus musculus GN=Sv2c PE=1 SV=2	2	2	82.29	0	88069000	0	0	0	21589000	0	34843000
Q69ZK9	sp|Q69ZK9|NLGN2_MOUSE Neuroligin-2 OS=Mus musculus GN=Nlgn2 PE=1 SV=2	9	5	90.988	0	59782000	0	7086000	10964000	19108000	0	15068000
Q69ZK0	sp|Q69ZK0|PREX1_MOUSE Phosphatidylinositol 3,4,5-trisphosphate-dependent Rac exchanger 1 protein OS=Mus musculus GN=Prex1 PE=1 SV=2	2	2	184.93	0	0	0	0	0	0	0	0
Q69ZH9	sp|Q69ZH9|RHG23_MOUSE Rho GTPase-activating protein 23 OS=Mus musculus GN=Arhgap23 PE=1 SV=2	1	1	161.83	8900600	0	5355000	5562800	0	0	0	0
Q69ZF3	sp|Q69ZF3|GBA2_MOUSE Non-lysosomal glucosylceramidase OS=Mus musculus GN=Gba2 PE=1 SV=2	3	3	103.29	0	28636000	13187000	16840000	13496000	17680000	0	12617000
Q69ZB0	sp|Q69ZB0|LRCC1_MOUSE Leucine-rich repeat and coiled-coil domain-containing protein 1 OS=Mus musculus GN=Lrrcc1 PE=2 SV=2	1	1	119.17	0	0	0	0	0	0	0	0
Q69Z98	sp|Q69Z98|BRSK2_MOUSE Serine/threonine-protein kinase BRSK2 OS=Mus musculus GN=Brsk2 PE=1 SV=2	10	10	81.733	16437000	44951000	23009000	23192000	17857000	26288000	0	31349000
Q69Z38	sp|Q69Z38|PEAK1_MOUSE Pseudopodium-enriched atypical kinase 1 OS=Mus musculus GN=Peak1 PE=1 SV=4	9	9	191.09	17903000	44618000	19113000	14900000	0	0	0	0
Q69Z26	sp|Q69Z26|CNTN4_MOUSE Contactin-4 OS=Mus musculus GN=Cntn4 PE=1 SV=2	1	1	113.49	0	0	0	0	0	0	0	0
Q68FM6	sp|Q68FM6|PPR29_MOUSE Protein phosphatase 1 regulatory subunit 29 OS=Mus musculus GN=Elfn2 PE=1 SV=1	16	16	90.028	458780000	585260000	377790000	491440000	0	0	0	0
Q68FL6	sp|Q68FL6|SYMC_MOUSE Methionine--tRNA ligase, cytoplasmic OS=Mus musculus GN=Mars PE=1 SV=1	9	9	101.43	449500	19590000	16090000	0	8965400	31031000	0	18077000
Q68FL4	sp|Q68FL4|SAHH3_MOUSE Putative adenosylhomocysteinase 3 OS=Mus musculus GN=Ahcyl2 PE=1 SV=1	4	4	66.899	0	38337000	0	0	35801000	44101000	0	39004000
Q68FH4	sp|Q68FH4|GALK2_MOUSE N-acetylgalactosamine kinase OS=Mus musculus GN=Galk2 PE=1 SV=1	1	1	50.503	0	0	0	0	0	0	0	0
Q68FH0	sp|Q68FH0|PKP4_MOUSE Plakophilin-4 OS=Mus musculus GN=Pkp4 PE=1 SV=1	22	22	131.55	157890000	151960000	205540000	262120000	0	0	0	0
Q68FG3	sp|Q68FG3|SPT2_MOUSE Protein SPT2 homolog OS=Mus musculus GN=Spty2d1 PE=2 SV=1	1	1	74.817	0	0	0	7716400	0	0	0	0
Q68FG0	sp|Q68FG0|ZC4H2_MOUSE Zinc finger C4H2 domain-containing protein OS=Mus musculus GN=Zc4h2 PE=2 SV=1	1	1	26.244	21422000	0	0	31093000	0	0	0	0
Q68FF7	sp|Q68FF7|SLAI1_MOUSE SLAIN motif-containing protein 1 OS=Mus musculus GN=Slain1 PE=2 SV=1	2	2	61.307	0	0	1127000	0	0	0	0	0
Q68FF6	sp|Q68FF6|GIT1_MOUSE ARF GTPase-activating protein GIT1 OS=Mus musculus GN=Git1 PE=1 SV=1	19	19	85.299	159330000	226280000	165720000	163260000	0	0	0	11502000
Q68FF0	sp|Q68FF0|K1841_MOUSE Uncharacterized protein KIAA1841 OS=Mus musculus GN=Kiaa1841 PE=1 SV=2	3	3	81.995	21329000	15558000	23782000	14796000	0	0	0	0
Q68FD9	sp|Q68FD9|K1549_MOUSE UPF0606 protein KIAA1549 OS=Mus musculus GN=Kiaa1549 PE=1 SV=3	17	17	209.22	87277000	302950000	185120000	377340000	0	0	0	0
Q68FD7	sp|Q68FD7|FNIP1_MOUSE Folliculin-interacting protein 1 OS=Mus musculus GN=Fnip1 PE=1 SV=1	1	1	130.12	0	0	0	0	30443000	0	0	0
Q68FD5	sp|Q68FD5|CLH1_MOUSE Clathrin heavy chain 1 OS=Mus musculus GN=Cltc PE=1 SV=3	83	83	191.55	13111000000	7069200000	10251000000	8115200000	7415100000	9562000000	4962600000	7622400000
Q68EF6	sp|Q68EF6|BEGIN_MOUSE Brain-enriched guanylate kinase-associated protein OS=Mus musculus GN=Begain PE=1 SV=2	11	11	65.308	78626000	103090000	45819000	67191000	0	0	0	0
Q68ED7	sp|Q68ED7|CRTC1_MOUSE CREB-regulated transcription coactivator 1 OS=Mus musculus GN=Crtc1 PE=1 SV=1	6	6	66.944	115760000	85150000	73642000	45755000	0	0	0	0
Q68ED2	sp|Q68ED2|GRM7_MOUSE Metabotropic glutamate receptor 7 OS=Mus musculus GN=Grm7 PE=1 SV=1	6	6	102.22	33765000	0	22238000	0	9916000	7043300	0	0
Q67BT3	sp|Q67BT3|S13A5_MOUSE Solute carrier family 13 member 5 OS=Mus musculus GN=Slc13a5 PE=2 SV=1	1	1	63.822	0	0	0	0	0	3463900	0	0
Q66L44	sp|Q66L44|CBARP_MOUSE Voltage-dependent calcium channel beta subunit-associated regulatory protein OS=Mus musculus GN=Cbarp PE=1 SV=4	8	8	74.13	54331000	19101000	15253000	37382000	0	0	0	0
Q66L42	sp|Q66L42|M3K10_MOUSE Mitogen-activated protein kinase kinase kinase 10 OS=Mus musculus GN=Map3k10 PE=1 SV=2	19	18	103.19	194830000	130260000	170200000	140830000	0	0	0	0
Q66K08	sp|Q66K08|CILP1_MOUSE Cartilage intermediate layer protein 1 OS=Mus musculus GN=Cilp PE=2 SV=1	1	1	132.33	0	0	0	0	0	0	0	0
Q66GT5	sp|Q66GT5|PTPM1_MOUSE Phosphatidylglycerophosphatase and protein-tyrosine phosphatase 1 OS=Mus musculus GN=Ptpmt1 PE=1 SV=1	2	2	21.942	0	0	0	0	0	4667700	0	0
Q64737	sp|Q64737|PUR2_MOUSE Trifunctional purine biosynthetic protein adenosine-3 OS=Mus musculus GN=Gart PE=1 SV=3	5	5	107.5	10375000	0	0	0	5966800	4890900	0	0
Q64676	sp|Q64676|CGT_MOUSE 2-hydroxyacylsphingosine 1-beta-galactosyltransferase OS=Mus musculus GN=Ugt8 PE=1 SV=2	1	1	61.248	0	0	0	0	0	0	0	0
Q64674	sp|Q64674|SPEE_MOUSE Spermidine synthase OS=Mus musculus GN=Srm PE=1 SV=1	5	5	33.995	0	0	0	0	0	0	13816000	17555000
Q64521	sp|Q64521|GPDM_MOUSE Glycerol-3-phosphate dehydrogenase, mitochondrial OS=Mus musculus GN=Gpd2 PE=1 SV=2	25	25	80.953	123680000	69837000	129380000	66244000	163790000	186930000	38415000	146680000
Q64520	sp|Q64520|KGUA_MOUSE Guanylate kinase OS=Mus musculus GN=Guk1 PE=1 SV=2	1	1	21.918	0	0	0	0	0	0	0	0
Q64514	sp|Q64514|TPP2_MOUSE Tripeptidyl-peptidase 2 OS=Mus musculus GN=Tpp2 PE=1 SV=3	25	25	139.88	154740000	109350000	120030000	166680000	112730000	201410000	43343000	184820000
Q64511	sp|Q64511|TOP2B_MOUSE DNA topoisomerase 2-beta OS=Mus musculus GN=Top2b PE=1 SV=2	4	4	181.91	4597600	6105700	0	0	0	0	0	0
Q64487	sp|Q64487|PTPRD_MOUSE Receptor-type tyrosine-protein phosphatase delta OS=Mus musculus GN=Ptprd PE=1 SV=3	25	18	214.41	52214000	22652000	80780000	66400000	13669000	38634000	0	134890000
Q64455	sp|Q64455|PTPRJ_MOUSE Receptor-type tyrosine-protein phosphatase eta OS=Mus musculus GN=Ptprj PE=1 SV=2	1	1	136.77	0	7739800	0	0	0	0	0	0
Q64444	sp|Q64444|CAH4_MOUSE Carbonic anhydrase 4 OS=Mus musculus GN=Ca4 PE=1 SV=1	1	1	34.351	0	0	0	0	0	0	0	0
Q64442	sp|Q64442|DHSO_MOUSE Sorbitol dehydrogenase OS=Mus musculus GN=Sord PE=1 SV=3	4	4	38.249	0	13566000	0	0	0	19732000	0	14426000
Q64434	sp|Q64434|PTK6_MOUSE Protein-tyrosine kinase 6 OS=Mus musculus GN=Ptk6 PE=1 SV=1	1	1	51.972	9158400	0	0	0	3906300	0	0	0
Q64433	sp|Q64433|CH10_MOUSE 10 kDa heat shock protein, mitochondrial OS=Mus musculus GN=Hspe1 PE=1 SV=2	3	3	10.963	0	13389000	12226000	0	0	67852000	0	26756000
Q64430	sp|Q64430|ATP7A_MOUSE Copper-transporting ATPase 1 OS=Mus musculus GN=Atp7a PE=1 SV=3	1	1	161.96	0	0	0	0	20542000	0	0	0
Q64362	sp|Q64362|AKTIP_MOUSE AKT-interacting protein OS=Mus musculus GN=Aktip PE=1 SV=1	2	2	32.941	13543000	2632500	7207400	8115800	0	8029900	0	9464300
Q64345	sp|Q64345|IFIT3_MOUSE Interferon-induced protein with tetratricopeptide repeats 3 OS=Mus musculus GN=Ifit3 PE=1 SV=1	1	1	47.222	0	0	0	0	0	0	0	0
Q64339	sp|Q64339|ISG15_MOUSE Ubiquitin-like protein ISG15 OS=Mus musculus GN=Isg15 PE=1 SV=4	2	2	17.897	0	7696300	0	0	0	0	0	0
Q64332	sp|Q64332|SYN2_MOUSE Synapsin-2 OS=Mus musculus GN=Syn2 PE=1 SV=2	17	16	63.372	1120800000	1013000000	762470000	621980000	1089100000	873960000	1257000000	941960000
Q64331	sp|Q64331|MYO6_MOUSE Unconventional myosin-VI OS=Mus musculus GN=Myo6 PE=1 SV=1	8	8	146.41	0	6742500	0	15210000	0	0	0	0
Q64318	sp|Q64318|ZEB1_MOUSE Zinc finger E-box-binding homeobox 1 OS=Mus musculus GN=Zeb1 PE=1 SV=1	1	1	122.46	0	0	0	0	0	0	0	0
Q64310	sp|Q64310|SURF4_MOUSE Surfeit locus protein 4 OS=Mus musculus GN=Surf4 PE=1 SV=1	2	2	30.381	0	0	10434000	0	0	0	0	4836600
Q64282	sp|Q64282|IFIT1_MOUSE Interferon-induced protein with tetratricopeptide repeats 1 OS=Mus musculus GN=Ifit1 PE=1 SV=2	1	1	53.737	6019300	0	0	0	0	0	0	0
Q641P0	sp|Q641P0|ARP3B_MOUSE Actin-related protein 3B OS=Mus musculus GN=Actr3b PE=1 SV=1	4	4	47.579	25613000	0	0	10379000	0	0	0	11920000
Q641K1	sp|Q641K1|CBPC1_MOUSE Cytosolic carboxypeptidase 1 OS=Mus musculus GN=Agtpbp1 PE=1 SV=2	2	2	137.2	0	4231400	0	0	0	0	0	0
Q64133	sp|Q64133|AOFA_MOUSE Amine oxidase [flavin-containing] A OS=Mus musculus GN=Maoa PE=1 SV=3	9	9	59.601	28192000	106100000	214360000	185420000	242260000	205560000	67745000	167950000
Q64105	sp|Q64105|SPRE_MOUSE Sepiapterin reductase OS=Mus musculus GN=Spr PE=1 SV=1	3	3	27.883	0	2055000	0	0	8500800	12482000	0	0
Q640R3	sp|Q640R3|HECAM_MOUSE Hepatocyte cell adhesion molecule OS=Mus musculus GN=Hepacam PE=1 SV=2	8	8	46.366	58068000	64682000	45698000	56728000	60039000	46236000	0	33187000
Q640M6	sp|Q640M6|GDPD5_MOUSE Glycerophosphodiester phosphodiesterase domain-containing protein 5 OS=Mus musculus GN=Gdpd5 PE=2 SV=1	2	2	68.889	0	0	0	0	0	0	0	0
Q64012	sp|Q64012|RALY_MOUSE RNA-binding protein Raly OS=Mus musculus GN=Raly PE=1 SV=3	2	2	33.188	0	0	0	0	0	8527500	0	0
Q64010	sp|Q64010|CRK_MOUSE Adapter molecule crk OS=Mus musculus GN=Crk PE=1 SV=1	1	1	33.814	0	0	0	0	0	0	0	0
Q63959	sp|Q63959|KCNC3_MOUSE Potassium voltage-gated channel subfamily C member 3 OS=Mus musculus GN=Kcnc3 PE=1 SV=2	5	4	82.142	2632300	0	0	0	0	0	0	0
Q63943	sp|Q63943|MEF2D_MOUSE Myocyte-specific enhancer factor 2D OS=Mus musculus GN=Mef2d PE=1 SV=2	1	1	55.064	0	3729600	0	0	0	0	0	0
Q63912	sp|Q63912|OMGP_MOUSE Oligodendrocyte-myelin glycoprotein OS=Mus musculus GN=Omg PE=1 SV=1	2	2	49.283	0	0	0	0	0	15431000	0	9050400
Q63870	sp|Q63870|CO7A1_MOUSE Collagen alpha-1(VII) chain OS=Mus musculus GN=Col7a1 PE=1 SV=3	2	2	295.23	0	0	0	0	93413000	57706000	62333000	47516000
Q63850	sp|Q63850|NUP62_MOUSE Nuclear pore glycoprotein p62 OS=Mus musculus GN=Nup62 PE=1 SV=2	2	2	53.254	8204500	0	0	0	0	0	0	0
Q63844	sp|Q63844|MK03_MOUSE Mitogen-activated protein kinase 3 OS=Mus musculus GN=Mapk3 PE=1 SV=5	2	2	43.066	0	0	7682000	17898000	13909000	25721000	0	14804000
Q63810	sp|Q63810|CANB1_MOUSE Calcineurin subunit B type 1 OS=Mus musculus GN=Ppp3r1 PE=1 SV=3	4	4	19.3	101300000	29871000	46126000	39937000	43823000	93402000	103100000	108830000
Q62523	sp|Q62523|ZYX_MOUSE Zyxin OS=Mus musculus GN=Zyx PE=1 SV=2	2	2	60.545	0	5336500	1477200	0	0	0	0	0
Q62465	sp|Q62465|VAT1_MOUSE Synaptic vesicle membrane protein VAT-1 homolog OS=Mus musculus GN=Vat1 PE=1 SV=3	9	9	43.096	50865000	28838000	98278000	61858000	36942000	67302000	30931000	100030000
Q62448	sp|Q62448|IF4G2_MOUSE Eukaryotic translation initiation factor 4 gamma 2 OS=Mus musculus GN=Eif4g2 PE=1 SV=2	12	12	102.1	21183000	22555000	0	40643000	0	0	0	0
Q62446	sp|Q62446|FKBP3_MOUSE Peptidyl-prolyl cis-trans isomerase FKBP3 OS=Mus musculus GN=Fkbp3 PE=1 SV=2	1	1	25.147	0	0	0	0	0	3663300	0	0
Q62443	sp|Q62443|NPTX1_MOUSE Neuronal pentraxin-1 OS=Mus musculus GN=Nptx1 PE=1 SV=1	2	2	47.117	0	0	0	0	0	0	0	0
Q62442	sp|Q62442|VAMP1_MOUSE Vesicle-associated membrane protein 1 OS=Mus musculus GN=Vamp1 PE=1 SV=1	1	1	12.89	0	0	0	0	0	0	0	0
Q62433	sp|Q62433|NDRG1_MOUSE Protein NDRG1 OS=Mus musculus GN=Ndrg1 PE=1 SV=1	3	3	43.008	0	0	79385000	0	14794000	30079000	0	20634000
Q62426	sp|Q62426|CYTB_MOUSE Cystatin-B OS=Mus musculus GN=Cstb PE=1 SV=1	2	2	11.045	0	0	37139000	59645000	0	0	0	43774000
Q62425	sp|Q62425|NDUA4_MOUSE Cytochrome c oxidase subunit NDUFA4 OS=Mus musculus GN=Ndufa4 PE=1 SV=2	6	6	9.3267	135970000	680100000	136530000	228560000	700100000	782680000	212930000	626240000
Q62421	sp|Q62421|SH3G3_MOUSE Endophilin-A3 OS=Mus musculus GN=Sh3gl3 PE=1 SV=1	1	1	38.934	0	0	0	0	0	0	0	0
Q62420	sp|Q62420|SH3G2_MOUSE Endophilin-A1 OS=Mus musculus GN=Sh3gl2 PE=1 SV=2	8	6	39.955	312560000	354030000	222380000	370170000	162960000	228640000	182970000	186200000
Q62419	sp|Q62419|SH3G1_MOUSE Endophilin-A2 OS=Mus musculus GN=Sh3gl1 PE=1 SV=1	3	3	41.518	19683000	22151000	12088000	8786300	0	0	0	0
Q62418	sp|Q62418|DBNL_MOUSE Drebrin-like protein OS=Mus musculus GN=Dbnl PE=1 SV=2	15	15	48.699	383550000	638260000	348170000	155290000	0	9812300	0	6736100
Q62417	sp|Q62417|SRBS1_MOUSE Sorbin and SH3 domain-containing protein 1 OS=Mus musculus GN=Sorbs1 PE=1 SV=2	47	47	143.07	1542600000	2048500000	1143100000	1532600000	3761000	0	0	0
[truncated: 1,526 more rows]

## Sheet: Neuro Lck-BioID2 raw
Uniprot ID	Fasta headers	Peptides	Razor + unique peptides	Mol. weight [kDa]	BioID2 LFQ intensity 1	BioID2 LFQ intensity 2	BioID2 LFQ intensity 3	BioID2 LFQ intensity 4	GFP LFQ intensity 1	GFP LFQ intensity 2	GFP LFQ intensity 3	GFP LFQ intensity 4
S4R2P9	sp|S4R2P9|NAC3_MOUSE Sodium/calcium exchanger 3 OS=Mus musculus GN=Slc8a3 PE=1 SV=1	3	3	102.98	5908500	0	3700500	0	0	0	0	0
S4R1M9	sp|S4R1M9|OSB10_MOUSE Oxysterol-binding protein-related protein 10 OS=Mus musculus GN=Osbpl10 PE=1 SV=1	5	5	83.855	14324000	7809000	7156400	5152600	0	0	0	0
Q9Z351	sp|Q9Z351|KCNQ2_MOUSE Potassium voltage-gated channel subfamily KQT member 2 OS=Mus musculus GN=Kcnq2 PE=1 SV=1	10	10	84.449	37278000	50202000	41802000	47275000	902740	691270	766330	764780
Q9Z329	sp|Q9Z329|ITPR2_MOUSE Inositol 1,4,5-trisphosphate receptor type 2 OS=Mus musculus GN=Itpr2 PE=1 SV=4	8	1	307.47	0	0	0	0	0	0	0	0
Q9Z2Z9	sp|Q9Z2Z9|GFPT2_MOUSE Glutamine--fructose-6-phosphate aminotransferase [isomerizing] 2 OS=Mus musculus GN=Gfpt2 PE=1 SV=3	1	1	77.008	0	0	0	0	0	0	0	0
Q9Z2Z6	sp|Q9Z2Z6|MCAT_MOUSE Mitochondrial carnitine/acylcarnitine carrier protein OS=Mus musculus GN=Slc25a20 PE=1 SV=1	6	6	33.026	21278000	8964100	19896000	8313400	3600500	3351900	0	0
Q9Z2Y8	sp|Q9Z2Y8|PROSC_MOUSE Proline synthase co-transcribed bacterial homolog protein OS=Mus musculus GN=Prosc PE=1 SV=1	1	1	30.048	0	0	0	0	0	0	0	0
Q9Z2Y3	sp|Q9Z2Y3|HOME1_MOUSE Homer protein homolog 1 OS=Mus musculus GN=Homer1 PE=1 SV=2	9	9	41.412	15711000	19934000	12679000	24235000	2469700	6934600	0	7243700
Q9Z2W9	sp|Q9Z2W9|GRIA3_MOUSE Glutamate receptor 3 OS=Mus musculus GN=Gria3 PE=1 SV=2	21	19	100.53	60476000	51407000	42371000	40752000	6046800	5307400	5051600	3701400
Q9Z2W8	sp|Q9Z2W8|GRIA4_MOUSE Glutamate receptor 4 OS=Mus musculus GN=Gria4 PE=1 SV=2	12	6	100.85	16846000	9174800	11321000	7471000	0	0	0	0
Q9Z2W0	sp|Q9Z2W0|DNPEP_MOUSE Aspartyl aminopeptidase OS=Mus musculus GN=Dnpep PE=1 SV=2	7	7	52.206	5592500	4045600	10504000	4183600	0	0	0	0
Q9Z2V5	sp|Q9Z2V5|HDAC6_MOUSE Histone deacetylase 6 OS=Mus musculus GN=Hdac6 PE=1 SV=3	7	7	125.79	6632600	5356100	6078900	6703700	0	0	0	0
Q9Z2U1	sp|Q9Z2U1|PSA5_MOUSE Proteasome subunit alpha type-5 OS=Mus musculus GN=Psma5 PE=1 SV=1	2	2	26.411	13437000	6618500	10644000	5912800	7295900	7127800	0	3784200
Q9Z2U0	sp|Q9Z2U0|PSA7_MOUSE Proteasome subunit alpha type-7 OS=Mus musculus GN=Psma7 PE=1 SV=1;sp|Q9CWH6|PSA7L_MOUSE Proteasome subunit alpha type-7-like OS=Mus musculus GN=Psma8 PE=1 SV=1	8	8	27.855	30780000	16063000	25306000	20847000	4309800	2295500	1867100	0
Q9Z2Q6	sp|Q9Z2Q6|SEPT5_MOUSE Septin-5 OS=Mus musculus GN=Sept5 PE=1 SV=2	20	20	42.747	335430000	240420000	263120000	189500000	33766000	28642000	28894000	19544000
Q9Z2I9	sp|Q9Z2I9|SUCB1_MOUSE Succinyl-CoA ligase [ADP-forming] subunit beta, mitochondrial OS=Mus musculus GN=Sucla2 PE=1 SV=2	20	20	50.113	73945000	55574000	62618000	53444000	37601000	38054000	24201000	16724000
Q9Z2I0	sp|Q9Z2I0|LETM1_MOUSE LETM1 and EF-hand domain-containing protein 1, mitochondrial OS=Mus musculus GN=Letm1 PE=1 SV=1	11	11	82.988	4735800	3068200	3810700	9388900	7862400	3153600	3254300	2330300
Q9Z2H5	sp|Q9Z2H5|E41L1_MOUSE Band 4.1-like protein 1 OS=Mus musculus GN=Epb41l1 PE=1 SV=2	48	45	98.314	773640000	686420000	667250000	581970000	17093000	10613000	13900000	9176800
Q9Z2H2	sp|Q9Z2H2|RGS6_MOUSE Regulator of G-protein signaling 6 OS=Mus musculus GN=Rgs6 PE=1 SV=2	11	7	54.53	31328000	37169000	30746000	21973000	0	954490	0	0
Q9Z2E9	sp|Q9Z2E9|BSCL2_MOUSE Seipin OS=Mus musculus GN=Bscl2 PE=1 SV=2	1	1	43.104	5441900	12950000	0	4567700	0	1586200	0	0
Q9Z2D3	sp|Q9Z2D3|DFNA5_MOUSE Non-syndromic hearing impairment protein 5 homolog OS=Mus musculus GN=Dfna5 PE=1 SV=1	5	5	56.63	0	0	0	0	0	0	0	0
Q9Z2D1	sp|Q9Z2D1|MTMR2_MOUSE Myotubularin-related protein 2 OS=Mus musculus GN=Mtmr2 PE=1 SV=3	4	4	73.231	5396800	5920200	4828100	6524200	0	0	0	0
Q9Z2D0	sp|Q9Z2D0|MTMR9_MOUSE Myotubularin-related protein 9 OS=Mus musculus GN=Mtmr9 PE=1 SV=2	5	5	62.907	0	7649900	13052000	0	0	4358100	3251400	0
Q9Z2C9	sp|Q9Z2C9|MTMR7_MOUSE Myotubularin-related protein 7 OS=Mus musculus GN=Mtmr7 PE=1 SV=2	7	7	75.607	11607000	9351500	11241000	10551000	0	0	0	0
Q9Z2C9	sp|Q9Z2C9|MTMR7_MOUSE Myotubularin-related protein 7 OS=Mus musculus GN=Mtmr7 PE=1 SV=2	1	1	75.607	0	0	0	0	0	0	0	0
Q9Z2C4	sp|Q9Z2C4|MTMR1_MOUSE Myotubularin-related protein 1 OS=Mus musculus GN=Mtmr1 PE=1 SV=1	5	5	75.313	2626400	4075000	0	3628500	0	0	0	0
Q9Z2B2	sp|Q9Z2B2|UCP5_MOUSE Brain mitochondrial carrier protein 1 OS=Mus musculus GN=Slc25a14 PE=1 SV=2;sp|Q9CR58|KMCP1_MOUSE Kidney mitochondrial carrier protein 1 OS=Mus musculus GN=Slc25a30 PE=1 SV=1	2	2	36.285	2810400	0	0	1943500	0	0	0	0
Q9Z2A5	sp|Q9Z2A5|ATE1_MOUSE Arginyl-tRNA--protein transferase 1 OS=Mus musculus GN=Ate1 PE=1 SV=2	4	4	59.146	6661900	5210300	4833600	3770500	0	0	0	0
Q9Z277	sp|Q9Z277|BAZ1B_MOUSE Tyrosine-protein kinase BAZ1B OS=Mus musculus GN=Baz1b PE=1 SV=2	1	1	170.65	243640000	147620000	171910000	0	0	98534000	116850000	0
Q9Z268	sp|Q9Z268|RASL1_MOUSE RasGAP-activating-like protein 1 OS=Mus musculus GN=Rasal1 PE=1 SV=2	15	15	89.394	12558000	28974000	27216000	3272900	917660	0	0	318460
Q9Z218	sp|Q9Z218|DPP6_MOUSE Dipeptidyl aminopeptidase-like protein 6 OS=Mus musculus GN=Dpp6 PE=1 SV=1	26	26	91.259	121890000	82911000	99653000	77671000	22834000	18032000	21416000	11660000
Q9Z204	sp|Q9Z204|HNRPC_MOUSE Heterogeneous nuclear ribonucleoproteins C1/C2 OS=Mus musculus GN=Hnrnpc PE=1 SV=1	10	10	34.384	14641000	14350000	25234000	19586000	2699100	0	0	0
Q9Z1Z2	sp|Q9Z1Z2|STRAP_MOUSE Serine-threonine kinase receptor-associated protein OS=Mus musculus GN=Strap PE=1 SV=2	11	11	38.442	28909000	25720000	21418000	22074000	3039900	2799800	4671200	3111700
Q9Z1Z0	sp|Q9Z1Z0|USO1_MOUSE General vesicular transport factor p115 OS=Mus musculus GN=Uso1 PE=1 SV=2	10	10	106.98	10540000	8407800	7919800	4601900	2563200	0	971700	0
Q9Z1X2	sp|Q9Z1X2|PTSS2_MOUSE Phosphatidylserine synthase 2 OS=Mus musculus GN=Ptdss2 PE=1 SV=2	1	1	55.02	0	0	0	0	0	0	0	0
Q9Z1W9	sp|Q9Z1W9|STK39_MOUSE STE20/SPS1-related proline-alanine-rich protein kinase OS=Mus musculus GN=Stk39 PE=1 SV=1	2	1	60.319	0	0	0	0	0	0	0	0
Q9Z1T6	sp|Q9Z1T6|FYV1_MOUSE 1-phosphatidylinositol 3-phosphate 5-kinase OS=Mus musculus GN=Pikfyve PE=1 SV=3	5	5	236.87	0	15843000	0	0	0	23047000	0	0
Q9Z1T1	sp|Q9Z1T1|AP3B1_MOUSE AP-3 complex subunit beta-1 OS=Mus musculus GN=Ap3b1 PE=1 SV=2	6	4	122.74	0	0	1781700	625960	0	0	0	0
Q9Z1S8	sp|Q9Z1S8|GAB2_MOUSE GRB2-associated-binding protein 2 OS=Mus musculus GN=Gab2 PE=1 SV=2	1	1	73.207	0	0	0	0	0	0	0	0
Q9Z1S5	sp|Q9Z1S5|SEPT3_MOUSE Neuronal-specific septin-3 OS=Mus musculus GN=Sept3 PE=1 SV=2	14	14	40.037	64928000	33197000	49202000	40800000	16485000	16210000	8458600	2840900
Q9Z1S3	sp|Q9Z1S3|GRP1_MOUSE RAS guanyl-releasing protein 1 OS=Mus musculus GN=Rasgrp1 PE=1 SV=1	1	1	90.303	0	4601500	3950400	0	0	0	0	0
Q9Z1Q9	sp|Q9Z1Q9|SYVC_MOUSE Valine--tRNA ligase OS=Mus musculus GN=Vars PE=1 SV=1	17	17	140.21	15876000	9944600	11925000	8106500	4955000	2342000	3370900	629550
Q9Z1Q5	sp|Q9Z1Q5|CLIC1_MOUSE Chloride intracellular channel protein 1 OS=Mus musculus GN=Clic1 PE=1 SV=3	1	1	27.013	2323600	0	2450700	0	0	0	0	0
Q9Z1Q2	sp|Q9Z1Q2|ABHGA_MOUSE Protein ABHD16A OS=Mus musculus GN=Abhd16a PE=1 SV=3	13	13	63.085	29495000	24832000	20837000	16592000	1733800	2084000	4606200	2031200
Q9Z1P6	sp|Q9Z1P6|NDUA7_MOUSE NADH dehydrogenase [ubiquinone] 1 alpha subcomplex subunit 7 OS=Mus musculus GN=Ndufa7 PE=1 SV=3	2	2	12.575	0	6872500	13694000	0	5036200	0	0	0
Q9Z1N5	sp|Q9Z1N5|DX39B_MOUSE Spliceosome RNA helicase Ddx39b OS=Mus musculus GN=Ddx39b PE=1 SV=1;sp|Q8VDW0|DX39A_MOUSE ATP-dependent RNA helicase DDX39A OS=Mus musculus GN=Ddx39a PE=1 SV=1	13	13	49.035	89852000	61186000	76831000	47343000	13046000	19994000	17048000	5233700
Q9Z1M7	sp|Q9Z1M7|LARGE_MOUSE Glycosyltransferase-like protein LARGE1 OS=Mus musculus GN=Large PE=1 SV=1	1	1	87.963	0	0	0	0	0	0	0	0
Q9Z1M0	sp|Q9Z1M0|P2RX7_MOUSE P2X purinoceptor 7 OS=Mus musculus GN=P2rx7 PE=1 SV=2	1	1	68.388	0	0	0	0	0	0	0	0
Q9Z1L5	sp|Q9Z1L5|CA2D3_MOUSE Voltage-dependent calcium channel subunit alpha-2/delta-3 OS=Mus musculus GN=Cacna2d3 PE=1 SV=1	5	5	122.78	3982700	1926600	3675100	2721900	0	0	0	0
Q9Z1J3	sp|Q9Z1J3|NFS1_MOUSE Cysteine desulfurase, mitochondrial OS=Mus musculus GN=Nfs1 PE=1 SV=3	2	2	50.569	4818300	3954300	0	0	0	0	0	0
Q9Z1G4	sp|Q9Z1G4|VPP1_MOUSE V-type proton ATPase 116 kDa subunit a isoform 1 OS=Mus musculus GN=Atp6v0a1 PE=1 SV=3	21	21	96.466	74510000	80913000	55785000	59785000	35369000	29448000	20315000	21151000
Q9Z1G3	sp|Q9Z1G3|VATC1_MOUSE V-type proton ATPase subunit C 1 OS=Mus musculus GN=Atp6v1c1 PE=1 SV=4	13	13	43.887	24678000	15047000	31269000	26822000	13086000	12340000	4903100	2675800
Q9Z1F9	sp|Q9Z1F9|SAE2_MOUSE SUMO-activating enzyme subunit 2 OS=Mus musculus GN=Uba2 PE=1 SV=1	6	6	70.568	3790000	0	5491900	7585100	0	928610	1582300	0
Q9Z1E4	sp|Q9Z1E4|GYS1_MOUSE Glycogen [starch] synthase, muscle OS=Mus musculus GN=Gys1 PE=1 SV=2	4	4	83.926	0	0	0	0	0	0	0	0
Q9Z1D1	sp|Q9Z1D1|EIF3G_MOUSE Eukaryotic translation initiation factor 3 subunit G OS=Mus musculus GN=Eif3g PE=1 SV=2	2	2	35.638	0	7880200	5360900	9253700	1912900	0	2155900	0
Q9Z1B3	sp|Q9Z1B3|PLCB1_MOUSE 1-phosphatidylinositol 4,5-bisphosphate phosphodiesterase beta-1 OS=Mus musculus GN=Plcb1 PE=1 SV=2	52	52	138.39	268650000	185360000	200680000	165890000	15216000	14536000	12129000	8698300
Q9Z140	sp|Q9Z140|CPNE6_MOUSE Copine-6 OS=Mus musculus GN=Cpne6 PE=1 SV=1	14	14	61.78	87594000	80272000	48153000	63852000	8998000	13324000	6459800	9231000
Q9Z130	sp|Q9Z130|HNRDL_MOUSE Heterogeneous nuclear ribonucleoprotein D-like OS=Mus musculus GN=Hnrnpdl PE=1 SV=1	3	2	33.558	0	0	0	0	0	0	0	0
Q9Z127	sp|Q9Z127|LAT1_MOUSE Large neutral amino acids transporter small subunit 1 OS=Mus musculus GN=Slc7a5 PE=1 SV=2	4	4	55.872	8602900	11349000	13998000	10846000	3505200	0	4398900	0
Q9Z110	sp|Q9Z110|P5CS_MOUSE Delta-1-pyrroline-5-carboxylate synthase OS=Mus musculus GN=Aldh18a1 PE=1 SV=2	11	11	87.265	10163000	6304300	6287000	5517900	1828700	898230	1049500	0
Q9Z0X1	sp|Q9Z0X1|AIFM1_MOUSE Apoptosis-inducing factor 1, mitochondrial OS=Mus musculus GN=Aifm1 PE=1 SV=1	16	16	66.765	36278000	14259000	45624000	39419000	1315900	945700	912660	603100
Q9Z0W3	sp|Q9Z0W3|NU160_MOUSE Nuclear pore complex protein Nup160 OS=Mus musculus GN=Nup160 PE=1 SV=2	1	1	158.23	0	0	0	0	0	0	0	0
Q9Z0V7	sp|Q9Z0V7|TI17B_MOUSE Mitochondrial import inner membrane translocase subunit Tim17-B OS=Mus musculus GN=Timm17b PE=1 SV=1	2	2	18.352	7352500	0	3059100	0	0	0	0	0
Q9Z0V2	sp|Q9Z0V2|KCND2_MOUSE Potassium voltage-gated channel subfamily D member 2 OS=Mus musculus GN=Kcnd2 PE=1 SV=1	14	14	70.576	67997000	50318000	63006000	55224000	14086000	6967600	16247000	1470400
Q9Z0V1	sp|Q9Z0V1|KCND3_MOUSE Potassium voltage-gated channel subfamily D member 3 OS=Mus musculus GN=Kcnd3 PE=1 SV=1	9	9	73.461	34119000	23998000	29721000	13428000	0	0	0	0
Q9Z0U1	sp|Q9Z0U1|ZO2_MOUSE Tight junction protein ZO-2 OS=Mus musculus GN=Tjp2 PE=1 SV=2	3	2	131.28	0	0	0	0	0	0	0	0
Q9Z0U0	sp|Q9Z0U0|XPR1_MOUSE Xenotropic and polytropic retrovirus receptor 1 OS=Mus musculus GN=Xpr1 PE=1 SV=1	2	2	81.75	0	0	0	0	0	0	0	0
Q9Z0S9	sp|Q9Z0S9|PRAF1_MOUSE Prenylated Rab acceptor protein 1 OS=Mus musculus GN=Rabac1 PE=1 SV=1	2	2	20.619	0	0	0	0	0	0	0	0
Q9Z0S1	sp|Q9Z0S1|BPNT1_MOUSE 3(2),5-bisphosphate nucleotidase 1 OS=Mus musculus GN=Bpnt1 PE=1 SV=2	9	9	33.196	27762000	27530000	25846000	18145000	6318000	7235900	5248000	5310300
Q9Z0R9	sp|Q9Z0R9|FADS2_MOUSE Fatty acid desaturase 2 OS=Mus musculus GN=Fads2 PE=1 SV=1	2	2	52.387	5206400	0	5606400	0	0	0	0	0
Q9Z0R6	sp|Q9Z0R6|ITSN2_MOUSE Intersectin-2 OS=Mus musculus GN=Itsn2 PE=1 SV=2	9	7	188.91	2290800	5044200	0	0	0	0	0	0
Q9Z0R4	sp|Q9Z0R4|ITSN1_MOUSE Intersectin-1 OS=Mus musculus GN=Itsn1 PE=1 SV=2	37	37	194.29	37857000	39323000	43821000	33659000	0	0	0	0
Q9Z0P5	sp|Q9Z0P5|TWF2_MOUSE Twinfilin-2 OS=Mus musculus GN=Twf2 PE=1 SV=1	10	8	39.47	65315000	64433000	55875000	25728000	3022700	1662500	1510600	479950
Q9Z0P4	sp|Q9Z0P4|PALM_MOUSE Paralemmin-1 OS=Mus musculus GN=Palm PE=1 SV=1	17	17	41.614	243460000	268780000	254150000	161910000	9393900	7876600	9586000	6775900
Q9Z0N1	sp|Q9Z0N1|IF2G_MOUSE Eukaryotic translation initiation factor 2 subunit 3, X-linked OS=Mus musculus GN=Eif2s3x PE=1 SV=2;sp|Q9Z0N2|IF2H_MOUSE Eukaryotic translation initiation factor 2 subunit 3, Y-linked OS=Mus musculus GN=Eif2s3y PE=1 SV=2	11	11	51.065	41813000	23047000	31295000	34110000	8693200	0	6937400	2886400
Q9Z0J4	sp|Q9Z0J4|NOS1_MOUSE Nitric oxide synthase, brain OS=Mus musculus GN=Nos1 PE=1 SV=1	47	47	160.47	46599000	36613000	38408000	32180000	0	0	82484	0
Q9Z0H8	sp|Q9Z0H8|CLIP2_MOUSE CAP-Gly domain-containing linker protein 2 OS=Mus musculus GN=Clip2 PE=1 SV=2	1	1	115.91	0	0	2375100	42816000	0	0	0	0
Q9Z0H4	sp|Q9Z0H4|CELF2_MOUSE CUGBP Elav-like family member 2 OS=Mus musculus GN=Celf2 PE=1 SV=1	2	2	54.27	6782100	4050500	6326300	3017200	2302000	1654400	3891300	0
Q9Z0F7	sp|Q9Z0F7|SYUG_MOUSE Gamma-synuclein OS=Mus musculus GN=Sncg PE=1 SV=1	2	1	13.159	0	3148100	0	0	1204000	0	0	0
Q9Z0E6	sp|Q9Z0E6|GBP2_MOUSE Guanylate-binding protein 1 OS=Mus musculus GN=Gbp2 PE=1 SV=1	3	3	66.739	8600100	2895800	8350500	2094000	0	0	0	0
Q9Z0E2	sp|Q9Z0E2|CHRD_MOUSE Chordin OS=Mus musculus GN=Chrd PE=1 SV=1	1	1	101.51	724170000	696380000	644630000	925980000	552610000	738180000	280940000	488420000
Q9Z0E0	sp|Q9Z0E0|NCDN_MOUSE Neurochondrin OS=Mus musculus GN=Ncdn PE=1 SV=1	18	18	78.894	174140000	128050000	122480000	101790000	40475000	48716000	34155000	22837000
Q9WVR4	sp|Q9WVR4|FXR2_MOUSE Fragile X mental retardation syndrome-related protein 2 OS=Mus musculus GN=Fxr2 PE=1 SV=1	5	5	73.742	10060000	15132000	17187000	9780600	6034100	4581700	0	0
Q9WVQ1	sp|Q9WVQ1|MAGI2_MOUSE Membrane-associated guanylate kinase, WW and PDZ domain-containing protein 2 OS=Mus musculus GN=Magi2 PE=1 SV=2	27	27	140.92	34356000	29520000	34585000	29230000	0	0	0	0
Q9WVL0	sp|Q9WVL0|MAAI_MOUSE Maleylacetoacetate isomerase OS=Mus musculus GN=Gstz1 PE=1 SV=1	4	4	24.275	9840900	0	5231000	9667500	0	0	0	0
Q9WVK8	sp|Q9WVK8|CP46A_MOUSE Cholesterol 24-hydroxylase OS=Mus musculus GN=Cyp46a1 PE=1 SV=1	14	14	56.813	13883000	17529000	17637000	15418000	4144800	2936600	3117200	1292300
Q9WVK4	sp|Q9WVK4|EHD1_MOUSE EH domain-containing protein 1 OS=Mus musculus GN=Ehd1 PE=1 SV=1	24	13	60.602	47408000	30263000	29731000	31972000	0	0	0	0
Q9WVJ5	sp|Q9WVJ5|CRBB1_MOUSE Beta-crystallin B1 OS=Mus musculus GN=Crybb1 PE=1 SV=3	1	1	28.002	0	0	0	0	0	0	0	0
Q9WVJ2	sp|Q9WVJ2|PSD13_MOUSE 26S proteasome non-ATPase regulatory subunit 13 OS=Mus musculus GN=Psmd13 PE=1 SV=1	1	1	42.809	0	0	0	0	2220800	0	3036300	0
Q9WVJ0	sp|Q9WVJ0|KCNH3_MOUSE Potassium voltage-gated channel subfamily H member 3 OS=Mus musculus GN=Kcnh3 PE=2 SV=2;sp|P59111|KCNH8_MOUSE Potassium voltage-gated channel subfamily H member 8 OS=Mus musculus GN=Kcnh8 PE=2 SV=2	1	1	117.67	0	0	3845500	2319700	0	0	0	0
Q9WVG6	sp|Q9WVG6|CARM1_MOUSE Histone-arginine methyltransferase CARM1 OS=Mus musculus GN=Carm1 PE=1 SV=2	7	7	65.853	9957200	6969000	7851900	6423000	5704400	3422100	4743000	0
Q9WVE8	sp|Q9WVE8|PACN2_MOUSE Protein kinase C and casein kinase substrate in neurons protein 2 OS=Mus musculus GN=Pacsin2 PE=1 SV=1	1	1	55.832	0	0	0	0	0	0	0	0
Q9WVB4	sp|Q9WVB4|SLIT3_MOUSE Slit homolog 3 protein OS=Mus musculus GN=Slit3 PE=2 SV=2	1	1	167.73	0	0	0	0	0	0	0	0
Q9WVA3	sp|Q9WVA3|BUB3_MOUSE Mitotic checkpoint protein BUB3 OS=Mus musculus GN=Bub3 PE=1 SV=2	4	4	36.954	16786000	0	16612000	0	4298000	2088800	4040000	0
Q9WV98	sp|Q9WV98|TIM9_MOUSE Mitochondrial import inner membrane translocase subunit Tim9 OS=Mus musculus GN=Timm9 PE=1 SV=1	1	1	10.344	0	0	0	0	0	0	0	0
Q9WV92	sp|Q9WV92|E41L3_MOUSE Band 4.1-like protein 3 OS=Mus musculus GN=Epb41l3 PE=1 SV=1	55	55	103.34	814000000	641290000	671570000	592180000	37457000	37583000	23814000	23965000
Q9WV85	sp|Q9WV85|NDK3_MOUSE Nucleoside diphosphate kinase 3 OS=Mus musculus GN=Nme3 PE=1 SV=3	1	1	19.099	0	66827000	68626000	47951000	0	0	0	0
Q9WV80	sp|Q9WV80|SNX1_MOUSE Sorting nexin-1 OS=Mus musculus GN=Snx1 PE=1 SV=1	5	3	58.951	0	0	0	0	0	0	0	0
Q9WV69	sp|Q9WV69|DEMA_MOUSE Dematin OS=Mus musculus GN=Dmtn PE=1 SV=1	12	12	45.468	68038000	60757000	65847000	57976000	287280	318720	911610	250790
Q9WV60	sp|Q9WV60|GSK3B_MOUSE Glycogen synthase kinase-3 beta OS=Mus musculus GN=Gsk3b PE=1 SV=2	10	10	46.71	53154000	45285000	37339000	30196000	14913000	10919000	3929700	0
Q9WV55	sp|Q9WV55|VAPA_MOUSE Vesicle-associated membrane protein-associated protein A OS=Mus musculus GN=Vapa PE=1 SV=2	4	4	27.855	37207000	31904000	27303000	27307000	13536000	16172000	10414000	6592300
Q9WV34	sp|Q9WV34|MPP2_MOUSE MAGUK p55 subfamily member 2 OS=Mus musculus GN=Mpp2 PE=1 SV=1	13	12	61.554	18472000	11516000	33650000	13052000	4345600	0	4495600	3836800
Q9WV32	sp|Q9WV32|ARC1B_MOUSE Actin-related protein 2/3 complex subunit 1B OS=Mus musculus GN=Arpc1b PE=1 SV=4	3	2	41.063	0	0	0	0	0	0	0	0
Q9WV27	sp|Q9WV27|AT1A4_MOUSE Sodium/potassium-transporting ATPase subunit alpha-4 OS=Mus musculus GN=Atp1a4 PE=1 SV=3	10	1	114.89	9681700	7818700	9480000	8273200	3591300	0	0	0
Q9WV18	sp|Q9WV18|GABR1_MOUSE Gamma-aminobutyric acid type B receptor subunit 1 OS=Mus musculus GN=Gabbr1 PE=1 SV=1	14	14	108.21	87472000	52400000	72386000	14586000	2864500	3236400	1141900	2873400
Q9WUV0	sp|Q9WUV0|ORC5_MOUSE Origin recognition complex subunit 5 OS=Mus musculus GN=Orc5 PE=2 SV=1	1	1	50.216	6932200	0	7564000	0	0	0	0	0
Q9WUU8	sp|Q9WUU8|TNIP1_MOUSE TNFAIP3-interacting protein 1 OS=Mus musculus GN=Tnip1 PE=1 SV=1	2	2	73.049	0	0	0	0	0	0	0	0
Q9WUR2	sp|Q9WUR2|ECI2_MOUSE Enoyl-CoA delta isomerase 2, mitochondrial OS=Mus musculus GN=Eci2 PE=1 SV=2;sp|Q78JN3|ECI3_MOUSE Enoyl-CoA delta isomerase 3, peroxisomal OS=Mus musculus GN=Eci3 PE=1 SV=1	2	2	43.267	0	4802700	0	2028600	721200	0	0	0
Q9WUQ2	sp|Q9WUQ2|PREB_MOUSE Prolactin regulatory element-binding protein OS=Mus musculus GN=Preb PE=1 SV=1	5	5	45.437	10402000	0	9762300	0	0	6744700	0	0
Q9WUN2	sp|Q9WUN2|TBK1_MOUSE Serine/threonine-protein kinase TBK1 OS=Mus musculus GN=Tbk1 PE=1 SV=1	1	1	83.424	0	0	0	0	0	0	0	0
Q9WUM5	sp|Q9WUM5|SUCA_MOUSE Succinyl-CoA ligase [ADP/GDP-forming] subunit alpha, mitochondrial OS=Mus musculus GN=Suclg1 PE=1 SV=4	8	8	36.154	49361000	39506000	52186000	39977000	17660000	17145000	22204000	36140000
Q9WUM4	sp|Q9WUM4|COR1C_MOUSE Coronin-1C OS=Mus musculus GN=Coro1c PE=1 SV=2	17	17	53.12	74310000	64055000	64217000	58756000	29263000	22281000	21312000	25048000
Q9WUM3	sp|Q9WUM3|COR1B_MOUSE Coronin-1B OS=Mus musculus GN=Coro1b PE=1 SV=1	10	10	53.912	101960000	73861000	76901000	68802000	14128000	9102200	13409000	5121600
Q9WUL7	sp|Q9WUL7|ARL3_MOUSE ADP-ribosylation factor-like protein 3 OS=Mus musculus GN=Arl3 PE=1 SV=1	5	5	20.486	7946200	6471800	7832800	6817600	0	1928400	0	0
Q9WUK2	sp|Q9WUK2|IF4H_MOUSE Eukaryotic translation initiation factor 4H OS=Mus musculus GN=Eif4h PE=1 SV=3	4	4	27.341	21622000	18404000	14762000	17123000	0	5964200	5490700	2519200
Q9WUI0	sp|Q9WUI0|MIXL1_MOUSE Homeobox protein MIXL1 OS=Mus musculus GN=Mixl1 PE=1 SV=1	1	1	24.844	0	0	0	0	0	0	0	0
Q9WUD1	sp|Q9WUD1|CHIP_MOUSE STIP1 homology and U box-containing protein 1 OS=Mus musculus GN=Stub1 PE=1 SV=1	3	3	34.909	3533900	0	3293500	0	0	0	0	0
Q9WUB3	sp|Q9WUB3|PYGM_MOUSE Glycogen phosphorylase, muscle form OS=Mus musculus GN=Pygm PE=1 SV=3	32	26	97.285	33646000	18130000	26608000	10129000	4677600	3365300	3429900	2153000
Q9WUA6	sp|Q9WUA6|AKT3_MOUSE RAC-gamma serine/threonine-protein kinase OS=Mus musculus GN=Akt3 PE=1 SV=1	7	7	55.714	13667000	3154400	3800100	4082000	2516100	1622900	1581100	0
Q9WUA3	sp|Q9WUA3|PFKAP_MOUSE ATP-dependent 6-phosphofructokinase, platelet type OS=Mus musculus GN=Pfkp PE=1 SV=1	28	26	85.454	186340000	160210000	151710000	157990000	32492000	31179000	34464000	34043000
Q9WUA2	sp|Q9WUA2|SYFB_MOUSE Phenylalanine--tRNA ligase beta subunit OS=Mus musculus GN=Farsb PE=1 SV=2	5	5	65.696	3084700	3174800	3068400	2402600	0	0	0	0
Q9WU79	sp|Q9WU79|PROD_MOUSE Proline dehydrogenase 1, mitochondrial OS=Mus musculus GN=Prodh PE=1 SV=2	1	1	68.035	0	0	0	0	0	0	0	0
Q9WU78	sp|Q9WU78|PDC6I_MOUSE Programmed cell death 6-interacting protein OS=Mus musculus GN=Pdcd6ip PE=1 SV=3	9	9	96.023	10064000	4435000	14446000	4673500	0	0	2440900	0
Q9WU60	sp|Q9WU60|ATRN_MOUSE Attractin OS=Mus musculus GN=Atrn PE=1 SV=3	1	1	158.06	3355100	0	2485600	1062500	0	0	0	0
Q9WTX6	sp|Q9WTX6|CUL1_MOUSE Cullin-1 OS=Mus musculus GN=Cul1 PE=1 SV=1	8	8	89.69	19993000	18082000	31999000	18910000	0	0	0	0
Q9WTX5	sp|Q9WTX5|SKP1_MOUSE S-phase kinase-associated protein 1 OS=Mus musculus GN=Skp1 PE=1 SV=3	3	3	18.672	13641000	5594200	15356000	0	13896000	0	10306000	0
Q9WTU6	sp|Q9WTU6|MK09_MOUSE Mitogen-activated protein kinase 9 OS=Mus musculus GN=Mapk9 PE=1 SV=2	6	3	48.189	29201000	29959000	25077000	22785000	0	0	0	0
Q9WTU3	sp|Q9WTU3|SCN8A_MOUSE Sodium channel protein type 8 subunit alpha OS=Mus musculus GN=Scn8a PE=1 SV=1	12	12	225.14	70643000	72557000	65797000	44194000	0	0	0	0
Q9WTT4	sp|Q9WTT4|VATG2_MOUSE V-type proton ATPase subunit G 2 OS=Mus musculus GN=Atp6v1g2 PE=1 SV=1	4	4	13.651	9637300	0	8149200	0	11420000	7170500	11824000	7438900
Q9WTS6	sp|Q9WTS6|TEN3_MOUSE Teneurin-3 OS=Mus musculus GN=Tenm3 PE=1 SV=1	3	1	303.06	1703200	2573600	1154500	873390	0	0	0	0
Q9WTS5	sp|Q9WTS5|TEN2_MOUSE Teneurin-2 OS=Mus musculus GN=Tenm2 PE=1 SV=1	8	7	306.46	0	0	0	0	0	0	0	0
Q9WTS4	sp|Q9WTS4|TEN1_MOUSE Teneurin-1 OS=Mus musculus GN=Tenm1 PE=1 SV=1	15	14	305.79	10561000	9846900	10050000	8198000	0	0	0	0
Q9WTR6	sp|Q9WTR6|XCT_MOUSE Cystine/glutamate transporter OS=Mus musculus GN=Slc7a11 PE=1 SV=1	1	1	55.455	3431400	0	0	2175200	0	0	0	0
Q9WTR1	sp|Q9WTR1|TRPV2_MOUSE Transient receptor potential cation channel subfamily V member 2 OS=Mus musculus GN=Trpv2 PE=1 SV=2	10	10	85.964	24725000	19282000	19584000	13919000	0	0	0	0
Q9WTQ8	sp|Q9WTQ8|TIM23_MOUSE Mitochondrial import inner membrane translocase subunit Tim23 OS=Mus musculus GN=Timm23 PE=1 SV=1	2	2	21.978	5762200	7521000	5868900	5063600	0	0	0	0
Q9WTQ5	sp|Q9WTQ5|AKA12_MOUSE A-kinase anchor protein 12 OS=Mus musculus GN=Akap12 PE=1 SV=1	10	10	180.69	10599000	8622400	9468600	5385200	0	0	0	0
Q9WTP7	sp|Q9WTP7|KAD3_MOUSE GTP:AMP phosphotransferase AK3, mitochondrial OS=Mus musculus GN=Ak3 PE=1 SV=3	1	1	25.426	0	0	0	0	0	0	0	0
Q9WTM5	sp|Q9WTM5|RUVB2_MOUSE RuvB-like 2 OS=Mus musculus GN=Ruvbl2 PE=1 SV=3	11	11	51.112	16012000	15397000	14232000	9487800	0	0	0	0
Q9WTM3	sp|Q9WTM3|SEM6C_MOUSE Semaphorin-6C OS=Mus musculus GN=Sema6c PE=2 SV=1	2	2	99.537	0	2682500	0	0	0	0	159590	0
Q9WTL7	sp|Q9WTL7|LYPA2_MOUSE Acyl-protein thioesterase 2 OS=Mus musculus GN=Lypla2 PE=1 SV=1	3	3	24.794	18671000	8861800	8116200	6090900	0	0	6555700	0
Q9WTK7	sp|Q9WTK7|STK11_MOUSE Serine/threonine-protein kinase STK11 OS=Mus musculus GN=Stk11 PE=1 SV=1	4	4	49.266	5628800	4417500	3675300	0	0	0	0	0
Q9WTK3	sp|Q9WTK3|GPAA1_MOUSE Glycosylphosphatidylinositol anchor attachment 1 protein OS=Mus musculus GN=Gpaa1 PE=1 SV=3	2	2	67.948	0	0	0	0	0	0	0	0
Q9R257	sp|Q9R257|HEBP1_MOUSE Heme-binding protein 1 OS=Mus musculus GN=Hebp1 PE=1 SV=2	4	4	21.067	16329000	11567000	16953000	0	9998200	9154500	0	6070500
Q9R233	sp|Q9R233|TPSN_MOUSE Tapasin OS=Mus musculus GN=Tapbp PE=1 SV=2	1	1	49.736	0	0	0	0	0	0	0	0
Q9R226	sp|Q9R226|KHDR3_MOUSE KH domain-containing, RNA-binding, signal transduction-associated protein 3 OS=Mus musculus GN=Khdrbs3 PE=1 SV=1	2	2	38.807	0	0	0	0	0	0	0	0
Q9R1X5	sp|Q9R1X5|MRP5_MOUSE Multidrug resistance-associated protein 5 OS=Mus musculus GN=Abcc5 PE=1 SV=2	1	1	161.12	0	0	0	0	0	0	0	0
Q9R1V7	sp|Q9R1V7|ADA23_MOUSE Disintegrin and metalloproteinase domain-containing protein 23 OS=Mus musculus GN=Adam23 PE=1 SV=1	11	11	91.547	44015000	59390000	37457000	42145000	8760900	10053000	5624900	1426200
Q9R1V6	sp|Q9R1V6|ADA22_MOUSE Disintegrin and metalloproteinase domain-containing protein 22 OS=Mus musculus GN=Adam22 PE=1 SV=2	22	22	99.714	214080000	134240000	154930000	124940000	25206000	29303000	23478000	8033300
Q9R1V4	sp|Q9R1V4|ADA11_MOUSE Disintegrin and metalloproteinase domain-containing protein 11 OS=Mus musculus GN=Adam11 PE=1 SV=2	3	3	84.134	20162000	15975000	16108000	4393400	1789600	0	2248500	0
Q9R1T4	sp|Q9R1T4|SEPT6_MOUSE Septin-6 OS=Mus musculus GN=Sept6 PE=1 SV=4	15	7	49.619	166160000	109430000	145720000	111290000	28442000	36108000	33093000	18253000
Q9R1T2	sp|Q9R1T2|SAE1_MOUSE SUMO-activating enzyme subunit 1 OS=Mus musculus GN=Sae1 PE=1 SV=1	2	2	38.62	0	0	4282100	2352800	0	0	0	0
Q9R1R2	sp|Q9R1R2|TRIM3_MOUSE Tripartite motif-containing protein 3 OS=Mus musculus GN=Trim3 PE=1 SV=1	11	10	80.774	13691000	7404800	13691000	8793900	4227700	2479900	0	0
Q9R1Q8	sp|Q9R1Q8|TAGL3_MOUSE Transgelin-3 OS=Mus musculus GN=Tagln3 PE=1 SV=1	10	10	22.47	60884000	47818000	44818000	45919000	11198000	10118000	8236400	13235000
Q9R1P4	sp|Q9R1P4|PSA1_MOUSE Proteasome subunit alpha type-1 OS=Mus musculus GN=Psma1 PE=1 SV=1	5	5	29.546	0	5287700	8807900	14462000	2424500	4461500	3487300	4525000
Q9R1P3	sp|Q9R1P3|PSB2_MOUSE Proteasome subunit beta type-2 OS=Mus musculus GN=Psmb2 PE=1 SV=1	4	4	22.906	5856900	2710900	5262300	1269300	0	0	1939600	0
Q9R1P1	sp|Q9R1P1|PSB3_MOUSE Proteasome subunit beta type-3 OS=Mus musculus GN=Psmb3 PE=1 SV=1	5	5	22.965	26283000	8053400	15575000	13009000	5929600	0	0	0
Q9R1P0	sp|Q9R1P0|PSA4_MOUSE Proteasome subunit alpha type-4 OS=Mus musculus GN=Psma4 PE=1 SV=1	4	4	29.47	22022000	9836400	10987000	10137000	13754000	7396200	6097700	0
Q9R1L5	sp|Q9R1L5|MAST1_MOUSE Microtubule-associated serine/threonine-protein kinase 1 OS=Mus musculus GN=Mast1 PE=1 SV=3	5	5	171	0	2316400	0	6438400	0	0	0	0
Q9R1J0	sp|Q9R1J0|NSDHL_MOUSE Sterol-4-alpha-carboxylate 3-dehydrogenase, decarboxylating OS=Mus musculus GN=Nsdhl PE=1 SV=1	2	2	40.685	3613100	3967800	0	1851500	0	0	0	0
Q9R1C6	sp|Q9R1C6|DGKE_MOUSE Diacylglycerol kinase epsilon OS=Mus musculus GN=Dgke PE=1 SV=1	5	5	63.634	42259000	24657000	30753000	15299000	0	0	0	0
Q9R112	sp|Q9R112|SQRD_MOUSE Sulfide:quinone oxidoreductase, mitochondrial OS=Mus musculus GN=Sqrdl PE=1 SV=3	5	5	50.282	0	0	0	0	0	0	0	0
Q9R111	sp|Q9R111|GUAD_MOUSE Guanine deaminase OS=Mus musculus GN=Gda PE=1 SV=1	12	12	51.012	38178000	28346000	28366000	24777000	20402000	13071000	14677000	15274000
Q9R0Y5	sp|Q9R0Y5|KAD1_MOUSE Adenylate kinase isoenzyme 1 OS=Mus musculus GN=Ak1 PE=1 SV=1	6	6	21.539	43919000	47275000	48073000	34264000	9907300	20348000	8044200	15829000
Q9R0X5	sp|Q9R0X5|RPGR_MOUSE X-linked retinitis pigmentosa GTPase regulator OS=Mus musculus GN=Rpgr PE=1 SV=2	2	2	111.8	0	0	0	0	0	0	0	0
Q9R0X4	sp|Q9R0X4|ACOT9_MOUSE Acyl-coenzyme A thioesterase 9, mitochondrial OS=Mus musculus GN=Acot9 PE=1 SV=1	10	10	50.56	35030000	18926000	32155000	18513000	3643200	3859900	4438100	4614800
Q9R0Q9	sp|Q9R0Q9|MPU1_MOUSE Mannose-P-dolichol utilization defect 1 protein OS=Mus musculus GN=Mpdu1 PE=1 SV=1	2	2	26.497	6824500	0	4602800	0	0	0	0	0
Q9R0Q7	sp|Q9R0Q7|TEBP_MOUSE Prostaglandin E synthase 3 OS=Mus musculus GN=Ptges3 PE=1 SV=1	3	3	18.721	18147000	10087000	15304000	9816100	12225000	13453000	16863000	0
Q9R0Q6	sp|Q9R0Q6|ARC1A_MOUSE Actin-related protein 2/3 complex subunit 1A OS=Mus musculus GN=Arpc1a PE=1 SV=1	14	14	41.626	230080000	161130000	187230000	172200000	35191000	41471000	35301000	27158000
Q9R0Q3	sp|Q9R0Q3|TMED2_MOUSE Transmembrane emp24 domain-containing protein 2 OS=Mus musculus GN=Tmed2 PE=1 SV=1	2	2	22.705	18382000	8657400	9992000	9509800	6718200	3758800	5519600	3854100
Q9R0P9	sp|Q9R0P9|UCHL1_MOUSE Ubiquitin carboxyl-terminal hydrolase isozyme L1 OS=Mus musculus GN=Uchl1 PE=1 SV=1	7	7	24.838	96687000	73341000	92259000	75384000	47277000	45321000	49503000	47847000
Q9R0P6	sp|Q9R0P6|SC11A_MOUSE Signal peptidase complex catalytic subunit SEC11A OS=Mus musculus GN=Sec11a PE=1 SV=1	2	2	20.626	9108800	0	8374900	0	0	0	0	0
Q9R0P5	sp|Q9R0P5|DEST_MOUSE Destrin OS=Mus musculus GN=Dstn PE=1 SV=3	6	5	18.521	103670000	78602000	86345000	70372000	35264000	37197000	20962000	29772000
Q9R0P3	sp|Q9R0P3|ESTD_MOUSE S-formylglutathione hydrolase OS=Mus musculus GN=Esd PE=1 SV=1	9	9	31.319	44353000	58584000	56054000	42374000	4689900	465930	3643000	5498200
Q9R0N8	sp|Q9R0N8|SYT6_MOUSE Synaptotagmin-6 OS=Mus musculus GN=Syt6 PE=1 SV=2	4	3	57.203	4350900	5589100	0	0	0	0	0	0
Q9R0N7	sp|Q9R0N7|SYT7_MOUSE Synaptotagmin-7 OS=Mus musculus GN=Syt7 PE=1 SV=1	13	13	45.472	102100000	70156000	87442000	80247000	687810	488340	1035300	1983000
Q9R0N5	sp|Q9R0N5|SYT5_MOUSE Synaptotagmin-5 OS=Mus musculus GN=Syt5 PE=1 SV=1	6	3	43.129	2520000	4234600	2184000	2929900	1408800	0	0	0
Q9R0N3	sp|Q9R0N3|SYT11_MOUSE Synaptotagmin-11 OS=Mus musculus GN=Syt11 PE=1 SV=2	1	1	48.332	0	0	0	0	0	0	0	0
Q9R0M0	sp|Q9R0M0|CELR2_MOUSE Cadherin EGF LAG seven-pass G-type receptor 2 OS=Mus musculus GN=Celsr2 PE=1 SV=2	3	3	317.59	2075200	2025000	1804800	0	0	0	0	0
Q9R0K7	sp|Q9R0K7|AT2B2_MOUSE Plasma membrane calcium-transporting ATPase 2 OS=Mus musculus GN=Atp2b2 PE=1 SV=2	44	44	132.59	853060000	684710000	738570000	650700000	152390000	142780000	115080000	102760000
Q9R0H0	sp|Q9R0H0|ACOX1_MOUSE Peroxisomal acyl-coenzyme A oxidase 1 OS=Mus musculus GN=Acox1 PE=1 SV=5	2	2	74.648	3291100000	2179300000	2755900000	2768900000	1681600000	0	1737700000	0
Q9R0D8	sp|Q9R0D8|WDR54_MOUSE WD repeat-containing protein 54 OS=Mus musculus GN=Wdr54 PE=1 SV=1	7	7	35.612	36931000	32795000	24678000	25048000	0	822820	0	604960
Q9R078	sp|Q9R078|AAKB1_MOUSE 5-AMP-activated protein kinase subunit beta-1 OS=Mus musculus GN=Prkab1 PE=1 SV=2	1	1	30.308	9227300	0	0	2120300	0	0	0	0
Q9R053	sp|Q9R053|SCNBA_MOUSE Sodium channel protein type 11 subunit alpha OS=Mus musculus GN=Scn11a PE=2 SV=2	2	2	201.38	0	0	0	0	0	0	0	0
Q9QZX7	sp|Q9QZX7|SRR_MOUSE Serine racemase OS=Mus musculus GN=Srr PE=1 SV=1	6	6	36.358	34386000	36357000	48527000	31398000	16222000	3095000	0	0
Q9QZS3	sp|Q9QZS3|NUMB_MOUSE Protein numb homolog OS=Mus musculus GN=Numb PE=1 SV=1	11	8	70.812	15806000	14111000	14956000	25062000	0	0	0	0
Q9QZQ8	sp|Q9QZQ8|H2AY_MOUSE Core histone macro-H2A.1 OS=Mus musculus GN=H2afy PE=1 SV=3	5	3	39.735	9007900	9831300	10223000	4420100	0	0	0	0
Q9QZQ1	sp|Q9QZQ1|AFAD_MOUSE Afadin OS=Mus musculus GN=Mllt4 PE=1 SV=3	42	42	206.5	45947000	37066000	40960000	29127000	0	0	0	0
Q9QZN4	sp|Q9QZN4|FBX6_MOUSE F-box only protein 6 OS=Mus musculus GN=Fbxo6 PE=1 SV=1	3	3	34.492	0	6342400	9126900	7644700	3011300	3223000	1473200	2184500
Q9QZM0	sp|Q9QZM0|UBQL2_MOUSE Ubiquilin-2 OS=Mus musculus GN=Ubqln2 PE=1 SV=2	2	2	67.35	1283900	0	1512100	0	0	0	0	0
Q9QZL9	sp|Q9QZL9|DKKL1_MOUSE Dickkopf-like protein 1 OS=Mus musculus GN=Dkkl1 PE=1 SV=2	1	1	26.639	0	0	0	0	0	0	0	0
Q9QZI8	sp|Q9QZI8|SERC1_MOUSE Serine incorporator 1 OS=Mus musculus GN=Serinc1 PE=1 SV=1	3	3	50.508	18437000	6202900	14846000	6884900	7206100	5699500	2337700	4308100
Q9QZE5	sp|Q9QZE5|COPG1_MOUSE Coatomer subunit gamma-1 OS=Mus musculus GN=Copg1 PE=1 SV=1;sp|Q9QXK3|COPG2_MOUSE Coatomer subunit gamma-2 OS=Mus musculus GN=Copg2 PE=1 SV=1	1	1	97.512	4451800	0	1398600	4360300	0	0	0	0
Q9QZD9	sp|Q9QZD9|EIF3I_MOUSE Eukaryotic translation initiation factor 3 subunit I OS=Mus musculus GN=Eif3i PE=1 SV=1	5	5	36.46	9313200	14872000	6374500	6844000	4287700	0	0	6184300
Q9QZD8	sp|Q9QZD8|DIC_MOUSE Mitochondrial dicarboxylate carrier OS=Mus musculus GN=Slc25a10 PE=1 SV=2	4	4	31.715	7782200	5852100	8336800	0	4593400	0	0	0
Q9QZC2	sp|Q9QZC2|PLXC1_MOUSE Plexin-C1 OS=Mus musculus GN=Plxnc1 PE=1 SV=1	1	1	176.47	1452800	0	1117900	0	0	0	0	0
Q9QZB9	sp|Q9QZB9|DCTN5_MOUSE Dynactin subunit 5 OS=Mus musculus GN=Dctn5 PE=1 SV=1	1	1	20.14	0	0	0	0	3754200	1588600	0	0
Q9QZB7	sp|Q9QZB7|ARP10_MOUSE Actin-related protein 10 OS=Mus musculus GN=Actr10 PE=1 SV=2	3	3	46.207	0	0	0	0	0	0	0	0
Q9QZB1	sp|Q9QZB1|RGS20_MOUSE Regulator of G-protein signaling 20 OS=Mus musculus GN=Rgs20 PE=1 SV=1	2	2	26.986	0	0	0	0	2455000	1602000	1960500	0
Q9QZB0	sp|Q9QZB0|RGS17_MOUSE Regulator of G-protein signaling 17 OS=Mus musculus GN=Rgs17 PE=1 SV=1	2	2	24.345	18944000	14391000	10417000	19003000	0	0	0	0
Q9QZA0	sp|Q9QZA0|CAH5B_MOUSE Carbonic anhydrase 5B, mitochondrial OS=Mus musculus GN=Ca5b PE=1 SV=2	1	1	36.622	0	0	0	0	0	0	0	0
Q9QZ88	sp|Q9QZ88|VPS29_MOUSE Vacuolar protein sorting-associated protein 29 OS=Mus musculus GN=Vps29 PE=1 SV=1	5	5	20.495	60267000	41191000	40435000	8494400	12886000	9233900	16721000	15128000
Q9QZ73	sp|Q9QZ73|DCNL1_MOUSE DCN1-like protein 1 OS=Mus musculus GN=Dcun1d1 PE=1 SV=1	1	1	30.097	4338000	3093300	3314600	0	0	0	0	0
Q9QZ06	sp|Q9QZ06|TOLIP_MOUSE Toll-interacting protein OS=Mus musculus GN=Tollip PE=1 SV=1	6	6	30.345	17593000	25613000	18008000	14211000	0	0	16325000	4514900
Q9QYX7	sp|Q9QYX7|PCLO_MOUSE Protein piccolo OS=Mus musculus GN=Pclo PE=1 SV=4	87	85	550.83	37794000	27156000	30677000	27793000	900280	420740	363230	0
Q9QYS2	sp|Q9QYS2|GRM3_MOUSE Metabotropic glutamate receptor 3 OS=Mus musculus GN=Grm3 PE=1 SV=1	17	17	99.113	68154000	59693000	58146000	69303000	7738000	3385700	10059000	1723500
Q9QYR6	sp|Q9QYR6|MAP1A_MOUSE Microtubule-associated protein 1A OS=Mus musculus GN=Map1a PE=1 SV=2	74	74	300.14	79550000	60363000	69784000	54844000	11913000	12134000	9626000	3590800
Q9QYJ3	sp|Q9QYJ3|DNJB1_MOUSE DnaJ homolog subfamily B member 1 OS=Mus musculus GN=Dnajb1 PE=1 SV=3	6	6	38.167	20110000	18298000	17530000	8727300	0	0	0	0
Q9QYJ0	sp|Q9QYJ0|DNJA2_MOUSE DnaJ homolog subfamily A member 2 OS=Mus musculus GN=Dnaja2 PE=1 SV=1	8	8	45.745	22570000	16599000	28264000	19157000	5975800	0	4636300	0
Q9QYI8	sp|Q9QYI8|DNJB7_MOUSE DnaJ homolog subfamily B member 7 OS=Mus musculus GN=Dnajb7 PE=2 SV=2	1	1	35.626	0	0	0	0	0	0	0	0
Q9QYI5	sp|Q9QYI5|DNJB2_MOUSE DnaJ homolog subfamily B member 2 OS=Mus musculus GN=Dnajb2 PE=1 SV=2	2	2	30.614	0	0	0	0	0	0	0	0
Q9QYG0	sp|Q9QYG0|NDRG2_MOUSE Protein NDRG2 OS=Mus musculus GN=Ndrg2 PE=1 SV=1	7	7	40.789	27314000	28670000	19124000	25200000	12593000	28934000	12243000	7913100
Q9QYF9	sp|Q9QYF9|NDRG3_MOUSE Protein NDRG3 OS=Mus musculus GN=Ndrg3 PE=1 SV=1	3	3	41.555	32264000	0	13656000	17264000	5214800	4928800	0	3772700
Q9QYF1	sp|Q9QYF1|RDH11_MOUSE Retinol dehydrogenase 11 OS=Mus musculus GN=Rdh11 PE=1 SV=2	1	1	35.147	0	0	0	0	0	0	0	0
Q9QYE9	sp|Q9QYE9|PKHB1_MOUSE Pleckstrin homology domain-containing family B member 1 OS=Mus musculus GN=Plekhb1 PE=1 SV=1	2	2	27.34	4870200	0	0	5908900	0	0	0	0
Q9QYE6	sp|Q9QYE6|GOGA5_MOUSE Golgin subfamily A member 5 OS=Mus musculus GN=Golga5 PE=1 SV=2	2	2	82.367	0	0	0	0	0	0	0	0
Q9QYC1	sp|Q9QYC1|PCX1_MOUSE Pecanex-like protein 1 OS=Mus musculus GN=Pcnx PE=1 SV=3	2	2	258.14	0	0	0	0	0	0	0	0
Q9QYC0	sp|Q9QYC0|ADDA_MOUSE Alpha-adducin OS=Mus musculus GN=Add1 PE=1 SV=2	29	28	80.646	366840000	262770000	295130000	252070000	35641000	30950000	27229000	16594000
Q9QYB8	sp|Q9QYB8|ADDB_MOUSE Beta-adducin OS=Mus musculus GN=Add2 PE=1 SV=4	31	31	80.641	259650000	190440000	207070000	189420000	22676000	16462000	13789000	8634700
Q9QYB5	sp|Q9QYB5|ADDG_MOUSE Gamma-adducin OS=Mus musculus GN=Add3 PE=1 SV=2	20	20	78.776	150330000	84915000	143840000	90849000	22311000	12567000	11317000	11749000
Q9QYB1	sp|Q9QYB1|CLIC4_MOUSE Chloride intracellular channel protein 4 OS=Mus musculus GN=Clic4 PE=1 SV=3	7	7	28.729	22222000	21447000	21525000	16413000	4817700	5256600	1696700	0
Q9QYA2	sp|Q9QYA2|TOM40_MOUSE Mitochondrial import receptor subunit TOM40 homolog OS=Mus musculus GN=Tomm40 PE=1 SV=3	7	7	37.895	19030000	24909000	22235000	10391000	0	5738000	0	7581800
Q9QY81	sp|Q9QY81|PO210_MOUSE Nuclear pore membrane glycoprotein 210 OS=Mus musculus GN=Nup210 PE=1 SV=2	2	2	204.1	0	0	0	0	0	0	0	0
Q9QY76	sp|Q9QY76|VAPB_MOUSE Vesicle-associated membrane protein-associated protein B OS=Mus musculus GN=Vapb PE=1 SV=3	4	3	26.946	24389000	11847000	13038000	22738000	0	0	5045100	4282600
Q9QY42	sp|Q9QY42|GPR37_MOUSE Prosaposin receptor GPR37 OS=Mus musculus GN=Gpr37 PE=2 SV=1	1	1	66.775	25979000	9981200	17033000	0	3639800	5120100	4966900	0
Q9QY30	sp|Q9QY30|ABCBB_MOUSE Bile salt export pump OS=Mus musculus GN=Abcb11 PE=1 SV=2	1	1	146.75	4797100	0	0	2274000	0	0	0	0
Q9QXZ0	sp|Q9QXZ0|MACF1_MOUSE Microtubule-actin cross-linking factor 1 OS=Mus musculus GN=Macf1 PE=1 SV=2	45	44	831.87	24962000	18480000	22148000	14810000	0	0	0	0
Q9QXY6	sp|Q9QXY6|EHD3_MOUSE EH domain-containing protein 3 OS=Mus musculus GN=Ehd3 PE=1 SV=2	24	24	60.82	70948000	57010000	52181000	56615000	0	0	0	0
Q9QXX4	sp|Q9QXX4|CMC2_MOUSE Calcium-binding mitochondrial carrier protein Aralar2 OS=Mus musculus GN=Slc25a13 PE=1 SV=1	4	1	74.466	83946000	78829000	115680000	32795000	19848000	0	0	3147600
Q9QXW9	sp|Q9QXW9|LAT2_MOUSE Large neutral amino acids transporter small subunit 2 OS=Mus musculus GN=Slc7a8 PE=1 SV=1	4	4	57.872	1575100	0	2507200	2534300	0	0	0	0
Q9QXV8	sp|Q9QXV8|SPY2_MOUSE Protein sprouty homolog 2 OS=Mus musculus GN=Spry2 PE=2 SV=1	3	3	34.623	0	0	0	0	0	0	0	0
Q9QXV0	sp|Q9QXV0|PCSK1_MOUSE ProSAAS OS=Mus musculus GN=Pcsk1n PE=1 SV=2	2	2	27.27	0	0	0	0	0	0	0	0
Q9QXS6	sp|Q9QXS6|DREB_MOUSE Drebrin OS=Mus musculus GN=Dbn1 PE=1 SV=4	5	5	77.286	7049500	3172000	5502500	5984200	0	0	0	0
Q9QXS1	sp|Q9QXS1|PLEC_MOUSE Plectin OS=Mus musculus GN=Plec PE=1 SV=3	181	181	534.18	64441000	47296000	52808000	39484000	1079200	699680	731050	86399
Q9QXL2	sp|Q9QXL2|KI21A_MOUSE Kinesin-like protein KIF21A OS=Mus musculus GN=Kif21a PE=1 SV=2	27	27	186.53	41539000	28709000	33719000	23478000	7453900	6779200	6149900	3620500
Q9QXJ1	sp|Q9QXJ1|APBB1_MOUSE Amyloid beta A4 precursor protein-binding family B member 1 OS=Mus musculus GN=Apbb1 PE=1 SV=3	9	9	77.383	31356000	23787000	29771000	22435000	0	0	0	0
Q9QXG4	sp|Q9QXG4|ACSA_MOUSE Acetyl-coenzyme A synthetase, cytoplasmic OS=Mus musculus GN=Acss2 PE=1 SV=2	3	3	78.861	5588300	6718000	3638000	3609800	0	0	0	0
Q9QXG2	sp|Q9QXG2|RAE1_MOUSE Rab proteins geranylgeranyltransferase component A 1 OS=Mus musculus GN=Chm PE=1 SV=1	5	5	73.976	13278000	10949000	10908000	6924600	0	0	0	0
Q9QXB9	sp|Q9QXB9|DRG2_MOUSE Developmentally-regulated GTP-binding protein 2 OS=Mus musculus GN=Drg2 PE=1 SV=1	8	8	40.718	3110900	3272100	12678000	9912000	0	0	1085500	0
Q9QX60	sp|Q9QX60|DGUOK_MOUSE Deoxyguanosine kinase, mitochondrial OS=Mus musculus GN=Dguok PE=1 SV=3	2	2	32.281	6067700	0	3654200	0	2944400	0	0	0
Q9QWY8	sp|Q9QWY8|ASAP1_MOUSE Arf-GAP with SH3 domain, ANK repeat and PH domain-containing protein 1 OS=Mus musculus GN=Asap1 PE=1 SV=2	23	23	127.42	36671000	26913000	29124000	22997000	0	0	0	0
Q9QWL7	sp|Q9QWL7|K1C17_MOUSE Keratin, type I cytoskeletal 17 OS=Mus musculus GN=Krt17 PE=1 SV=3;;	10	1	48.161	0	0	0	0	0	0	0	0
Q9QWI6	sp|Q9QWI6|SRCN1_MOUSE SRC kinase signaling inhibitor 1 OS=Mus musculus GN=Srcin1 PE=1 SV=2	60	60	134.86	771760000	667970000	709610000	564390000	89542000	855180	4388000	0
Q9QWG7	sp|Q9QWG7|ST1B1_MOUSE Sulfotransferase family cytosolic 1B member 1 OS=Mus musculus GN=Sult1b1 PE=1 SV=2	1	1	34.901	0	0	0	0	0	0	0	0
Q9QVP9	sp|Q9QVP9|FAK2_MOUSE Protein-tyrosine kinase 2-beta OS=Mus musculus GN=Ptk2b PE=1 SV=2	26	26	115.79	44690000	28430000	37568000	31492000	8327500	5382900	7132400	1499900
Q9QUR8	sp|Q9QUR8|SEM7A_MOUSE Semaphorin-7A OS=Mus musculus GN=Sema7a PE=1 SV=1	2	2	74.993	2302600	0	1707200	0	0	0	0	0
Q9QUR7	sp|Q9QUR7|PIN1_MOUSE Peptidyl-prolyl cis-trans isomerase NIMA-interacting 1 OS=Mus musculus GN=Pin1 PE=1 SV=1	4	4	18.37	6046200	2648600	3957800	3040500	0	0	0	0
Q9QUR6	sp|Q9QUR6|PPCE_MOUSE Prolyl endopeptidase OS=Mus musculus GN=Prep PE=1 SV=1	27	27	80.751	48984000	32298000	28853000	19677000	930050	248750	737870	150780
Q9QUP5	sp|Q9QUP5|HPLN1_MOUSE Hyaluronan and proteoglycan link protein 1 OS=Mus musculus GN=Hapln1 PE=1 SV=1	12	12	40.477	47747000	37562000	50906000	43008000	10288000	10011000	10585000	1107200
Q9QUM9	sp|Q9QUM9|PSA6_MOUSE Proteasome subunit alpha type-6 OS=Mus musculus GN=Psma6 PE=1 SV=1	8	8	27.372	34077000	18094000	21594000	8695300	7537000	9636300	6396100	4631700
Q9QUJ7	sp|Q9QUJ7|ACSL4_MOUSE Long-chain-fatty-acid--CoA ligase 4 OS=Mus musculus GN=Acsl4 PE=1 SV=2	10	9	79.076	15138000	7823800	8581200	8738100	0	3509900	0	0
Q9QUI0	sp|Q9QUI0|RHOA_MOUSE Transforming protein RhoA OS=Mus musculus GN=Rhoa PE=1 SV=1;sp|Q62159|RHOC_MOUSE Rho-related GTP-binding protein RhoC OS=Mus musculus GN=Rhoc PE=1 SV=2	6	6	21.782	48192000	49055000	32979000	34565000	14419000	11138000	11574000	10020000
Q9QUH0	sp|Q9QUH0|GLRX1_MOUSE Glutaredoxin-1 OS=Mus musculus GN=Glrx PE=1 SV=3	2	2	11.871	3229400	7150600	5127300	5458700	0	0	0	0
Q9QUG9	sp|Q9QUG9|GRP2_MOUSE RAS guanyl-releasing protein 2 OS=Mus musculus GN=Rasgrp2 PE=1 SV=2	3	3	69.445	4278400	0	8285600	0	2731100	0	0	0
Q9QUG2	sp|Q9QUG2|POLK_MOUSE DNA polymerase kappa OS=Mus musculus GN=Polk PE=1 SV=1	1	1	96.002	0	0	0	0	0	0	0	0
Q9JMK2	sp|Q9JMK2|KC1E_MOUSE Casein kinase I isoform epsilon OS=Mus musculus GN=Csnk1e PE=1 SV=2;sp|Q9DC28|KC1D_MOUSE Casein kinase I isoform delta OS=Mus musculus GN=Csnk1d PE=1 SV=2	3	3	47.321	6778000	0	3804200	3489000	0	0	0	0
Q9JMH9	sp|Q9JMH9|MY18A_MOUSE Unconventional myosin-XVIIIa OS=Mus musculus GN=Myo18a PE=1 SV=2	15	15	232.75	3970900	32223000	7675100	16158000	1761600	3296200	0	0
Q9JMH7	sp|Q9JMH7|NEUR3_MOUSE Sialidase-3 OS=Mus musculus GN=Neu3 PE=1 SV=1	1	1	46.846	0	0	0	0	0	0	0	0
Q9JMH6	sp|Q9JMH6|TRXR1_MOUSE Thioredoxin reductase 1, cytoplasmic OS=Mus musculus GN=Txnrd1 PE=1 SV=3	9	9	67.083	27881000	24582000	25080000	25933000	5385900	3177500	2718300	3119900
Q9JMG7	sp|Q9JMG7|HDGR3_MOUSE Hepatoma-derived growth factor-related protein 3 OS=Mus musculus GN=Hdgfrp3 PE=1 SV=2	1	1	22.43	0	0	0	0	0	0	0	0
Q9JMG4	sp|Q9JMG4|NKAI4_MOUSE Sodium/potassium-transporting ATPase subunit beta-1-interacting protein 4 OS=Mus musculus GN=Nkain4 PE=1 SV=1	1	1	23.041	0	0	0	0	0	0	0	0
Q9JME7	sp|Q9JME7|TPC2L_MOUSE Trafficking protein particle complex subunit 2-like protein OS=Mus musculus GN=Trappc2l PE=1 SV=1	3	3	16.018	6126900	4724100	4935500	4033400	0	0	0	0
Q9JME5	sp|Q9JME5|AP3B2_MOUSE AP-3 complex subunit beta-2 OS=Mus musculus GN=Ap3b2 PE=1 SV=2	30	30	119.19	42956000	35501000	31098000	24888000	6392400	8431000	5179700	1593400
Q9JMD3	sp|Q9JMD3|PCTL_MOUSE PCTP-like protein OS=Mus musculus GN=Stard10 PE=1 SV=1	1	1	32.951	2335200	0	4702300	0	0	0	0	0
Q9JMD0	sp|Q9JMD0|ZN207_MOUSE BUB3-interacting and GLEBS motif-containing protein ZNF207 OS=Mus musculus GN=Znf207 PE=1 SV=1	1	1	52.792	0	0	0	0	0	0	0	0
Q9JMC8	sp|Q9JMC8|E41LB_MOUSE Band 4.1-like protein 4B OS=Mus musculus GN=Epb41l4b PE=1 SV=2	1	1	59.563	0	0	0	0	0	0	0	0
Q9JMA1	sp|Q9JMA1|UBP14_MOUSE Ubiquitin carboxyl-terminal hydrolase 14 OS=Mus musculus GN=Usp14 PE=1 SV=3	5	5	56.001	8340600	6289800	3507300	3822800	1068800	0	1441100	1081000
Q9JM96	sp|Q9JM96|BORG4_MOUSE Cdc42 effector protein 4 OS=Mus musculus GN=Cdc42ep4 PE=1 SV=1	3	3	37.869	8540200	4305500	4731000	3435000	0	0	0	0
Q9JM76	sp|Q9JM76|ARPC3_MOUSE Actin-related protein 2/3 complex subunit 3 OS=Mus musculus GN=Arpc3 PE=1 SV=3	5	5	20.524	40307000	27322000	39576000	31246000	14704000	13220000	16286000	0
Q9JM63	sp|Q9JM63|KCJ10_MOUSE ATP-sensitive inward rectifier potassium channel 10 OS=Mus musculus GN=Kcnj10 PE=1 SV=1	5	5	42.432	6782800	5410100	4794700	4489500	3848000	2199100	1211200	11344000
Q9JM61	sp|Q9JM61|THSD1_MOUSE Thrombospondin type-1 domain-containing protein 1 OS=Mus musculus GN=Thsd1 PE=1 SV=2	1	1	94.695	12830000	0	10777000	0	16564000	20331000	0	0
Q9JM52	sp|Q9JM52|MINK1_MOUSE Misshapen-like kinase 1 OS=Mus musculus GN=Mink1 PE=1 SV=3	38	38	147.29	97569000	58751000	77872000	59390000	3278000	2743900	2575800	1211200
Q9JM13	sp|Q9JM13|RABX5_MOUSE Rab5 GDP/GTP exchange factor OS=Mus musculus GN=Rabgef1 PE=1 SV=1	1	1	56.868	0	0	0	0	0	0	0	0
Q9JLZ3	sp|Q9JLZ3|AUHM_MOUSE Methylglutaconyl-CoA hydratase, mitochondrial OS=Mus musculus GN=Auh PE=1 SV=1	6	6	33.395	18207000	11920000	10939000	14292000	7177300	7798900	5402800	11344000
Q9JLV5	sp|Q9JLV5|CUL3_MOUSE Cullin-3 OS=Mus musculus GN=Cul3 PE=1 SV=1	17	17	88.947	24609000	8424000	31254000	17614000	1543700	1963000	1343800	0
Q9JLT4	sp|Q9JLT4|TRXR2_MOUSE Thioredoxin reductase 2, mitochondrial OS=Mus musculus GN=Txnrd2 PE=1 SV=4	6	5	56.602	21100000	14790000	12587000	0	0	0	0	0
Q9JLR9	sp|Q9JLR9|HIG1A_MOUSE HIG1 domain family member 1A, mitochondrial OS=Mus musculus GN=Higd1a PE=1 SV=1	1	1	10.425	0	0	0	0	0	0	0	0
Q9JLN9	sp|Q9JLN9|MTOR_MOUSE Serine/threonine-protein kinase mTOR OS=Mus musculus GN=Mtor PE=1 SV=2	11	11	288.79	6301500	6206300	5835700	4792900	0	0	0	0
Q9JLM8	sp|Q9JLM8|DCLK1_MOUSE Serine/threonine-protein kinase DCLK1 OS=Mus musculus GN=Dclk1 PE=1 SV=1	16	16	84.152	42392000	37343000	36415000	36569000	15896000	15585000	12161000	12476000
Q9JLJ2	sp|Q9JLJ2|AL9A1_MOUSE 4-trimethylaminobutyraldehyde dehydrogenase OS=Mus musculus GN=Aldh9a1 PE=1 SV=1	5	5	53.514	4800400	0	4813500	2449600	0	0	0	0
Q9JLI8	sp|Q9JLI8|SART3_MOUSE Squamous cell carcinoma antigen recognized by T-cells 3 OS=Mus musculus GN=Sart3 PE=1 SV=1	1	1	109.62	0	0	0	0	0	0	0	0
Q9JLC8	sp|Q9JLC8|SACS_MOUSE Sacsin OS=Mus musculus GN=Sacs PE=1 SV=2	3	3	520.68	7154600	7606400	5141500	0	0	0	0	0
Q9JLC4	sp|Q9JLC4|SORC1_MOUSE VPS10 domain-containing receptor SorCS1 OS=Mus musculus GN=Sorcs1 PE=1 SV=1	2	2	129.63	0	2344600	2122700	0	0	0	0	0
Q9JLB9	sp|Q9JLB9|PVRL3_MOUSE Nectin-3 OS=Mus musculus GN=Pvrl3 PE=1 SV=1	3	3	60.582	0	0	0	0	0	0	0	0
Q9JLB2	sp|Q9JLB2|MPP5_MOUSE MAGUK p55 subfamily member 5 OS=Mus musculus GN=Mpp5 PE=1 SV=1	2	2	77.229	0	0	0	0	0	0	0	0
Q9JLB0	sp|Q9JLB0|MPP6_MOUSE MAGUK p55 subfamily member 6 OS=Mus musculus GN=Mpp6 PE=1 SV=1	17	17	62.63	50414000	53509000	48391000	46199000	3498100	1702500	2463100	0
Q9JL70	sp|Q9JL70|FANCA_MOUSE Fanconi anemia group A protein homolog OS=Mus musculus GN=Fanca PE=2 SV=2	1	1	161.21	0	0	0	0	0	0	0	0
Q9JL62	sp|Q9JL62|GLTP_MOUSE Glycolipid transfer protein OS=Mus musculus GN=Gltp PE=1 SV=3	1	1	23.689	0	0	0	0	0	0	0	0
Q9JL56	sp|Q9JL56|GDE1_MOUSE Glycerophosphodiester phosphodiesterase 1 OS=Mus musculus GN=Gde1 PE=1 SV=1	4	4	37.629	22246000	10875000	26544000	16340000	9482300	4705800	0	0
Q9JL26	sp|Q9JL26|FMNL1_MOUSE Formin-like protein 1 OS=Mus musculus GN=Fmnl1 PE=1 SV=1	6	6	122.06	5067300	2788100	3553600	2841100	0	0	0	0
Q9JL04	sp|Q9JL04|FMN2_MOUSE Formin-2 OS=Mus musculus GN=Fmn2 PE=1 SV=2	14	14	167.38	18380000	22289000	17316000	18278000	0	0	0	0
Q9JKZ2	sp|Q9JKZ2|SC5A3_MOUSE Sodium/myo-inositol cotransporter OS=Mus musculus GN=Slc5a3 PE=1 SV=2	2	2	79.582	2611900	2513800	2496500	2858800	0	0	0	0
Q9JKY5	sp|Q9JKY5|HIP1R_MOUSE Huntingtin-interacting protein 1-related protein OS=Mus musculus GN=Hip1r PE=1 SV=2	11	11	119.43	7455500	8242000	5881100	6794100	0	2152400	0	0
Q9JKX6	sp|Q9JKX6|NUDT5_MOUSE ADP-sugar pyrophosphatase OS=Mus musculus GN=Nudt5 PE=1 SV=1	2	2	23.984	3047700	0	2631000	0	0	0	0	0
Q9JKW0	sp|Q9JKW0|AR6P1_MOUSE ADP-ribosylation factor-like protein 6-interacting protein 1 OS=Mus musculus GN=Arl6ip1 PE=2 SV=1	2	2	23.437	9303500	16334000	0	0	0	0	0	0
Q9JKV7	sp|Q9JKV7|EXTL1_MOUSE Exostosin-like 1 OS=Mus musculus GN=Extl1 PE=2 SV=2	1	1	74.078	4759700	0	0	0	3542900	0	4480900	0
Q9JKV5	sp|Q9JKV5|SCAM4_MOUSE Secretory carrier-associated membrane protein 4 OS=Mus musculus GN=Scamp4 PE=1 SV=1	1	1	25.342	66660000	51906000	53593000	34253000	19223000	0	12525000	4724500
Q9JKV1	sp|Q9JKV1|ADRM1_MOUSE Proteasomal ubiquitin receptor ADRM1 OS=Mus musculus GN=Adrm1 PE=1 SV=2	2	2	42.06	2369700	2835800	2967200	4544600	0	0	0	0
Q9JKS5	sp|Q9JKS5|HABP4_MOUSE Intracellular hyaluronan-binding protein 4 OS=Mus musculus GN=Habp4 PE=1 SV=2	2	2	45.924	4367700	0	4372100	0	0	0	0	0
Q9JKR6	sp|Q9JKR6|HYOU1_MOUSE Hypoxia up-regulated protein 1 OS=Mus musculus GN=Hyou1 PE=1 SV=1	1	1	111.18	0	0	0	0	0	0	0	0
Q9JKL4	sp|Q9JKL4|NDUF3_MOUSE NADH dehydrogenase [ubiquinone] 1 alpha subcomplex assembly factor 3 OS=Mus musculus GN=Ndufaf3 PE=1 SV=1	2	2	20.733	5881000	0	4292700	2537600	3401600	2208100	0	0
Q9JKK8	sp|Q9JKK8|ATR_MOUSE Serine/threonine-protein kinase ATR OS=Mus musculus GN=Atr PE=1 SV=2	1	1	300.22	59953000	0	53419000	0	0	0	0	0
Q9JKK7	sp|Q9JKK7|TMOD2_MOUSE Tropomodulin-2 OS=Mus musculus GN=Tmod2 PE=1 SV=2	6	6	39.51	13109000	7431100	12312000	4537300	0	0	0	0
Q9JKK1	sp|Q9JKK1|STX6_MOUSE Syntaxin-6 OS=Mus musculus GN=Stx6 PE=1 SV=1	1	1	28.996	6107800	0	4818900	3636800	0	0	719910	0
Q9JKF6	sp|Q9JKF6|PVRL1_MOUSE Nectin-1 OS=Mus musculus GN=Pvrl1 PE=1 SV=3	11	11	57.034	69716000	48901000	52558000	54191000	0	0	0	0
Q9JKD9	sp|Q9JKD9|ZBT32_MOUSE Zinc finger and BTB domain-containing protein 32 OS=Mus musculus GN=Zbtb32 PE=1 SV=1	1	1	50.828	0	0	0	0	0	0	0	0
Q9JKD3	sp|Q9JKD3|SCAM5_MOUSE Secretory carrier-associated membrane protein 5 OS=Mus musculus GN=Scamp5 PE=1 SV=1	2	2	26.068	246040000	404320000	236580000	369980000	87795000	63485000	93000000	69507000
Q9JKC8	sp|Q9JKC8|AP3M1_MOUSE AP-3 complex subunit mu-1 OS=Mus musculus GN=Ap3m1 PE=1 SV=1	6	5	46.936	10233000	8021300	16942000	5993100	0	0	0	0
Q9JKC6	sp|Q9JKC6|CEND_MOUSE Cell cycle exit and neuronal differentiation protein 1 OS=Mus musculus GN=Cend1 PE=1 SV=1	3	3	14.987	13333000	12737000	12730000	10550000	12602000	13987000	6863600	7173400
Q9JKB1	sp|Q9JKB1|UCHL3_MOUSE Ubiquitin carboxyl-terminal hydrolase isozyme L3 OS=Mus musculus GN=Uchl3 PE=1 SV=2;sp|P58321|UCHL4_MOUSE Ubiquitin carboxyl-terminal hydrolase isozyme L4 OS=Mus musculus GN=Uchl4 PE=2 SV=1	3	3	26.151	6149700	3603900	4795900	3296400	0	0	0	0
Q9JK91	sp|Q9JK91|MLH1_MOUSE DNA mismatch repair protein Mlh1 OS=Mus musculus GN=Mlh1 PE=1 SV=2	1	1	84.669	0	0	0	0	0	0	0	0
Q9JK48	sp|Q9JK48|SHLB1_MOUSE Endophilin-B1 OS=Mus musculus GN=Sh3glb1 PE=1 SV=1	2	1	40.855	0	0	0	0	0	0	0	0
Q9JK45	sp|Q9JK45|KCNQ5_MOUSE Potassium voltage-gated channel subfamily KQT member 5 OS=Mus musculus GN=Kcnq5 PE=1 SV=2	7	7	102.26	18479000	8089700	4473800	13323000	0	0	0	0
Q9JK42	sp|Q9JK42|PDK2_MOUSE [Pyruvate dehydrogenase (acetyl-transferring)] kinase isozyme 2, mitochondrial OS=Mus musculus GN=Pdk2 PE=1 SV=2	3	3	46.04	4586100	0	5954700	3029500	0	0	0	0
Q9JJZ2	sp|Q9JJZ2|TBA8_MOUSE Tubulin alpha-8 chain OS=Mus musculus GN=Tuba8 PE=1 SV=1	16	2	50.051	0	0	0	0	0	0	0	0
Q9JJY3	sp|Q9JJY3|NSMA2_MOUSE Sphingomyelin phosphodiesterase 3 OS=Mus musculus GN=Smpd3 PE=1 SV=1	13	13	71.196	61592000	66390000	74397000	98250000	7432900	15151000	5674900	2208000
Q9JJV5	sp|Q9JJV5|CCG3_MOUSE Voltage-dependent calcium channel gamma-3 subunit OS=Mus musculus GN=Cacng3 PE=2 SV=2	9	9	35.515	88969000	53160000	63376000	35118000	2191500	7619600	4313700	0
Q9JJV4	sp|Q9JJV4|CCG4_MOUSE Voltage-dependent calcium channel gamma-4 subunit OS=Mus musculus GN=Cacng4 PE=1 SV=1	2	2	36.534	5806100	0	2728400	3987200	0	0	0	0
Q9JJV2	sp|Q9JJV2|PROF2_MOUSE Profilin-2 OS=Mus musculus GN=Pfn2 PE=1 SV=3	6	6	15.032	91659000	66891000	68499000	59815000	30362000	34471000	24431000	24460000
Q9JJU8	sp|Q9JJU8|SH3L1_MOUSE SH3 domain-binding glutamic acid-rich-like protein OS=Mus musculus GN=Sh3bgrl PE=1 SV=1	4	4	12.811	3125100	2719500	2941000	2310500	0	0	0	0
Q9JJK2	sp|Q9JJK2|LANC2_MOUSE LanC-like protein 2 OS=Mus musculus GN=Lancl2 PE=1 SV=1	8	8	50.777	0	7476300	8819900	8304000	7915500	7352900	0	7522900
Q9JJI8	sp|Q9JJI8|RL38_MOUSE 60S ribosomal protein L38 OS=Mus musculus GN=Rpl38 PE=1 SV=3	2	2	8.2038	0	0	0	0	0	0	0	0
Q9JJG6	sp|Q9JJG6|TMM47_MOUSE Transmembrane protein 47 OS=Mus musculus GN=Tmem47 PE=1 SV=1	1	1	19.994	0	0	0	0	0	0	0	0
Q9JJ59	sp|Q9JJ59|ABCB9_MOUSE ATP-binding cassette sub-family B member 9 OS=Mus musculus GN=Abcb9 PE=2 SV=1	5	5	83.962	12436000	11318000	8602800	6001500	0	0	0	0
Q9JJ43	sp|Q9JJ43|RFOX1_MOUSE RNA binding protein fox-1 homolog 1 OS=Mus musculus GN=Rbfox1 PE=1 SV=3	1	1	42.678	6022300	0	2560600	2801100	0	0	0	0
Q9JJ28	sp|Q9JJ28|FLII_MOUSE Protein flightless-1 homolog OS=Mus musculus GN=Flii PE=1 SV=1	5	5	144.8	25954000	11226000	29266000	12241000	0	0	0	0
Q9JIZ0	sp|Q9JIZ0|CMLO1_MOUSE Probable N-acetyltransferase CML1 OS=Mus musculus GN=Cml1 PE=1 SV=1	1	1	25.013	0	0	0	0	0	0	0	0
Q9JIY5	sp|Q9JIY5|HTRA2_MOUSE Serine protease HTRA2, mitochondrial OS=Mus musculus GN=Htra2 PE=1 SV=2	3	3	49.348	2620900	0	3578300	7570300	0	0	0	0
Q9JIX9	sp|Q9JIX9|FASTK_MOUSE Fas-activated serine/threonine kinase OS=Mus musculus GN=Fastk PE=2 SV=1	1	1	57.726	28046000	40518000	51043000	27658000	0	0	0	0
Q9JIW9	sp|Q9JIW9|RALB_MOUSE Ras-related protein Ral-B OS=Mus musculus GN=Ralb PE=1 SV=1	7	4	23.349	18628000	16800000	18733000	0	0	0	0	0
Q9JIS5	sp|Q9JIS5|SV2A_MOUSE Synaptic vesicle glycoprotein 2A OS=Mus musculus GN=Sv2a PE=1 SV=1	12	12	82.646	303480000	272010000	297590000	245910000	104040000	106900000	79624000	64478000
Q9JIP4	sp|Q9JIP4|PANX1_MOUSE Pannexin-1 OS=Mus musculus GN=Panx1 PE=1 SV=3	4	4	48.167	12455000	5266400	9496400	5177800	0	0	0	0
Q9JIM1	sp|Q9JIM1|S29A1_MOUSE Equilibrative nucleoside transporter 1 OS=Mus musculus GN=Slc29a1 PE=1 SV=3	1	1	50.192	0	0	0	0	0	0	0	0
Q9JII6	sp|Q9JII6|AK1A1_MOUSE Alcohol dehydrogenase [NADP(+)] OS=Mus musculus GN=Akr1a1 PE=1 SV=3	9	9	36.586	6781500	3561100	8247400	3067200	0	0	2662200	0
Q9JII1	sp|Q9JII1|INP5E_MOUSE 72 kDa inositol polyphosphate 5-phosphatase OS=Mus musculus GN=Inpp5e PE=1 SV=1	1	1	71.914	0	0	0	0	0	0	0	0
Q9JIG8	sp|Q9JIG8|PRAF2_MOUSE PRA1 family protein 2 OS=Mus musculus GN=Praf2 PE=1 SV=1	1	1	19.478	45345000	54856000	32788000	39210000	8513400	22778000	8471500	19551000
Q9JIG4	sp|Q9JIG4|PPR3F_MOUSE Protein phosphatase 1 regulatory subunit 3F OS=Mus musculus GN=Ppp1r3f PE=1 SV=3	1	1	84.119	0	0	0	0	0	0	0	0
Q9JIF9	sp|Q9JIF9|MYOTI_MOUSE Myotilin OS=Mus musculus GN=Myot PE=1 SV=1	1	1	55.316	0	0	0	0	0	0	0	0
Q9JIF7	sp|Q9JIF7|COPB_MOUSE Coatomer subunit beta OS=Mus musculus GN=Copb1 PE=1 SV=1	13	13	107.06	10198000	6868700	8181100	8561800	0	0	0	0
Q9JIF0	sp|Q9JIF0|ANM1_MOUSE Protein arginine N-methyltransferase 1 OS=Mus musculus GN=Prmt1 PE=1 SV=1	14	14	42.435	45742000	37695000	29228000	26283000	8214100	7707600	3318100	5493200
Q9JIA7	sp|Q9JIA7|SPHK2_MOUSE Sphingosine kinase 2 OS=Mus musculus GN=Sphk2 PE=1 SV=2	4	4	65.617	8785700	7064000	7886900	7643000	0	0	0	0
Q9JIA1	sp|Q9JIA1|LGI1_MOUSE Leucine-rich glioma-inactivated protein 1 OS=Mus musculus GN=Lgi1 PE=1 SV=1	18	18	63.643	133200000	113110000	116950000	119790000	41270000	37931000	35856000	23338000
Q9JI91	sp|Q9JI91|ACTN2_MOUSE Alpha-actinin-2 OS=Mus musculus GN=Actn2 PE=1 SV=2	12	5	103.83	0	0	0	0	3360000	0	1004800	0
Q9JI90	sp|Q9JI90|RNF14_MOUSE E3 ubiquitin-protein ligase RNF14 OS=Mus musculus GN=Rnf14 PE=1 SV=2	4	4	54.926	12364000	10639000	11535000	10813000	1440000	0	1137400	1646900
Q9JI78	sp|Q9JI78|NGLY1_MOUSE Peptide-N(4)-(N-acetyl-beta-glucosaminyl)asparagine amidase OS=Mus musculus GN=Ngly1 PE=1 SV=2	2	2	74.274	3915000	0	2811100	0	0	0	0	0
Q9JI46	sp|Q9JI46|NUDT3_MOUSE Diphosphoinositol polyphosphate phosphohydrolase 1 OS=Mus musculus GN=Nudt3 PE=1 SV=1	3	3	19.029	24552000	25536000	20535000	12989000	9447400	0	6270400	0
Q9JI39	sp|Q9JI39|ABCBA_MOUSE ATP-binding cassette sub-family B member 10, mitochondrial OS=Mus musculus GN=Abcb10 PE=1 SV=1	1	1	77.187	0	0	0	0	0	0	0	0
Q9JI18	sp|Q9JI18|LRP1B_MOUSE Low-density lipoprotein receptor-related protein 1B OS=Mus musculus GN=Lrp1b PE=1 SV=1	50	50	513.63	38960000	25727000	28123000	26803000	0	0	0	0
Q9JHZ2	sp|Q9JHZ2|ANKH_MOUSE Progressive ankylosis protein OS=Mus musculus GN=Ankh PE=2 SV=1	3	3	54.297	0	0	0	0	0	0	0	0
Q9JHW4	sp|Q9JHW4|SELB_MOUSE Selenocysteine-specific elongation factor OS=Mus musculus GN=Eefsec PE=1 SV=2	2	2	63.538	2640700	2230600	2514800	1863000	0	0	1303700	0
Q9JHW2	sp|Q9JHW2|NIT2_MOUSE Omega-amidase NIT2 OS=Mus musculus GN=Nit2 PE=1 SV=1	4	4	30.501	6556100	4774800	4997800	2328600	2071100	0	1723000	0
Q9JHU9	sp|Q9JHU9|INO1_MOUSE Inositol-3-phosphate synthase 1 OS=Mus musculus GN=Isyna1 PE=1 SV=1	1	1	60.931	0	0	0	0	0	0	0	0
Q9JHU4	sp|Q9JHU4|DYHC1_MOUSE Cytoplasmic dynein 1 heavy chain 1 OS=Mus musculus GN=Dync1h1 PE=1 SV=2	181	181	532.04	139340000	113120000	115060000	112350000	43156000	45183000	41315000	32788000
Q9JHU2	sp|Q9JHU2|PALMD_MOUSE Palmdelphin OS=Mus musculus GN=Palmd PE=1 SV=1	1	1	62.699	0	0	0	0	0	0	0	0
Q9JHQ5	sp|Q9JHQ5|LZTL1_MOUSE Leucine zipper transcription factor-like protein 1 OS=Mus musculus GN=Lztfl1 PE=1 SV=1	5	5	34.773	10987000	0	6037400	5034000	0	0	0	0
Q9JHK4	sp|Q9JHK4|PGTA_MOUSE Geranylgeranyl transferase type-2 subunit alpha OS=Mus musculus GN=Rabggta PE=1 SV=1	9	9	64.989	22951000	15821000	25676000	12533000	5897300	2425000	2708100	0
Q9JHI5	sp|Q9JHI5|IVD_MOUSE Isovaleryl-CoA dehydrogenase, mitochondrial OS=Mus musculus GN=Ivd PE=1 SV=1	3	3	46.325	0	6356700	0	7348600	0	0	3054600	0
Q9ET80	sp|Q9ET80|JPH1_MOUSE Junctophilin-1 OS=Mus musculus GN=Jph1 PE=1 SV=1	3	3	71.904	14214000	4663400	13448000	6206000	0	0	0	0
Q9ET77	sp|Q9ET77|JPH3_MOUSE Junctophilin-3 OS=Mus musculus GN=Jph3 PE=1 SV=1	15	15	81.228	44538000	31802000	38025000	31768000	0	0	0	0
Q9ET43	sp|Q9ET43|CLD12_MOUSE Claudin-12 OS=Mus musculus GN=Cldn12 PE=1 SV=2	1	1	26.994	4339400	9134100	4510900	4178100	0	0	0	0
Q9ET30	sp|Q9ET30|TM9S3_MOUSE Transmembrane 9 superfamily member 3 OS=Mus musculus GN=Tm9sf3 PE=1 SV=1	3	3	67.544	11017000	6166600	7951900	9449600	0	2556800	4034900	2808600
Q9ET01	sp|Q9ET01|PYGL_MOUSE Glycogen phosphorylase, liver form OS=Mus musculus GN=Pygl PE=1 SV=4	6	1	97.462	0	0	0	0	0	0	0	0
Q9ESX5	sp|Q9ESX5|DKC1_MOUSE H/ACA ribonucleoprotein complex subunit 4 OS=Mus musculus GN=Dkc1 PE=1 SV=4	4	4	57.401	10985000	12671000	19744000	17976000	0	0	0	0
Q9ESW4	sp|Q9ESW4|AGK_MOUSE Acylglycerol kinase, mitochondrial OS=Mus musculus GN=Agk PE=1 SV=1	7	7	46.975	25979000	14249000	16864000	8138800	7754200	9514900	0	0
Q9ESV0	sp|Q9ESV0|DDX24_MOUSE ATP-dependent RNA helicase DDX24 OS=Mus musculus GN=Ddx24 PE=1 SV=2	1	1	96.428	12682000	0	4271500	5192100	0	0	0	0
Q9ESN9	sp|Q9ESN9|JIP3_MOUSE C-Jun-amino-terminal kinase-interacting protein 3 OS=Mus musculus GN=Mapk8ip3 PE=1 SV=1	12	7	147.56	3881500	0	8567800	2131300	1657100	0	1598500	0
Q9ESN6	sp|Q9ESN6|TRIM2_MOUSE Tripartite motif-containing protein 2 OS=Mus musculus GN=Trim2 PE=1 SV=1	14	14	81.444	39248000	38308000	56918000	21329000	1681000	2230800	773360	3183600
Q9ESM3	sp|Q9ESM3|HPLN2_MOUSE Hyaluronan and proteoglycan link protein 2 OS=Mus musculus GN=Hapln2 PE=1 SV=1	2	2	37.925	0	0	0	0	0	0	0	0
Q9ESK9	sp|Q9ESK9|RBCC1_MOUSE RB1-inducible coiled-coil protein 1 OS=Mus musculus GN=Rb1cc1 PE=1 SV=3	1	1	182.35	0	0	0	0	0	0	0	0
Q9ESJ4	sp|Q9ESJ4|SPN90_MOUSE NCK-interacting protein with SH3 domain OS=Mus musculus GN=Nckipsd PE=1 SV=2	16	16	78.572	26993000	16284000	15274000	11732000	5085200	3714500	3110300	1244300
Q9ESE1	sp|Q9ESE1|LRBA_MOUSE Lipopolysaccharide-responsive and beige-like anchor protein OS=Mus musculus GN=Lrba PE=1 SV=1	13	9	317.06	3169600	0	3066200	0	0	0	0	0
Q9ESE1	sp|Q9ESE1|LRBA_MOUSE Lipopolysaccharide-responsive and beige-like anchor protein OS=Mus musculus GN=Lrba PE=1 SV=1	1	1	317.06	18865000	0	11735000	0	0	0	0	0
Q9ES97	sp|Q9ES97|RTN3_MOUSE Reticulon-3 OS=Mus musculus GN=Rtn3 PE=1 SV=2	33	33	103.88	431950000	351710000	359480000	353380000	81241000	62306000	47350000	52837000
Q9ES56	sp|Q9ES56|TPPC4_MOUSE Trafficking protein particle complex subunit 4 OS=Mus musculus GN=Trappc4 PE=1 SV=1	5	5	24.385	8802600	12946000	10137000	9203000	0	0	0	0
Q9ES28	sp|Q9ES28|ARHG7_MOUSE Rho guanine nucleotide exchange factor 7 OS=Mus musculus GN=Arhgef7 PE=1 SV=2	8	8	97.055	7936500	4467700	4507200	4717200	0	0	0	0
Q9ERZ4	sp|Q9ERZ4|ACM2_MOUSE Muscarinic acetylcholine receptor M2 OS=Mus musculus GN=Chrm2 PE=1 SV=2	1	1	51.498	0	0	0	0	0	0	0	0
Q9ERZ3	sp|Q9ERZ3|ACM3_MOUSE Muscarinic acetylcholine receptor M3 OS=Mus musculus GN=Chrm3 PE=1 SV=1	4	4	66.211	12128000	10789000	9285800	8341100	0	0	0	0
Q9ERY9	sp|Q9ERY9|ERG28_MOUSE Probable ergosterol biosynthetic protein 28 OS=Mus musculus GN=ORF11 PE=2 SV=1	1	1	15.806	10971000	18829000	0	11852000	0	0	0	0
Q9ERT9	sp|Q9ERT9|PPR1A_MOUSE Protein phosphatase 1 regulatory subunit 1A OS=Mus musculus GN=Ppp1r1a PE=1 SV=1	1	1	18.718	3296000	0	1198300	2155400	0	0	0	0
Q9ERS6	sp|Q9ERS6|IRPL2_MOUSE X-linked interleukin-1 receptor accessory protein-like 2 OS=Mus musculus GN=Il1rapl2 PE=2 SV=1	1	1	78.797	0	0	0	0	0	0	0	0
Q9ERS2	sp|Q9ERS2|NDUAD_MOUSE NADH dehydrogenase [ubiquinone] 1 alpha subcomplex subunit 13 OS=Mus musculus GN=Ndufa13 PE=1 SV=3	4	4	16.859	11145000	10068000	0	8688100	7838100	8444000	9680100	5659400
Q9ERR1	sp|Q9ERR1|NDEL1_MOUSE Nuclear distribution protein nudE-like 1 OS=Mus musculus GN=Ndel1 PE=1 SV=2	3	3	38.365	0	12016000	6398800	9108000	0	0	0	0
Q9ERN0	sp|Q9ERN0|SCAM2_MOUSE Secretory carrier-associated membrane protein 2 OS=Mus musculus GN=Scamp2 PE=1 SV=1	2	2	36.464	5331600	4515600	3649500	2450300	0	0	0	0
Q9ERL9	sp|Q9ERL9|GCYA3_MOUSE Guanylate cyclase soluble subunit alpha-3 OS=Mus musculus GN=Gucy1a3 PE=1 SV=2	12	12	77.587	31742000	24746000	29600000	21432000	0	1543200	0	0
Q9ERK4	sp|Q9ERK4|XPO2_MOUSE Exportin-2 OS=Mus musculus GN=Cse1l PE=1 SV=1	8	8	110.45	18467000	11163000	7409800	13166000	0	0	0	0
Q9ERI6	sp|Q9ERI6|RDH14_MOUSE Retinol dehydrogenase 14 OS=Mus musculus GN=Rdh14 PE=1 SV=1	4	4	36.365	11470000	2996600	7490600	6878500	3267500	0	2118100	0
Q9ERI2	sp|Q9ERI2|RB27A_MOUSE Ras-related protein Rab-27A OS=Mus musculus GN=Rab27a PE=1 SV=1	2	1	25.017	0	0	0	0	0	0	0	0
Q9ERF3	sp|Q9ERF3|WDR61_MOUSE WD repeat-containing protein 61 OS=Mus musculus GN=Wdr61 PE=1 SV=1	1	1	33.772	0	0	0	0	0	0	0	0
Q9ERD7	sp|Q9ERD7|TBB3_MOUSE Tubulin beta-3 chain OS=Mus musculus GN=Tubb3 PE=1 SV=1	22	10	50.418	204550000	162930000	124000000	174400000	38457000	80793000	60664000	72202000
Q9ERB0	sp|Q9ERB0|SNP29_MOUSE Synaptosomal-associated protein 29 OS=Mus musculus GN=Snap29 PE=1 SV=1	7	7	29.572	40298000	24622000	31006000	26161000	0	0	0	0
Q9ERA0	sp|Q9ERA0|TFCP2_MOUSE Alpha-globin transcription factor CP2 OS=Mus musculus GN=Tfcp2 PE=1 SV=1	2	1	57.031	0	0	0	0	0	0	0	0
Q9ER88	sp|Q9ER88|RT29_MOUSE 28S ribosomal protein S29, mitochondrial OS=Mus musculus GN=Dap3 PE=1 SV=1	2	2	44.699	1139800	0	3318500	1516800	0	0	0	0
Q9ER47	sp|Q9ER47|KCNH7_MOUSE Potassium voltage-gated channel subfamily H member 7 OS=Mus musculus GN=Kcnh7 PE=1 SV=2	15	15	135.06	143930000	98013000	171040000	108540000	0	0	0	0
Q9ER35	sp|Q9ER35|FN3K_MOUSE Fructosamine-3-kinase OS=Mus musculus GN=Fn3k PE=1 SV=1	1	1	35.032	0	0	0	0	0	0	0	0
Q9ER00	sp|Q9ER00|STX12_MOUSE Syntaxin-12 OS=Mus musculus GN=Stx12 PE=1 SV=1	3	3	31.195	8747100	7949600	6832200	5841400	0	0	0	0
Q9EQZ7	sp|Q9EQZ7|RIMS2_MOUSE Regulating synaptic membrane exocytosis protein 2 OS=Mus musculus GN=Rims2 PE=1 SV=1	4	4	172.86	3365500	0	2831900	4478000	0	0	0	0
Q9EQZ6	sp|Q9EQZ6|RPGF4_MOUSE Rap guanine nucleotide exchange factor 4 OS=Mus musculus GN=Rapgef4 PE=1 SV=1	10	10	115.49	32332000	60331000	35522000	40428000	14948000	12522000	18522000	17729000
Q9EQT6	sp|Q9EQT6|SYT13_MOUSE Synaptotagmin-13 OS=Mus musculus GN=Syt13 PE=1 SV=1	1	1	46.869	0	1624300	2636500	0	0	0	0	0
Q9EQQ9	sp|Q9EQQ9|OGA_MOUSE Protein O-GlcNAcase OS=Mus musculus GN=Mgea5 PE=1 SV=2	1	1	103.16	3111900	1533100	2759500	1454200	0	0	0	0
Q9EQQ2	sp|Q9EQQ2|YIPF5_MOUSE Protein YIPF5 OS=Mus musculus GN=Yipf5 PE=1 SV=1	2	2	27.873	0	0	0	0	0	0	0	0
Q9EQP2	sp|Q9EQP2|EHD4_MOUSE EH domain-containing protein 4 OS=Mus musculus GN=Ehd4 PE=1 SV=1	10	7	61.48	5339800	11216000	5246000	3022200	0	0	0	0
Q9EQK5	sp|Q9EQK5|MVP_MOUSE Major vault protein OS=Mus musculus GN=Mvp PE=1 SV=4	1	1	95.923	0	0	0	0	0	0	0	0
Q9EQJ9	sp|Q9EQJ9|MAGI3_MOUSE Membrane-associated guanylate kinase, WW and PDZ domain-containing protein 3 OS=Mus musculus GN=Magi3 PE=1 SV=2	19	19	161.67	34313000	25436000	27756000	30906000	0	0	0	0
Q9EQH3	sp|Q9EQH3|VPS35_MOUSE Vacuolar protein sorting-associated protein 35 OS=Mus musculus GN=Vps35 PE=1 SV=1	10	10	91.712	25590000	16971000	15075000	19012000	6952900	6073300	3832300	2887200
Q9EQF6	sp|Q9EQF6|DPYL5_MOUSE Dihydropyrimidinase-related protein 5 OS=Mus musculus GN=Dpysl5 PE=1 SV=1	19	19	61.516	100120000	64202000	75642000	69366000	28135000	27565000	24318000	19601000
Q9EQC5	sp|Q9EQC5|NTKL_MOUSE N-terminal kinase-like protein OS=Mus musculus GN=Scyl1 PE=1 SV=1	1	1	89.159	0	0	0	0	0	0	0	0
Q9EQ80	sp|Q9EQ80|NIF3L_MOUSE NIF3-like protein 1 OS=Mus musculus GN=Nif3l1 PE=1 SV=4	4	4	41.745	5970600	0	0	3726500	0	0	1424500	0
Q9EQ51	sp|Q9EQ51|V1R47_MOUSE Vomeronasal type-1 receptor 47 OS=Mus musculus GN=Vmn1r47 PE=2 SV=1	1	1	35.433	0	0	0	0	0	0	0	0
Q9EQ20	sp|Q9EQ20|MMSA_MOUSE Methylmalonate-semialdehyde dehydrogenase [acylating], mitochondrial OS=Mus musculus GN=Aldh6a1 PE=1 SV=1	9	9	57.915	8834800	3803900	6067500	4782900	8363800	0	3632200	1584100
Q9EQ06	sp|Q9EQ06|DHB11_MOUSE Estradiol 17-beta-dehydrogenase 11 OS=Mus musculus GN=Hsd17b11 PE=1 SV=1	6	6	32.88	10775000	4828400	13722000	5894200	1927000	2806300	960190	3482300
Q9EPW0	sp|Q9EPW0|INP4A_MOUSE Type I inositol 3,4-bisphosphate 4-phosphatase OS=Mus musculus GN=Inpp4a PE=1 SV=1	8	8	105.54	17267000	3922200	3827500	8462100	5572300	0	5345600	4130100
Q9EPU4	sp|Q9EPU4|CPSF1_MOUSE Cleavage and polyadenylation specificity factor subunit 1 OS=Mus musculus GN=Cpsf1 PE=1 SV=1	1	1	160.82	2118200	0	2601600	0	0	0	0	0
Q9EPU0	sp|Q9EPU0|RENT1_MOUSE Regulator of nonsense transcripts 1 OS=Mus musculus GN=Upf1 PE=1 SV=2	16	16	123.97	16098000	8917600	16135000	8377700	0	1197000	0	0
Q9EPR5	sp|Q9EPR5|SORC2_MOUSE VPS10 domain-containing receptor SorCS2 OS=Mus musculus GN=Sorcs2 PE=1 SV=2	11	11	128.9	8970000	4835300	7394200	3496700	1009500	0	0	0
Q9EPR4	sp|Q9EPR4|S23A2_MOUSE Solute carrier family 23 member 2 OS=Mus musculus GN=Slc23a2 PE=1 SV=2	3	3	70.048	9100000	0	0	7817700	0	0	0	0
Q9EPN1	sp|Q9EPN1|NBEA_MOUSE Neurobeachin OS=Mus musculus GN=Nbea PE=1 SV=1	54	54	326.74	81972000	74718000	66518000	45315000	14656000	14954000	11953000	5812700
Q9EPL9	sp|Q9EPL9|ACOX3_MOUSE Peroxisomal acyl-coenzyme A oxidase 3 OS=Mus musculus GN=Acox3 PE=1 SV=2	2	2	78.403	1979100	1360200	2172600	1206700	0	0	0	0
Q9EPL8	sp|Q9EPL8|IPO7_MOUSE Importin-7 OS=Mus musculus GN=Ipo7 PE=1 SV=2	3	3	119.49	1696100	0	1513800	0	0	0	0	0
Q9EPL2	sp|Q9EPL2|CSTN1_MOUSE Calsyntenin-1 OS=Mus musculus GN=Clstn1 PE=1 SV=1	1	1	108.9	0	0	0	0	0	0	0	0
Q9EPK7	sp|Q9EPK7|XPO7_MOUSE Exportin-7 OS=Mus musculus GN=Xpo7 PE=1 SV=3	12	12	123.81	27448000	5360700	7856200	5884200	2233900	2941900	1265300	0
Q9EPJ9	sp|Q9EPJ9|ARFG1_MOUSE ADP-ribosylation factor GTPase-activating protein 1 OS=Mus musculus GN=Arfgap1 PE=1 SV=2	14	14	45.288	93677000	77399000	109450000	96029000	751520	4877500	1137600	2265300
Q9EPE9	sp|Q9EPE9|AT131_MOUSE Manganese-transporting ATPase 13A1 OS=Mus musculus GN=Atp13a1 PE=1 SV=2	9	9	132.39	7400200	5912400	11119000	0	0	0	0	0
Q9EPB7	sp|Q9EPB7|GPR88_MOUSE Probable G-protein coupled receptor 88 OS=Mus musculus GN=Gpr88 PE=2 SV=1	2	2	40.24	4419800	0	6734300	3399400	0	0	0	0
Q9EP89	sp|Q9EP89|LACTB_MOUSE Serine beta-lactamase-like protein LACTB, mitochondrial OS=Mus musculus GN=Lactb PE=1 SV=1	4	4	60.705	0	6791500	6040100	0	0	0	0	0
Q9EP69	sp|Q9EP69|SAC1_MOUSE Phosphatidylinositide phosphatase SAC1 OS=Mus musculus GN=Sacm1l PE=1 SV=1	17	17	66.943	28572000	22466000	29496000	31784000	13701000	1025400	1875900	992760
Q9EP53	sp|Q9EP53|TSC1_MOUSE Hamartin OS=Mus musculus GN=Tsc1 PE=1 SV=1	10	10	128.74	12250000	16461000	9384700	5703500	0	0	0	0
Q9EP53	sp|Q9EP53|TSC1_MOUSE Hamartin OS=Mus musculus GN=Tsc1 PE=1 SV=1	1	1	128.74	8521900	7182700	5676900	2611900	0	0	0	0
Q9DD18	sp|Q9DD18|DTD1_MOUSE D-tyrosyl-tRNA(Tyr) deacylase 1 OS=Mus musculus GN=Dtd1 PE=1 SV=2	4	4	23.384	20780000	12984000	12346000	10105000	4299800	0	3201700	2198400
Q9DCZ4	sp|Q9DCZ4|MIC26_MOUSE MICOS complex subunit Mic26 OS=Mus musculus GN=Apoo PE=1 SV=2	3	3	22.604	26351000	42797000	22829000	26939000	8205100	10436000	6595800	7756600
Q9DCZ1	sp|Q9DCZ1|GMPR1_MOUSE GMP reductase 1 OS=Mus musculus GN=Gmpr PE=1 SV=1	1	1	37.482	0	0	0	0	0	0	0	0
Q9DCX2	sp|Q9DCX2|ATP5H_MOUSE ATP synthase subunit d, mitochondrial OS=Mus musculus GN=Atp5h PE=1 SV=3	7	7	18.749	27676000	11351000	17572000	11144000	21089000	22323000	17235000	24297000
Q9DCW4	sp|Q9DCW4|ETFB_MOUSE Electron transfer flavoprotein subunit beta OS=Mus musculus GN=Etfb PE=1 SV=3	5	5	27.623	10498000	8964000	8454700	3880400	6693200	4616200	4175900	2157100
Q9DCV4	sp|Q9DCV4|RMD1_MOUSE Regulator of microtubule dynamics protein 1 OS=Mus musculus GN=Rmdn1 PE=1 SV=2	2	2	35	5671700	0	4429300	0	0	0	0	0
Q9DCU6	sp|Q9DCU6|RM04_MOUSE 39S ribosomal protein L4, mitochondrial OS=Mus musculus GN=Mrpl4 PE=1 SV=1	1	1	33.073	0	0	0	0	0	0	0	0
Q9DCU2	sp|Q9DCU2|PLLP_MOUSE Plasmolipin OS=Mus musculus GN=Pllp PE=1 SV=1	1	1	19.801	302010000	174560000	258710000	141630000	27774000	44491000	43618000	44688000
Q9DCT8	sp|Q9DCT8|CRIP2_MOUSE Cysteine-rich protein 2 OS=Mus musculus GN=Crip2 PE=1 SV=1	10	10	22.727	69328000	69283000	40457000	53057000	2444100	2708800	1017600	927910
Q9DCT2	sp|Q9DCT2|NDUS3_MOUSE NADH dehydrogenase [ubiquinone] iron-sulfur protein 3, mitochondrial OS=Mus musculus GN=Ndufs3 PE=1 SV=2	8	8	30.149	29605000	26550000	26444000	32737000	6501500	11244000	8373600	7359100
Q9DCT1	sp|Q9DCT1|AKCL2_MOUSE 1,5-anhydro-D-fructose reductase OS=Mus musculus GN=Akr1e2 PE=1 SV=1	3	3	34.46	15300000	5700000	0	0	2865500	2524300	2052700	0
Q9DCS9	sp|Q9DCS9|NDUBA_MOUSE NADH dehydrogenase [ubiquinone] 1 beta subcomplex subunit 10 OS=Mus musculus GN=Ndufb10 PE=1 SV=3	3	3	21.024	10182000	4321300	8492000	8304800	0	0	0	0
Q9DCS3	sp|Q9DCS3|MECR_MOUSE Trans-2-enoyl-CoA reductase, mitochondrial OS=Mus musculus GN=Mecr PE=1 SV=2	1	1	40.342	2530100	0	2158800	0	0	0	0	0
Q9DCR2	sp|Q9DCR2|AP3S1_MOUSE AP-3 complex subunit sigma-1 OS=Mus musculus GN=Ap3s1 PE=1 SV=2	4	4	21.732	29727000	25015000	23687000	29887000	0	5498700	0	0
Q9DCP2	sp|Q9DCP2|S38A3_MOUSE Sodium-coupled neutral amino acid transporter 3 OS=Mus musculus GN=Slc38a3 PE=1 SV=1	4	4	55.591	28465000	42060000	37721000	43568000	4947200	6053900	3179200	0
Q9DCN2	sp|Q9DCN2|NB5R3_MOUSE NADH-cytochrome b5 reductase 3 OS=Mus musculus GN=Cyb5r3 PE=1 SV=3	13	13	34.127	80857000	72572000	84280000	46215000	26369000	15448000	42243000	12551000
Q9DCM2	sp|Q9DCM2|GSTK1_MOUSE Glutathione S-transferase kappa 1 OS=Mus musculus GN=Gstk1 PE=1 SV=3	2	2	25.704	3339100	3443800	2880500	2633000	0	0	0	0
Q9DCL9	sp|Q9DCL9|PUR6_MOUSE Multifunctional protein ADE2 OS=Mus musculus GN=Paics PE=1 SV=4	10	10	47.006	25165000	19936000	18940000	16191000	7413100	7047500	2196500	0
Q9DCL8	sp|Q9DCL8|IPP2_MOUSE Protein phosphatase inhibitor 2 OS=Mus musculus GN=Ppp1r2 PE=1 SV=3	5	5	23.119	45638000	41947000	33927000	40839000	0	0	0	0
Q9DCJ5	sp|Q9DCJ5|NDUA8_MOUSE NADH dehydrogenase [ubiquinone] 1 alpha subcomplex subunit 8 OS=Mus musculus GN=Ndufa8 PE=1 SV=3	5	5	19.992	21158000	0	10335000	7510800	9384200	4781300	7056100	9929700
Q9DCJ1	sp|Q9DCJ1|LST8_MOUSE Target of rapamycin complex subunit LST8 OS=Mus musculus GN=Mlst8 PE=1 SV=1	2	2	35.851	4034400	0	3698600	0	0	0	0	0
Q9DCH4	sp|Q9DCH4|EIF3F_MOUSE Eukaryotic translation initiation factor 3 subunit F OS=Mus musculus GN=Eif3f PE=1 SV=2	1	1	37.984	0	0	0	0	0	0	0	0
Q9DCF9	sp|Q9DCF9|SSRG_MOUSE Translocon-associated protein subunit gamma OS=Mus musculus GN=Ssr3 PE=1 SV=1	1	1	21.064	14663000	12712000	13458000	7062400	0	0	0	0
Q9DCD0	sp|Q9DCD0|6PGD_MOUSE 6-phosphogluconate dehydrogenase, decarboxylating OS=Mus musculus GN=Pgd PE=1 SV=3	6	6	53.247	8616400	18435000	10225000	14540000	5441700	4527000	3518800	1782200
Q9DCC4	sp|Q9DCC4|P5CR3_MOUSE Pyrroline-5-carboxylate reductase 3 OS=Mus musculus GN=Pycrl PE=1 SV=2	2	2	28.721	8139300	0	9626800	0	0	0	0	0
Q9DCB4	sp|Q9DCB4|ARP21_MOUSE cAMP-regulated phosphoprotein 21 OS=Mus musculus GN=Arpp21 PE=1 SV=2	1	1	88.566	0	0	0	0	0	0	0	0
Q9DCA2	sp|Q9DCA2|RT11_MOUSE 28S ribosomal protein S11, mitochondrial OS=Mus musculus GN=Mrps11 PE=1 SV=2	1	1	20.208	0	0	0	0	0	0	0	0
Q9DC70	sp|Q9DC70|NDUS7_MOUSE NADH dehydrogenase [ubiquinone] iron-sulfur protein 7, mitochondrial OS=Mus musculus GN=Ndufs7 PE=1 SV=1	4	4	24.683	150240000	87050000	82680000	65108000	4756700	34512000	2592300	21790000
Q9DC69	sp|Q9DC69|NDUA9_MOUSE NADH dehydrogenase [ubiquinone] 1 alpha subcomplex subunit 9, mitochondrial OS=Mus musculus GN=Ndufa9 PE=1 SV=2	12	12	42.525	133520000	88427000	86519000	64263000	22499000	31647000	12310000	6245300
Q9DC63	sp|Q9DC63|FBX3_MOUSE F-box only protein 3 OS=Mus musculus GN=Fbxo3 PE=1 SV=1	4	4	55.227	8268000	0	9554000	9326500	0	0	0	0
Q9DC51	sp|Q9DC51|GNAI3_MOUSE Guanine nucleotide-binding protein G(k) subunit alpha OS=Mus musculus GN=Gnai3 PE=1 SV=3	6	2	40.538	23740000	13276000	22595000	24257000	0	6120000	0	0
Q9DC50	sp|Q9DC50|OCTC_MOUSE Peroxisomal carnitine O-octanoyltransferase OS=Mus musculus GN=Crot PE=1 SV=1	2	2	70.264	0	7530100	5759000	4877600	0	0	0	0
Q9DC29	sp|Q9DC29|ABCB6_MOUSE ATP-binding cassette sub-family B member 6, mitochondrial OS=Mus musculus GN=Abcb6 PE=1 SV=1	3	2	93.769	0	1162400	2128900	0	0	0	0	0
Q9DC16	sp|Q9DC16|ERGI1_MOUSE Endoplasmic reticulum-Golgi intermediate compartment protein 1 OS=Mus musculus GN=Ergic1 PE=1 SV=1	4	4	32.562	0	0	0	0	0	0	0	0
Q9DC07	sp|Q9DC07|LNEBL_MOUSE LIM zinc-binding domain-containing Nebulette OS=Mus musculus GN=Nebl PE=1 SV=1	8	7	31.113	22608000	22111000	19754000	7132300	4397000	0	1710000	0
Q9DBU0	sp|Q9DBU0|TM9S1_MOUSE Transmembrane 9 superfamily member 1 OS=Mus musculus GN=Tm9sf1 PE=2 SV=2	1	1	68.927	0	0	0	0	0	0	0	0
Q9DBT5	sp|Q9DBT5|AMPD2_MOUSE AMP deaminase 2 OS=Mus musculus GN=Ampd2 PE=1 SV=1	7	7	92.023	4073100	3598400	3129000	0	2497600	0	0	0
Q9DBS2	sp|Q9DBS2|TPRGL_MOUSE Tumor protein p63-regulated gene 1-like protein OS=Mus musculus GN=Tprg1l PE=1 SV=1	6	6	29.814	23083000	0	24720000	30677000	0	0	0	0
Q9DBS1	sp|Q9DBS1|TMM43_MOUSE Transmembrane protein 43 OS=Mus musculus GN=Tmem43 PE=1 SV=1	3	3	44.783	9059800	5494400	4762800	1880900	0	0	0	0
Q9DBR3	sp|Q9DBR3|ARMC8_MOUSE Armadillo repeat-containing protein 8 OS=Mus musculus GN=Armc8 PE=1 SV=2	2	2	75.363	2539500	0	1676500	0	0	0	0	0
Q9DBR2	sp|Q9DBR2|FA13C_MOUSE Protein FAM13C OS=Mus musculus GN=Fam13c PE=1 SV=2	7	7	66.98	27834000	8272900	6928500	0	0	0	0	0
Q9DBP5	sp|Q9DBP5|KCY_MOUSE UMP-CMP kinase OS=Mus musculus GN=Cmpk1 PE=1 SV=1	6	6	22.165	62178000	11043000	7132400	37421000	0	4634900	2427600	2461300
Q9DBN4	sp|Q9DBN4|P33MX_MOUSE Putative monooxygenase p33MONOX OS=Mus musculus GN=P33monox PE=1 SV=1	1	1	32.715	0	0	0	0	0	0	0	0
Q9DBL7	sp|Q9DBL7|COASY_MOUSE Bifunctional coenzyme A synthase OS=Mus musculus GN=Coasy PE=1 SV=2	2	2	62.022	2094100	2167700	2669100	1200200	0	0	0	0
Q9DBL1	sp|Q9DBL1|ACDSB_MOUSE Short/branched chain specific acyl-CoA dehydrogenase, mitochondrial OS=Mus musculus GN=Acadsb PE=1 SV=1	5	5	47.874	11686000	0	11563000	8001500	3197600	2076000	0	0
Q9DBJ1	sp|Q9DBJ1|PGAM1_MOUSE Phosphoglycerate mutase 1 OS=Mus musculus GN=Pgam1 PE=1 SV=3	13	13	28.832	185100000	206190000	200410000	152480000	68659000	55795000	75368000	56350000
Q9DBH0	sp|Q9DBH0|WWP2_MOUSE NEDD4-like E3 ubiquitin-protein ligase WWP2 OS=Mus musculus GN=Wwp2 PE=1 SV=1	2	1	98.76	0	0	0	0	0	0	0	0
Q9DBG7	sp|Q9DBG7|SRPRA_MOUSE Signal recognition particle receptor subunit alpha OS=Mus musculus GN=Srpra PE=1 SV=1	1	1	69.622	0	0	0	0	0	0	0	0
Q9DBG6	sp|Q9DBG6|RPN2_MOUSE Dolichyl-diphosphooligosaccharide--protein glycosyltransferase subunit 2 OS=Mus musculus GN=Rpn2 PE=1 SV=1	13	13	69.062	50123000	37667000	46557000	30153000	8831100	9696400	16629000	2940300
Q9DBG3	sp|Q9DBG3|AP2B1_MOUSE AP-2 complex subunit beta OS=Mus musculus GN=Ap2b1 PE=1 SV=1	30	30	104.58	443490000	345920000	343060000	332440000	94061000	115410000	94017000	77223000
Q9DBF1	sp|Q9DBF1|AL7A1_MOUSE Alpha-aminoadipic semialdehyde dehydrogenase OS=Mus musculus GN=Aldh7a1 PE=1 SV=4	10	10	58.861	26169000	24472000	27498000	18683000	3401700	7742900	3204900	4928300
Q9DBE8	sp|Q9DBE8|ALG2_MOUSE Alpha-1,3/1,6-mannosyltransferase ALG2 OS=Mus musculus GN=Alg2 PE=1 SV=2	8	8	47.404	31396000	57343000	37420000	34745000	0	0	0	0
Q9DBD5	sp|Q9DBD5|PELP1_MOUSE Proline-, glutamic acid- and leucine-rich protein 1 OS=Mus musculus GN=Pelp1 PE=1 SV=2	1	1	118.07	15846000	16376000	9446800	0	0	0	0	0
Q9DBC7	sp|Q9DBC7|KAP0_MOUSE cAMP-dependent protein kinase type I-alpha regulatory subunit OS=Mus musculus GN=Prkar1a PE=1 SV=3;sp|P12849|KAP1_MOUSE cAMP-dependent protein kinase type I-beta regulatory subunit OS=Mus musculus GN=Prkar1b PE=1 SV=2	2	2	43.185	7935800	9025500	5454800	4406900	0	0	1445500	0
Q9DBC3	sp|Q9DBC3|CMTR1_MOUSE Cap-specific mRNA (nucleoside-2-O-)-methyltransferase 1 OS=Mus musculus GN=Cmtr1 PE=1 SV=1	4	4	95.675	0	0	0	0	0	0	0	0
Q9DB77	sp|Q9DB77|QCR2_MOUSE Cytochrome b-c1 complex subunit 2, mitochondrial OS=Mus musculus GN=Uqcrc2 PE=1 SV=1	17	17	48.234	101620000	81410000	94728000	77997000	58610000	47682000	63602000	36300000
Q9DB75	sp|Q9DB75|CDIP1_MOUSE Cell death-inducing p53-target protein 1 OS=Mus musculus GN=Cdip1 PE=2 SV=1	2	2	21.835	0	0	0	0	0	0	0	0
Q9DB73	sp|Q9DB73|NB5R1_MOUSE NADH-cytochrome b5 reductase 1 OS=Mus musculus GN=Cyb5r1 PE=1 SV=1	7	7	34.134	15309000	15079000	10376000	11419000	3111700	2979000	2776300	2339800
Q9DB72	sp|Q9DB72|BTBDH_MOUSE BTB/POZ domain-containing protein 17 OS=Mus musculus GN=Btbd17 PE=1 SV=1	1	1	52.602	2362800	2255900	2409000	1187500	0	0	0	0
Q9DB60	sp|Q9DB60|PGFS_MOUSE Prostamide/prostaglandin F synthase OS=Mus musculus GN=Fam213b PE=1 SV=1	3	3	21.67	4027600	0	0	1673900	0	0	0	0
Q9DB50	sp|Q9DB50|AP1S2_MOUSE AP-1 complex subunit sigma-2 OS=Mus musculus GN=Ap1s2 PE=1 SV=1	2	2	18.929	0	0	0	0	0	0	0	0
Q9DB41	sp|Q9DB41|GHC2_MOUSE Mitochondrial glutamate carrier 2 OS=Mus musculus GN=Slc25a18 PE=1 SV=4	10	7	34.166	20958000	18339000	0	14726000	10682000	8505200	0	0
Q9DB32	sp|Q9DB32|HAGHL_MOUSE Hydroxyacylglutathione hydrolase-like protein OS=Mus musculus GN=Haghl PE=1 SV=1	1	1	31.49	0	0	0	0	0	0	0	0
Q9DB27	sp|Q9DB27|MCTS1_MOUSE Malignant T-cell-amplified sequence 1 OS=Mus musculus GN=Mcts1 PE=1 SV=1;sp|Q9CQ21|MCTS2_MOUSE Malignant T-cell-amplified sequence 2 OS=Mus musculus GN=Mcts2 PE=1 SV=1	1	1	20.555	0	0	0	0	0	0	0	0
Q9DB25	sp|Q9DB25|ALG5_MOUSE Dolichyl-phosphate beta-glucosyltransferase OS=Mus musculus GN=Alg5 PE=1 SV=1	1	1	36.79	0	2652900	4546800	0	0	1538600	0	0
Q9DB20	sp|Q9DB20|ATPO_MOUSE ATP synthase subunit O, mitochondrial OS=Mus musculus GN=Atp5o PE=1 SV=1	9	9	23.363	71778000	46044000	58677000	61076000	25706000	33982000	23527000	24118000
Q9DB15	sp|Q9DB15|RM12_MOUSE 39S ribosomal protein L12, mitochondrial OS=Mus musculus GN=Mrpl12 PE=1 SV=2	1	1	21.708	0	0	0	0	0	0	0	0
Q9DB05	sp|Q9DB05|SNAA_MOUSE Alpha-soluble NSF attachment protein OS=Mus musculus GN=Napa PE=1 SV=1	8	6	33.189	19320000	15027000	16493000	15243000	7906600	6952200	7793000	3389200
Q9DAS9	sp|Q9DAS9|GBG12_MOUSE Guanine nucleotide-binding protein G(I)/G(S)/G(O) subunit gamma-12 OS=Mus musculus GN=Gng12 PE=1 SV=3	3	3	7.9972	0	7325600	9645500	8399700	0	0	0	3133800
Q9DAR7	sp|Q9DAR7|DCPS_MOUSE m7GpppX diphosphatase OS=Mus musculus GN=Dcps PE=1 SV=1	1	1	38.988	0	0	0	0	0	0	0	0
Q9DAM7	sp|Q9DAM7|TM263_MOUSE Transmembrane protein 263 OS=Mus musculus GN=Tmem263 PE=1 SV=1	4	4	11.549	18065000	11998000	12596000	11638000	2402500	1446400	2730300	0
Q9DAM5	sp|Q9DAM5|TPC_MOUSE Mitochondrial thiamine pyrophosphate carrier OS=Mus musculus GN=Slc25a19 PE=1 SV=1	1	1	35.618	2803400	2145400	4579900	2212500	0	0	0	0
Q9DAK9	sp|Q9DAK9|PHP14_MOUSE 14 kDa phosphohistidine phosphatase OS=Mus musculus GN=Phpt1 PE=1 SV=1	3	3	13.996	6131000	2885400	4190700	4003400	0	1440000	0	0
Q9D9V7	sp|Q9D9V7|DEN6B_MOUSE Protein DENND6B OS=Mus musculus GN=Dennd6b PE=2 SV=3	1	1	66.587	1747700	0	1086000	0	0	0	0	0
Q9D9V3	sp|Q9D9V3|ECHD1_MOUSE Ethylmalonyl-CoA decarboxylase OS=Mus musculus GN=Echdc1 PE=1 SV=2	5	5	35.467	0	1883000	0	2385900	0	0	0	0
Q9D958	sp|Q9D958|SPCS1_MOUSE Signal peptidase complex subunit 1 OS=Mus musculus GN=Spcs1 PE=2 SV=3	2	2	18.186	25643000	8188000	18078000	4697100	0	3022900	0	2072900
Q9D952	sp|Q9D952|EVPL_MOUSE Envoplakin OS=Mus musculus GN=Evpl PE=1 SV=3	2	2	232.01	0	0	0	0	0	0	0	0
Q9D938	sp|Q9D938|TM160_MOUSE Transmembrane protein 160 OS=Mus musculus GN=Tmem160 PE=2 SV=1	3	3	19.587	0	8095800	4352300	8153800	0	0	0	0
Q9D924	sp|Q9D924|ISCA1_MOUSE Iron-sulfur cluster assembly 1 homolog, mitochondrial OS=Mus musculus GN=Isca1 PE=2 SV=1	1	1	14.188	0	7993500	7446000	0	0	0	0	0
Q9D906	sp|Q9D906|ATG7_MOUSE Ubiquitin-like modifier-activating enzyme ATG7 OS=Mus musculus GN=Atg7 PE=1 SV=1	9	9	77.519	10557000	3159100	6142100	5706300	2420900	1697900	2344900	0
Q9D8Y1	sp|Q9D8Y1|T126A_MOUSE Transmembrane protein 126A OS=Mus musculus GN=Tmem126a PE=1 SV=1	1	1	21.539	0	0	0	0	0	0	0	0
Q9D8Y0	sp|Q9D8Y0|EFHD2_MOUSE EF-hand domain-containing protein D2 OS=Mus musculus GN=Efhd2 PE=1 SV=1	7	7	26.791	32282000	33635000	25779000	36432000	3656900	1509300	0	0
Q9D8W7	sp|Q9D8W7|OCAD2_MOUSE OCIA domain-containing protein 2 OS=Mus musculus GN=Ociad2 PE=1 SV=1	4	4	16.925	13128000	6335700	8409200	6049200	2369300	2966900	3817800	0
Q9D8W5	sp|Q9D8W5|PSD12_MOUSE 26S proteasome non-ATPase regulatory subunit 12 OS=Mus musculus GN=Psmd12 PE=1 SV=4	4	4	52.895	3063800	0	2685500	4639700	0	0	0	0
Q9D8V7	sp|Q9D8V7|SC11C_MOUSE Signal peptidase complex catalytic subunit SEC11C OS=Mus musculus GN=Sec11c PE=1 SV=3	1	1	21.66	3450500	1432900	0	1387000	0	0	0	0
Q9D8S3	sp|Q9D8S3|ARFG3_MOUSE ADP-ribosylation factor GTPase-activating protein 3 OS=Mus musculus GN=Arfgap3 PE=1 SV=2	6	6	57.455	3635700	0	5456800	0	0	0	0	0
Q9D8N2	sp|Q9D8N2|FA45A_MOUSE Protein FAM45A OS=Mus musculus GN=Fam45a PE=1 SV=2	5	5	40.42	3624300	0	16634000	0	2855500	1234400	0	0
Q9D8N0	sp|Q9D8N0|EF1G_MOUSE Elongation factor 1-gamma OS=Mus musculus GN=Eef1g PE=1 SV=3	11	11	50.06	27611000	36828000	24056000	28221000	16255000	12201000	12856000	7934200
Q9D8L5	sp|Q9D8L5|CCD91_MOUSE Coiled-coil domain-containing protein 91 OS=Mus musculus GN=Ccdc91 PE=1 SV=2	1	1	50.006	0	0	0	0	0	0	0	0
Q9D8E6	sp|Q9D8E6|RL4_MOUSE 60S ribosomal protein L4 OS=Mus musculus GN=Rpl4 PE=1 SV=3	13	13	47.153	59912000	57452000	43898000	45915000	12660000	16621000	12426000	12476000
Q9D8B6	sp|Q9D8B6|F210B_MOUSE Protein FAM210B OS=Mus musculus GN=Fam210b PE=1 SV=3	2	2	20.344	0	2368100	2985000	3766900	0	0	0	0
Q9D8B4	sp|Q9D8B4|NDUAB_MOUSE NADH dehydrogenase [ubiquinone] 1 alpha subcomplex subunit 11 OS=Mus musculus GN=Ndufa11 PE=1 SV=2	3	3	14.982	81191000	43336000	47217000	35745000	8330800	15453000	12394000	5067100
Q9D8B3	sp|Q9D8B3|CHM4B_MOUSE Charged multivesicular body protein 4b OS=Mus musculus GN=Chmp4b PE=1 SV=2	7	7	24.936	27181000	19484000	18036000	15576000	0	0	0	0
Q9D898	sp|Q9D898|ARP5L_MOUSE Actin-related protein 2/3 complex subunit 5-like protein OS=Mus musculus GN=Arpc5l PE=1 SV=1	3	3	16.98	5478200	4947200	4312500	3642100	0	1880700	0	2067000
Q9D892	sp|Q9D892|ITPA_MOUSE Inosine triphosphate pyrophosphatase OS=Mus musculus GN=Itpa PE=1 SV=2	3	3	21.897	7229200	3808800	0	7330900	0	0	0	0
Q9D880	sp|Q9D880|TIM50_MOUSE Mitochondrial import inner membrane translocase subunit TIM50 OS=Mus musculus GN=Timm50 PE=1 SV=1	5	5	39.776	17115000	0	0	5213500	0	0	0	0
Q9D855	sp|Q9D855|QCR7_MOUSE Cytochrome b-c1 complex subunit 7 OS=Mus musculus GN=Uqcrb PE=1 SV=3	4	4	13.527	7779600	8098200	6389600	3851200	10774000	10815000	12248000	12453000
Q9D819	sp|Q9D819|IPYR_MOUSE Inorganic pyrophosphatase OS=Mus musculus GN=Ppa1 PE=1 SV=1	6	6	32.667	27782000	23271000	17098000	10616000	2286800	2327500	0	5061700
Q9D7X8	sp|Q9D7X8|GGCT_MOUSE Gamma-glutamylcyclotransferase OS=Mus musculus GN=Ggct PE=1 SV=1	4	4	21.166	11688000	13385000	12915000	8095600	0	0	3310200	0
Q9D7X3	sp|Q9D7X3|DUS3_MOUSE Dual specificity protein phosphatase 3 OS=Mus musculus GN=Dusp3 PE=1 SV=1	4	4	20.472	17820000	16386000	16428000	21268000	0	10240000	0	0
Q9D7S9	sp|Q9D7S9|CHMP5_MOUSE Charged multivesicular body protein 5 OS=Mus musculus GN=Chmp5 PE=1 SV=1	1	1	24.575	0	0	0	0	0	0	0	0
Q9D7N9	sp|Q9D7N9|APMAP_MOUSE Adipocyte plasma membrane-associated protein OS=Mus musculus GN=Apmap PE=1 SV=1	5	5	46.434	8615200	9378600	12706000	10107000	3940900	0	3962400	2439300
Q9D7J4	sp|Q9D7J4|COX20_MOUSE Cytochrome c oxidase protein 20 homolog OS=Mus musculus GN=Cox20 PE=1 SV=1	1	1	13.163	0	0	0	0	0	0	0	0
Q9D7H3	sp|Q9D7H3|RTCA_MOUSE RNA 3-terminal phosphate cyclase OS=Mus musculus GN=RtcA PE=1 SV=2	2	2	39.254	0	0	0	0	0	0	0	0
Q9D7G0	sp|Q9D7G0|PRPS1_MOUSE Ribose-phosphate pyrophosphokinase 1 OS=Mus musculus GN=Prps1 PE=1 SV=4;sp|Q9CS42|PRPS2_MOUSE Ribose-phosphate pyrophosphokinase 2 OS=Mus musculus GN=Prps2 PE=1 SV=4	6	6	34.834	30037000	21866000	16008000	16161000	19609000	13923000	0	0
Q9D7B6	sp|Q9D7B6|ACAD8_MOUSE Isobutyryl-CoA dehydrogenase, mitochondrial OS=Mus musculus GN=Acad8 PE=1 SV=2	6	6	45.019	0	2351000	0	3251800	0	0	1340600	0
Q9D7A8	sp|Q9D7A8|ARMC1_MOUSE Armadillo repeat-containing protein 1 OS=Mus musculus GN=Armc1 PE=1 SV=1	2	2	31.246	0	0	0	0	0	0	0	0
Q9D710	sp|Q9D710|TMX2_MOUSE Thioredoxin-related transmembrane protein 2 OS=Mus musculus GN=Tmx2 PE=1 SV=1	5	5	33.942	64453000	34216000	49214000	30582000	5983800	10536000	11674000	3330800
Q9D6Y9	sp|Q9D6Y9|GLGB_MOUSE 1,4-alpha-glucan-branching enzyme OS=Mus musculus GN=Gbe1 PE=1 SV=1	6	6	80.363	9303400	12196000	7845000	5279700	0	0	0	0
Q9D6Y7	sp|Q9D6Y7|MSRA_MOUSE Mitochondrial peptide methionine sulfoxide reductase OS=Mus musculus GN=Msra PE=1 SV=1	3	3	25.988	0	0	0	0	0	0	0	0
Q9D6U8	sp|Q9D6U8|F162A_MOUSE Protein FAM162A OS=Mus musculus GN=Fam162a PE=1 SV=1	1	1	17.725	0	0	0	0	0	0	0	0
Q9D6R2	sp|Q9D6R2|IDH3A_MOUSE Isocitrate dehydrogenase [NAD] subunit alpha, mitochondrial OS=Mus musculus GN=Idh3a PE=1 SV=1	10	10	39.638	59497000	52987000	52983000	46254000	43666000	51627000	39263000	35782000
Q9D6M3	sp|Q9D6M3|GHC1_MOUSE Mitochondrial glutamate carrier 1 OS=Mus musculus GN=Slc25a22 PE=1 SV=1	10	10	34.67	184500000	241150000	194480000	208030000	86681000	61819000	69060000	69786000
Q9D6K8	sp|Q9D6K8|FUND2_MOUSE FUN14 domain-containing protein 2 OS=Mus musculus GN=Fundc2 PE=1 SV=1	4	4	16.564	28723000	0	0	0	5725500	4849800	3832300	0
Q9D6J6	sp|Q9D6J6|NDUV2_MOUSE NADH dehydrogenase [ubiquinone] flavoprotein 2, mitochondrial OS=Mus musculus GN=Ndufv2 PE=1 SV=2	5	5	27.285	6720100	10878000	8879100	5405300	8445400	6175000	5877500	8733800
Q9D6J5	sp|Q9D6J5|NDUB8_MOUSE NADH dehydrogenase [ubiquinone] 1 beta subcomplex subunit 8, mitochondrial OS=Mus musculus GN=Ndufb8 PE=1 SV=1	2	2	21.876	5405100	6055500	0	0	0	3595600	0	0
Q9D6I9	sp|Q9D6I9|LURA1_MOUSE Leucine rich adaptor protein 1 OS=Mus musculus GN=Lurap1 PE=1 SV=1	2	2	25.83	4224600	1236800	2832400	1689300	0	0	0	0
Q9D6G9	sp|Q9D6G9|CKLF5_MOUSE CKLF-like MARVEL transmembrane domain-containing protein 5 OS=Mus musculus GN=Cmtm5 PE=1 SV=1	1	1	17.389	0	26930000	23694000	29467000	0	6996500	0	4788500
Q9D6F9	sp|Q9D6F9|TBB4A_MOUSE Tubulin beta-4A chain OS=Mus musculus GN=Tubb4a PE=1 SV=3	22	5	49.585	302600000	399270000	285390000	302840000	78724000	67298000	79684000	60269000
Q9D6F4	sp|Q9D6F4|GBRA4_MOUSE Gamma-aminobutyric acid receptor subunit alpha-4 OS=Mus musculus GN=Gabra4 PE=2 SV=1	12	12	60.878	40414000	15408000	28686000	11450000	687980	0	0	0
Q9D5V5	sp|Q9D5V5|CUL5_MOUSE Cullin-5 OS=Mus musculus GN=Cul5 PE=1 SV=3	7	7	90.973	17008000	4580500	17551000	3986500	1730400	1527200	1587700	723560
Q9D5T0	sp|Q9D5T0|ATAD1_MOUSE ATPase family AAA domain-containing protein 1 OS=Mus musculus GN=Atad1 PE=1 SV=1	4	4	40.744	0	0	3532100	2641100	0	0	0	0
Q9D5R2	sp|Q9D5R2|WDR20_MOUSE WD repeat-containing protein 20 OS=Mus musculus GN=Wdr20 PE=2 SV=1	1	1	62.781	0	0	0	0	0	0	0	0
Q9D5K4	sp|Q9D5K4|S1PBP_MOUSE S100P-binding protein OS=Mus musculus GN=S100pbp PE=2 SV=1	1	1	44.472	0	0	0	0	0	0	0	0
Q9D517	sp|Q9D517|PLCC_MOUSE 1-acyl-sn-glycerol-3-phosphate acyltransferase gamma OS=Mus musculus GN=Agpat3 PE=1 SV=2	6	6	43.295	30012000	22111000	20817000	19245000	3789100	0	6828000	0
Q9D517	sp|Q9D517|PLCC_MOUSE 1-acyl-sn-glycerol-3-phosphate acyltransferase gamma OS=Mus musculus GN=Agpat3 PE=1 SV=2	1	1	43.295	0	0	0	0	0	0	0	0
[truncated: 3,051 more rows]

## Sheet: Astro BioID2 raw
Uniprot ID	Fasta headers	Razor + unique peptides	Unique peptides	Mol. weight [kDa]	BioID2 LFQ intensity 1	BioID2 LFQ intensity 2	BioID2 LFQ intensity 3	BioID2 LFQ intensity 4	tdT LFQ intensity 1	tdT LFQ intensity 2	tdT LFQ intensity 3	tdT LFQ intensity 4
[truncated: 3,507 more rows]

## Sheet: Astro Lck-BioID2 raw
Uniprot	Fasta headers	Peptides	Razor + unique peptides	Mol. weight [kDa]	BioID2 LFQ intensity 1	BioID2 LFQ intensity 2	BioID2 LFQ intensity 3	BioID2 LFQ intensity 4	GFP LFQ intensity 1	GFP LFQ intensity 2	GFP LFQ intensity 3	GFP LFQ intensity 4
[truncated: 3,754 more rows]

[truncated: 5 more sheets: Astro Aqp4-BioID2 raw, Astro Ezr-BioID2 raw, Astro Glt1-BioID2 raw, Astro Kir4.1-BioID2 raw, Astro Cx43-BioID2 raw]
