# Supplementary material for: Astrocyte–neuron subproteomes and obsessive–compulsive disorder mechanisms
Source: Nature. 2023 Apr 12;616(7958):764–73. doi: 10.1038/s41586-023-05927-7 (PMC10132990; doi:10.1038/s41586-023-05927-7)
Supplement: Supplementary file 9 — RNA-seq analysed data. [file 41586_2023_5927_MOESM9_ESM.xlsx]

## Sheet: complete_geneList
GeneID	description	chromosome	strand	NeuronIP_vs_AstrocyteIP log2FC	p.value.NeuronIP_vs_AstrocyteIP	p.value.adj.NeuronIP_vs_AstrocyteIP	F	F.p.value	t.NeuronIP_vs_AstrocyteIP	AverageExpr	NeuronIP_1_vs_AstrocyteIP	NeuronIP_2_vs_AstrocyteIP	NeuronIP_3_vs_AstrocyteIP	NeuronIP_4_vs_AstrocyteIP	NeuronIP_1	NeuronIP_2	NeuronIP_3	NeuronIP_4	AstrocyteIP_1	AstrocyteIP_2	AstrocyteIP_3	AstrocyteIP_4	NeuronIP_1.FPKM	NeuronIP_2.FPKM	NeuronIP_3.FPKM	NeuronIP_4.FPKM	AstrocyteIP_1.FPKM	AstrocyteIP_2.FPKM	AstrocyteIP_3.FPKM	AstrocyteIP_4.FPKM	Avg Neuron FPKM	Avg Astrocyte FPKM	NeuronIP_1.logCPM	NeuronIP_2.logCPM	NeuronIP_3.logCPM	NeuronIP_4.logCPM	AstrocyteIP_1.logCPM	AstrocyteIP_2.logCPM	AstrocyteIP_3.logCPM	AstrocyteIP_4.logCPM
Xist	inactive X specific transcripts [Source:MGI Symbol;Acc:MGI:98974]	chrX	-	11.6913	1.7468e-05	6.07988e-05	28.8665	2.25702e-05	6.77116	-2.43112	12.3418	12.3698	13.6487	13.5892	1871	1843	4775	4227	0	0	0	0	1.31416	1.35536	3.16838	3.17053	0	0	0	0	2.25211	0	4.49057	4.51859	5.79746	5.73798	-7.8512	-7.8512	-7.8512	-7.8512
Aldoart1	aldolase 1 A, retrogene 1 [Source:MGI Symbol;Acc:MGI:2447811]	chr4	-	8.5394	2.24396e-14	5.49789e-12	1062.48	1.66265e-14	39.7924	0.256909	8.58245	8.51931	8.63937	8.66094	4689	4336	5031	4711	6	6	8	7	28.7585	27.8439	29.1494	30.8549	0.0614239	0.0634284	0.0805686	0.0774604	29.1517	0.0707203	5.81587	5.75274	5.87279	5.89436	-2.95359	-2.89008	-2.57458	-2.64806
Gm3258	NA	NA	NA	7.35237	3.51355e-10	7.78646e-09	204.179	3.66106e-10	17.8987	-1.8147	7.54269	7.41792	7.51323	7.65451	851	754	860	875	5	1	2	3	15.0846	13.9936	14.401	16.563	0.147936	0.0305528	0.0582137	0.0959449	15.0106	0.083162	3.35433	3.22956	3.32487	3.46615	-3.20698	-5.26027	-4.46704	-3.81916
Acot10	acyl-CoA thioesterase 10 [Source:MGI Symbol;Acc:MGI:1928940]	chr15	-	7.24384	3.81819e-08	3.43557e-07	94.8282	3.34214e-08	11.9763	-2.71317	7.9838	8.00275	7.94933	8.06052	284	278	286	285	3	0	0	1	2.32545	2.38335	2.21231	2.49207	0.0410026	0	0	0.0147736	2.3533	0.013944	1.77228	1.79122	1.7378	1.84899	-3.90599	-7.8512	-7.8512	-5.23772
Gm5434	predicted gene 5434 [Source:MGI Symbol;Acc:MGI:3646221]	chr12	+	6.88655	4.74528e-10	9.99618e-09	175.069	9.15385e-10	17.4513	-3.90029	8.16344	8.25433	8.16023	8.14865	103	106	106	97	0	0	0	0	0.893372	0.962623	0.868544	0.898449	0	0	0	0	0.905747	0	0.31224	0.403126	0.30903	0.297446	-7.8512	-7.8512	-7.8512	-7.8512
Rpl14-ps1	ribosomal protein L14, pseudogene 1 [Source:MGI Symbol;Acc:MGI:3710579]	chr7	+	6.8214	7.983e-15	3.16387e-12	1209.15	7.5369e-15	43.3035	1.50886	6.74852	6.86339	6.85401	6.86588	5416	5666	6010	5590	24	35	27	28	98.2159	107.581	102.96	108.253	0.726466	1.094	0.804003	0.916131	104.253	0.885151	6.02381	6.13868	6.1293	6.14116	-0.990356	-0.384651	-0.846124	-0.677733
Gm13034	predicted gene 13034 [Source:MGI Symbol;Acc:MGI:3650252]	chr4	+	6.6488	2.00768e-08	2.0162e-07	105.596	1.7919e-08	12.6682	-2.79499	7.02064	7.39079	7.06697	7.14113	261	326	278	270	1	2	3	0	2.74875	3.59474	2.76586	3.03658	0.0175791	0.0363055	0.0518808	0	3.03648	0.0264413	1.6506	2.02074	1.69693	1.77109	-5.31483	-4.38526	-3.92888	-7.8512
Mir682	microRNA 682 [Source:MGI Symbol;Acc:MGI:3629911]	chr13	+	6.63811	2.8835e-12	1.80143e-10	477.324	2.18705e-12	26.6996	0.5755	6.65764	6.67432	6.59042	6.74264	2381	2327	2344	2403	9	13	14	18	312.141	319.406	290.295	336.412	1.9694	2.93753	3.01377	4.25755	314.564	3.04456	4.83827	4.85494	4.77104	4.92327	-2.38485	-1.79976	-1.78326	-1.30962
Gm5801	predicted pseudogene 5801 [Source:MGI Symbol;Acc:MGI:3646055]	chr14	-	6.57753	7.18777e-12	3.59054e-10	400.849	6.30808e-12	24.7575	-1.07742	6.64489	6.70353	6.65621	6.68597	809	814	841	792	4	3	6	5	4.29599	4.52578	4.21892	4.49124	0.0354548	0.0274589	0.0523186	0.047905	4.38298	0.0407843	3.28134	3.33998	3.29266	3.32242	-3.51455	-3.84449	-2.97726	-3.1179
Eno1b	NA	NA	NA	6.57398	3.29645e-14	7.30602e-12	975.089	2.81028e-14	38.5588	0.711762	6.6009	6.57311	6.60873	6.60156	2808	2661	2912	2673	17	17	13	18	10.3604	10.2797	10.1499	10.5319	0.104696	0.108113	0.0787617	0.119826	10.3305	0.102849	5.07621	5.04842	5.08404	5.07687	-1.48275	-1.41786	-1.88853	-1.30962
Npm3-ps1	nucleoplasmin 3, pseudogene 1 [Source:MGI Symbol;Acc:MGI:894683]	chr6	+	6.16024	1.05508e-08	1.20675e-07	114.32	1.12844e-08	13.3952	-4.01035	7.05934	7.22084	7.31191	7.2956	74	80	91	83	0	0	1	0	0.944534	1.06913	1.09728	1.13133	0	0	0.0209593	0	1.06057	0.00523982	-0.162836	-0.00133115	0.0897355	0.0734301	-7.8512	-7.8512	-5.33508	-7.8512
Gm12338	predicted gene 12338 [Source:MGI Symbol;Acc:MGI:3650622]	chr11	-	6.12144	2.76616e-15	1.74596e-12	1449.37	2.4847e-15	47.2218	1.98872	6.08023	6.16139	6.08433	6.20425	5501	5622	5690	5704	46	39	54	45	118.143	126.419	115.443	130.819	1.64901	1.4437	1.90436	1.74371	122.706	1.6852	6.04627	6.12743	6.05037	6.17029	-0.0577055	-0.229369	0.148249	0.00298511
Btg3	B cell translocation gene 3 [Source:MGI Symbol;Acc:MGI:109532]	chr16	-	6.11538	2.72497e-10	6.30963e-09	225.585	2.01678e-10	18.2855	-0.0407494	6.13866	6.34923	6.07043	6.12353	924	1033	909	870	8	7	6	8	4.41823	5.17169	4.10612	4.44245	0.063851	0.0576928	0.0471106	0.0690181	4.53462	0.0594181	3.47301	3.68358	3.40478	3.45788	-2.55071	-2.67432	-2.97726	-2.46032
Smarca5-ps	SWI/SNF related, matrix associated, actin depenent ragulator of chromatin, subfamily a, member 5, pseudogene [Source:MGI Symbol;Acc:MGI:2443330]	chr4	+	6.08021	5.10584e-09	6.7715e-08	133.698	4.50805e-09	14.2593	-1.194	6.06509	6.28229	6.13995	6.24892	544	611	591	588	2	5	9	4	1.82473	2.14583	1.87274	2.10622	0.0111978	0.0289079	0.0495716	0.0242078	1.98738	0.0284713	2.70912	2.92632	2.78398	2.89295	-4.44486	-3.14388	-2.4088	-3.42634
Gm1821	NA	NA	NA	6.02899	4.09666e-16	7.36272e-13	2015.21	3.29498e-16	55.1891	2.51842	6.05622	6.01144	5.96889	6.10808	7235	6776	7024	7136	65	57	63	60	64.7613	63.5047	59.3954	68.2117	0.971162	0.879426	0.925995	0.969002	63.9683	0.936396	6.44155	6.39677	6.35421	6.49341	0.439198	0.315804	0.369836	0.416463
Gm5512	NA	NA	NA	6.00116	2.6044e-09	3.91539e-08	145.426	2.74677e-09	15.1049	-1.40632	6.08931	5.99319	6.13037	6.06543	686	620	728	642	4	5	5	9	2.4646	2.33222	2.47084	2.46311	0.0239874	0.0309628	0.0294974	0.0583393	2.43269	0.0356967	3.04352	2.94741	3.08459	3.01964	-3.51455	-3.14388	-3.23049	-2.29422
Gm15455	predicted gene 15455 [Source:MGI Symbol;Acc:MGI:3705563]	chr1	-	5.99202	2.21894e-10	5.33781e-09	227.926	1.89587e-10	18.6038	-1.32326	6.06893	6.12167	6.12599	6.13156	479	480	514	476	7	2	5	3	1.99879	2.09714	2.02621	2.12112	0.0487563	0.014385	0.0342604	0.0225865	2.06081	0.029997	2.52567	2.57841	2.58273	2.5883	-2.73813	-4.38526	-3.23049	-3.81916
Gapdhs	glyceraldehyde-3-phosphate dehydrogenase, spermatogenic [Source:MGI Symbol;Acc:MGI:95653]	chr7	-	5.96513	1.02479e-07	7.84212e-07	71.9718	1.6206e-07	10.9762	-4.33722	6.91021	7.55175	6.89883	7.70034	43	65	44	71	0	0	0	0	0.336966	0.533317	0.325732	0.594158	0	0	0	0	0.447543	0	-0.940991	-0.299449	-0.95237	-0.150859	-7.8512	-7.8512	-7.8512	-7.8512
BC002163	NA	NA	NA	5.8829	1.99881e-14	5.33966e-12	1028.71	2.02584e-14	40.171	1.31847	5.84694	5.97871	5.82367	5.92854	3351	3547	3401	3374	34	36	30	31	42.859	47.4989	41.0927	46.0828	0.725851	0.793628	0.630056	0.715361	44.3834	0.716224	5.33123	5.463	5.30796	5.41283	-0.491511	-0.344236	-0.695245	-0.531859
Uchl4	ubiquitin carboxyl-terminal esterase L4 [Source:MGI Symbol;Acc:MGI:1890440]	chr9	+	5.67833	1.4369e-08	1.54203e-07	109.87	1.42248e-08	13.0417	-1.29757	5.6581	5.88243	5.63219	5.83606	536	605	543	577	4	7	8	5	5.80526	6.86068	5.55581	6.67358	0.0723132	0.130678	0.142278	0.0977064	6.22383	0.110744	2.68776	2.9121	2.66185	2.86573	-3.51455	-2.67432	-2.57458	-3.1179
Gm13826	predicted gene 13826 [Source:MGI Symbol;Acc:MGI:3651519]	chr5	-	5.56545	6.44162e-15	2.8889e-12	1284.86	5.19667e-15	44.0698	1.94135	5.57637	5.58072	5.59435	5.55372	3742	3626	3908	3505	50	40	46	41	62.542	63.4528	61.704	62.5579	1.39489	1.15232	1.26246	1.23637	62.5641	1.26151	5.49043	5.49478	5.50841	5.46778	0.0620685	-0.193026	-0.0820961	-0.130708
Grp	gastrin releasing peptide [Source:MGI Symbol;Acc:MGI:95833]	chr18	+	5.48745	5.67268e-07	3.24082e-06	58.4891	5.19785e-07	9.40557	-2.68058	6.24648	5.93519	5.86586	5.60845	221	172	175	135	3	0	2	5	3.10765	2.53235	2.32471	2.02721	0.0704145	0	0.0461807	0.126855	2.49798	0.0608624	1.41095	1.09966	1.03033	0.772917	-3.90599	-7.8512	-4.46704	-3.1179
Ppp1r2-ps3	protein phosphatase 1, regulatory (inhibitor) subunit 2, pseudogene 3 [Source:MGI Symbol;Acc:MGI:3645534]	chr19	-	5.45545	5.49231e-07	3.15108e-06	58.8192	5.03748e-07	9.43347	-2.96928	5.86608	6.01641	5.78993	6.08615	138	148	135	153	4	0	3	1	2.16016	2.42562	1.99632	2.55755	0.104512	0	0.0771114	0.0282425	2.28491	0.0524665	0.732988	0.883318	0.656842	0.953059	-3.51455	-7.8512	-3.92888	-5.23772
Gm6194	NA	NA	NA	5.42156	1.54216e-07	1.09461e-06	70.9282	1.76038e-07	10.5831	-3.86058	6.32785	6.4368	6.13451	5.92463	71	74	64	51	0	1	0	1	0.521936	0.569568	0.444457	0.400364	0	0.0126709	0	0.0132634	0.484081	0.00648357	-0.222247	-0.113299	-0.415584	-0.625463	-7.8512	-5.26027	-7.8512	-5.23772
Gm8615	predicted pseudogene 8615 [Source:MGI Symbol;Acc:MGI:3647532]	chr5	-	5.25438	6.23977e-09	7.91206e-08	127.29	6.01577e-09	14.0157	-2.09924	5.57844	5.23888	5.48896	5.34126	228	174	221	184	1	3	2	6	1.38956	1.11032	1.27241	1.19753	0.0101729	0.0315145	0.0200153	0.0659766	1.24245	0.0319198	1.45587	1.1163	1.36639	1.21869	-5.31483	-3.84449	-4.46704	-2.86394
Krt16	keratin 16 [Source:MGI Symbol;Acc:MGI:96690]	chr11	-	5.16616	2.97713e-05	9.6237e-05	26.5325	3.45005e-05	6.41156	-2.8519	5.13783	4.81227	5.5436	6.29472	87	67	119	185	1	2	1	1	0.699629	0.564129	0.904037	1.58872	0.013423	0.0277221	0.013205	0.0145092	0.939128	0.0172148	0.0696084	-0.255957	0.475377	1.22649	-5.31483	-4.38526	-5.33508	-5.23772
Avp	arginine vasopressin [Source:MGI Symbol;Acc:MGI:88121]	chr2	-	5.13496	4.23984e-07	2.53083e-06	51.3027	1.07325e-06	9.65929	-4.48139	6.13641	6.95958	5.91087	6.72725	25	43	22	36	0	0	0	0	0.620576	1.11758	0.515903	0.954297	0	0	0	0	0.802089	0	-1.71479	-0.891624	-1.94033	-1.12395	-7.8512	-7.8512	-7.8512	-7.8512
A730098P11Rik	NA	NA	NA	5.08845	1.06647e-12	9.04216e-11	549.955	9.24532e-13	28.9823	1.24656	5.11421	5.09251	5.07169	5.14522	2048	1949	2051	1991	33	38	42	23	4.99605	4.9781	4.72665	5.18674	0.134373	0.159782	0.168243	0.101233	4.97189	0.140908	4.62095	4.59925	4.57843	4.65197	-0.534314	-0.266651	-0.212711	-0.959355
Gm6402	NA	NA	NA	5.05575	1.85513e-11	7.20161e-10	343.335	1.61041e-11	22.8857	-0.205186	5.04869	5.09844	5.10356	5.10211	714	714	765	705	12	13	11	12	6.62676	6.93835	6.70741	6.98745	0.185902	0.207967	0.167643	0.200947	6.81499	0.190615	3.10121	3.15096	3.15607	3.15462	-1.978	-1.79976	-2.12534	-1.88686
Gm6568	predicted pseudogene 6568 [Source:MGI Symbol;Acc:MGI:3647518]	chrX	+	4.95239	1.19346e-07	8.90435e-07	64.0844	3.11906e-07	10.8283	-4.54531	6.44278	6.34686	6.14819	6.02539	31	28	26	22	0	0	0	0	0.428729	0.405447	0.339692	0.324915	0	0	0	0	0.374696	0	-1.40842	-1.50434	-1.70302	-1.82581	-7.8512	-7.8512	-7.8512	-7.8512
Zfa-ps	zinc finger protein, autosomal, pseudogene [Source:MGI Symbol;Acc:MGI:99153]	chr10	-	4.89567	1.27129e-07	9.3708e-07	61.5854	3.89777e-07	10.7674	-3.84262	6.34117	5.9032	5.80983	5.73447	45	32	32	28	1	0	0	0	0.165596	0.123294	0.111244	0.110032	0.00614239	0	0	0	0.127542	0.0015356	-0.875936	-1.31391	-1.40727	-1.48264	-5.31483	-7.8512	-7.8512	-7.8512
Neurod1	neurogenic differentiation 1 [Source:MGI Symbol;Acc:MGI:1339708]	chr2	-	4.7988	3.41835e-07	2.12689e-06	64.0036	3.14122e-07	9.85041	-2.11384	4.80093	4.44516	5.26655	5.14652	167	126	238	202	2	5	2	5	0.842719	0.66572	1.13458	1.08854	0.016846	0.0434894	0.0165725	0.0455232	0.932889	0.0306078	1.00751	0.651736	1.47313	1.3531	-4.44486	-3.14388	-4.46704	-3.1179
Lamp3	lysosomal-associated membrane protein 3 [Source:MGI Symbol;Acc:MGI:2441659]	chr16	-	4.7593	4.37352e-07	2.59848e-06	58.3726	5.25586e-07	9.63199	-3.88909	5.49513	5.44577	5.90995	5.3244	45	42	62	38	1	0	2	0	0.16941	0.165551	0.2205	0.152769	0.00628387	0	0.0123637	0	0.177057	0.00466188	-0.875936	-0.925295	-0.461119	-1.04667	-5.31483	-7.8512	-4.46704	-7.8512
Prss16	protease, serine, 16 (thymus) [Source:MGI Symbol;Acc:MGI:1859181]	chr13	-	4.65681	4.45439e-06	1.86607e-05	32.997	1.13669e-05	7.74976	-3.75768	5.61429	5.57954	6.16359	5.20548	35	33	53	25	0	3	0	0	0.204686	0.202064	0.292811	0.15613	0	0.0302405	0	0	0.213923	0.00756012	-1.23523	-1.26999	-0.685935	-1.64404	-7.8512	-3.84449	-7.8512	-7.8512
Fermt1	fermitin family homolog 1 (Drosophila) [Source:MGI Symbol;Acc:MGI:2443583]	chr2	-	4.60938	4.18391e-06	1.7706e-05	36.3495	6.85675e-06	7.79674	-3.73401	5.13634	5.30005	5.53302	5.46151	36	39	49	43	0	2	0	1	0.0862169	0.0977934	0.11086	0.109973	0	0.00825595	0	0.00432102	0.101211	0.00314424	-1.195	-1.0313	-0.798326	-0.869832	-7.8512	-4.38526	-7.8512	-5.23772
Ly6d	lymphocyte antigen 6 complex, locus D [Source:MGI Symbol;Acc:MGI:96881]	chr15	-	4.5462	0.000273294	0.000680817	16.6274	0.00031801	5.02836	-3.60984	5.99429	4.37164	5.96571	4.71177	90	28	91	35	1	8	0	0	1.63918	0.533946	1.56573	0.680737	0.0304008	0.251143	0	0	1.1049	0.070386	0.11832	-1.50434	0.0897355	-1.16421	-5.31483	-2.48666	-7.8512	-7.8512
Tubb2a-ps2	NA	NA	NA	4.53778	8.35015e-08	6.59608e-07	79.3659	9.29109e-08	11.1777	-1.18975	4.67305	4.49435	4.41899	4.87907	266	227	230	292	2	14	6	6	4.75523	4.24885	3.88426	5.57441	0.0596789	0.431385	0.176129	0.193525	4.61569	0.21518	1.67794	1.49923	1.42388	1.88396	-4.44486	-1.6944	-2.97726	-2.86394
H2afy3	H2A histone family, member Y3 [Source:MGI Symbol;Acc:MGI:1914802]	chr15	-	4.47473	2.1561e-07	1.45349e-06	68.7859	2.09369e-07	10.2695	-4.63366	5.425	5.28435	5.60028	5.71519	24	21	28	28	0	0	0	1	0.158057	0.144803	0.174201	0.196918	0	0	0	0.0118822	0.168495	0.00297056	-1.77283	-1.91348	-1.59755	-1.48264	-7.8512	-7.8512	-7.8512	-5.23772
Mcemp1	NA	NA	NA	4.39046	1.02372e-05	3.8142e-05	28.6764	2.33391e-05	7.14366	-2.16516	4.69457	4.92169	4.89298	4.9766	76	86	90	88	10	1	3	0	0.844948	1.00108	0.945256	1.04478	0.185574	0.019163	0.0547681	0	0.959017	0.0648763	-0.124546	0.102569	0.0738592	0.157485	-2.23612	-5.26027	-3.92888	-7.8512
Csl	citrate synthase like [Source:MGI Symbol;Acc:MGI:1919082]	chr10	-	4.38154	3.62081e-06	1.56257e-05	39.4215	4.46338e-06	7.9059	-2.31991	4.64664	5.10264	4.64551	4.80357	98	130	101	104	6	6	3	0	0.631196	0.876671	0.61454	0.715316	0.0645045	0.0666095	0.0317285	0	0.709431	0.0407107	0.240706	0.696701	0.239571	0.397631	-2.95359	-2.89008	-3.92888	-7.8512
Psme2b	protease (prosome, macropain) activator subunit 2B [Source:MGI Symbol;Acc:MGI:1341073]	chr11	-	4.37262	7.57323e-07	4.15528e-06	52.4985	9.45499e-07	9.15887	1.34022	4.61075	4.50176	3.97715	4.50839	1372	1229	912	1216	49	13	44	35	16.305	15.2923	10.2389	15.4322	0.971994	0.266291	0.858638	0.750466	14.3171	0.711847	4.04314	3.93415	3.40954	3.94078	0.0330443	-1.79976	-0.145926	-0.357805
Otop2	otopetrin 2 [Source:MGI Symbol;Acc:MGI:2388365]	chr11	+	4.3598	4.61117e-05	0.000140957	22.0075	8.62905e-05	6.12493	-2.9117	4.89751	4.54186	5.58237	4.16167	65	49	108	37	2	4	0	1	0.35034	0.27652	0.549908	0.212963	0.0179931	0.0371606	0	0.00972461	0.347433	0.0162196	-0.348954	-0.704598	0.335904	-1.08479	-4.44486	-3.45206	-7.8512	-5.23772
Gm7102	predicted gene 7102 [Source:MGI Symbol;Acc:MGI:3648735]	chr19	-	4.31207	3.85128e-07	2.33987e-06	54.8605	7.41607e-07	9.74423	-4.02731	5.24451	5.53244	4.91442	4.73793	33	39	27	22	1	0	0	1	0.255735	0.316444	0.197666	0.182065	0.0129353	0	0	0.0139821	0.237977	0.00672936	-1.31923	-1.0313	-1.64932	-1.82581	-5.31483	-7.8512	-7.8512	-5.23772
Atg4a	autophagy related 4A, cysteine peptidase [Source:MGI Symbol;Acc:MGI:2147903]	chrX	+	4.28556	1.05905e-06	5.50924e-06	53.5953	8.43643e-07	8.87881	-2.86885	4.66624	4.60519	4.13564	4.49151	108	100	77	91	1	7	1	3	0.642349	0.622733	0.432642	0.577983	0.00992769	0.0717616	0.00976647	0.0321932	0.568927	0.0309122	0.380394	0.319346	-0.150206	0.205663	-5.31483	-2.67432	-5.33508	-3.81916
Tgm3	transglutaminase 3, E polypeptide [Source:MGI Symbol;Acc:MGI:98732]	chr2	+	4.2466	1.01915e-07	7.806e-07	77.3865	1.07308e-07	10.9816	-1.73887	4.59392	3.80648	4.58582	4.34423	195	109	200	156	3	6	5	4	0.592212	0.346597	0.573804	0.505934	0.0152078	0.0314081	0.0249347	0.0219179	0.504637	0.0233671	1.23069	0.44326	1.22259	0.981012	-3.90599	-2.89008	-3.23049	-3.42634
Stxbp3b	syntaxin-binding protein 3B [Source:MGI Symbol;Acc:MGI:3586869]	chr19	-	4.23838	1.22256e-08	1.35608e-07	112.143	1.26239e-08	13.2256	-1.70785	4.44413	4.58675	3.99616	4.28175	180	192	136	153	5	4	4	5	2.2496	2.5124	1.60569	2.04198	0.104305	0.0861669	0.0820888	0.112746	2.10242	0.0963265	1.11544	1.25805	0.66746	0.953059	-3.20698	-3.45206	-3.53783	-3.1179
Golt1a	golgi transport 1 homolog A (S. cerevisiae) [Source:MGI Symbol;Acc:MGI:1915588]	chr1	+	4.2266	1.12763e-06	5.7977e-06	48.7851	1.41389e-06	8.82713	-3.42782	4.83816	4.2524	5.06418	4.60993	53	34	64	43	2	2	0	1	0.362117	0.243224	0.413089	0.313739	0.0228089	0.0235532	0	0.0123273	0.333042	0.0146724	-0.6416	-1.22736	-0.415584	-0.869832	-4.44486	-4.38526	-7.8512	-5.23772
Pkp1	plakophilin 1 [Source:MGI Symbol;Acc:MGI:1328359]	chr1	-	4.1815	2.92608e-06	1.30301e-05	42.3504	3.04262e-06	8.06872	-1.60425	3.95351	4.33619	4.43228	4.34238	146	184	210	182	2	7	8	6	0.409597	0.540476	0.556562	0.545257	0.00936557	0.0338492	0.0368539	0.0303704	0.512973	0.0276098	0.814082	1.19676	1.29286	1.20295	-4.44486	-2.67432	-2.57458	-2.86394
Gm13498	predicted gene 13498 [Source:MGI Symbol;Acc:MGI:3650381]	chr2	+	4.12907	3.01611e-06	1.33577e-05	46.4392	1.84932e-06	8.04542	-4.48735	5.11362	4.58611	5.44395	4.53498	30	20	39	19	0	0	1	1	0.174553	0.12184	0.214369	0.118055	0	0	0.00955425	0.0104979	0.157204	0.00501304	-1.45518	-1.98269	-1.12485	-2.03382	-7.8512	-7.8512	-5.33508	-5.23772
Fam150b	family with sequence similarity 150, member B [Source:MGI Symbol;Acc:MGI:3697448]	chr12	+	4.12214	1.92329e-05	6.5936e-05	26.0328	3.79302e-05	6.70537	-2.90318	4.53814	4.58757	4.52163	4.79378	51	51	52	58	1	3	3	0	0.425912	0.445938	0.410245	0.517254	0.0139396	0.0431835	0.0411397	0	0.449837	0.0245657	-0.696713	-0.647282	-0.713223	-0.441071	-5.31483	-3.84449	-3.92888	-7.8512
Msln	mesothelin [Source:MGI Symbol;Acc:MGI:1888992]	chr17	-	4.12165	1.02008e-05	3.80293e-05	28.7345	2.3101e-05	7.14618	-4.15984	5.03732	4.95714	5.05382	5.48636	23	21	24	30	0	0	3	0	0.136861	0.130836	0.134913	0.190634	0	0	0.0293133	0	0.148311	0.00732831	-1.8333	-1.91348	-1.8168	-1.38427	-7.8512	-7.8512	-3.92888	-7.8512
Gm8994	predicted gene 8994 [Source:MGI Symbol;Acc:MGI:3644226]	chr6	+	4.11418	4.75392e-06	1.96928e-05	38.6091	4.98563e-06	7.70116	-4.75057	5.11792	5.37474	4.42722	5.78956	19	22	12	29	0	0	1	0	0.152015	0.184294	0.0906997	0.247775	0	0	0.0131379	0	0.168696	0.00328446	-2.10426	-1.84743	-2.79495	-1.43261	-7.8512	-7.8512	-5.33508	-7.8512
Tcap	titin-cap [Source:MGI Symbol;Acc:MGI:1330233]	chr11	+	4.06773	8.86374e-06	3.35904e-05	33.5328	1.0455e-05	7.24626	-1.19223	4.38896	3.58893	4.8106	3.64923	267	148	369	152	6	11	4	9	3.54459	2.05717	4.62777	2.15489	0.132956	0.251706	0.0871977	0.215572	3.0961	0.171858	1.68334	0.883318	2.10499	0.94362	-2.95359	-2.03681	-3.53783	-2.29422
Wnt9b	wingless-type MMTV integration site 9B [Source:MGI Symbol;Acc:MGI:1197020]	chr11	-	4.03993	0.00140284	0.00293353	9.5693	0.00311344	4.09874	-4.586	6.32189	2.98875	4.89257	6.03362	45	4	17	35	0	0	0	1	0.125324	0.0116637	0.044726	0.104091	0	0	0	0.00502478	0.0714512	0.00125619	-0.875936	-4.20908	-2.30526	-1.16421	-7.8512	-7.8512	-7.8512	-5.23772
4930503E24Rik	NA	NA	NA	4.01108	1.05911e-05	3.93147e-05	30.0393	1.84299e-05	7.11958	-5.05213	4.14104	5.79581	5.8449	5.38592	6	19	21	14	0	0	0	0	0.0566479	0.18782	0.187302	0.141152	0	0	0	0	0.14323	0	-3.71016	-2.05539	-2.0063	-2.46528	-7.8512	-7.8512	-7.8512	-7.8512
G6pd2	glucose-6-phosphate dehydrogenase 2 [Source:MGI Symbol;Acc:MGI:105977]	chr5	+	4.0081	4.78879e-06	1.98036e-05	42.3376	3.04757e-06	7.69572	-4.13257	4.20122	4.68865	5.11768	4.15337	25	34	49	23	1	1	0	1	0.192435	0.274018	0.356313	0.18906	0.0128483	0.0132676	0	0.013888	0.252957	0.010001	-1.71479	-1.22736	-0.798326	-1.76264	-5.31483	-5.26027	-7.8512	-5.23772
Ttr	transthyretin [Source:MGI Symbol;Acc:MGI:98865]	chr18	+	4.00766	0.0258173	0.0402101	3.51447	0.0620389	2.53384	-2.49632	2.27961	6.3732	5.84357	2.4408	15	253	187	16	3	1	2	1	0.15461	2.73038	1.82087	0.176114	0.0516142	0.0177662	0.0338507	0.018597	1.22049	0.030457	-2.43815	1.65545	1.12582	-2.27696	-3.90599	-5.26027	-4.46704	-5.23772
Nrn1	neuritin 1 [Source:MGI Symbol;Acc:MGI:1915654]	chr13	-	3.96182	1.64507e-07	1.15514e-06	76.4731	1.14817e-07	10.5221	2.72739	4.17867	3.47924	4.32353	3.83726	5421	3225	6182	4071	90	314	156	184	42.0621	26.1997	45.3139	33.7318	1.16562	4.19941	1.98759	2.57588	36.8269	2.48213	6.02514	5.32571	6.17	5.68373	0.907403	2.77342	1.67507	2.02998
4930452N14Rik	NA	NA	NA	3.95509	8.79862e-06	3.3403e-05	35.8285	7.39724e-06	7.25153	-4.28631	4.24753	4.68608	4.70247	5.267	19	25	27	37	0	0	2	1	0.390082	0.537399	0.523669	0.811204	0	0	0.0674253	0.0370423	0.565589	0.0261169	-2.10426	-1.66571	-1.64932	-1.08479	-7.8512	-7.8512	-4.46704	-5.23772
Myom2	myomesin 2 [Source:MGI Symbol;Acc:MGI:1328358]	chr8	+	3.95237	3.06107e-05	9.85021e-05	21.8695	8.89376e-05	6.39312	-3.0001	4.5767	4.75066	4.24561	4.14731	44	48	36	31	0	1	2	2	0.111801	0.1277	0.0864147	0.0841167	0	0.00437967	0.00834478	0.00916897	0.102508	0.00547336	-0.908097	-0.734134	-1.23919	-1.33749	-7.8512	-5.26027	-4.46704	-4.36068
Entpd4	ectonucleoside triphosphate diphosphohydrolase 4 [Source:MGI Symbol;Acc:MGI:1914714]	chr14	+	3.93426	1.56572e-05	5.53244e-05	30.4954	1.70634e-05	6.84644	-2.89986	3.84111	4.13842	4.36933	4.22703	53	63	79	66	3	4	1	1	0.108142	0.13459	0.152278	0.14381	0.0102174	0.0140678	0.00335049	0.00368141	0.134705	0.00782927	-0.6416	-0.344293	-0.113387	-0.255687	-3.90599	-3.45206	-5.33508	-5.23772
F2rl2	coagulation factor II (thrombin) receptor-like 2 [Source:MGI Symbol;Acc:MGI:1298208]	chr13	+	3.90477	0.000171118	0.000450864	16.4583	0.000332935	5.30706	-3.78234	4.76385	3.99503	5.03832	4.69437	32	18	40	29	2	0	0	2	0.163445	0.0962608	0.193007	0.158178	0.0170511	0	0	0.018431	0.152723	0.00887052	-1.36314	-2.13195	-1.08866	-1.43261	-4.44486	-7.8512	-7.8512	-4.36068
Pcsk2os2	NA	NA	NA	3.8545	1.3345e-07	9.73155e-07	56.7753	6.13219e-07	10.7209	-4.70943	4.84492	5.36448	5.54594	4.76753	10	14	17	9	0	0	0	0	0.037345	0.0547414	0.0599753	0.0358923	0	0	0	0	0.0469885	0	-3.00628	-2.48672	-2.30526	-3.08367	-7.8512	-7.8512	-7.8512	-7.8512
Tpsg1	tryptase gamma 1 [Source:MGI Symbol;Acc:MGI:1349391]	chr17	+	3.83923	9.48038e-06	3.56576e-05	33.6745	1.02282e-05	7.19824	-5.2404	4.97786	4.18804	5.05625	6.26299	11	6	12	26	0	0	0	0	0.113754	0.0649648	0.117231	0.287126	0	0	0	0	0.145769	0	-2.87335	-3.66316	-2.79495	-1.58821	-7.8512	-7.8512	-7.8512	-7.8512
Tfap2d	transcription factor AP-2, delta [Source:MGI Symbol;Acc:MGI:2153466]	chr1	+	3.82005	3.26262e-05	0.000104064	28.5745	2.37636e-05	6.35095	-2.57339	3.23239	4.08566	4.04532	4.46908	60	105	109	135	1	3	6	7	0.432236	0.79198	0.7418	1.03856	0.0120246	0.037251	0.070976	0.0909838	0.751143	0.0528089	-0.463768	0.389497	0.349155	0.772917	-5.31483	-3.84449	-2.97726	-2.64806
Gm15421	predicted gene 15421 [Source:MGI Symbol;Acc:MGI:3705475]	chr5	-	3.81664	5.75872e-09	7.44386e-08	136.542	3.98279e-09	14.1127	-1.17759	3.77933	3.72834	3.96462	3.95643	237	221	278	255	10	13	8	8	3.68236	3.59522	4.0805	4.23101	0.259345	0.348151	0.204107	0.224266	3.89727	0.258968	1.51164	1.46065	1.69693	1.68873	-2.23612	-1.79976	-2.57458	-2.46032
Mnd1-ps	NA	NA	NA	3.81595	7.16012e-08	5.84121e-07	83.4287	6.98328e-08	11.3309	-5.2489	5.41305	4.89299	4.80186	5.28166	15	10	10	13	0	0	0	0	0.068053	0.0475019	0.0428595	0.0629834	0	0	0	0	0.0553495	0	-2.43815	-2.95821	-3.04934	-2.56955	-7.8512	-7.8512	-7.8512	-7.8512
Clec18a	C-type lectin domain family 18, member A [Source:MGI Symbol;Acc:MGI:2672935]	chr8	-	3.80934	7.77224e-08	6.22436e-07	83.8735	6.77369e-08	11.249	-2.28731	3.74022	3.82173	4.10119	3.99349	89	91	118	101	4	5	2	4	0.615772	0.659214	0.771263	0.746239	0.0461946	0.0596276	0.0227222	0.0499328	0.698122	0.0446193	0.102265	0.183779	0.46324	0.355544	-3.51455	-3.14388	-4.46704	-3.42634
Glipr1	GLI pathogenesis-related 1 (glioma) [Source:MGI Symbol;Acc:MGI:1920940]	chr10	-	3.80154	3.09834e-07	1.95635e-06	65.252	2.81822e-07	9.93863	-2.19175	3.79784	4.38643	3.91784	3.54502	99	144	111	79	7	2	3	5	1.15258	1.75531	1.22082	0.982179	0.13603	0.0401341	0.057352	0.105028	1.27772	0.084636	0.2553	0.843884	0.375299	0.002472	-2.73813	-4.38526	-3.92888	-3.1179
Slc30a3	solute carrier family 30 (zinc transporter), member 3 [Source:MGI Symbol;Acc:MGI:1345280]	chr5	-	3.78942	5.30254e-06	2.15226e-05	39.3407	4.51237e-06	7.62007	2.18142	4.01503	3.21145	4.20366	3.70651	2900	1605	3409	2228	47	189	115	102	18.2395	10.5693	20.255	14.9643	0.493417	2.04892	1.18769	1.15748	16.007	1.22188	5.12272	4.31914	5.31135	4.8142	-0.0268169	2.04165	1.23586	1.18007
Tnni3k	TNNI3 interacting kinase [Source:MGI Symbol;Acc:MGI:2443276]	chr3	-	3.74718	6.82748e-05	0.000199715	20.9899	0.000108217	5.87393	-4.0445	4.85102	3.82464	4.89337	4.38835	32	15	34	22	0	0	1	3	0.132389	0.0649755	0.132884	0.0971969	0	0	0.00679351	0.0223934	0.106862	0.00729674	-1.36314	-2.38952	-1.32079	-1.82581	-7.8512	-7.8512	-5.33508	-3.81916
Aldoart2	aldolase 1 A, retrogene 2 [Source:MGI Symbol;Acc:MGI:1931052]	chr12	+	3.74307	5.29549e-06	2.15075e-05	41.5637	3.36466e-06	7.62105	-3.14117	3.61206	4.39454	4.10152	3.68331	51	85	74	51	1	4	5	1	0.379343	0.661967	0.519978	0.405097	0.0124155	0.0512825	0.0610693	0.0134202	0.491596	0.0345469	-0.696713	0.0857638	-0.207258	-0.625463	-5.31483	-3.45206	-3.23049	-5.23772
Chn1os3	NA	NA	NA	3.73728	1.87292e-07	1.29277e-06	68.2206	2.19354e-07	10.4003	-2.16267	3.39556	4.09456	4.13751	3.74581	70	110	121	85	2	4	4	5	0.325441	0.535454	0.531435	0.422007	0.0155205	0.0320539	0.0305369	0.0419412	0.453584	0.0300131	-0.242607	0.456394	0.499348	0.107642	-4.44486	-3.45206	-3.53783	-3.1179
E130201H02Rik	RIKEN cDNA E130201H02 gene [Source:MGI Symbol;Acc:MGI:1925802]	chr7	+	3.72016	6.44283e-07	3.61061e-06	50.4995	1.17034e-06	9.29626	-2.83884	3.74118	3.91252	4.10898	3.99166	45	49	60	51	1	1	2	4	0.665496	0.758725	0.838253	0.805433	0.0246851	0.0254906	0.0485684	0.106731	0.766977	0.0513687	-0.875936	-0.704598	-0.508138	-0.625463	-5.31483	-5.26027	-4.46704	-3.42634
Tex40	testis expressed 40 [Source:MGI Symbol;Acc:MGI:1914327]	chr19	-	3.70808	1.1002e-05	4.06277e-05	30.6988	1.64921e-05	7.09269	-1.20499	4.19065	3.1641	4.38623	3.2897	226	107	267	115	4	11	8	6	3.64183	1.8053	4.06456	1.97895	0.10759	0.305528	0.211686	0.174445	2.87266	0.199812	1.44318	0.416629	1.63876	0.542227	-3.51455	-2.03681	-2.57458	-2.86394
Rps15a-ps6	ribosomal protein S15A, pseudogene 6 [Source:MGI Symbol;Acc:MGI:3650298]	chr11	-	3.70126	1.73872e-08	1.79475e-07	102.189	2.16789e-08	12.8276	-1.72793	3.83418	3.88382	3.56986	3.84794	127	127	109	122	5	9	3	4	1.93972	2.03093	1.57272	1.98986	0.12747	0.236933	0.0752397	0.110228	1.88331	0.137467	0.613473	0.663109	0.349155	0.627229	-3.20698	-2.32064	-3.92888	-3.42634
A830009L08Rik	RIKEN cDNA A830009L08 gene [Source:MGI Symbol;Acc:MGI:2443762]	chr13	-	3.66767	3.98634e-05	0.000123789	28.1964	2.54188e-05	6.21951	-2.60109	4.14594	3.06956	4.4338	3.40169	127	58	160	72	6	6	2	3	0.569409	0.272272	0.67769	0.34473	0.0449027	0.046368	0.0147245	0.0242682	0.466025	0.0325659	0.613473	-0.462908	0.901335	-0.130777	-2.95359	-2.89008	-4.46704	-3.81916
Fap	fibroblast activation protein [Source:MGI Symbol;Acc:MGI:109608]	chr2	-	3.65275	5.84147e-05	0.000173584	19.2781	0.000161567	5.97301	-0.934866	3.74471	3.62487	4.02934	3.48014	144	128	181	114	2	17	3	11	0.670222	0.623765	0.795839	0.566614	0.0155377	0.13638	0.0229281	0.092373	0.66411	0.0668048	0.794231	0.674394	1.07886	0.529665	-4.44486	-1.41786	-3.92888	-2.01029
Hipk4	homeodomain interacting protein kinase 4 [Source:MGI Symbol;Acc:MGI:2685008]	chr7	+	3.63178	0.000617797	0.00140605	10.4165	0.00225427	4.55711	-4.32821	4.6682	4.71675	5.44468	3.77228	14	14	25	7	0	1	0	0	0.0729883	0.0764203	0.123128	0.0389717	0	0.00898613	0	0	0.077877	0.00224653	-2.53527	-2.48672	-1.75879	-3.43119	-7.8512	-5.26027	-7.8512	-7.8512
Myl4	myosin, light polypeptide 4 [Source:MGI Symbol;Acc:MGI:97267]	chr11	+	3.62939	1.60205e-05	5.64794e-05	29.9235	1.8797e-05	6.83062	1.97519	4.2765	2.79064	4.15192	3.27144	2578	889	2439	1222	70	128	54	65	36.7439	13.2666	32.8401	18.5994	1.66533	3.14455	1.26382	1.67152	25.3625	1.93631	4.95294	3.46708	4.82835	3.94787	0.545784	1.48013	0.148249	0.53158
Col24a1	collagen, type XXIV, alpha 1 [Source:MGI Symbol;Acc:MGI:1918605]	chr3	+	3.6262	0.000250657	0.000630788	15.2467	0.000467198	5.07935	-1.96164	4.38044	3.84877	4.42047	3.54328	66	44	70	35	3	5	3	0	0.116383	0.0812372	0.11661	0.0659085	0.00883017	0.0151972	0.00868678	0	0.0950347	0.00817854	-0.327048	-0.85872	-0.287016	-1.16421	-3.90599	-3.14388	-3.92888	-7.8512
Tnnc1	troponin C, cardiac/slow skeletal [Source:MGI Symbol;Acc:MGI:98779]	chr14	+	3.62262	1.07612e-06	5.58442e-06	52.0358	9.92714e-07	8.86562	0.215962	3.78563	3.40731	3.87164	3.45577	580	431	635	439	20	43	17	21	10.3833	8.07867	10.7392	8.39263	0.597638	1.32685	0.499743	0.678302	9.39845	0.775634	2.8015	2.42318	2.88752	2.47164	-1.25091	-0.0891877	-1.50696	-1.08944
Gm13749	predicted gene 13749 [Source:MGI Symbol;Acc:MGI:3649721]	chr1	+	3.62012	2.46549e-05	8.14692e-05	37.0324	6.2163e-06	6.53741	-4.00998	4.13201	3.69361	4.5906	3.81714	38	27	54	29	0	4	1	2	0.333967	0.24845	0.448337	0.272172	0	0.0605936	0.0144315	0.0317136	0.325731	0.0266847	-1.11775	-1.55615	-0.659154	-1.43261	-7.8512	-3.45206	-5.33508	-4.36068
Qrfpr	pyroglutamylated RFamide peptide receptor [Source:MGI Symbol;Acc:MGI:2677633]	chr3	-	3.61565	1.21926e-05	4.44083e-05	32.422	1.24501e-05	7.02041	-3.09239	3.92002	3.48762	4.25592	3.61288	56	40	73	43	3	4	1	1	0.391324	0.29266	0.481906	0.320881	0.0349922	0.0481788	0.0114747	0.012608	0.371693	0.0268134	-0.562688	-0.995091	-0.226788	-0.869832	-3.90599	-3.45206	-5.33508	-5.23772
Zim3	NA	NA	NA	3.6072	4.22002e-05	0.000130215	24.555	5.06491e-05	6.18241	-3.72442	3.70643	4.48416	4.15847	3.9448	24	40	34	27	2	1	0	2	0.0936869	0.163487	0.125383	0.112553	0.0130316	0.00672845	0	0.0140862	0.123777	0.00846157	-1.77283	-0.995091	-1.32079	-1.53446	-4.44486	-5.26027	-7.8512	-4.36068
Gm10635	NA	NA	NA	3.60278	5.53181e-05	0.000165508	22.2146	8.24858e-05	6.00782	-1.90401	4.34963	2.94084	4.19288	3.35062	160	58	148	76	1	7	7	6	0.541157	0.205393	0.472885	0.2745	0.00564552	0.0408083	0.0388769	0.0366143	0.373484	0.0304862	0.945874	-0.462908	0.789131	-0.0531351	-5.31483	-2.67432	-2.76192	-2.86394
Pln	phospholamban [Source:MGI Symbol;Acc:MGI:97622]	chr10	+	3.59956	0.000518433	0.00120337	13.4748	0.000795129	4.65702	-2.47268	4.58877	2.72546	3.12497	4.53209	129	34	48	118	3	5	1	4	0.654637	0.180653	0.230114	0.639469	0.0254117	0.0437349	0.008333	0.0366241	0.426218	0.0285259	0.635953	-1.22736	-0.827847	0.579271	-3.90599	-3.14388	-5.33508	-3.42634
Lhx9	LIM homeobox protein 9 [Source:MGI Symbol;Acc:MGI:1316721]	chr1	-	3.5807	0.00174309	0.00356068	8.94766	0.00399055	3.97952	-4.2977	4.01483	6.2284	3.35449	3.86816	14	64	9	12	0	1	0	1	0.0306424	0.146666	0.0186092	0.028048	0	0.00377261	0	0.00394904	0.0559914	0.00193041	-2.53527	-0.321697	-3.19561	-2.68194	-7.8512	-5.26027	-7.8512	-5.23772
C730002L08Rik	NA	NA	NA	3.57293	3.02963e-06	1.34037e-05	49.0791	1.36821e-06	8.04198	-1.53571	3.71567	3.09715	3.90716	3.68558	264	166	311	246	7	20	10	11	1.13902	0.749876	1.26759	1.13341	0.050411	0.148732	0.0708462	0.0856279	1.07247	0.0889042	1.66706	1.04854	1.85855	1.63697	-2.73813	-1.1859	-2.26012	-2.01029
Gm20752	NA	NA	NA	3.53055	3.89548e-06	1.66299e-05	39.9661	4.14885e-06	7.85055	-4.94968	4.75968	4.23962	4.80703	4.394	15	10	16	11	0	0	0	1	0.0666593	0.0465291	0.0671707	0.0522022	0	0	0	0.00801799	0.0581403	0.0020045	-2.43815	-2.95821	-2.3908	-2.80383	-7.8512	-7.8512	-7.8512	-5.23772
Grin1os	NA	NA	NA	3.50334	3.51309e-06	1.52419e-05	40.6807	3.7744e-06	7.92884	-2.41905	3.42277	3.77039	3.93832	3.37928	65	80	96	60	6	2	3	3	0.282669	0.364258	0.39439	0.278639	0.0435528	0.0149914	0.0214228	0.0235387	0.329989	0.0258764	-0.348954	-0.00133115	0.166598	-0.392444	-2.95359	-4.38526	-3.92888	-3.81916
Gm6251	NA	NA	NA	3.50313	2.63926e-08	2.52829e-07	104.529	1.9009e-08	12.3697	-0.967342	3.36732	3.56471	3.57064	3.63467	213	236	253	244	13	20	6	11	4.52815	5.25301	5.08104	5.53933	0.461302	0.732855	0.209451	0.42192	5.10038	0.456382	1.35785	1.55524	1.56117	1.6252	-1.86441	-1.1859	-2.97726	-2.01029
Smoc2	SPARC related modular calcium binding 2 [Source:MGI Symbol;Acc:MGI:1929881]	chr17	+	3.49905	2.5332e-07	1.66126e-06	64.6694	2.9639e-07	10.1213	0.496989	3.27175	3.13082	3.83701	3.78506	452	396	690	614	15	45	25	28	2.00867	1.84255	2.89674	2.91383	0.111266	0.34469	0.182432	0.224504	2.41545	0.215723	2.44203	2.3011	3.00729	2.95534	-1.661	-0.0238948	-0.956257	-0.677733
Dkkl1	dickkopf-like 1 [Source:MGI Symbol;Acc:MGI:1354963]	chr7	-	3.49579	3.11061e-07	1.96337e-06	67.7402	2.28276e-07	9.93507	0.939055	3.61687	3.06221	3.89812	3.36644	1069	703	1340	855	28	83	33	75	14.8988	10.2585	17.6429	12.7253	0.651379	1.99388	0.75523	1.88596	13.8814	1.32161	3.68323	3.12857	3.96448	3.4328	-0.769738	0.85638	-0.558661	0.737455
Rxfp1	relaxin/insulin-like family peptide receptor 1 [Source:MGI Symbol;Acc:MGI:2682211]	chr3	-	3.48576	3.06127e-06	1.35191e-05	43.8426	2.52517e-06	8.03401	0.284814	3.24659	3.00872	3.86722	3.84062	481	394	763	691	16	36	29	39	2.65855	2.28008	3.98396	4.07853	0.147612	0.342965	0.263201	0.38892	3.25028	0.285674	2.53167	2.2938	3.1523	3.1257	-1.56913	-0.344236	-0.743805	-0.202507
Nhlh1	nescient helix loop helix 1 [Source:MGI Symbol;Acc:MGI:98481]	chr1	-	3.48328	0.00011856	0.000325048	19.8244	0.000141763	5.53012	-4.96792	5.48868	3.75135	4.97895	3.77228	25	7	18	7	0	1	0	0	0.126511	0.0370886	0.0860498	0.0378278	0	0.00872236	0	0	0.0718692	0.00218059	-1.71479	-3.45212	-2.22452	-3.43119	-7.8512	-5.26027	-7.8512	-7.8512
AI115009	expressed sequence AI115009 [Source:MGI Symbol;Acc:MGI:2139623]	chr3	+	3.47795	2.86389e-06	1.28101e-05	45.9185	1.96606e-06	8.08527	-2.63825	3.59344	3.4153	4.13798	3.21977	75	64	113	55	4	5	3	2	0.509388	0.455116	0.725031	0.398911	0.045347	0.0585335	0.0334579	0.0245083	0.522111	0.0404617	-0.143564	-0.321697	0.400976	-0.51723	-3.51455	-3.14388	-3.92888	-4.36068
AY358078	cDNA sequence AY358078 [Source:MGI Symbol;Acc:MGI:2682312]	chr14	+	3.47552	5.0123e-06	2.05434e-05	34.2189	9.40864e-06	7.66179	-5.23246	4.35171	4.39908	5.4604	4.76753	7	7	16	9	0	0	0	0	0.0602991	0.0631343	0.130204	0.0827907	0	0	0	0	0.0841069	0	-3.4995	-3.45212	-2.3908	-3.08367	-7.8512	-7.8512	-7.8512	-7.8512
Tmem215	transmembrane protein 215 [Source:MGI Symbol;Acc:MGI:2444167]	chr4	+	3.46163	6.81434e-06	2.68446e-05	35.5289	7.73054e-06	7.436	0.0809697	3.9923	2.97283	3.99811	2.9103	590	281	611	265	24	27	15	19	2.30171	1.14778	2.2518	1.104	0.156283	0.181555	0.0960904	0.133736	1.70132	0.141916	2.82615	1.80669	2.83196	1.74416	-0.990356	-0.756632	-1.68516	-1.23243
BC048507	NA	NA	NA	3.4299	9.85105e-06	3.68727e-05	37.4638	5.84757e-06	7.17095	-4.71681	4.13123	4.08266	4.08765	4.60828	15	14	15	20	1	1	0	0	0.315684	0.308492	0.298225	0.449488	0.0351287	0.0362751	0	0	0.342972	0.017851	-2.43815	-2.48672	-2.48172	-1.9611	-5.31483	-5.26027	-7.8512	-7.8512
Gm12060	predicted gene 12060 [Source:MGI Symbol;Acc:MGI:3649370]	chr11	-	3.41907	1.15141e-06	5.89965e-06	43.4358	2.65533e-06	8.81	-2.36768	3.24753	3.55295	3.72056	3.87917	46	55	66	68	4	2	5	1	0.739365	0.92559	1.00216	1.16718	0.107315	0.0554087	0.131966	0.0289999	0.958572	0.0809225	-0.844476	-0.53906	-0.371443	-0.212837	-3.51455	-4.38526	-3.23049	-5.23772
Tyrp1	tyrosinase-related protein 1 [Source:MGI Symbol;Acc:MGI:98881]	chr4	+	3.40998	0.000135217	0.000364464	21.6483	9.33817e-05	5.44972	-4.54184	3.60015	3.96227	4.94451	4.16051	12	15	32	17	0	0	2	1	0.0548179	0.0717443	0.138096	0.0829309	0	0	0.0150024	0.00824209	0.0868973	0.00581113	-2.75163	-2.38952	-1.40727	-2.19128	-7.8512	-7.8512	-4.46704	-5.23772
Prss22	protease, serine, 22 [Source:MGI Symbol;Acc:MGI:1918085]	chr17	-	3.4057	7.40342e-05	0.000214318	25.1968	4.4597e-05	5.82282	-2.69567	3.51295	3.24223	3.57903	3.83024	75	60	81	89	1	17	2	4	0.712912	0.597147	0.727362	0.903423	0.0158663	0.278529	0.0312173	0.0686011	0.735211	0.0985535	-0.143564	-0.414286	-0.0774845	0.173724	-5.31483	-1.41786	-4.46704	-3.42634
Slc17a6	solute carrier family 17 (sodium-dependent inorganic phosphate cotransporter), member 6 [Source:MGI Symbol;Acc:MGI:2156052]	chr7	+	3.4002	2.18594e-08	2.16209e-07	106.951	1.66383e-08	12.5747	1.8231	3.19376	3.51542	3.33751	3.55042	1369	1653	1560	1668	113	109	44	93	3.98825	5.04205	4.29333	5.18921	0.549488	0.547334	0.210485	0.48883	4.62821	0.449035	4.03999	4.36165	4.18373	4.39664	1.23505	1.2487	-0.145926	1.04707
Bhlhe22	basic helix-loop-helix family, member e22 [Source:MGI Symbol;Acc:MGI:1930001]	chr3	+	3.39691	3.48058e-08	3.1839e-07	99.0813	2.59298e-08	12.0739	1.2751	3.37954	3.02588	3.85173	3.31633	1086	821	1554	989	49	66	49	75	4.28452	3.39133	5.7918	4.16672	0.322678	0.44881	0.317438	0.533863	4.40859	0.405697	3.70599	3.35232	4.17817	3.64277	0.0330443	0.526624	0.00864677	0.737455
4930519F09Rik	RIKEN cDNA 4930519F09 gene [Source:MGI Symbol;Acc:MGI:2149783]	chr10	-	3.39193	1.12921e-06	5.80165e-06	72.3929	1.56788e-07	8.82598	-4.60103	3.81175	4.00253	4.15722	3.72473	19	21	25	17	1	1	0	1	0.15477	0.179105	0.192382	0.14788	0.0135968	0.0140405	0	0.0146971	0.168534	0.0105836	-2.10426	-1.91348	-1.75879	-2.19128	-5.31483	-5.26027	-7.8512	-5.23772
Cryba2	crystallin, beta A2 [Source:MGI Symbol;Acc:MGI:104336]	chr1	-	3.38086	9.70681e-05	0.000272481	18.562	0.000192602	5.65353	-4.86724	5.19057	3.31172	4.42722	4.75689	20	5	12	14	0	0	1	0	0.349591	0.0915072	0.198154	0.261327	0	0	0.0287026	0	0.225145	0.00717564	-2.0316	-3.91045	-2.79495	-2.46528	-7.8512	-7.8512	-5.33508	-7.8512
Krt12	keratin 12 [Source:MGI Symbol;Acc:MGI:96687]	chr11	-	3.37058	3.4385e-10	7.66e-09	209.573	3.13292e-10	17.9313	1.58899	3.68932	3.21549	3.38547	3.20017	1465	1019	1224	993	60	53	64	82	9.94467	7.24239	7.84919	7.19828	0.679838	0.62012	0.713384	1.0043	8.05864	0.75441	4.13774	3.6639	3.83388	3.64859	0.324105	0.211213	0.392481	0.865868
Gm10334	predicted gene 10334 [Source:MGI Symbol;Acc:MGI:3641889]	chr6	-	3.3501	0.00060319	0.00137483	14.8311	0.00052711	4.5707	-4.80781	4.8871	2.93907	4.97228	4.48147	21	5	23	15	0	3	0	0	0.318423	0.0793797	0.32946	0.242886	0	0.0784067	0	0	0.242537	0.0196017	-1.96243	-3.91045	-1.87724	-2.36805	-7.8512	-3.84449	-7.8512	-7.8512
Samd3	sterile alpha motif domain containing 3 [Source:MGI Symbol;Acc:MGI:2685469]	chr10	+	3.33424	3.21324e-05	0.000102662	23.8542	5.83788e-05	6.36103	-2.48719	3.15125	2.95875	4.19378	3.68178	45	38	96	62	2	1	6	4	0.159352	0.140891	0.321149	0.234457	0.0118216	0.00610369	0.0348889	0.0255565	0.213962	0.0195927	-0.875936	-1.06844	0.166598	-0.345403	-4.44486	-5.26027	-2.97726	-3.42634
Glt8d2	glycosyltransferase 8 domain containing 2 [Source:MGI Symbol;Acc:MGI:1922032]	chr10	-	3.33282	1.61614e-07	1.13696e-06	76.1444	1.17668e-07	10.5388	0.561862	3.62015	2.89121	3.71943	3.1072	810	472	895	540	31	61	33	30	4.73482	2.88879	4.94234	3.37084	0.302469	0.614604	0.316755	0.3164	3.9842	0.387557	3.28312	2.55418	3.3824	2.77017	-0.623928	0.413322	-0.558661	-0.578863
Fam19a1	family with sequence similarity 19, member A1 [Source:MGI Symbol;Acc:MGI:2443695]	chr6	+	3.31347	1.82698e-08	1.86429e-07	90.8916	4.26838e-08	12.7726	1.88212	3.38856	3.00361	3.63204	3.21947	1099	813	1342	930	58	97	40	54	4.25314	3.29426	4.90631	3.84345	0.374663	0.64704	0.254192	0.377053	4.07429	0.413237	3.72315	3.3382	3.96663	3.55406	0.275368	1.08076	-0.282738	0.26498
Npc1l1	NPC1-like 1 [Source:MGI Symbol;Acc:MGI:2685089]	chr11	-	3.29522	0.000266917	0.00066747	14.1204	0.000651566	5.04226	-2.37763	4.19082	2.55569	4.13098	2.8044	94	29	93	34	3	3	3	2	0.258809	0.0835997	0.241894	0.099967	0.0137871	0.014237	0.0135632	0.00993523	0.171067	0.0128807	0.18081	-1.45432	0.120973	-1.20561	-3.90599	-3.84449	-3.92888	-4.36068
Gm6682	predicted gene 6682 [Source:MGI Symbol;Acc:MGI:3647156]	chr12	+	3.28605	1.71505e-08	1.77569e-07	91.4415	4.12257e-08	12.8429	-0.899478	3.39114	3.32482	3.27034	3.34673	155	143	147	143	11	10	5	8	1.45251	1.40306	1.30135	1.43103	0.17206	0.161523	0.0769391	0.135261	1.39699	0.136446	0.900175	0.833854	0.779375	0.855768	-2.10129	-2.17176	-3.23049	-2.46032
C630031E19Rik	NA	NA	NA	3.28277	1.33442e-05	4.81511e-05	29.2044	2.12756e-05	6.95732	-2.16246	3.06141	3.32119	3.37194	4.01012	57	66	73	105	7	3	8	1	0.234662	0.284489	0.28391	0.461618	0.0481023	0.021288	0.0540814	0.00742786	0.31617	0.0327249	-0.537315	-0.277539	-0.226788	0.411392	-2.73813	-3.84449	-2.57458	-5.23772
Gm5088	NA	NA	NA	3.28074	9.21057e-07	4.88232e-06	52.355	9.5986e-07	8.9946	-5.42909	4.84492	3.94075	4.80186	4.60421	10	5	10	8	0	0	0	0	0.0390362	0.0204358	0.0368772	0.0333491	0	0	0	0	0.0324246	0	-3.00628	-3.91045	-3.04934	-3.24699	-7.8512	-7.8512	-7.8512	-7.8512
2310015D24Rik	NA	NA	NA	3.27424	0.0053408	0.00977708	5.83812	0.0164859	3.37507	-4.67068	5.0414	2.12425	4.99765	5.0309	18	2	18	17	0	0	1	0	0.0776602	0.00903465	0.0733651	0.0783252	0	0	0.00708462	0	0.0595963	0.00177116	-2.18077	-5.09792	-2.22452	-2.19128	-7.8512	-7.8512	-5.33508	-7.8512
Hspb3	heat shock protein 3 [Source:MGI Symbol;Acc:MGI:1928479]	chr13	-	3.26066	0.000215094	0.000551471	18.595	0.000191028	5.17011	-2.63408	3.70202	2.24571	4.34618	3.15649	83	29	134	54	3	3	5	3	1.33749	0.489288	2.03989	0.929248	0.0806926	0.0833259	0.132304	0.0872226	1.19898	0.0958862	0.00199125	-1.45432	0.646145	-0.543537	-3.90599	-3.84449	-3.23049	-3.81916
Mmp10	matrix metallopeptidase 10 [Source:MGI Symbol;Acc:MGI:97007]	chr9	+	3.25673	0.000154576	0.000411286	14.6162	0.000561573	5.36844	-5.10812	4.14104	3.94075	4.30928	5.7408	6	5	7	18	0	0	0	0	0.0435477	0.0379961	0.0479957	0.139512	0	0	0	0	0.0672629	0	-3.71016	-3.91045	-3.54192	-2.1104	-7.8512	-7.8512	-7.8512	-7.8512
4930500J02Rik	RIKEN cDNA 4930500J02 gene [Source:MGI Symbol;Acc:MGI:1922209]	chr2	+	3.23003	5.9395e-06	2.37887e-05	29.8259	1.91127e-05	7.53645	-5.18012	4.53549	4.74638	4.30928	4.42002	8	9	7	7	0	0	0	0	0.087932	0.103575	0.0726852	0.082164	0	0	0	0	0.086589	0	-3.31571	-3.10483	-3.54192	-3.43119	-7.8512	-7.8512	-7.8512	-7.8512
Mir3091	microRNA 3091 [Source:MGI Symbol;Acc:MGI:4834305]	chr2	+	3.22051	0.000297343	0.000734075	16.7802	0.000305203	4.97882	-3.2435	3.36779	3.2327	4.07998	3.91374	33	29	56	46	4	3	4	0	5.46466	5.02808	8.76048	8.13455	1.10563	0.856283	1.08768	0	6.84694	0.762397	-1.31923	-1.45432	-0.607039	-0.773279	-3.51455	-3.84449	-3.53783	-7.8512
Il1f5	interleukin 1 family, member 5 (delta) [Source:MGI Symbol;Acc:MGI:1859325]	chr2	+	3.21358	0.000195493	0.000507323	16.728	0.00030951	5.22713	-4.99028	4.68691	3.95412	3.46994	4.94521	14	8	6	16	0	0	1	0	0.0903095	0.0540319	0.0365635	0.110218	0	0	0.0105924	0	0.0727807	0.00264811	-2.53527	-3.26805	-3.75223	-2.27696	-7.8512	-7.8512	-5.33508	-7.8512
Spp1	secreted phosphoprotein 1 [Source:MGI Symbol;Acc:MGI:98389]	chr5	+	3.17411	4.1317e-05	0.000127813	20.4158	0.000123427	6.19617	2.23677	3.33281	3.15237	2.81966	3.3827	1132	965	818	1115	66	43	37	152	8.5926	7.66938	5.86573	9.03815	0.836225	0.562592	0.46118	2.0817	7.79147	0.985424	3.76582	3.58538	3.25267	3.81571	0.461155	-0.0891877	-0.394597	1.75466
Ocm	oncomodulin [Source:MGI Symbol;Acc:MGI:97401]	chr5	-	3.16261	1.53113e-05	5.42937e-05	33.7683	1.00813e-05	6.86186	-3.89514	3.9876	3.01283	3.74744	2.95782	39	19	34	18	1	2	1	1	0.66779	0.340631	0.549978	0.329135	0.0285809	0.0590272	0.0281168	0.0308938	0.471883	0.0366547	-1.08062	-2.05539	-1.32079	-2.1104	-5.31483	-4.38526	-5.33508	-5.23772
Mrap	melanocortin 2 receptor accessory protein [Source:MGI Symbol;Acc:MGI:1924287]	chr16	+	3.16083	0.000550283	0.00126883	10.5133	0.00217493	4.62297	-4.57723	4.58277	3.31172	5.07412	3.79099	13	5	19	7	0	0	1	0	0.164928	0.0664165	0.227717	0.0948365	0	0	0.0208325	0	0.138474	0.00520813	-2.6394	-3.91045	-2.14805	-3.43119	-7.8512	-7.8512	-5.33508	-7.8512
Helt	helt bHLH transcription factor [Source:MGI Symbol;Acc:MGI:3040955]	chr8	-	3.1316	6.24229e-05	0.000184114	24.1046	5.54682e-05	5.93075	-4.56321	3.79557	3.62755	4.18279	3.86556	14	12	19	14	0	1	0	2	0.115009	0.103214	0.147451	0.122817	0	0.0141596	0	0.0296435	0.122123	0.0109508	-2.53527	-2.70329	-2.14805	-2.46528	-7.8512	-5.26027	-7.8512	-4.36068
Gm5803	predicted gene 5803 [Source:MGI Symbol;Acc:MGI:3645633]	chr15	-	3.12601	0.000163436	0.000432296	19.6816	0.000146651	5.33475	-4.7575	3.27237	3.62987	4.36356	4.47768	8	10	18	18	1	0	1	0	0.0864225	0.113108	0.183696	0.207652	0.0180317	0	0.0177389	0	0.147719	0.00894267	-3.31571	-2.95821	-2.22452	-2.1104	-5.31483	-7.8512	-5.33508	-7.8512
Gm12070	predicted gene 12070 [Source:MGI Symbol;Acc:MGI:3650751]	chr11	+	3.12293	2.37396e-05	7.90331e-05	27.0241	3.14729e-05	6.56283	-3.06771	3.52954	3.41038	3.04209	3.32068	45	40	33	37	1	1	3	5	0.344069	0.32022	0.238362	0.302107	0.0127624	0.0131789	0.0376656	0.0689762	0.301189	0.0331458	-0.875936	-0.995091	-1.36338	-1.08479	-5.31483	-5.26027	-3.92888	-3.1179
Olfr464	olfactory receptor 464 [Source:MGI Symbol;Acc:MGI:3030298]	chr11	-	3.12258	0.000208044	0.000535815	21.0785	0.000106068	5.18997	-5.09757	4.54657	3.32156	4.97841	3.55353	15	6	21	7	0	2	0	0	0.17415	0.0729356	0.230326	0.0867876	0	0.0400231	0	0	0.14105	0.0100058	-2.43815	-3.66316	-2.0063	-3.43119	-7.8512	-4.38526	-7.8512	-7.8512
Cck	cholecystokinin [Source:MGI Symbol;Acc:MGI:88297]	chr9	-	3.09936	5.45882e-06	2.20762e-05	44.0121	2.47313e-06	7.5986	5.1124	3.13577	2.72481	3.38286	3.12365	15015	10910	18380	14167	498	1656	915	1145	221.274	168.339	255.883	222.951	12.25	42.0642	22.142	30.4443	217.112	26.7251	7.49485	7.08388	7.74194	7.48272	3.37282	5.17155	4.22567	4.66626
1700010K23Rik	RIKEN cDNA 1700010K23 gene [Source:MGI Symbol;Acc:MGI:1922751]	chr16	+	3.09834	0.000261426	0.000654892	15.6932	0.000411461	5.05452	-4.45041	3.81098	4.29085	3.76748	3.54242	14	19	14	11	2	0	0	1	0.468601	0.665861	0.442684	0.393182	0.111739	0	0	0.0603908	0.492582	0.0430325	-2.53527	-2.05539	-2.57877	-2.80383	-4.44486	-7.8512	-7.8512	-5.23772
9130227L01Rik	NA	NA	NA	3.09126	7.40318e-05	0.000214318	21.1636	0.000104053	5.82284	-4.24301	3.04266	3.52648	4.03876	3.88219	11	15	23	19	1	1	0	1	0.0726327	0.103702	0.143469	0.133974	0.0110215	0.0113812	0	0.0119134	0.113444	0.00857902	-2.87335	-2.38952	-1.87724	-2.03382	-5.31483	-5.26027	-7.8512	-5.23772
Cd6	CD6 antigen [Source:MGI Symbol;Acc:MGI:103566]	chr19	-	3.08428	2.45311e-06	1.1187e-05	46.8988	1.75291e-06	8.20525	-1.32016	3.32132	3.03732	3.43342	2.69321	174	138	194	107	8	10	12	9	0.721766	0.599351	0.76022	0.473977	0.0553909	0.071498	0.081737	0.0673575	0.638829	0.0689959	1.06663	0.782635	1.17873	0.438525	-2.55071	-2.17176	-2.00208	-2.29422
Tmem150b	transmembrane protein 150B [Source:MGI Symbol;Acc:MGI:2679718]	chr7	-	3.07105	3.9601e-05	0.000123086	21.8877	8.85819e-05	6.22381	-3.85822	3.46177	3.80986	3.90654	3.25805	17	21	24	14	1	1	2	0	0.062595	0.080959	0.0834819	0.0550484	0.00614599	0.00634655	0.0120924	0	0.0705211	0.00614622	-2.26156	-1.91348	-1.8168	-2.46528	-5.31483	-5.26027	-4.46704	-7.8512
Ccl17	chemokine (C-C motif) ligand 17 [Source:MGI Symbol;Acc:MGI:1329039]	chr8	+	3.07028	0.000198709	0.000514885	15.3531	0.000453161	5.21737	-0.749027	3.09311	3.74381	2.77053	2.91838	108	164	89	91	8	7	7	6	2.64438	4.20435	2.05864	2.3794	0.326957	0.295423	0.281442	0.265062	2.82169	0.292221	0.380394	1.03109	0.0578062	0.205663	-2.55071	-2.67432	-2.76192	-2.86394
Emx1	empty spiracles homeobox 1 [Source:MGI Symbol;Acc:MGI:95387]	chr6	+	3.06764	1.509e-05	5.36204e-05	31.9776	1.337e-05	6.87193	1.04577	3.44501	2.28616	3.60481	2.90616	985	426	1135	645	51	71	33	56	10.5682	4.78552	11.5041	7.39011	0.913347	1.31302	0.581392	1.08405	8.56197	0.972951	3.56521	2.40636	3.72501	3.02636	0.0905203	0.631671	-0.558661	0.317262
Ntf5	neurotrophin 5 [Source:MGI Symbol;Acc:MGI:97381]	chr7	+	3.06476	0.000150221	0.000401075	18.732	0.000184648	5.38575	-5.10555	3.26018	4.2589	5.06906	3.78592	5	10	19	7	1	0	0	0	0.0320562	0.067127	0.115077	0.0479255	0.0107015	0	0	0	0.0655463	0.00267537	-3.95693	-2.95821	-2.14805	-3.43119	-5.31483	-7.8512	-7.8512	-7.8512
C2cd4b	C2 calcium-dependent domain containing 4B [Source:MGI Symbol;Acc:MGI:1922947]	chr9	+	3.03939	0.000276953	0.000688425	13.0481	0.000910243	5.02054	-2.32232	2.97288	3.16896	3.6206	3.00478	37	41	60	36	1	4	3	3	0.350117	0.406209	0.536356	0.363781	0.0157947	0.0652406	0.0466147	0.0512187	0.414116	0.0447172	-1.15586	-0.959771	-0.508138	-1.12395	-5.31483	-3.45206	-3.92888	-3.81916
Amdhd1	amidohydrolase domain containing 1 [Source:MGI Symbol;Acc:MGI:1919011]	chr10	-	3.02457	0.0020861	0.00418301	8.29205	0.00524361	3.88147	-3.75974	3.30556	2.86383	4.24634	3.60602	17	12	34	20	0	3	1	1	0.0883724	0.0653137	0.16697	0.111026	0	0.0268804	0.00853608	0.00937916	0.10792	0.0111989	-2.26156	-2.70329	-1.32079	-1.9611	-7.8512	-3.84449	-5.33508	-5.23772
Txk	TXK tyrosine kinase [Source:MGI Symbol;Acc:MGI:102960]	chr5	-	3.02102	0.000672516	0.00151761	11.283	0.00164746	4.50902	-3.78734	3.17812	3.97008	3.51225	4.22931	13	22	17	26	5	0	0	2	0.0669703	0.118663	0.082733	0.143034	0.0429942	0	0	0.0185894	0.10285	0.0153959	-2.6394	-1.84743	-2.30526	-1.58821	-3.20698	-7.8512	-7.8512	-4.36068
2310042E22Rik	RIKEN cDNA 2310042E22 gene [Source:MGI Symbol;Acc:MGI:1913811]	chr16	-	3.01732	0.000193912	0.000503605	17.9737	0.000223374	5.23199	-3.2745	3.22013	2.71247	3.21734	3.692	34	23	35	45	3	2	1	2	0.332737	0.23567	0.323579	0.470284	0.0490054	0.0337364	0.0160699	0.0353141	0.340568	0.0335314	-1.27662	-1.78428	-1.27941	-0.804751	-3.90599	-4.38526	-5.33508	-4.36068
Slc26a4	solute carrier family 26, member 4 [Source:MGI Symbol;Acc:MGI:1346029]	chr12	-	3.00367	7.05632e-06	2.76445e-05	42.0662	3.15464e-06	7.41063	-2.46045	2.74185	2.97669	3.46505	3.21987	58	66	99	77	2	4	12	5	0.236765	0.28209	0.381782	0.335665	0.0136276	0.0281447	0.0804379	0.0368261	0.309075	0.0397591	-0.51238	-0.277539	0.210823	-0.0343602	-4.44486	-3.45206	-2.00208	-3.1179
Mylk3	myosin light chain kinase 3 [Source:MGI Symbol;Acc:MGI:2443063]	chr8	-	2.99907	7.09851e-06	2.77779e-05	31.5416	1.43503e-05	7.4063	-2.35772	3.40922	2.74118	3.50948	2.76296	66	40	73	40	2	3	4	5	0.255342	0.162029	0.266804	0.165259	0.0129155	0.0200054	0.0254114	0.0349016	0.212359	0.0233085	-0.327048	-0.995091	-0.226788	-0.973312	-4.44486	-3.84449	-3.53783	-3.1179
Arid3c	AT rich interactive domain 3C (BRIGHT-like) [Source:MGI Symbol;Acc:MGI:3650624]	chr4	-	2.99331	9.72778e-05	0.00027297	20.6155	0.00011787	5.65219	-4.73082	3.0693	3.97786	4.08708	3.99925	7	13	15	13	0	0	1	1	0.0503123	0.0978306	0.101849	0.0997806	0	0	0.0118023	0.012968	0.0874433	0.00619258	-3.4995	-2.59094	-2.48172	-2.56955	-7.8512	-7.8512	-5.33508	-5.23772
Msx3	msh homeobox 3 [Source:MGI Symbol;Acc:MGI:106587]	chr7	-	2.98688	0.00027671	0.00068792	13.0912	0.000897768	5.02105	-4.63988	4.10523	4.27528	3.62017	3.8949	11	12	8	9	0	0	0	2	0.0605326	0.0691405	0.0415889	0.052889	0	0	0	0.0198574	0.0560378	0.00496435	-2.87335	-2.70329	-3.3584	-3.08367	-7.8512	-7.8512	-7.8512	-4.36068
H60b	histocompatibility 60b [Source:MGI Symbol;Acc:MGI:3649078]	chr10	+	2.98528	0.000245714	0.000619722	19.2134	0.000164117	5.09113	-2.51719	3.12938	2.75253	3.24031	3.29983	70	52	78	75	1	8	10	4	0.926361	0.720511	0.975141	1.05991	0.0220894	0.182482	0.217306	0.0955077	0.920481	0.129346	-0.242607	-0.619456	-0.131679	-0.0721575	-5.31483	-2.48666	-2.26012	-3.42634
Ovol2	ovo-like 2 (Drosophila) [Source:MGI Symbol;Acc:MGI:1338039]	chr2	-	2.98278	6.11017e-06	2.44034e-05	40.5381	3.84584e-06	7.51567	-0.531256	3.17656	2.47761	3.28188	3.04276	301	179	334	261	10	39	17	18	2.47108	1.53861	2.59035	2.28817	0.137032	0.551864	0.229171	0.266618	2.22205	0.296171	1.85605	1.15709	1.96137	1.72224	-2.23612	-0.229369	-1.50696	-1.30962
Atp2a1	ATPase, Ca++ transporting, cardiac muscle, fast twitch 1 [Source:MGI Symbol;Acc:MGI:105058]	chr7	-	2.97983	0.0102491	0.0175578	5.00559	0.0256673	3.02777	-4.11976	4.25807	3.26229	3.02488	4.39469	21	10	9	22	0	3	1	0	0.0768287	0.0383053	0.0311055	0.0859515	0	0.0189179	0.00600751	0	0.0580478	0.00623135	-1.96243	-2.95821	-3.19561	-1.82581	-7.8512	-3.84449	-5.33508	-7.8512
Gm17751	NA	NA	NA	2.96868	0.000171747	0.000452312	14.0245	0.000670864	5.30485	-4.74677	3.69834	4.09301	3.65591	4.51589	7	9	7	12	0	0	0	1	0.0402637	0.0542017	0.0380368	0.0737094	0	0	0	0.010378	0.0515529	0.00259449	-3.4995	-3.10483	-3.54192	-2.68194	-7.8512	-7.8512	-7.8512	-5.23772
Clec3b	C-type lectin domain family 3, member b [Source:MGI Symbol;Acc:MGI:104540]	chr9	+	2.95406	0.000152472	0.000406641	18.0625	0.000218381	5.37674	-3.11141	3.73425	3.25097	3.44822	3.07573	45	31	38	27	4	3	5	0	0.570905	0.411782	0.455434	0.365798	0.0847056	0.0656023	0.104163	0	0.45098	0.0636176	-0.875936	-1.35921	-1.16197	-1.53446	-3.51455	-3.84449	-3.23049	-7.8512
Adcyap1	adenylate cyclase activating polypeptide 1 [Source:MGI Symbol;Acc:MGI:105094]	chr17	+	2.95405	6.82025e-08	5.61501e-07	95.0377	3.2998e-08	11.3798	0.0697551	2.55665	2.91998	3.20879	3.16006	325	404	527	470	22	50	28	30	1.95517	2.5447	2.99504	3.01943	0.220915	0.518463	0.276598	0.325626	2.62859	0.3354	1.96659	2.32993	2.61873	2.57001	-1.11476	0.127473	-0.794058	-0.578863
Rtn4rl2	reticulon 4 receptor-like 2 [Source:MGI Symbol;Acc:MGI:2669796]	chr2	-	2.93585	3.10148e-06	1.36653e-05	40.6636	3.78288e-06	8.02399	1.55826	2.90247	2.52301	3.32578	2.96756	874	649	1209	870	37	131	56	69	8.70905	6.7711	11.3809	9.25774	0.615406	2.24998	0.9163	1.24052	9.02969	1.25555	3.39278	3.01332	3.8161	3.45788	-0.370233	1.5135	0.200515	0.617486
Tbata	thymus, brain and testes associated [Source:MGI Symbol;Acc:MGI:1923820]	chr10	+	2.92397	1.86607e-06	8.89058e-06	52.281	9.67357e-07	8.42032	-1.81406	3.38054	2.52258	3.0048	2.98631	141	75	112	102	11	7	5	8	0.877174	0.488521	0.658227	0.677631	0.114225	0.0750606	0.0510772	0.0897952	0.675388	0.0825395	0.763934	-0.0940237	0.388195	0.36971	-2.10129	-2.67432	-3.23049	-2.46032
Cabp5	calcium binding protein 5 [Source:MGI Symbol;Acc:MGI:1352746]	chr7	+	2.92262	0.000752177	0.00167936	11.5641	0.00149305	4.44583	-5.04603	4.34883	3.95412	2.92647	4.65263	11	8	4	13	0	0	1	0	0.0793341	0.0604105	0.0272532	0.100124	0	0	0.0118429	0	0.0667804	0.00296072	-2.87335	-3.26805	-4.2957	-2.56955	-7.8512	-7.8512	-5.33508	-7.8512
Gm10684	predicted gene 10684 [Source:MGI Symbol;Acc:MGI:3641851]	chr9	-	2.91362	0.000631459	0.0014335	10.7286	0.00200976	4.5447	-2.97595	3.21139	3.78537	3.45329	2.78285	27	39	33	19	1	7	0	4	0.154245	0.233275	0.178095	0.115912	0.00953562	0.0689276	0	0.0412292	0.170382	0.0299231	-1.60528	-1.0313	-1.36338	-2.03382	-5.31483	-2.67432	-7.8512	-3.42634
Prdm8	PR domain containing 8 [Source:MGI Symbol;Acc:MGI:1924880]	chr5	+	2.91145	9.62411e-07	5.06842e-06	58.9196	4.98984e-07	8.95805	1.03617	3.0222	2.54834	3.33207	2.70157	890	619	1138	678	48	91	38	87	3.59118	2.61513	4.33791	2.92148	0.323288	0.632901	0.25178	0.633378	3.36642	0.460337	3.41894	2.94508	3.72881	3.09831	0.00342412	0.988832	-0.356339	0.951062
1700003D09Rik	RIKEN cDNA 1700003D09 gene [Source:MGI Symbol;Acc:MGI:1916588]	chr11	-	2.91013	5.86574e-07	3.33547e-06	56.6578	6.2031e-07	9.37673	-0.072188	2.65365	3.42752	2.88949	2.76057	242	400	294	248	28	24	20	16	2.19268	3.79468	2.51651	2.3996	0.423467	0.374817	0.297564	0.261563	2.72587	0.339353	1.54171	2.31559	1.77755	1.64863	-0.769738	-0.925238	-1.27516	-1.47761
Kcnmb4os1	NA	NA	NA	2.88296	0.000132078	0.000357064	16.9763	0.000289623	5.46404	-5.03449	3.71761	3.94906	4.63834	3.3272	7	8	14	5	1	0	0	0	0.116995	0.139995	0.221048	0.0892409	0.0278977	0	0	0	0.14182	0.00697443	-3.4995	-3.26805	-2.57877	-3.8899	-5.31483	-7.8512	-7.8512	-7.8512
Vmn2r-ps54	vomeronasal 2, receptor, pseudogene 54 [Source:MGI Symbol;Acc:MGI:1351350]	chr7	+	2.88235	0.00024986	0.000629247	15.5424	0.00042937	5.08123	-4.37088	3.22959	3.84635	3.84507	3.66632	10	15	16	13	3	0	1	0	0.042633	0.0669565	0.0644402	0.0591856	0.0213486	0	0.00700063	0	0.0583038	0.0070873	-3.00628	-2.38952	-2.3908	-2.56955	-3.90599	-7.8512	-5.33508	-7.8512
4930433I11Rik	RIKEN cDNA 4930433I11 gene [Source:MGI Symbol;Acc:MGI:2685327]	chr7	+	2.87851	3.11411e-05	9.99258e-05	23.1652	6.73461e-05	6.38175	-5.43112	3.5964	4.18804	4.80186	3.9613	4	6	10	5	0	0	0	0	0.0248967	0.039101	0.0587993	0.0332336	0	0	0	0	0.0390077	0	-4.2548	-3.66316	-3.04934	-3.8899	-7.8512	-7.8512	-7.8512	-7.8512
C030013G03Rik	NA	NA	NA	2.87735	1.18494e-09	2.07541e-08	210.653	3.03819e-10	16.1516	-0.620331	2.64696	2.97245	2.89662	3.06692	256	310	314	326	25	20	22	25	3.15248	3.99695	3.65285	4.28702	0.513869	0.424511	0.444862	0.555454	3.77232	0.484674	1.62273	1.94822	1.87239	2.04269	-0.931959	-1.1859	-1.13903	-0.840032
9130024F11Rik	RIKEN cDNA 9130024F11 gene [Source:MGI Symbol;Acc:MGI:1926150]	chr1	+	2.87477	0.000171051	0.000450758	19.7406	0.000144609	5.30729	0.532557	3.04997	2.51892	3.18758	2.72588	579	387	657	440	20	66	36	50	1.95463	1.3679	2.09528	1.58623	0.112698	0.384041	0.199563	0.304546	1.75101	0.250212	2.79902	2.26796	2.93662	2.47492	-1.25091	0.526624	-0.433897	0.154365
B230312C02Rik	RIKEN cDNA B230312C02 gene [Source:MGI Symbol;Acc:MGI:2444130]	chr2	-	2.87298	3.92618e-05	0.000122099	20.083	0.000133381	6.22943	-2.8765	3.08786	3.46498	2.84696	2.85224	31	39	27	25	2	3	1	2	0.292024	0.384659	0.240276	0.251491	0.0314476	0.0487107	0.0154684	0.0339925	0.292112	0.0324048	-1.40842	-1.0313	-1.64932	-1.64404	-4.44486	-3.84449	-5.33508	-4.36068
Sstr2	somatostatin receptor 2 [Source:MGI Symbol;Acc:MGI:98328]	chr11	+	2.86564	1.02991e-07	7.87425e-07	98.1818	2.7336e-08	10.9714	2.65653	2.78676	2.55594	3.09845	2.99118	2823	2324	3614	3095	136	335	206	302	21.5453	18.5709	26.0568	25.2249	1.73253	4.40691	2.58166	4.15858	22.8495	3.21992	5.0839	4.85308	5.39559	5.28832	1.50189	2.86676	2.0757	2.74422
Peg3os	NA	NA	NA	2.84884	0.000317203	0.000775799	12.78	0.000992482	4.94098	-3.69672	2.947	4.03025	3.5801	2.90446	13	27	21	12	1	3	1	0	0.189143	0.411306	0.28864	0.186446	0.0242855	0.0752341	0.0238912	0	0.268884	0.0308527	-2.6394	-1.55615	-2.0063	-2.68194	-5.31483	-3.84449	-5.33508	-7.8512
Barhl2	BarH-like 2 (Drosophila) [Source:MGI Symbol;Acc:MGI:1859314]	chr5	-	2.84494	9.40495e-05	0.000265012	18.4972	0.000195737	5.67315	-4.73621	3.5964	4.39908	3.5555	4.91423	4	7	4	10	0	0	0	0	0.021755	0.0398614	0.0205518	0.0580799	0	0	0	0	0.035062	0	-4.2548	-3.45212	-4.2957	-2.93697	-7.8512	-7.8512	-7.8512	-7.8512
Neurod2	neurogenic differentiation 2 [Source:MGI Symbol;Acc:MGI:107755]	chr11	-	2.84328	5.67727e-05	0.000169295	25.9399	3.8611e-05	5.99122	3.51912	3.04283	2.1876	3.29756	2.80573	4618	2466	5683	3728	162	641	282	341	18.5269	10.3585	21.5386	15.9717	1.08484	4.43255	1.85775	2.4683	16.5989	2.46086	5.79386	4.93863	6.04859	5.55676	1.75392	3.80251	2.52835	2.91934
Gm2694	predicted gene 2694 [Source:MGI Symbol;Acc:MGI:3780864]	chr8	+	2.83841	3.06533e-08	2.85773e-07	98.4362	2.69295e-08	12.2089	-1.11343	2.9016	2.76191	2.75498	3.08687	146	128	136	158	10	14	11	9	2.69421	2.47311	2.37087	3.11359	0.30802	0.445301	0.33332	0.299652	2.66295	0.346573	0.814082	0.674394	0.66746	0.99935	-2.23612	-1.6944	-2.12534	-2.29422
Nr4a2	nuclear receptor subfamily 4, group A, member 2 [Source:MGI Symbol;Acc:MGI:1352456]	chr2	-	2.83719	2.88671e-05	9.37769e-05	31.4128	1.46557e-05	6.43204	3.61345	2.44385	2.5307	3.16969	3.16139	3533	3625	6027	5528	144	535	382	612	13.2847	14.2715	21.4091	22.1974	0.903796	3.46743	2.35864	4.15197	17.7907	2.72046	5.40752	5.49438	6.13337	6.12507	1.58423	3.54182	2.96594	3.76273
BC039966	cDNA sequence BC039966 [Source:MGI Symbol;Acc:MGI:3039570]	chr4	-	2.8252	0.000123693	0.000337114	15.8216	0.000396891	5.50414	-3.15958	3.06049	3.50259	3.40933	2.99581	22	29	29	20	0	2	5	2	0.530414	0.732058	0.660512	0.51493	0	0.0831131	0.197949	0.0869998	0.609479	0.0920154	-1.89642	-1.45432	-1.54758	-1.9611	-7.8512	-4.38526	-3.23049	-4.36068
Sstr3	somatostatin receptor 3 [Source:MGI Symbol;Acc:MGI:98329]	chr15	-	2.8001	3.90408e-06	1.66583e-05	48.9423	1.38925e-06	7.84889	1.97562	2.92984	2.32549	3.12677	2.79882	1876	1192	2218	1630	86	225	142	135	6.01069	3.99873	6.71341	5.57706	0.459929	1.24257	0.747085	0.780407	5.57497	0.807498	4.49442	3.89006	4.69134	4.3634	0.84197	2.29294	1.53961	1.58379
Acp5	acid phosphatase 5, tartrate resistant [Source:MGI Symbol;Acc:MGI:87883]	chr9	-	2.78631	0.00461253	0.00855423	6.38246	0.0125455	3.45346	-2.89175	3.57916	3.62829	3.03639	3.35863	27	27	19	22	0	6	0	10	0.210274	0.220161	0.139787	0.182966	0	0.0805415	0	0.140513	0.188297	0.0552637	-1.60528	-1.55615	-2.14805	-1.82581	-7.8512	-2.89008	-7.8512	-2.14528
Gm10007	NA	NA	NA	2.77854	0.000145646	0.000389899	26.2817	3.61748e-05	5.40452	-4.54888	2.69604	3.31279	3.31152	3.81045	10	15	16	21	0	2	1	1	0.279673	0.439235	0.422728	0.627185	0	0.0964111	0.0459241	0.0504599	0.442205	0.0481988	-3.00628	-2.38952	-2.3908	-1.89187	-7.8512	-4.38526	-5.33508	-5.23772
A630023P12Rik	RIKEN cDNA A630023P12 gene [Source:MGI Symbol;Acc:MGI:2445162]	chr5	+	2.77706	0.000168601	0.000444646	21.8293	8.97263e-05	5.31598	-3.25502	3.30448	2.36424	3.10276	2.92381	48	24	43	35	1	5	2	4	0.936579	0.490308	0.792615	0.729285	0.032569	0.168159	0.0640801	0.140818	0.737197	0.101407	-0.783543	-1.72378	-0.985256	-1.16421	-5.31483	-3.14388	-4.46704	-3.42634
Wnt16	wingless-related MMTV integration site 16 [Source:MGI Symbol;Acc:MGI:2136018]	chr6	+	2.77198	7.65883e-05	0.000220742	25.963	3.84401e-05	5.80149	-3.094	3.04556	2.74432	3.03205	2.80524	46	36	47	37	1	6	3	4	0.347493	0.284738	0.33541	0.29848	0.0126092	0.0781243	0.0372134	0.0545185	0.31653	0.0456164	-0.844476	-1.14571	-0.857984	-1.08479	-5.31483	-2.89008	-3.92888	-3.42634
Clec4g	C-type lectin domain family 4, member g [Source:MGI Symbol;Acc:MGI:1923113]	chr8	-	2.76625	0.000517811	0.0012022	13.7024	0.000740676	4.65771	-4.38598	3.58755	2.9765	3.35594	3.36516	16	10	14	13	1	0	1	1	0.163048	0.106697	0.134777	0.14147	0.0170097	0	0.0167335	0.0183862	0.136498	0.0130323	-2.34716	-2.95821	-2.57877	-2.56955	-5.31483	-7.8512	-5.33508	-5.23772
Slc9a4	solute carrier family 9 (sodium/hydrogen exchanger), member 4 [Source:MGI Symbol;Acc:MGI:105074]	chr1	+	2.76437	3.00613e-05	9.70642e-05	28.6564	2.34215e-05	6.40513	-2.94123	2.92365	3.16417	2.94594	2.56082	42	48	44	31	2	9	2	2	0.1383	0.165489	0.136872	0.109008	0.0109927	0.0510813	0.0108142	0.0118822	0.137417	0.0211926	-0.974653	-0.734134	-0.95237	-1.33749	-4.44486	-2.32064	-4.46704	-4.36068
Tspan11	tetraspanin 11 [Source:MGI Symbol;Acc:MGI:1915748]	chr6	+	2.76117	2.96215e-05	9.58256e-05	30.2483	1.77885e-05	6.41491	-0.882007	3.22745	1.96095	3.30121	2.60754	257	103	279	159	20	16	9	19	0.768452	0.32246	0.788095	0.5077	0.0998193	0.0824614	0.0441893	0.102502	0.596677	0.0822431	1.62835	0.361844	1.7021	1.00843	-1.25091	-1.50428	-2.4088	-1.23243
Cer1	cerberus 1 homolog (Xenopus laevis) [Source:MGI Symbol;Acc:MGI:1201414]	chr4	-	2.76103	0.000458193	0.00107957	15.3758	0.000450222	4.72784	-5.08405	3.99334	2.79054	4.3168	3.91595	10	4	13	9	2	0	0	0	0.0722461	0.0302573	0.0887255	0.0694358	0.0241182	0	0	0	0.0651662	0.00602956	-3.00628	-4.20908	-2.68282	-3.08367	-4.44486	-7.8512	-7.8512	-7.8512
Muc15	mucin 15 [Source:MGI Symbol;Acc:MGI:2442110]	chr2	+	2.7605	3.76578e-06	1.61651e-05	72.5037	1.55434e-07	7.87615	-4.30126	2.81863	3.18451	3.39768	2.57327	20	25	31	16	2	1	1	2	0.0768097	0.100527	0.112471	0.0656194	0.0128209	0.00661962	0.00630633	0.0138584	0.0888566	0.0099013	-2.0316	-1.66571	-1.45254	-2.27696	-4.44486	-5.26027	-5.33508	-4.36068
4930451I11Rik	RIKEN cDNA 4930451I11 gene [Source:MGI Symbol;Acc:MGI:1925368]	chr7	-	2.76027	0.000589068	0.00134696	10.0724	0.00256496	4.58417	-5.17418	3.89427	3.2651	4.30928	4.60421	5	3	7	8	0	0	0	0	0.132477	0.0832234	0.17521	0.226353	0	0	0	0	0.154316	0	-3.95693	-4.58611	-3.54192	-3.24699	-7.8512	-7.8512	-7.8512	-7.8512
Dpp4	dipeptidylpeptidase 4 [Source:MGI Symbol;Acc:MGI:94919]	chr2	-	2.74825	2.02194e-05	6.87919e-05	35.525	7.73499e-06	6.67134	-1.70617	3.13858	2.42787	3.28982	2.26021	151	89	173	78	6	15	10	9	0.301599	0.186122	0.32643	0.16637	0.0200035	0.0516406	0.0327977	0.0324334	0.24513	0.0342188	0.862544	0.151842	1.01378	-0.0158266	-2.95359	-1.59621	-2.26012	-2.29422
Rtn4r	reticulon 4 receptor [Source:MGI Symbol;Acc:MGI:2136886]	chr16	+	2.74508	9.70482e-07	5.10147e-06	61.76	3.83653e-07	8.95111	2.64813	3.01036	2.15669	3.19053	2.60107	2793	1493	3264	2001	161	312	170	171	18.757	10.498	20.7078	14.3505	1.80476	3.61156	1.8747	2.07198	16.0783	2.34075	5.06849	4.21481	5.24865	4.65919	1.745	2.76421	1.7989	1.92438
Grm2	glutamate receptor, metabotropic 2 [Source:MGI Symbol;Acc:MGI:1351339]	chr9	-	2.74467	9.52487e-07	5.02703e-06	61.1929	4.03963e-07	8.96667	2.13452	2.96532	2.32039	3.21962	2.44079	1902	1175	2340	1258	102	253	111	124	7.20349	4.65935	8.37219	5.08791	0.644813	1.65158	0.690313	0.847326	6.33073	0.958508	4.51427	3.86935	4.76858	3.98975	1.08758	2.46201	1.18488	1.46135
Nutm1	NUT midline carcinoma, family member 1 [Source:MGI Symbol;Acc:MGI:2661384]	chr2	-	2.74207	0.000360901	0.000870185	19.8781	0.000139973	4.86578	-4.74438	3.849	3.37103	3.51334	3.11248	16	11	13	9	0	3	0	1	0.0539706	0.0388495	0.0414259	0.0324195	0	0.0174424	0	0.00608602	0.0416664	0.0058821	-2.34716	-2.82512	-2.68282	-3.08367	-7.8512	-3.84449	-7.8512	-5.23772
Igfn1	immunoglobulin-like and fibronectin type III domain containing 1 [Source:MGI Symbol;Acc:MGI:3045352]	chr1	-	2.73552	0.000105588	0.000293164	22.2126	8.25215e-05	5.60146	-0.150702	3.10834	2.02677	3.43154	2.41156	375	171	484	220	22	41	26	15	0.52462	0.250475	0.63966	0.328672	0.0513732	0.0988654	0.0597279	0.0378618	0.435857	0.0619571	2.17283	1.09126	2.49603	1.47605	-1.11476	-0.157576	-0.90014	-1.56956
Mroh4	maestro heat-like repeat family member 4 [Source:MGI Symbol;Acc:MGI:1916689]	chr15	-	2.73272	5.23362e-05	0.000157554	20.6221	0.000117692	6.04334	-5.4785	3.5964	3.64212	4.30928	4.42002	4	4	7	7	0	0	0	0	0.0141846	0.0148515	0.0234501	0.0265083	0	0	0	0	0.0197486	0	-4.2548	-4.20908	-3.54192	-3.43119	-7.8512	-7.8512	-7.8512	-7.8512
Vtcn1	V-set domain containing T cell activation inhibitor 1 [Source:MGI Symbol;Acc:MGI:3039619]	chr3	+	2.73175	0.000476455	0.00111842	13.3305	0.00083205	4.70539	-2.45014	2.76938	2.58256	2.11458	3.9694	46	39	30	101	2	2	6	7	0.220794	0.195997	0.136032	0.517699	0.0160236	0.0165465	0.0472903	0.0606212	0.267631	0.0351204	-0.844476	-1.0313	-1.49928	0.355544	-4.44486	-4.38526	-2.97726	-2.64806
Cpa6	carboxypeptidase A6 [Source:MGI Symbol;Acc:MGI:3045348]	chr1	-	2.72542	0.000816503	0.0018083	15.393	0.000448016	4.39968	-4.10714	3.56299	3.29509	3.27147	2.70823	25	20	21	13	0	1	7	1	0.162181	0.135846	0.128698	0.0900597	0	0.0111817	0.0745675	0.0117046	0.129196	0.0243635	-1.71479	-1.98269	-2.0063	-2.56955	-7.8512	-5.26027	-2.76192	-5.23772
Tnnc2	troponin C2, fast [Source:MGI Symbol;Acc:MGI:98780]	chr2	-	2.72173	0.00222122	0.00443099	9.25668	0.00352294	3.84733	-3.95142	3.27237	3.13596	3.90526	3.78425	8	7	13	11	1	0	1	0	0.145494	0.133294	0.223352	0.213637	0.0303569	0	0.0298639	0	0.178944	0.0150552	-3.31571	-3.45212	-2.68282	-2.80383	-5.31483	-7.8512	-5.33508	-7.8512
Shisa3	shisa homolog 3 (Xenopus laevis) [Source:MGI Symbol;Acc:MGI:3041225]	chr5	+	2.7122	0.0010756	0.00232	10.8619	0.00191486	4.24572	-3.55494	3.45092	2.46525	4.07094	2.68815	27	13	43	15	5	0	3	1	0.0905174	0.0456317	0.136184	0.0537015	0.0279795	0	0.0165151	0.00604874	0.0815088	0.0126358	-1.60528	-2.59094	-0.985256	-2.36805	-3.20698	-7.8512	-3.92888	-5.23772
Pik3r6	phosphoinositide-3-kinase, regulatory subunit 6 [Source:MGI Symbol;Acc:MGI:2144613]	chr11	+	2.70811	5.10814e-05	0.000154103	19.3104	0.000160307	6.05893	-0.138616	2.905	2.24197	3.08833	2.68076	210	128	246	171	10	19	21	15	0.816468	0.521057	0.903537	0.709974	0.0648964	0.127327	0.134069	0.105222	0.737759	0.107879	1.33742	0.674394	1.52075	1.11318	-2.23612	-1.25915	-1.20549	-1.56956
4930429B21Rik	RIKEN cDNA 4930429B21 gene [Source:MGI Symbol;Acc:MGI:1914826]	chr3	+	2.69773	1.59479e-11	6.45569e-10	368.994	1.04147e-11	23.1748	2.58852	2.76665	2.56015	2.87175	2.59545	1929	1615	2140	1630	174	180	151	138	12.4497	10.9133	13.0477	11.2342	1.87447	2.00239	1.60028	1.60695	11.9112	1.77102	4.53461	4.3281	4.6397	4.3634	1.85688	1.97133	1.62814	1.61545
Gm13544	predicted gene 13544 [Source:MGI Symbol;Acc:MGI:3649668]	chr2	+	2.69574	0.00112284	0.00241122	10.3705	0.00229317	4.22185	-4.30655	3.40508	3.3494	3.0238	3.25841	14	13	11	12	1	1	1	0	0.0599299	0.0582658	0.0444835	0.0548559	0.00714523	0.0073784	0.0070292	0	0.0543838	0.00538821	-2.53527	-2.59094	-2.91655	-2.68194	-5.31483	-5.26027	-5.33508	-7.8512
Neurod4	neurogenic differentiation 4 [Source:MGI Symbol;Acc:MGI:108055]	chr10	-	2.69528	0.000220884	0.000564363	13.8201	0.000714234	5.15431	-2.64601	3.15517	2.8943	3.07562	2.46217	41	33	40	24	1	3	10	1	0.154259	0.129998	0.142173	0.0964282	0.00628011	0.0194552	0.0617813	0.00678833	0.130714	0.0235762	-1.00912	-1.26999	-1.08866	-1.70212	-5.31483	-3.84449	-2.26012	-5.23772
Lct	lactase [Source:MGI Symbol;Acc:MGI:104576]	chr1	-	2.69406	0.0011268	0.00241849	14.3272	0.000612134	4.21989	-2.89398	3.31996	1.69477	3.46472	2.67238	71	22	81	43	2	7	5	3	0.144916	0.047015	0.156183	0.0937247	0.00681381	0.0246266	0.0167579	0.0110478	0.11046	0.0148115	-0.222247	-1.84743	-0.0774845	-0.869832	-4.44486	-2.67432	-3.23049	-3.81916
Adamts13	a disintegrin-like and metallopeptidase (reprolysin type) with thrombospondin type 1 motif, 13 [Source:MGI Symbol;Acc:MGI:2685556]	chr2	+	2.6902	4.38832e-05	0.000134822	26.9228	3.20707e-05	6.15702	-2.20727	3.07859	2.53754	2.96321	2.53306	83	55	79	54	10	10	4	2	0.207835	0.144198	0.186878	0.144398	0.0417966	0.0431606	0.0164472	0.0090358	0.170827	0.02761	0.00199125	-0.53906	-0.113387	-0.543537	-2.23612	-2.17176	-3.53783	-4.36068
Slc17a7	solute carrier family 17 (sodium-dependent inorganic phosphate cotransporter), member 7 [Source:MGI Symbol;Acc:MGI:1920211]	chr7	+	2.68275	0.00035529	0.000858236	21.5486	9.54683e-05	4.87488	7.19091	2.87217	2.21529	2.98454	2.64789	58872	36073	65641	47951	2200	8774	3957	5556	252.014	161.679	265.449	219.199	15.7195	64.7381	27.8145	42.9115	224.585	37.7959	9.466	8.80912	9.57838	9.24172	5.51564	7.57694	6.33798	6.94477
9230009I02Rik	RIKEN cDNA 9230009I02 gene [Source:MGI Symbol;Acc:MGI:3588229]	chr11	+	2.67899	2.48291e-06	1.13108e-05	52.5946	9.36029e-07	8.19584	-1.53407	2.26294	2.86329	2.80146	2.9387	90	132	135	137	5	12	13	15	0.984934	1.51249	1.39569	1.60108	0.0913347	0.226357	0.233614	0.296178	1.37355	0.211871	0.11832	0.718669	0.656842	0.79408	-3.20698	-1.91342	-1.88853	-1.56956
Gm6623	predicted gene 6623 [Source:MGI Symbol;Acc:MGI:3644901]	chr17	+	2.66301	3.22222e-05	0.00010293	28.5376	2.39196e-05	6.35918	-2.87098	2.75022	2.64893	2.99632	2.74798	40	36	49	38	5	5	2	2	0.194517	0.183297	0.225105	0.197337	0.0405854	0.0419098	0.0159705	0.0175479	0.200064	0.0290034	-1.04443	-1.14571	-0.798326	-1.04667	-3.20698	-3.14388	-4.46704	-4.36068
Wt1	Wilms tumor 1 homolog [Source:MGI Symbol;Acc:MGI:98968]	chr2	+	2.65551	0.000321944	0.000786267	16.1129	0.000365999	4.93231	-3.56044	3.18871	3.3494	3.45862	2.85668	12	13	15	9	1	1	1	0	0.0488432	0.0554015	0.0576773	0.0391194	0.00679398	0.00701569	0.00668365	0	0.0502604	0.00512333	-2.75163	-2.59094	-2.48172	-3.08367	-5.31483	-5.26027	-5.33508	-7.8512
Acta1	actin, alpha 1, skeletal muscle [Source:MGI Symbol;Acc:MGI:87902]	chr8	-	2.64958	5.11394e-10	1.06153e-08	214.535	2.72389e-10	17.3415	1.60697	2.80316	2.39249	2.82685	2.58861	1072	779	1124	879	96	82	89	80	8.58779	6.534	8.50636	7.51972	1.28369	1.13226	1.17076	1.15631	7.78697	1.18575	3.68727	3.2766	3.71096	3.47272	1.0003	0.838935	0.866876	0.83033
Gm2027	NA	NA	NA	2.64652	0.000915405	0.00200313	12.4404	0.0011094	4.33562	-2.76447	3.15194	2.88216	3.25848	2.86367	45	36	50	35	8	10	4	0	0.187219	0.156818	0.196516	0.1555	0.0555557	0.0717108	0.0273267	0	0.174013	0.0386483	-0.875936	-1.14571	-0.769397	-1.16421	-2.55071	-2.17176	-3.53783	-7.8512
Pmch	pro-melanin-concentrating hormone [Source:MGI Symbol;Acc:MGI:97629]	chr10	+	2.64008	0.125509	0.166053	1.4002	0.283219	1.6438	-4.55627	-1.28746	6.19649	4.41569	3.99419	0	62	19	13	1	0	0	1	0	1.09221	0.301999	0.233577	0.0280842	0	0	0.0303569	0.406948	0.0146103	-7.8512	-0.367249	-2.14805	-2.56955	-5.31483	-7.8512	-7.8512	-5.23772
Cbln1	cerebellin 1 precursor protein [Source:MGI Symbol;Acc:MGI:88281]	chr8	-	2.63625	5.22663e-08	4.49632e-07	90.1181	4.48379e-08	11.6502	1.15731	2.23333	2.60119	2.74512	2.98793	482	601	709	774	49	63	57	63	2.5979	3.39161	3.61005	4.45495	0.440832	0.58528	0.504477	0.61265	3.51363	0.53581	2.53467	2.90253	3.04646	3.28927	0.0330443	0.459716	0.225955	0.486629
Mir2861	microRNA 2861 [Source:MGI Symbol;Acc:MGI:4441431]	chr2	-	2.63449	5.66992e-05	0.000169135	24.3072	5.32378e-05	5.99205	-4.32896	3.37618	3.02005	3.24161	3.0414	16	12	15	12	1	1	2	0	2.45566	1.92835	2.17486	1.96678	0.256183	0.264543	0.504045	0	2.13141	0.256193	-2.34716	-2.70329	-2.48172	-2.68194	-5.31483	-5.26027	-4.46704	-7.8512
Sytl1	synaptotagmin-like 1 [Source:MGI Symbol;Acc:MGI:1933365]	chr4	-	2.62276	0.00190768	0.00386022	10.1076	0.00253102	3.9302	-3.6747	3.17791	2.24596	3.67494	2.37162	26	13	38	14	4	1	1	1	0.169983	0.0889878	0.234696	0.0977432	0.0436509	0.0112688	0.0107355	0.0117958	0.147853	0.0193628	-1.65899	-2.59094	-1.16197	-2.46528	-3.51455	-5.26027	-5.33508	-5.23772
4931403E22Rik	RIKEN cDNA 4931403E22 gene [Source:MGI Symbol;Acc:MGI:1918192]	chr19	-	2.6113	3.59582e-05	0.000112917	24.2006	5.43979e-05	6.28696	-2.10246	2.33448	3.00623	2.87129	2.60862	46	71	69	53	10	2	5	6	0.866651	1.40055	1.22808	1.06632	0.314476	0.0649476	0.154684	0.203955	1.1404	0.184516	-0.844476	-0.17272	-0.307664	-0.570332	-2.23612	-4.38526	-3.23049	-2.86394
Krt17	keratin 17 [Source:MGI Symbol;Acc:MGI:96691]	chr11	-	2.60435	0.0015908	0.00328213	8.82982	0.0041876	4.02961	-3.32942	2.79395	2.50869	3.35063	3.36375	19	15	29	27	0	4	3	2	0.158253	0.130811	0.228185	0.240153	0	0.0574256	0.0410308	0.0300555	0.189351	0.032128	-2.10426	-2.38952	-1.54758	-1.53446	-7.8512	-3.45206	-3.92888	-4.36068
Ntn5	netrin 5 [Source:MGI Symbol;Acc:MGI:2685330]	chr7	+	2.6042	0.00171036	0.00350083	8.59599	0.00461311	3.98989	-0.971212	3.28398	1.7295	3.46846	2.02547	174	57	204	69	10	12	8	10	0.988194	0.33894	1.0945	0.418474	0.0947968	0.117468	0.0746059	0.102468	0.710026	0.0973349	1.06663	-0.487848	1.25111	-0.191881	-2.23612	-1.91342	-2.57458	-2.14528
3110035E14Rik	RIKEN cDNA 3110035E14 gene [Source:MGI Symbol;Acc:MGI:1924232]	chr1	+	2.60204	2.71108e-05	8.87822e-05	37.8938	5.50507e-06	6.47386	6.61542	2.81759	2.14441	2.84042	2.59099	39188	23742	41064	31867	1786	5146	2770	3807	154.751	98.1642	153.191	134.384	11.7723	35.0266	17.9618	27.1244	135.123	22.9713	8.87884	8.20565	8.90166	8.65223	5.2149	6.80718	5.82349	6.3994
Pappa2	pappalysin 2 [Source:MGI Symbol;Acc:MGI:3051647]	chr1	-	2.58715	5.00352e-06	2.05124e-05	32.3945	1.25048e-05	7.66309	0.714183	2.62459	2.40078	2.78344	2.52986	376	311	433	335	26	50	22	48	0.551201	0.477351	0.599654	0.524437	0.0636204	0.12634	0.0529585	0.126958	0.538161	0.0924691	2.17667	1.95286	2.33552	2.08193	-0.875834	0.127473	-1.13903	0.0957048
Treml1	triggering receptor expressed on myeloid cells-like 1 [Source:MGI Symbol;Acc:MGI:1918576]	chr17	+	2.58632	8.2661e-05	0.000236242	24.8565	4.76939e-05	5.75364	-5.39753	4.06439	3.30666	4.0215	3.02825	9	5	9	4	1	0	0	0	0.090614	0.0527081	0.0856024	0.043007	0.0168056	0	0	0	0.0679829	0.0042014	-3.15271	-3.91045	-3.19561	-4.18886	-5.31483	-7.8512	-7.8512	-7.8512
Amica1	adhesion molecule, interacts with CXADR antigen 1 [Source:MGI Symbol;Acc:MGI:2685484]	chr9	+	2.58494	0.000410901	0.000978697	11.725	0.00141229	4.79061	-1.96407	3.57903	1.85082	2.92848	2.29651	90	26	59	35	3	6	3	5	0.460811	0.139383	0.28538	0.191371	0.0256391	0.0529516	0.0252228	0.0461899	0.269236	0.0375008	0.11832	-1.60989	-0.532235	-1.16421	-3.90599	-2.89008	-3.92888	-3.1179
Lrrn4	leucine rich repeat neuronal 4 [Source:MGI Symbol;Acc:MGI:2445154]	chr2	-	2.58143	0.000971744	0.00211717	11.8714	0.00134317	4.30226	-3.18691	2.43265	3.34065	2.50716	2.78331	23	42	25	28	4	3	2	1	0.0832982	0.159262	0.085534	0.108291	0.0241807	0.0187273	0.011894	0.00653438	0.109096	0.0153341	-1.8333	-0.925295	-1.75879	-1.48264	-3.51455	-3.84449	-4.46704	-5.23772
Krt75	keratin 75 [Source:MGI Symbol;Acc:MGI:1923500]	chr15	-	2.57529	0.00136257	0.00286007	9.06656	0.00380255	4.1148	-4.23722	2.40193	3.72257	3.06274	3.92081	6	15	10	17	0	2	0	2	0.0231064	0.0604821	0.0363807	0.0699127	0	0.0132757	0	0.0138965	0.0474705	0.00679306	-3.71016	-2.38952	-3.04934	-2.19128	-7.8512	-4.38526	-7.8512	-4.36068
Myo1h	myosin 1H [Source:MGI Symbol;Acc:MGI:1914674]	chr5	+	2.57319	5.51429e-06	2.22689e-05	70.1342	1.87616e-07	7.59113	-0.9426	2.79672	2.50432	2.49091	2.82392	66	52	55	64	10	5	2	7	0.179363	0.147961	0.141202	0.185735	0.0453617	0.023421	0.008925	0.0343228	0.163565	0.0280076	-0.327048	-0.619456	-0.632862	-0.299848	-2.23612	-3.14388	-4.46704	-2.64806
Prdx6b	peroxiredoxin 6B [Source:MGI Symbol;Acc:MGI:1336888]	chr2	+	2.57264	0.00042935	0.00101752	12.3542	0.0011416	4.76527	-4.49333	3.19353	3.38804	3.2969	3.40927	9	10	10	10	2	0	0	1	0.0392065	0.0456111	0.0411534	0.0465202	0.0145427	0	0	0.0078598	0.0431228	0.00560063	-3.15271	-2.95821	-3.04934	-2.93697	-4.44486	-7.8512	-7.8512	-5.23772
Sla2	Src-like-adaptor 2 [Source:MGI Symbol;Acc:MGI:1925049]	chr2	-	2.57187	0.000945197	0.00206328	10.3872	0.00227901	4.31772	-2.92844	3.14307	2.59402	3.09889	2.84385	35	23	35	27	6	3	0	6	0.175632	0.120842	0.165918	0.144686	0.0502559	0.025948	0	0.0543229	0.151769	0.0326317	-1.23523	-1.78428	-1.27941	-1.53446	-2.95359	-3.84449	-7.8512	-2.86394
Adra1d	adrenergic receptor, alpha 1d [Source:MGI Symbol;Acc:MGI:106673]	chr2	-	2.56369	2.09908e-06	9.8034e-06	51.0257	1.10563e-06	8.3273	1.50713	2.93891	1.92445	2.99023	2.38373	1163	556	1243	753	75	111	79	81	6.1139	3.06033	6.17306	4.22727	0.658113	1.00579	0.681956	0.768281	4.89364	0.778536	3.80478	2.79032	3.8561	3.2496	0.645035	1.27489	0.695357	0.848208
2410124H12Rik	RIKEN cDNA 2410124H12 gene [Source:MGI Symbol;Acc:MGI:1924035]	chr16	+	2.56083	0.000678404	0.00152948	10.8696	0.00190954	4.50409	-4.68117	2.59317	3.09798	3.63355	3.98055	5	7	11	13	0	1	0	1	0.0892573	0.130836	0.185506	0.247824	0	0.0307695	0	0.0322084	0.163356	0.0157445	-3.95693	-3.45212	-2.91655	-2.56955	-7.8512	-5.26027	-7.8512	-5.23772
Lefty2	left-right determination factor 2 [Source:MGI Symbol;Acc:MGI:2443573]	chr1	+	2.55614	3.88698e-05	0.000120968	29.6189	1.98034e-05	6.23598	-2.84914	2.77429	2.88463	2.25538	2.74893	46	48	33	43	4	7	2	3	0.235239	0.257008	0.159425	0.234826	0.0341438	0.0617016	0.0167947	0.0276802	0.221624	0.0350801	-0.844476	-0.734134	-1.36338	-0.869832	-3.51455	-2.67432	-4.46704	-3.81916
Hpse	heparanase [Source:MGI Symbol;Acc:MGI:1343124]	chr5	-	2.54734	0.000752362	0.00167956	12.132	0.00122965	4.44569	-2.24414	3.08062	1.63716	3.24301	2.62008	71	25	82	49	1	8	7	7	0.289927	0.106887	0.316326	0.213674	0.00681602	0.0563076	0.0469374	0.0515732	0.231704	0.0404086	-0.222247	-1.66571	-0.0598629	-0.682785	-5.31483	-2.48666	-2.76192	-2.64806
Gm11549	predicted gene 11549 [Source:MGI Symbol;Acc:MGI:3650339]	chr3	-	2.54704	0.000143136	0.000383842	20.7048	0.000115481	5.41508	2.53627	2.84966	1.96456	2.80503	2.52703	2086	1091	2086	1587	85	306	139	196	10.6676	5.84159	10.0776	8.66671	0.725556	2.69724	1.16723	1.80844	8.81336	1.59962	4.64747	3.76237	4.60284	4.32484	0.825137	2.73621	1.50885	2.12103
4933417O13Rik	NA	NA	NA	2.54516	5.02135e-06	2.05509e-05	70.3898	1.83795e-07	7.66045	-4.49485	2.96523	2.77102	3.12915	2.38755	19	16	22	12	2	1	1	1	0.156697	0.13816	0.171404	0.105686	0.0275321	0.0142153	0.0135425	0.0148801	0.142987	0.0175425	-2.10426	-2.29846	-1.94033	-2.68194	-4.44486	-5.26027	-5.33508	-5.23772
Tmem30b	transmembrane protein 30B [Source:MGI Symbol;Acc:MGI:2442082]	chr12	-	2.51355	0.00327207	0.00626828	8.58029	0.00464342	3.63778	-4.40204	2.99087	3.03894	3.31433	3.53187	10	10	13	14	0	0	2	3	0.0383464	0.0401494	0.0470932	0.0573295	0	0	0.0125934	0.0207559	0.0457296	0.00833734	-3.00628	-2.95821	-2.68282	-2.46528	-7.8512	-7.8512	-4.46704	-3.81916
Gm7271	predicted gene 7271 [Source:MGI Symbol;Acc:MGI:3647743]	chr5	+	2.51316	0.00186984	0.00379265	13.8715	0.000703013	3.94114	-5.15989	3.06988	2.3603	4.75258	2.92699	7	4	24	6	1	1	0	0	0.10783	0.0645142	0.349255	0.0987002	0.0257123	0.0265514	0	0	0.155075	0.0130659	-3.4995	-4.20908	-1.8168	-3.64239	-5.31483	-5.26027	-7.8512	-7.8512
Exph5	exophilin 5 [Source:MGI Symbol;Acc:MGI:2443248]	chr9	+	2.50678	1.04238e-07	7.95532e-07	85.8119	5.94169e-08	10.9596	3.62304	2.61173	2.00374	2.99361	2.41208	3837	2432	5157	3179	324	385	380	332	5.02965	3.33783	6.38608	4.45003	0.708912	0.869869	0.817938	0.7852	4.8009	0.79548	5.5266	4.91861	5.90848	5.32695	2.75299	3.06735	2.95837	2.88077
Arhgap15	Rho GTPase activating protein 15 [Source:MGI Symbol;Acc:MGI:1923367]	chr2	+	2.50445	8.2443e-08	6.52575e-07	82.8981	7.24319e-08	11.1903	1.64841	2.75888	2.13633	2.69248	2.43528	1001	628	986	761	55	86	117	87	3.22526	2.11858	3.00122	2.61843	0.295797	0.477613	0.619023	0.505762	2.74087	0.474549	3.58844	2.96589	3.52205	3.26484	0.199028	0.907485	1.26069	0.951062
Allc	allantoicase [Source:MGI Symbol;Acc:MGI:2136971]	chr12	-	2.5011	0.000246994	0.000622674	18.7642	0.000183184	5.08805	-3.3045	2.86193	2.67683	2.58361	2.47904	33	28	28	24	2	4	2	2	0.284657	0.252883	0.228169	0.221078	0.0287964	0.0594723	0.0283288	0.0311267	0.246697	0.036931	-1.31923	-1.50434	-1.59755	-1.70212	-4.44486	-3.45206	-4.46704	-4.36068
Tnni3	troponin I, cardiac 3 [Source:MGI Symbol;Acc:MGI:98783]	chr7	-	2.50078	2.62524e-06	1.18672e-05	34.708	8.73679e-06	8.15254	-1.18609	2.39926	2.65199	2.47676	2.68959	79	91	86	92	6	5	13	12	1.2066	1.45523	1.24087	1.50055	0.152963	0.131629	0.326039	0.330684	1.35081	0.235329	-0.0689516	0.183779	0.00854693	0.221372	-2.95359	-3.14388	-1.88853	-1.88686
Neurog2	neurogenin 2 [Source:MGI Symbol;Acc:MGI:109619]	chr3	+	2.49773	0.00431313	0.00804381	9.13901	0.00369306	3.4894	-4.23694	3.36948	3.14432	3.5556	2.69407	17	14	20	10	0	3	6	0	0.0965041	0.0832109	0.107255	0.060621	0	0.0293539	0.0559292	0	0.0868978	0.0213208	-2.26156	-2.48672	-2.07544	-2.93697	-7.8512	-3.84449	-2.97726	-7.8512
Ltbp2	latent transforming growth factor beta binding protein 2 [Source:MGI Symbol;Acc:MGI:99502]	chr12	-	2.49231	7.87361e-07	4.29383e-06	42.9902	2.80697e-06	9.12605	-0.823189	2.41019	2.32279	2.56853	2.86239	99	90	114	129	17	8	12	7	0.188693	0.179605	0.205266	0.262565	0.0540843	0.026282	0.0375572	0.0240722	0.209032	0.0354989	0.2553	0.167899	0.413646	0.707499	-1.48275	-2.48666	-2.00208	-2.64806
Necab3	N-terminal EF-hand calcium binding protein 3 [Source:MGI Symbol;Acc:MGI:1861721]	chr2	-	2.49103	3.57048e-07	2.20865e-06	69.7833	1.93014e-07	9.81153	3.65157	2.78366	1.9949	2.80944	2.36161	4478	2504	4702	3180	274	498	385	345	31.1364	18.2294	30.8857	23.6123	3.18006	5.96844	4.39577	4.32812	25.9659	4.4681	5.74945	4.96069	5.77523	5.32741	2.51134	3.43846	2.97722	2.93615
Trpv6	transient receptor potential cation channel, subfamily V, member 6 [Source:MGI Symbol;Acc:MGI:1927259]	chr6	-	2.48147	5.53213e-06	2.23277e-05	35.6643	7.57776e-06	7.58875	-1.41898	2.56556	2.48732	2.83575	2.21353	94	86	117	70	15	11	6	6	0.404035	0.38703	0.475082	0.321304	0.107618	0.0814951	0.042348	0.0465306	0.396863	0.0694979	0.18081	0.102569	0.451	-0.171224	-1.661	-2.03681	-2.97726	-2.86394
Cnih3	cornichon homolog 3 (Drosophila) [Source:MGI Symbol;Acc:MGI:1920228]	chr1	+	2.48141	6.5859e-09	8.27095e-08	151.999	2.11544e-09	13.9508	4.12084	2.49806	2.3213	2.68949	2.38848	5512	4711	6492	4861	404	767	462	642	25.4382	22.7638	28.3039	23.9568	3.11215	6.10127	3.50114	5.34575	25.1157	4.51508	6.04915	5.8724	6.24059	5.93958	3.07117	4.06134	3.24012	3.83175
Irgc1	immunity-related GTPase family, cinema 1 [Source:MGI Symbol;Acc:MGI:2685948]	chr7	-	2.4808	0.000447655	0.00105664	22.9335	7.07147e-05	4.74122	-3.45123	3.31939	2.32744	2.51099	2.34914	58	28	34	28	1	7	6	2	0.39866	0.201506	0.220772	0.205522	0.011473	0.0829315	0.0677199	0.0248028	0.256615	0.0467318	-0.51238	-1.50434	-1.32079	-1.48264	-5.31483	-2.67432	-2.97726	-4.36068
Lrg1	leucine-rich alpha-2-glycoprotein 1 [Source:MGI Symbol;Acc:MGI:1924155]	chr17	-	2.47901	0.00210376	0.00421445	107.311	1.63163e-08	3.87688	-1.16497	3.05969	2.17824	3.21242	2.96284	27	14	31	24	0	3	4	4	0.251147	0.136348	0.272406	0.238398	0	0.0480987	0.0610964	0.0671307	0.224575	0.0440814	-1.60528	-2.48672	-1.45254	-1.70212	-7.8512	-3.84449	-3.53783	-3.42634
Atcayos	NA	NA	NA	2.47733	4.20721e-05	0.00012989	27.9231	2.66994e-05	6.18439	-3.18607	2.50049	2.86802	2.89201	2.29134	28	35	38	23	3	1	5	3	1.10814	1.4503	1.42072	0.972053	0.198179	0.0682154	0.324935	0.214217	1.2378	0.201386	-1.55349	-1.18596	-1.16197	-1.76264	-3.90599	-5.26027	-3.23049	-3.81916
Gucy2g	guanylate cyclase 2g [Source:MGI Symbol;Acc:MGI:106025]	chr19	-	2.46733	6.06934e-06	2.42631e-05	48.4973	1.46031e-06	7.52058	-0.0733066	2.64168	1.96136	2.77212	2.53077	395	238	446	348	27	56	44	24	1.27827	0.806412	1.36348	1.20263	0.145844	0.312363	0.233813	0.14013	1.1627	0.208038	2.24772	1.5674	2.37816	2.13681	-0.821811	0.290359	-0.145926	-0.89846
Medag	mesenteric estrogen dependent adipogenesis [Source:MGI Symbol;Acc:MGI:1917967]	chr5	+	2.46522	3.69596e-07	2.26734e-06	60.3224	4.37626e-07	9.78078	2.53712	2.52343	2.04304	2.82993	2.46142	1502	1040	1916	1369	122	174	168	132	6.5727	4.76499	7.92064	6.3974	0.891117	1.31241	1.20718	1.04218	6.41393	1.11322	4.17371	3.69332	4.48022	4.11171	1.34541	1.92248	1.78185	1.55141
Dtl	denticleless homolog (Drosophila) [Source:MGI Symbol;Acc:MGI:1924093]	chr1	-	2.45558	3.7312e-07	2.28238e-06	70.6854	1.79488e-07	9.77234	0.757465	2.43676	2.06112	2.72714	2.60656	497	370	627	532	35	65	59	53	1.48855	1.16028	1.77405	1.70155	0.174975	0.335558	0.290168	0.286404	1.53111	0.271776	2.57885	2.20321	2.86923	2.74865	-0.449942	0.504664	0.275527	0.238111
Tmc1	transmembrane channel-like gene family 1 [Source:MGI Symbol;Acc:MGI:2151016]	chr19	-	2.45428	0.000877274	0.00192686	16.4255	0.000335917	4.35942	-5.23763	3.15474	3.41278	4.18208	2.97499	6	7	13	5	3	0	0	0	0.0185396	0.0226465	0.0379474	0.0164985	0.0154729	0	0	0	0.023908	0.00386821	-3.71016	-3.45212	-2.68282	-3.8899	-3.90599	-7.8512	-7.8512	-7.8512
Atp6v0a4	ATPase, H+ transporting, lysosomal V0 subunit A4 [Source:MGI Symbol;Acc:MGI:2153480]	chr6	-	2.45261	0.000716122	0.00160665	10.4062	0.00226294	4.47352	-3.66656	2.3927	2.6751	3.04153	3.44024	11	13	18	22	0	2	2	2	0.0421425	0.0521466	0.0651464	0.090007	0	0.013207	0.0125819	0.0138246	0.0623606	0.0099034	-2.87335	-2.59094	-2.22452	-1.82581	-7.8512	-4.38526	-4.46704	-4.36068
Ucn	urocortin [Source:MGI Symbol;Acc:MGI:1276123]	chr5	-	2.45189	0.00194794	0.00393654	9.84032	0.00280269	3.91881	-5.12388	2.72377	3.31541	3.92923	3.73158	4	6	10	8	0	0	0	2	0.0781694	0.122767	0.184615	0.166953	0	0	0	0.0705185	0.138126	0.0176296	-4.2548	-3.66316	-3.04934	-3.24699	-7.8512	-7.8512	-7.8512	-4.36068
Akr1c18	aldo-keto reductase family 1, member C18 [Source:MGI Symbol;Acc:MGI:2145420]	chr13	-	2.45118	0.00116494	0.00248971	11.3814	0.00159139	4.20143	-2.68558	3.1875	1.59588	3.23569	2.21866	60	19	64	29	6	6	1	4	0.644297	0.213621	0.649241	0.332552	0.107544	0.111054	0.017633	0.0774981	0.459928	0.0784323	-0.463768	-2.05539	-0.415584	-1.43261	-2.95359	-2.89008	-5.33508	-3.42634
Sptssb	serine palmitoyltransferase, small subunit B [Source:MGI Symbol;Acc:MGI:1913433]	chr3	-	2.44701	0.000571118	0.0013101	13.9006	0.000696765	4.60179	-1.04575	2.99634	1.80876	2.85359	2.2347	182	77	170	102	10	18	16	9	1.28464	0.569059	1.13358	0.768843	0.117818	0.218993	0.185448	0.114617	0.939031	0.159219	1.13135	-0.0562291	0.988601	0.36971	-2.23612	-1.33633	-1.59331	-2.29422
Trim40	tripartite motif-containing 40 [Source:MGI Symbol;Acc:MGI:2684881]	chr17	-	2.44535	0.00452367	0.00839786	5.93267	0.0157081	3.46387	-5.01684	3.90646	2.12425	4.02656	3.79099	8	2	9	7	0	0	1	0	0.0458271	0.0119955	0.0487041	0.042821	0	0	0.00940639	0	0.0373369	0.0023516	-3.31571	-5.09792	-3.19561	-3.43119	-7.8512	-7.8512	-5.33508	-7.8512
Myh3	myosin, heavy polypeptide 3, skeletal muscle, embryonic [Source:MGI Symbol;Acc:MGI:1339709]	chr11	+	2.44438	7.52296e-05	0.000217409	25.9999	3.81701e-05	5.81274	0.677743	2.88404	1.88031	2.73797	2.25709	677	326	631	417	40	86	42	49	1.42193	0.716908	1.25202	0.935305	0.140234	0.311341	0.144854	0.185688	1.08154	0.195529	3.02448	2.02074	2.8784	2.39753	-0.258364	0.907485	-0.212711	0.125333
Ctxn3	cortexin 3 [Source:MGI Symbol;Acc:MGI:3642816]	chr18	+	2.43888	0.000547934	0.00126427	11.9468	0.00130911	4.62541	-1.73214	2.23205	3.35335	2.02224	2.40401	55	116	49	59	9	7	3	9	0.470238	1.03841	0.395769	0.538683	0.128439	0.103157	0.0421179	0.138833	0.610774	0.103137	-0.588516	0.53278	-0.798326	-0.416553	-2.38485	-2.67432	-3.92888	-2.29422
Cd3g	CD3 antigen, gamma polypeptide [Source:MGI Symbol;Acc:MGI:88333]	chr9	-	2.43585	0.00747708	0.0132279	8.23013	0.00538404	3.19563	-4.61947	3.7307	3.77946	1.99374	3.05529	17	17	5	10	3	0	0	2	0.209139	0.218973	0.0581096	0.131375	0.061604	0	0	0.0443929	0.154399	0.0264992	-2.26156	-2.21281	-3.99853	-2.93697	-3.90599	-7.8512	-7.8512	-4.36068
2310005G13Rik	RIKEN cDNA 2310005G13 gene [Source:MGI Symbol;Acc:MGI:1916707]	chr16	-	2.43457	0.00175429	0.003578	9.19926	0.00360478	3.97601	-3.03434	2.68481	2.89526	2.69658	3.06211	25	28	26	31	3	0	6	6	0.102586	0.120299	0.100789	0.135843	0.0205481	0	0.0404288	0.0444218	0.114879	0.0263497	-1.71479	-1.50434	-1.70302	-1.33749	-3.90599	-7.8512	-2.97726	-2.86394
Kiss1	KiSS-1 metastasis-suppressor [Source:MGI Symbol;Acc:MGI:2663985]	chr1	+	2.4325	0.00207101	0.00415758	10.6924	0.0020365	3.88542	-4.33249	3.30556	2.742	3.26186	2.32013	17	11	17	8	0	3	1	1	0.43135	0.292233	0.407493	0.216769	0	0.131205	0.041665	0.0457802	0.336961	0.0546625	-2.26156	-2.82512	-2.30526	-3.24699	-7.8512	-3.84449	-5.33508	-5.23772
Otop1	otopetrin 1 [Source:MGI Symbol;Acc:MGI:2388363]	chr5	+	2.41982	0.0159288	0.0261471	3.97378	0.0466269	2.79281	-4.74546	4.47054	2.63607	2.04423	4.65263	12	3	2	13	0	0	1	0	0.0479439	0.0125496	0.00754871	0.0554654	0	0	0.00656059	0	0.0308769	0.00164015	-2.75163	-4.58611	-5.17794	-2.56955	-7.8512	-7.8512	-5.33508	-7.8512
Fgf5	fibroblast growth factor 5 [Source:MGI Symbol;Acc:MGI:95519]	chr5	+	2.41271	3.0493e-05	9.81977e-05	26.4694	3.49133e-05	6.39567	-1.41493	2.99023	1.81534	2.45974	2.51516	136	58	97	93	7	12	8	12	0.683545	0.305219	0.460565	0.499158	0.0587256	0.103958	0.0660251	0.108819	0.487122	0.0843819	0.711981	-0.462908	0.181491	0.236911	-2.73813	-1.91342	-2.57458	-1.88686
Pde6c	phosphodiesterase 6C, cGMP specific, cone, alpha prime [Source:MGI Symbol;Acc:MGI:105956]	chr19	+	2.41151	0.0052141	0.00956463	6.89469	0.00980566	3.38789	-4.48673	2.63364	2.86508	3.45032	3.56359	7	8	13	13	2	2	0	0	0.0297323	0.0355776	0.0521633	0.0589659	0.0141795	0.0146423	0	0	0.0441098	0.00720545	-3.4995	-3.26805	-2.68282	-2.56955	-4.44486	-4.38526	-7.8512	-7.8512
2810404M03Rik	NA	NA	NA	2.40869	0.00147133	0.00306233	12.396	0.00112585	4.0725	-4.68088	2.81682	3.42924	3.55376	2.70134	8	12	14	7	0	0	2	2	0.0808692	0.127008	0.133694	0.0755645	0	0	0.0331981	0.036477	0.104284	0.0174188	-3.31571	-2.70329	-2.57877	-3.43119	-7.8512	-7.8512	-4.46704	-4.36068
Igfbp6	insulin-like growth factor binding protein 6 [Source:MGI Symbol;Acc:MGI:96441]	chr15	+	2.40738	8.51898e-08	6.69652e-07	88.4596	4.9897e-08	11.1579	2.74261	2.60656	2.00968	2.71692	2.282	2098	1340	2336	1594	151	251	201	187	20.484	13.6984	21.5463	16.6197	2.46086	4.22406	3.22253	3.29418	18.0871	3.30041	4.65575	4.05887	4.76611	4.33119	1.65261	2.45057	2.04028	2.05328
Hes3	hairy and enhancer of split 3 (Drosophila) [Source:MGI Symbol;Acc:MGI:104877]	chr4	-	2.40326	0.00357757	0.00679472	7.48431	0.00747104	3.58975	-3.65573	3.45565	2.44917	3.90042	1.82731	17	8	24	5	2	0	1	1	0.116976	0.057636	0.156009	0.0367405	0.022971	0	0.011299	0.012415	0.0918406	0.0116712	-2.26156	-3.26805	-1.8168	-3.8899	-4.44486	-7.8512	-5.33508	-5.23772
Tmco5	transmembrane and coiled-coil domains 5 [Source:MGI Symbol;Acc:MGI:1914606]	chr2	+	2.3971	7.21321e-07	3.97818e-06	56.7085	6.17235e-07	9.2001	-1.39773	2.19732	2.44314	2.68812	2.43411	82	94	119	92	9	9	15	8	0.869412	1.04351	1.19193	1.04166	0.159278	0.164476	0.261152	0.153038	1.03663	0.184486	-0.0154201	0.230398	0.475377	0.221372	-2.38485	-2.32064	-1.68516	-2.46032
Cd69	CD69 antigen [Source:MGI Symbol;Acc:MGI:88343]	chr6	-	2.39257	0.0178746	0.0289644	5.8406	0.0164649	2.73123	-4.80703	4.14104	3.2651	3.85267	3.28479	6	3	5	3	0	0	0	0	0.0466121	0.0244019	0.0366951	0.0248883	0	0	0	0	0.0331494	0	-3.71016	-4.58611	-3.99853	-4.56641	-7.8512	-7.8512	-7.8512	-7.8512
Lipc	lipase, hepatic [Source:MGI Symbol;Acc:MGI:96216]	chr9	-	2.38961	0.00291465	0.00565606	7.65209	0.0069296	3.70016	-4.08084	3.46217	2.29838	2.51708	3.19838	19	8	10	15	0	1	1	3	0.124542	0.0549043	0.061923	0.104998	0	0.0112982	0.0107635	0.0354796	0.0865917	0.0143853	-2.10426	-3.26805	-3.04934	-2.36805	-7.8512	-5.26027	-5.33508	-3.81916
Pou4f3	POU domain, class 4, transcription factor 3 [Source:MGI Symbol;Acc:MGI:102523]	chr18	+	2.3857	0.00110617	0.00237931	14.7431	0.000540917	4.23015	-4.94168	3.60579	2.69427	2.60519	3.67549	12	6	6	12	0	1	2	0	0.131783	0.0689897	0.0622472	0.14073	0	0.0189289	0.0360661	0	0.100937	0.0137487	-2.75163	-3.66316	-3.75223	-2.68194	-7.8512	-5.26027	-4.46704	-7.8512
Fat2	FAT tumor suppressor homolog 2 (Drosophila) [Source:MGI Symbol;Acc:MGI:2685369]	chr11	-	2.38273	0.00152351	0.00315898	8.29605	0.00523468	4.05334	-3.89274	3.26417	2.43427	2.90736	2.89849	15	8	12	11	0	2	1	1	0.0130888	0.0073089	0.00989188	0.0102501	0	0.00300804	0.00143284	0.00157436	0.0101349	0.00150381	-2.43815	-3.26805	-2.79495	-2.80383	-7.8512	-4.38526	-5.33508	-5.23772
Neurod6	neurogenic differentiation 6 [Source:MGI Symbol;Acc:MGI:106593]	chr6	-	2.38051	8.25737e-06	3.16514e-05	49.407	1.31928e-06	7.29707	2.86168	2.33722	2.13111	2.44473	2.5785	2670	2236	2967	3003	156	586	269	321	15.6074	13.685	16.3843	18.7456	1.5221	5.90423	2.58203	3.38548	16.1056	3.34846	5.00352	4.7974	5.11103	5.24479	1.69954	3.67313	2.46031	2.83219
Gm16982	predicted gene, 16982 [Source:MGI Symbol;Acc:MGI:4439906]	chr7	-	2.37992	0.00261293	0.00513131	11.7771	0.00138723	3.75924	-4.46707	2.57688	3.45121	3.57686	1.94077	10	18	21	6	1	0	3	1	0.0480354	0.0905293	0.0952953	0.0307779	0.00801793	0	0.0236632	0.00866678	0.0661595	0.010087	-3.00628	-2.13195	-2.0063	-3.64239	-5.31483	-7.8512	-3.92888	-5.23772
Gm6524	NA	NA	NA	2.37744	6.8743e-05	0.00020074	26.1511	3.70838e-05	5.86961	-5.46466	3.2409	3.28738	3.4456	3.55544	5	5	6	6	0	0	0	1	0.0410479	0.0429779	0.0465332	0.0526015	0	0	0	0.0148121	0.0457901	0.00370303	-3.95693	-3.91045	-3.75223	-3.64239	-7.8512	-7.8512	-7.8512	-5.23772
Ipcef1	interaction protein for cytohesin exchange factors 1 [Source:MGI Symbol;Acc:MGI:2444159]	chr10	-	2.37533	1.90753e-06	9.0552e-06	55.2862	7.10557e-07	8.40289	5.1418	2.64035	1.97742	2.56671	2.29243	12159	7419	11917	9090	684	1748	1007	1219	18.5709	11.8641	17.1946	14.8261	1.74378	4.60176	2.52555	3.3592	15.6139	3.05757	7.19048	6.52755	7.11684	6.84256	3.83051	5.24954	4.36386	4.7566
Mpl	myeloproliferative leukemia virus oncogene [Source:MGI Symbol;Acc:MGI:97076]	chr4	-	2.37146	0.00245326	0.0048496	10.0079	0.00262863	3.79339	-4.61828	3.47786	2.25285	3.52521	2.27362	15	6	16	6	1	1	0	1	0.0638198	0.0267283	0.0643095	0.027261	0.00710175	0.0073335	0	0.00767646	0.0455297	0.00552793	-2.43815	-3.66316	-2.3908	-3.64239	-5.31483	-5.26027	-7.8512	-5.23772
Car10	carbonic anhydrase 10 [Source:MGI Symbol;Acc:MGI:1919855]	chr11	+	2.3585	6.34967e-08	5.30186e-07	95.3818	3.23159e-08	11.4519	4.14901	2.56352	1.91787	2.75003	2.18882	5553	3429	6518	4075	451	709	506	488	20.949	13.5444	23.2296	16.4169	2.83997	4.61031	3.13457	3.32164	18.535	3.47662	6.05984	5.41419	6.24635	5.68515	3.22986	3.94793	3.37131	3.4362
Bdnf	brain derived neurotrophic factor [Source:MGI Symbol;Acc:MGI:88145]	chr2	+	2.35668	1.34487e-07	9.78623e-07	85.4022	6.10714e-08	10.7135	2.53237	2.15478	2.08343	2.56339	2.61447	1403	1290	1921	1836	126	209	182	208	2.6299	2.53178	3.40173	3.67519	0.394233	0.675266	0.5602	0.703462	3.05965	0.58329	4.07537	4.00402	4.48398	4.53506	1.39188	2.18662	1.89719	2.20668
Gm11149	predicted gene 11149 [Source:MGI Symbol;Acc:MGI:3642683]	chr9	+	2.35662	0.000385864	0.000924621	12.7703	0.000995646	4.82698	-2.82994	1.75182	2.90683	3.02813	2.36934	17	37	43	25	2	1	5	5	0.167804	0.382392	0.40097	0.263523	0.0329521	0.0170137	0.0810425	0.0890469	0.303672	0.0550138	-2.26156	-1.10656	-0.985256	-1.64404	-4.44486	-5.26027	-3.23049	-3.1179
Osr1	odd-skipped related 1 (Drosophila) [Source:MGI Symbol;Acc:MGI:1344424]	chr12	+	2.35415	0.000654042	0.00147965	16.7701	0.000306028	4.52479	-2.17332	2.58054	2.12392	2.39351	2.67122	74	52	67	75	2	21	16	3	0.463108	0.340729	0.39611	0.501231	0.0208921	0.226525	0.164422	0.0338741	0.425295	0.111429	-0.162836	-0.619456	-0.349868	-0.0721575	-4.44486	-1.11619	-1.59331	-3.81916
Gm9833	predicted gene 9833 [Source:MGI Symbol;Acc:MGI:3641855]	chr3	+	2.34581	1.16537e-10	3.19811e-09	255.899	9.46672e-11	19.6356	2.25086	2.40555	2.30127	2.44822	2.23197	1234	1109	1311	1041	117	142	142	126	9.35556	8.80321	9.38962	8.42814	1.48061	1.85562	1.7678	1.72354	8.99413	1.70689	3.89025	3.78597	3.93292	3.71667	1.28515	1.62965	1.53961	1.4844
Twist2	twist basic helix-loop-helix transcription factor 2 [Source:MGI Symbol;Acc:MGI:104685]	chr1	+	2.34475	0.00729163	0.0129307	9.5068	0.00319068	3.209	-4.22352	3.07762	3.4435	2.80395	1.67803	20	25	17	7	1	3	0	4	0.191849	0.251087	0.154052	0.0717056	0.0160114	0.0496018	0	0.0692285	0.167173	0.0337104	-2.0316	-1.66571	-2.30526	-3.43119	-5.31483	-3.84449	-7.8512	-3.42634
Gng13	guanine nucleotide binding protein (G protein), gamma 13 [Source:MGI Symbol;Acc:MGI:1925616]	chr17	+	2.34118	7.34881e-10	1.42478e-08	217.606	2.50193e-10	16.8185	2.03739	2.36402	2.27849	2.43975	2.27774	1195	1088	1299	1071	106	165	129	130	36.3271	34.6295	37.3046	34.7679	5.3786	8.64556	6.43936	7.1302	35.7573	6.89843	3.84393	3.7584	3.91966	3.75765	1.14297	1.84595	1.40131	1.52942
Kcnk4	potassium channel, subfamily K, member 4 [Source:MGI Symbol;Acc:MGI:1298234]	chr19	-	2.34078	2.48462e-05	8.20123e-05	27.8202	2.72009e-05	6.53222	0.433858	2.73619	1.67236	2.9342	2.03442	431	199	510	252	41	45	35	27	3.12637	1.51137	3.49481	1.95205	0.496419	0.56263	0.41689	0.353365	2.52115	0.457326	2.37345	1.30962	2.57146	1.67168	-0.222923	-0.0238948	-0.474298	-0.72983
Myh13	myosin, heavy polypeptide 13, skeletal muscle [Source:MGI Symbol;Acc:MGI:1339967]	chr11	+	2.3396	0.0192249	0.0308882	4.23536	0.0398558	2.69225	-3.86206	3.81563	1.06172	3.33047	2.99385	30	4	22	16	2	4	1	0	0.064906	0.00906105	0.0449652	0.0369666	0.00722262	0.0149166	0.00355266	0	0.0389747	0.00642298	-1.45518	-4.20908	-1.94033	-2.27696	-4.44486	-3.45206	-5.33508	-7.8512
Stx1a	syntaxin 1A (brain) [Source:MGI Symbol;Acc:MGI:109355]	chr5	+	2.33845	1.12481e-07	8.46839e-07	92.9219	3.75788e-08	10.8856	5.56022	2.48523	1.92058	2.61597	2.32073	14466	9449	16336	12281	1146	2032	1386	1401	87.9085	60.1206	93.7819	79.6971	11.6243	21.284	13.8305	15.3609	80.377	15.5249	7.44111	6.87647	7.57186	7.27662	4.57487	5.46671	4.82465	4.95733
Cpne9	copine family member IX [Source:MGI Symbol;Acc:MGI:2443052]	chr6	+	2.33771	2.07006e-08	2.06909e-07	105.54	1.79742e-08	12.6345	3.35942	2.57446	2.1156	2.52205	2.13619	2975	2091	2959	2089	290	339	274	234	13.4729	9.91478	12.6593	10.1027	2.19216	2.64619	2.03758	1.91199	11.5374	2.19698	5.15955	4.70069	5.10713	4.72127	2.59316	2.88387	2.48686	2.37645
Dcn	decorin [Source:MGI Symbol;Acc:MGI:94872]	chr10	+	2.32765	0.00101051	0.00219434	9.34173	0.00340564	4.28045	-1.2288	1.33026	2.7959	2.25783	3.18089	35	94	69	121	5	4	11	16	0.211365	0.594358	0.393645	0.780327	0.0504006	0.0416363	0.109081	0.174334	0.494924	0.0938628	-1.23523	0.230398	-0.307664	0.615388	-3.20698	-3.45206	-2.12534	-1.47761
BC061194	NA	NA	NA	2.3238	1.39482e-05	5.00643e-05	29.2625	2.10618e-05	6.9265	-1.52208	2.6593	2.19864	2.56967	2.01678	97	68	94	59	4	11	9	13	0.739413	0.542725	0.676915	0.480279	0.0508952	0.144529	0.112655	0.178795	0.609833	0.121718	0.225964	-0.234693	0.136342	-0.416553	-3.51455	-2.03681	-2.4088	-1.77316
Tmem54	transmembrane protein 54 [Source:MGI Symbol;Acc:MGI:1913510]	chr4	+	2.32191	0.000496754	0.00116064	14.6329	0.00055881	4.68147	-2.18863	2.32143	2.91368	2.24819	2.17668	50	73	49	43	10	9	1	9	0.538753	0.823565	0.498777	0.494783	0.179854	0.167151	0.0176934	0.174968	0.58897	0.134917	-0.72508	-0.132835	-0.798326	-0.869832	-2.23612	-2.32064	-5.33508	-2.29422
Kcnj6	potassium inwardly-rectifying channel, subfamily J, member 6 [Source:MGI Symbol;Acc:MGI:104781]	chr16	-	2.32099	1.19854e-05	4.3747e-05	36.5706	6.64134e-06	7.03244	3.09128	2.58522	1.7342	2.80609	2.12369	2786	1492	3349	1925	176	374	239	299	5.03845	2.82514	5.72166	3.71769	0.531287	1.16583	0.709748	0.975626	4.32573	0.845622	5.06487	4.21384	5.28573	4.60334	1.87335	3.02555	2.28986	2.72983
BB557941	expressed sequence BB557941 [Source:MGI Symbol;Acc:MGI:3034820]	chr2	-	2.31779	0.00072901	0.00163235	18.6648	0.000187748	4.46346	-3.41201	2.57383	2.22735	2.52968	2.55558	33	25	33	31	6	4	3	1	0.377902	0.299751	0.357001	0.379099	0.114688	0.0789536	0.0564127	0.0206615	0.353438	0.0676789	-1.31923	-1.66571	-1.36338	-1.33749	-2.95359	-3.45206	-3.92888	-5.23772
C1ql3	C1q-like 3 [Source:MGI Symbol;Acc:MGI:2387350]	chr2	-	2.31387	2.33458e-09	3.60054e-08	158.823	1.63134e-09	15.2465	5.27556	2.20889	2.3222	2.46689	2.25804	8950	9353	11039	8811	884	1421	1272	892	35.6112	38.9645	41.4939	37.4382	5.87106	9.74551	8.31077	6.40361	38.377	7.58274	6.74843	6.86174	7.00643	6.79759	4.20046	4.95078	4.70084	4.3061
4833412C05Rik	RIKEN cDNA 4833412C05 gene [Source:MGI Symbol;Acc:MGI:1921154]	chr7	-	2.31234	0.00327134	0.00626759	6.66219	0.0109526	3.6379	-3.10689	3.52861	2.42515	2.90681	1.91978	36	16	24	11	0	4	5	2	0.418347	0.194675	0.263473	0.136506	0	0.0801201	0.0954102	0.0419334	0.25325	0.0543659	-1.195	-2.29846	-1.8168	-2.80383	-7.8512	-3.45206	-3.23049	-4.36068
Tph1	tryptophan hydroxylase 1 [Source:MGI Symbol;Acc:MGI:98796]	chr7	-	2.31228	1.52407e-05	5.40884e-05	25.7513	4.00363e-05	6.86506	-2.14536	2.02236	2.63814	2.42975	2.54528	35	52	48	48	8	2	5	6	0.0926166	0.144072	0.119992	0.13564	0.0353355	0.00912216	0.0217261	0.0286463	0.12308	0.0237075	-1.23523	-0.619456	-0.827847	-0.712324	-2.55071	-4.38526	-3.23049	-2.86394
Rps15a-ps4	ribosomal protein S15A, pseudogene 4 [Source:MGI Symbol;Acc:MGI:3652187]	chr4	-	2.31142	1.21151e-06	6.15395e-06	41.1171	3.56503e-06	8.76831	-1.52739	2.37057	2.55883	2.34682	2.16782	69	76	70	57	6	10	7	7	1.24589	1.43681	1.19404	1.09908	0.180835	0.311227	0.207548	0.228047	1.24395	0.231914	-0.263258	-0.0750026	-0.287016	-0.466013	-2.95359	-2.17176	-2.76192	-2.64806
Il1b	interleukin 1 beta [Source:MGI Symbol;Acc:MGI:96543]	chr2	-	2.30767	0.00879448	0.0153059	6.33655	0.012832	3.10923	-4.19115	2.14224	3.94774	3.72352	3.34167	3	11	10	7	0	0	4	0	0.028452	0.109229	0.0895947	0.0708951	0	0	0.0622934	0	0.0745428	0.0155734	-4.63062	-2.82512	-3.04934	-3.43119	-7.8512	-7.8512	-3.53783	-7.8512
Aldh3a1	aldehyde dehydrogenase family 3, subfamily A1 [Source:MGI Symbol;Acc:MGI:1353451]	chr11	+	2.30478	0.000239246	0.000605469	16.0596	0.000371433	5.10692	-1.47641	3.01445	1.81314	2.68753	1.86127	129	54	106	55	6	14	12	6	0.94007	0.412021	0.729738	0.428015	0.0729831	0.175851	0.143596	0.0788893	0.627461	0.11783	0.635953	-0.565364	0.30903	-0.51723	-2.95359	-1.6944	-2.00208	-2.86394
Fhl2	four and a half LIM domains 2 [Source:MGI Symbol;Acc:MGI:1338762]	chr1	-	2.30389	5.20358e-09	6.88423e-08	152.165	2.10187e-09	14.2361	3.52817	2.41042	2.00241	2.49564	2.2944	3376	2458	3694	2964	307	490	332	330	25.3356	19.3137	26.1889	23.7539	3.84564	6.3383	4.09127	4.46827	23.648	4.68587	5.34195	4.93395	5.42717	5.22594	2.67529	3.41511	2.76367	2.87206
Il12a	interleukin 12a [Source:MGI Symbol;Acc:MGI:96539]	chr3	+	2.30278	0.000192666	0.00050098	21.4537	9.75048e-05	5.23585	-1.97512	2.6602	1.88228	2.46261	2.40708	89	50	80	71	9	5	9	9	0.817583	0.480914	0.694261	0.696509	0.138002	0.0791697	0.135761	0.14917	0.672317	0.125526	0.102265	-0.675656	-0.095324	-0.150859	-2.38485	-3.14388	-2.4088	-2.29422
Mctp2	multiple C2 domains, transmembrane 2 [Source:MGI Symbol;Acc:MGI:2685335]	chr7	-	2.29754	2.99111e-07	1.8992e-06	53.7341	8.31686e-07	9.97039	0.23626	2.21342	2.01107	2.4982	2.50522	218	183	274	254	20	31	26	30	0.473932	0.416548	0.56273	0.589684	0.0725755	0.116163	0.092816	0.117673	0.510723	0.0998069	1.39127	1.18892	1.67605	1.68307	-1.25091	-0.558686	-0.90014	-0.578863
Cyp26b1	cytochrome P450, family 26, subfamily b, polypeptide 1 [Source:MGI Symbol;Acc:MGI:2176159]	chr6	-	2.28611	1.38974e-06	6.91907e-06	44.9018	2.21962e-06	8.65661	2.31122	2.44268	2.46639	2.46792	1.75325	1229	1207	1290	725	169	153	85	120	3.18979	3.27999	3.16294	2.00944	0.732147	0.684461	0.36226	0.561937	2.91054	0.585201	3.88439	3.9081	3.90963	3.19496	1.81487	1.73715	0.800695	1.41412
Lmod3	leiomodin 3 (fetal) [Source:MGI Symbol;Acc:MGI:2444169]	chr6	-	2.28051	0.0261146	0.0406099	3.96549	0.0468624	2.52766	-4.45064	3.50012	3.5475	2.70391	3.35723	7	7	4	6	2	0	0	0	0.0392939	0.0411415	0.0212118	0.035967	0.0187395	0	0	0	0.0344036	0.00468488	-3.4995	-3.45212	-4.2957	-3.64239	-4.44486	-7.8512	-7.8512	-7.8512
Trabd2b	TraB domain containing 2B [Source:MGI Symbol;Acc:MGI:3650152]	chr4	+	2.27139	0.000346046	0.000838759	13.6983	0.000741607	4.89022	-0.740559	2.86153	1.64265	2.44858	2.20308	186	77	144	112	7	28	14	15	0.353765	0.153337	0.258735	0.227481	0.0222229	0.0917924	0.043724	0.0514741	0.248329	0.0523034	1.16265	-0.0562291	0.749703	0.504207	-2.73813	-0.704541	-1.78326	-1.56956
Dbh	dopamine beta hydroxylase [Source:MGI Symbol;Acc:MGI:94864]	chr2	+	2.26589	0.00298701	0.00578068	9.90806	0.00273075	3.68692	-4.40677	2.06763	2.742	3.17632	2.99758	7	11	16	13	0	3	1	1	0.0386051	0.0635177	0.08336	0.0765626	0	0.0285178	0.00905602	0.00995046	0.0655114	0.0118811	-3.4995	-2.82512	-2.3908	-2.56955	-7.8512	-3.84449	-5.33508	-5.23772
Btnl9	butyrophilin-like 9 [Source:MGI Symbol;Acc:MGI:2442439]	chr11	-	2.26555	0.00262574	0.0051529	12.502	0.00108706	3.75659	-4.83807	4.84492	3.64212	1.88337	3.66234	10	4	1	4	0	0	0	0	0.0510973	0.0214	0.00482713	0.0218265	0	0	0	0	0.0247877	0	-3.00628	-4.20908	-5.96783	-4.18886	-7.8512	-7.8512	-7.8512	-7.8512
Mxd3	Max dimerization protein 3 [Source:MGI Symbol;Acc:MGI:104987]	chr13	-	2.26334	2.77798e-05	9.07464e-05	29.8519	1.90281e-05	6.4576	-1.5443	2.04782	2.19376	2.74934	2.28838	72	77	121	81	20	9	12	4	0.697567	0.781087	1.10746	0.83804	0.323433	0.150295	0.190909	0.0699213	0.85604	0.183639	-0.20217	-0.0562291	0.499348	0.0383872	-1.25091	-2.32064	-2.00208	-3.42634
AI662270	expressed sequence AI662270 [Source:MGI Symbol;Acc:MGI:2144254]	chr11	+	2.25295	0.0154456	0.0254366	4.11532	0.0428102	2.80926	-4.12767	3.94487	3.6623	1.04729	2.47071	24	19	3	8	1	0	2	1	0.214522	0.177815	0.0253321	0.0763618	0.0149197	0	0.0293549	0.0161271	0.123508	0.0151004	-1.77283	-2.05539	-4.67041	-3.24699	-5.31483	-7.8512	-4.46704	-5.23772
Fgf10	fibroblast growth factor 10 [Source:MGI Symbol;Acc:MGI:1099809]	chr13	+	2.25158	1.83364e-06	8.763e-06	57.6293	5.64414e-07	8.43424	-0.161435	2.2922	1.90393	2.57453	2.25167	267	197	335	247	19	48	31	31	0.734967	0.567777	0.871148	0.726072	0.0872993	0.227743	0.140123	0.153962	0.724991	0.152282	1.68334	1.29507	1.96568	1.64281	-1.32413	0.0688176	-0.648265	-0.531859
Pvalb	parvalbumin [Source:MGI Symbol;Acc:MGI:97821]	chr15	-	2.24974	7.39492e-08	5.99619e-07	72.3809	1.56935e-07	11.2986	4.43203	2.6502	1.90085	2.17124	2.27409	5939	3413	4395	4354	565	526	510	536	82.7729	49.8042	57.8661	64.8022	13.1439	12.6359	11.6717	13.4783	63.8114	12.7325	6.15679	5.40745	5.67783	5.78068	3.55485	3.51735	3.38267	3.5715
Ccdc155	coiled-coil domain containing 155 [Source:MGI Symbol;Acc:MGI:2687329]	chr7	-	2.24849	1.28234e-06	6.46941e-06	44.8525	2.23284e-06	8.72194	-0.297323	2.15107	2.33052	2.45825	2.12915	159	174	203	149	15	23	26	18	0.905456	1.03747	1.09209	0.906114	0.142581	0.225759	0.243128	0.184944	0.985281	0.199103	0.936849	1.1163	1.24403	0.914927	-1.661	-0.986123	-0.90014	-1.30962
4933433G19Rik	NA	NA	NA	2.24412	0.00143357	0.00299324	8.30207	0.00522128	4.08681	-4.42805	2.85793	3.2526	2.3589	3.5536	7	9	5	11	0	1	2	0	0.083032	0.111775	0.0560284	0.139337	0	0.0204453	0.0389554	0	0.0975431	0.0148502	-3.4995	-3.10483	-3.99853	-2.80383	-7.8512	-5.26027	-4.46704	-7.8512
Insm2	insulinoma-associated 2 [Source:MGI Symbol;Acc:MGI:1930787]	chr12	+	2.24377	0.000562328	0.00129241	12.4866	0.00109258	4.61062	-4.53116	3.02778	3.07427	3.23248	3.55353	5	5	6	7	0	2	0	0	0.0202923	0.0212464	0.023004	0.0303379	0	0.0139907	0	0	0.0237201	0.00349766	-3.95693	-3.91045	-3.75223	-3.43119	-7.8512	-4.38526	-7.8512	-7.8512
Upk1b	uroplakin 1B [Source:MGI Symbol;Acc:MGI:98912]	chr16	-	2.23485	0.00262531	0.00515267	14.6831	0.000550569	3.75668	-4.59233	2.82376	3.48047	2.26755	2.21617	13	20	9	8	1	1	0	4	0.0924865	0.148977	0.0604878	0.0607787	0.0118751	0.0122626	0	0.0513442	0.0906826	0.0188705	-2.6394	-1.98269	-3.19561	-3.24699	-5.31483	-5.26027	-7.8512	-3.42634
C130074G19Rik	RIKEN cDNA C130074G19 gene [Source:MGI Symbol;Acc:MGI:2444831]	chr1	-	2.22941	8.57671e-07	4.59781e-06	47.9583	1.55213e-06	9.05418	3.49293	2.4943	1.71155	2.60573	2.09102	2862	1607	3189	2059	231	378	297	260	12.625	7.42219	13.2894	9.69937	1.70088	2.87409	2.15133	2.06933	10.759	2.19891	5.10369	4.32094	5.21511	4.70041	2.26526	3.04089	2.60306	2.52833
Gkn1	gastrokine 1 [Source:MGI Symbol;Acc:MGI:1913533]	chr6	-	2.21633	0.00573792	0.0104282	7.0567	0.00908874	3.33677	-4.41855	3.00544	2.92058	3.30002	2.2364	11	10	14	6	0	4	0	2	0.113474	0.108008	0.136434	0.0660968	0	0.071123	0	0.0372245	0.106003	0.0270869	-2.87335	-2.95821	-2.57877	-3.64239	-7.8512	-3.45206	-7.8512	-4.36068
4933407I05Rik	NA	NA	NA	2.2161	0.00943306	0.0163023	5.33404	0.0214717	3.07192	-4.88867	2.79449	3.64659	3.39302	2.86151	5	9	8	5	0	4	0	0	0.0790532	0.148987	0.11949	0.0844201	0	0.109008	0	0	0.107987	0.0272519	-3.95693	-3.10483	-3.3584	-3.8899	-7.8512	-3.45206	-7.8512	-7.8512
Adam33	a disintegrin and metallopeptidase domain 33 [Source:MGI Symbol;Acc:MGI:1341813]	chr2	-	2.20902	0.00112866	0.00242189	9.20946	0.0035901	4.21897	-3.45221	2.60933	1.88846	3.11603	2.03165	19	11	28	12	1	2	1	3	0.0755514	0.045797	0.105181	0.0509561	0.00663728	0.0137077	0.00652949	0.0215232	0.0693714	0.0120994	-2.10426	-2.82512	-1.59755	-2.68194	-5.31483	-4.38526	-5.33508	-3.81916
Nts	neurotensin [Source:MGI Symbol;Acc:MGI:1328351]	chr10	-	2.2072	2.41592e-07	1.59763e-06	72.1404	1.59925e-07	10.1647	1.83189	1.92902	2.46109	1.94991	2.52743	710	992	743	1023	99	76	134	121	7.5725	11.0776	7.48618	11.6515	1.76245	1.39714	2.3468	2.32843	9.44696	1.9587	3.09311	3.62518	3.114	3.69151	1.0446	0.729586	1.45608	1.42607
Twist1	twist basic helix-loop-helix transcription factor 1 [Source:MGI Symbol;Acc:MGI:98872]	chr12	+	2.20355	0.00650727	0.0116746	5.41015	0.0206168	3.26965	-4.07424	2.40588	1.81114	2.52598	4.18713	8	5	9	27	1	2	1	0	0.0617682	0.0404204	0.065646	0.222621	0.0128877	0.0266166	0.0126784	0	0.0976138	0.0130457	-3.31571	-3.91045	-3.19561	-1.53446	-5.31483	-4.38526	-5.33508	-7.8512
Apob	apolipoprotein B [Source:MGI Symbol;Acc:MGI:88052]	chr12	+	2.19734	0.00121199	0.00257669	18.4296	0.000199074	4.1795	-4.61408	2.00635	2.54764	3.02412	3.22889	7	10	15	16	2	1	2	0	0.00633381	0.00947375	0.0128218	0.0154601	0.00302063	0.0015596	0.00297158	0	0.0110224	0.00188795	-3.4995	-2.95821	-2.48172	-2.27696	-4.44486	-5.26027	-4.46704	-7.8512
Slamf6	SLAM family member 6 [Source:MGI Symbol;Acc:MGI:1353620]	chr1	+	2.1958	0.0071189	0.0126666	6.14487	0.014113	3.22178	-4.34536	3.67675	1.96399	2.55157	3.61312	11	3	5	10	0	1	0	1	0.0566672	0.0161814	0.0243332	0.055013	0	0.00887945	0	0.0092947	0.0380487	0.00454354	-2.87335	-4.58611	-3.99853	-2.93697	-7.8512	-5.26027	-7.8512	-5.23772
Figf	c-fos induced growth factor [Source:MGI Symbol;Acc:MGI:108037]	chrX	+	2.19483	1.24365e-05	4.51616e-05	35.4154	7.86128e-06	7.00653	-1.00334	2.26282	1.93964	2.10034	2.55458	127	98	117	148	12	18	10	22	0.851988	0.688353	0.741492	1.06027	0.134373	0.208137	0.110159	0.266286	0.835527	0.179739	0.613473	0.290302	0.451	0.905234	-1.978	-1.33633	-2.26012	-1.02293
Slc24a5	solute carrier family 24, member 5 [Source:MGI Symbol;Acc:MGI:2677271]	chr2	+	2.19007	0.00371959	0.00703543	8.58006	0.00464387	3.56883	-4.73354	3.34209	2.55227	2.67351	3.13176	11	6	7	9	1	3	0	0	0.0709575	0.0405239	0.0426574	0.0619975	0.0107673	0.033356	0	0	0.0540341	0.0110308	-2.87335	-3.66316	-3.54192	-3.08367	-5.31483	-3.84449	-7.8512	-7.8512
Kcnab3	potassium voltage-gated channel, shaker-related subfamily, beta member 3 [Source:MGI Symbol;Acc:MGI:1336208]	chr11	+	2.17988	8.06477e-07	4.37428e-06	44.3364	2.37701e-06	9.10585	4.01983	2.63711	1.65463	2.46323	1.95219	4236	2071	3873	2507	421	428	335	361	21.0135	10.7567	18.1502	13.2808	3.48598	3.6596	2.72884	3.23106	15.8003	3.27637	5.66931	4.68683	5.49543	4.98438	3.13061	3.22002	2.77664	3.00152
6330549D23Rik	RIKEN cDNA 6330549D23 gene [Source:MGI Symbol;Acc:MGI:2442586]	chr3	-	2.17684	1.02323e-06	5.34902e-06	61.9096	3.78495e-07	8.90725	-0.0214134	2.19182	2.18589	2.31208	2.10193	264	254	296	236	35	24	55	24	1.17486	1.18351	1.24442	1.12156	0.259987	0.184095	0.401917	0.192704	1.18109	0.259676	1.66706	1.66114	1.78732	1.57718	-0.449942	-0.925238	0.174619	-0.89846
Cort	cortistatin [Source:MGI Symbol;Acc:MGI:109538]	chr4	-	2.17477	0.00022922	0.000583215	18.7475	0.000183945	5.1323	-0.423276	1.98454	1.83808	2.34499	2.56147	157	137	208	223	14	54	14	23	3.96765	3.62501	4.96578	6.01817	0.590558	2.3522	0.580968	1.04871	4.64415	1.14311	0.918629	0.772169	1.27907	1.49556	-1.75913	0.238081	-1.78326	-0.959355
Fcgr4	Fc receptor, IgG, low affinity IV [Source:MGI Symbol;Acc:MGI:2179523]	chr1	+	2.16362	0.0221736	0.0351192	4.29073	0.0385735	2.61572	-2.84954	3.42795	2.11363	1.16266	3.58062	34	13	7	36	0	3	7	2	0.342319	0.137041	0.0665796	0.387063	0	0.052062	0.115729	0.0363311	0.233251	0.0510305	-1.27662	-2.59094	-3.54192	-1.12395	-7.8512	-3.84449	-2.76192	-4.36068
Aldh3b2	aldehyde dehydrogenase 3 family, member B2 [Source:MGI Symbol;Acc:MGI:2147613]	chr19	+	2.1635	8.74578e-06	3.32542e-05	34.3977	9.15629e-06	7.25585	-1.75852	2.40773	2.21058	2.18241	2.01505	76	64	67	55	6	13	5	10	0.44261	0.39025	0.368615	0.342056	0.0583257	0.130496	0.0478155	0.105076	0.385883	0.0854284	-0.124546	-0.321697	-0.349868	-0.51723	-2.95359	-1.79976	-3.23049	-2.14528
Gm16291	predicted gene 16291 [Source:MGI Symbol;Acc:MGI:3826548]	chr15	+	2.16236	0.00838308	0.0146633	4.97261	0.026139	3.13473	-3.29365	3.42253	0.667938	2.98083	2.30143	37	5	28	16	1	3	1	3	0.179512	0.0253991	0.128334	0.082897	0.0080983	0.0250877	0.00796679	0.0262609	0.104036	0.0168534	-1.15586	-3.91045	-1.59755	-2.27696	-5.31483	-3.84449	-5.33508	-3.81916
Cd7	CD7 antigen [Source:MGI Symbol;Acc:MGI:88344]	chr11	-	2.15429	0.00625366	0.0112647	8.80855	0.00422436	3.29085	-2.43263	2.39534	1.91542	2.85218	1.69168	55	38	78	32	2	13	5	8	0.665567	0.481469	0.891692	0.413529	0.040398	0.271156	0.099355	0.174669	0.613064	0.146395	-0.588516	-1.06844	-0.131679	-1.29218	-4.44486	-1.79976	-3.23049	-2.46032
Frzb	frizzled-related protein [Source:MGI Symbol;Acc:MGI:892032]	chr2	-	2.15215	1.4569e-06	7.20711e-06	46.184	1.9055e-06	8.61845	2.07416	2.15521	1.58414	2.61207	2.24113	909	591	1287	918	108	141	100	115	3.91781	2.667	5.24021	4.22522	0.776971	1.04748	0.707735	0.894281	4.01256	0.856617	3.44941	2.87834	3.90627	3.53533	1.16988	1.61947	1.03462	1.35282
Klhl14	kelch-like 14 [Source:MGI Symbol;Acc:MGI:1921249]	chr18	-	2.14912	4.29198e-08	3.79378e-07	87.8752	5.18355e-08	11.8539	0.316931	2.06381	2.09619	2.44802	2.03441	251	248	338	234	48	29	31	30	0.786188	0.813316	1.00014	0.782699	0.250954	0.156566	0.159443	0.169539	0.845586	0.184126	1.59431	1.62669	1.97852	1.56492	0.00342412	-0.654267	-0.648265	-0.578863
Sidt1	SID1 transmembrane family, member 1 [Source:MGI Symbol;Acc:MGI:2443155]	chr16	-	2.14578	2.09413e-07	1.41771e-06	70.8612	1.76982e-07	10.2965	3.41963	2.25687	1.7787	2.53708	1.9913	2633	1826	3298	2084	257	397	296	309	7.76953	5.64156	9.19359	6.56701	1.26584	2.01921	1.43425	1.64512	7.29292	1.59111	4.98339	4.50522	5.2636	4.71782	2.41901	3.1116	2.5982	2.77726
Irf4	interferon regulatory factor 4 [Source:MGI Symbol;Acc:MGI:1096873]	chr13	+	2.14545	0.000160105	0.000424406	14.4174	0.000595812	5.34719	-1.92253	2.53105	1.76036	2.5379	2.0729	55	31	57	38	3	5	12	4	0.147809	0.0872279	0.144712	0.109056	0.0134574	0.0231609	0.0529554	0.0193952	0.122201	0.0272422	-0.588516	-1.35921	-0.581671	-1.04667	-3.90599	-3.14388	-2.00208	-3.42634
Ghsr	growth hormone secretagogue receptor [Source:MGI Symbol;Acc:MGI:2441906]	chr3	+	2.14462	0.0122988	0.0207337	4.22586	0.0400808	2.93071	-4.62471	1.62684	3.94192	3.22512	3.68337	2	11	7	9	4	0	0	0	0.00567799	0.0326974	0.0187739	0.0272856	0.0189551	0	0	0	0.0211087	0.00473877	-5.1402	-2.82512	-3.54192	-3.08367	-3.51455	-7.8512	-7.8512	-7.8512
2310002F09Rik	RIKEN cDNA 2310002F09 gene [Source:MGI Symbol;Acc:MGI:1916779]	chr7	-	2.1427	0.00627466	0.0112953	6.48041	0.0119589	3.28906	-4.18218	2.85793	3.65414	1.68702	3.42045	7	12	3	10	0	1	2	0	0.0344937	0.0619125	0.0139654	0.0526221	0	0.00849354	0.0161831	0	0.0407484	0.00616917	-3.4995	-2.70329	-4.67041	-2.93697	-7.8512	-5.26027	-4.46704	-7.8512
Epyc	epiphycan [Source:MGI Symbol;Acc:MGI:107942]	chr10	+	2.13697	0.00883847	0.0153699	6.50303	0.011828	3.10657	-5.14576	3.53381	3.7447	2.17912	2.95962	8	9	3	5	0	3	0	0	0.0584342	0.0688296	0.0207009	0.0390008	0	0.0377699	0	0	0.0467414	0.00944247	-3.31571	-3.10483	-4.67041	-3.8899	-7.8512	-3.84449	-7.8512	-7.8512
Krt7	keratin 7 [Source:MGI Symbol;Acc:MGI:96704]	chr15	+	2.13342	0.009968	0.0171258	4.73508	0.0298507	3.04257	-4.57125	2.64727	3.2526	3.44088	2.16857	6	9	11	4	0	1	2	0	0.0476114	0.0747751	0.0824599	0.0338958	0	0.0136775	0.0260603	0	0.0596855	0.00993446	-3.71016	-3.10483	-2.91655	-4.18886	-7.8512	-5.26027	-4.46704	-7.8512
Gm10451	predicted gene 10451 [Source:MGI Symbol;Acc:MGI:3641898]	chr12	+	2.1277	1.96245e-05	6.70492e-05	35.7687	7.46239e-06	6.69164	-1.87857	1.97853	2.20485	2.06872	2.49202	61	69	67	83	15	8	9	5	0.859688	1.01816	0.892024	1.24915	0.352861	0.194334	0.208278	0.127139	1.00476	0.220653	-0.440062	-0.213738	-0.349868	0.0734301	-1.661	-2.48666	-2.4088	-3.1179
Fam159b	family with sequence similarity 159, member B [Source:MGI Symbol;Acc:MGI:1925053]	chr13	-	2.12661	0.0127651	0.0214349	4.28477	0.0387092	2.91089	-3.29841	1.00468	2.73215	2.95606	2.68102	6	20	25	19	2	1	1	3	0.0576425	0.201176	0.226894	0.194927	0.0320717	0.0165592	0.0157755	0.0520007	0.17016	0.0291018	-3.71016	-1.98269	-1.75879	-2.03382	-4.44486	-5.26027	-5.33508	-3.81916
Satb2	special AT-rich sequence binding protein 2 [Source:MGI Symbol;Acc:MGI:2679336]	chr1	-	2.12082	0.000270093	0.000674124	22.9098	7.10706e-05	5.0353	3.44286	2.329	1.46092	2.57015	2.0847	3624	1918	4418	2911	214	675	404	470	8.62827	4.78122	9.93692	7.40123	0.850453	2.77004	1.57946	2.01897	7.68691	1.80473	5.44421	4.57612	5.68536	5.19991	2.15509	3.87705	3.04668	3.382
Olfr550	olfactory receptor 550 [Source:MGI Symbol;Acc:MGI:3030384]	chr7	+	2.11827	0.032605	0.0495501	2.92116	0.0916009	2.40748	-3.70785	2.93124	2.10133	2.57443	2.79984	15	8	12	13	3	2	1	0	0.181868	0.101557	0.137448	0.16832	0.0607138	0.0417967	0.0199093	0	0.147298	0.030605	-2.43815	-3.26805	-2.79495	-2.56955	-3.90599	-4.38526	-5.33508	-7.8512
Cst7	cystatin F (leukocystatin) [Source:MGI Symbol;Acc:MGI:1298217]	chr2	+	2.11707	0.0309334	0.0473263	2.97455	0.0883536	2.43606	-2.83653	2.96863	2.5146	0.125962	3.58095	37	26	5	54	2	1	3	6	0.472267	0.347467	0.0602902	0.736048	0.0426105	0.0220005	0.0628778	0.138176	0.404018	0.0664163	-1.15586	-1.60989	-3.99853	-0.543537	-4.44486	-5.26027	-3.92888	-2.86394
AU023762	NA	NA	NA	2.11586	9.33031e-08	7.22431e-07	104.517	1.90217e-08	11.0681	-0.00784594	2.16362	2.27236	1.99322	2.09845	287	299	263	261	39	29	45	33	1.65763	1.80814	1.435	1.6098	0.375985	0.288702	0.426784	0.343887	1.62764	0.35884	1.78742	1.89615	1.61702	1.72224	-0.294698	-0.654267	-0.113658	-0.442208
Tbc1d10c	TBC1 domain family, member 10c [Source:MGI Symbol;Acc:MGI:1922072]	chr19	-	2.11478	3.09388e-06	1.36384e-05	33.656	1.02575e-05	8.02588	0.592928	2.07453	2.14649	2.05772	2.23847	257	261	262	274	45	46	29	23	1.83878	1.95521	1.77088	2.0935	0.537416	0.567286	0.34071	0.296907	1.91459	0.43558	1.62835	1.7003	1.61153	1.79228	-0.0892698	0.00767598	-0.743805	-0.959355
Slc22a1	solute carrier family 22 (organic cation transporter), member 1 [Source:MGI Symbol;Acc:MGI:108111]	chr17	-	2.11386	0.000232244	0.000589946	21.733	9.16506e-05	5.12452	-4.12133	2.6682	1.74414	2.45817	2.48092	18	9	16	15	1	2	1	2	0.113665	0.0595049	0.0954478	0.101152	0.0105404	0.0217687	0.0103692	0.0227867	0.0924424	0.0163663	-2.18077	-3.10483	-2.3908	-2.36805	-5.31483	-4.38526	-5.33508	-4.36068
Nov	nephroblastoma overexpressed gene [Source:MGI Symbol;Acc:MGI:109185]	chr15	+	2.11297	2.43075e-05	8.05697e-05	36.0378	7.17441e-06	6.54694	4.34613	1.89635	1.87376	2.22775	2.41796	4681	4452	6075	6394	384	1138	624	930	24.9098	24.8051	30.54	36.3354	3.41086	10.4381	5.45264	8.92916	29.1476	7.05769	5.81341	5.79082	6.14481	6.33502	2.99796	4.63042	3.6736	4.36627
Batf3	basic leucine zipper transcription factor, ATF-like 3 [Source:MGI Symbol;Acc:MGI:1925491]	chr1	+	2.11288	0.00126548	0.00268005	14.0947	0.000656675	4.15561	-1.25647	2.45995	1.8816	2.52682	1.7919	62	40	67	37	7	6	5	7	1.09591	0.740283	1.11879	0.698411	0.206529	0.182802	0.145125	0.223243	0.913348	0.189425	-0.41674	-0.995091	-0.349868	-1.08479	-2.73813	-2.89008	-3.23049	-2.64806
Dusp14	dual specificity phosphatase 14 [Source:MGI Symbol;Acc:MGI:1927168]	chr11	-	2.11203	3.32443e-10	7.42529e-09	228.27	1.87879e-10	17.9823	5.07393	1.95009	1.95924	2.39346	2.14661	6951	6758	9749	7579	966	1053	1115	937	60.6239	61.712	80.3243	70.5886	14.0629	15.8297	15.9684	14.7446	68.3122	15.1514	6.38378	6.39293	6.82715	6.5803	4.32841	4.51845	4.51082	4.37709
Kcnh7	potassium voltage-gated channel, subfamily H (eag-related), member 7 [Source:MGI Symbol;Acc:MGI:2159566]	chr2	-	2.11172	8.11873e-07	4.40215e-06	67.0334	2.4218e-07	9.10024	4.59673	2.46072	1.58419	2.52786	1.86109	7944	4180	8584	4988	705	1072	767	759	26.3237	14.5024	26.8713	17.6506	3.8994	6.12279	4.17343	4.5378	21.337	4.68336	6.57641	5.69988	6.64355	5.97679	3.87412	4.54424	3.97119	4.07321
Oca2	oculocutaneous albinism II [Source:MGI Symbol;Acc:MGI:97454]	chr7	+	2.10919	3.83964e-05	0.000119713	31.8354	1.3681e-05	6.24399	-2.87125	2.24522	2.29451	2.20103	2.05595	36	36	36	30	6	4	3	4	0.145215	0.152043	0.137183	0.129228	0.040398	0.0278109	0.019871	0.0291115	0.140917	0.0292979	-1.195	-1.14571	-1.23919	-1.38427	-2.95359	-3.45206	-3.92888	-3.42634
Ctcfl	CCCTC-binding factor (zinc finger protein)-like [Source:MGI Symbol;Acc:MGI:3652571]	chr2	-	2.10031	0.00105977	0.00228934	24.3822	5.24379e-05	4.25396	-4.70315	2.19233	3.04658	2.2957	2.66311	9	16	10	12	3	2	0	1	0.035209	0.065537	0.0369575	0.0501325	0.01959	0.0134862	0	0.00705843	0.046959	0.0100336	-3.15271	-2.29846	-3.04934	-2.68194	-3.90599	-4.38526	-7.8512	-5.23772
Ptpn7	protein tyrosine phosphatase, non-receptor type 7 [Source:MGI Symbol;Acc:MGI:2156893]	chr1	+	2.0963	9.9047e-10	1.79953e-08	210.331	3.06603e-10	16.399	3.08983	1.92479	2.12157	2.14353	2.20948	1892	2095	2271	2193	299	250	319	262	7.29514	8.45769	8.27219	9.02979	1.92435	1.6615	2.01973	1.82268	8.2637	1.85707	4.50667	4.70345	4.72541	4.79136	2.63722	2.44482	2.70608	2.53938
Wnt9a	wingless-type MMTV integration site 9A [Source:MGI Symbol;Acc:MGI:2446084]	chr11	+	2.09392	3.47629e-06	1.5113e-05	53.5936	8.43796e-07	7.93685	1.77793	2.2953	1.63241	2.50078	1.92862	1072	654	1275	791	106	157	117	118	4.06613	2.59728	4.56864	3.20398	0.671109	1.02644	0.728723	0.807541	3.60901	0.808453	3.68727	3.02439	3.89276	3.3206	1.14297	1.77433	1.26069	1.38991
Serpinb8	serine (or cysteine) peptidase inhibitor, clade B, member 8 [Source:MGI Symbol;Acc:MGI:894657]	chr1	+	2.09251	0.000502854	0.00117309	16.5993	0.000320438	4.67448	0.874739	2.43135	1.38647	2.56293	1.95307	577	270	652	394	33	94	58	73	2.20788	1.08173	2.35688	1.60998	0.210772	0.619974	0.364433	0.503985	1.81412	0.424791	2.79403	1.74915	2.92561	2.31575	-0.534314	1.03553	0.250954	0.698563
Ptgs2os	NA	NA	NA	2.07997	0.00417339	0.00781055	9.48704	0.00321557	3.50705	-3.18746	2.80509	1.75376	2.00847	2.35126	39	18	23	27	1	6	6	2	0.163936	0.0792207	0.0913334	0.1212	0.00701636	0.043472	0.0414145	0.0151683	0.113922	0.0267678	-1.08062	-2.13195	-1.87724	-1.53446	-5.31483	-2.89008	-2.97726	-4.36068
Nhlh2	nescient helix loop helix 2 [Source:MGI Symbol;Acc:MGI:97324]	chr3	+	2.07659	0.0151198	0.0249601	4.50667	0.0340098	2.82063	-3.73356	2.57969	3.40794	2.33502	1.77084	15	26	13	8	3	2	3	0	0.0563016	0.102178	0.046096	0.0320661	0.0187954	0.0129392	0.0184902	0	0.0591604	0.0125562	-2.43815	-1.60989	-2.68282	-3.24699	-3.90599	-4.38526	-3.92888	-7.8512
Slc38a4	solute carrier family 38, member 4 [Source:MGI Symbol;Acc:MGI:1916604]	chr15	-	2.07541	2.03942e-06	9.56932e-06	40.5794	3.82497e-06	8.35003	-0.312621	2.11615	2.06329	1.80564	2.41994	160	149	133	188	21	14	27	23	0.512117	0.499333	0.402153	0.642589	0.112194	0.0772368	0.141907	0.132823	0.514048	0.11604	0.945874	0.89301	0.635368	1.24966	-1.18123	-1.6944	-0.846124	-0.959355
4930579G18Rik	RIKEN cDNA 4930579G18 gene [Source:MGI Symbol;Acc:MGI:1923163]	chr14	+	2.07523	0.00112839	0.00242161	11.3606	0.00160306	4.21911	-4.63984	2.23019	3.23706	2.74474	2.29796	6	12	9	6	1	1	1	0	0.0516849	0.10823	0.0732396	0.0551938	0.0143785	0.0148477	0.014145	0	0.0720871	0.0108428	-3.71016	-2.70329	-3.19561	-3.64239	-5.31483	-5.26027	-5.33508	-7.8512
Rasl10a	RAS-like, family 10, member A [Source:MGI Symbol;Acc:MGI:1922918]	chr11	+	2.0646	1.28053e-07	9.42704e-07	103.895	1.96928e-08	10.7605	2.64712	2.22529	1.65547	2.23573	2.13707	1953	1271	2029	1748	189	293	260	214	22.1832	15.1155	21.7719	21.2027	3.58332	5.73638	4.84939	4.38564	20.0683	4.63868	4.55244	3.98262	4.56288	4.46421	1.97605	2.67362	2.41126	2.24767
Pla2g2d	phospholipase A2, group IID [Source:MGI Symbol;Acc:MGI:1341796]	chr4	+	2.06454	0.00783456	0.0137945	5.02153	0.0254428	3.17076	-4.98039	2.58649	3.00803	3.67519	3.02825	3	4	7	4	1	0	0	0	0.0166766	0.023281	0.03676	0.023745	0.0092787	0	0	0	0.0251156	0.00231968	-4.63062	-4.20908	-3.54192	-4.18886	-5.31483	-7.8512	-7.8512	-7.8512
Hsd17b2	hydroxysteroid (17-beta) dehydrogenase 2 [Source:MGI Symbol;Acc:MGI:1096386]	chr8	+	2.06197	0.000534446	0.00123616	11.7235	0.00141304	4.63964	-3.91975	2.56498	3.12675	2.3593	2.28651	9	13	8	7	1	0	2	1	0.0884902	0.133829	0.0743076	0.0734983	0.0164117	0	0.0322904	0.0177398	0.0925313	0.0166105	-3.15271	-2.59094	-3.3584	-3.43119	-5.31483	-7.8512	-4.46704	-5.23772
Kcnj9	potassium inwardly-rectifying channel, subfamily J, member 9 [Source:MGI Symbol;Acc:MGI:108007]	chr1	-	2.06038	2.06795e-07	1.40239e-06	100.86	2.33895e-08	10.3081	5.18985	2.2275	1.67035	2.35722	1.98213	11240	7380	12684	9022	1277	1532	1349	1276	43.2595	29.739	46.1171	37.0804	8.20364	10.163	8.52545	8.86057	39.049	8.93816	7.0771	6.51995	7.20682	6.83173	4.73099	5.05927	4.78561	4.82252
Galnt9	UDP-N-acetyl-alpha-D-galactosamine:polypeptide N-acetylgalactosaminyltransferase 9 [Source:MGI Symbol;Acc:MGI:2677965]	chr5	+	2.05816	8.35125e-08	6.59608e-07	82.3817	7.50704e-08	11.1776	4.29901	2.27579	1.64341	2.27897	2.01759	4955	3088	5122	3942	515	779	502	552	20.6149	13.4515	20.1311	17.5138	3.5764	5.58627	3.42951	4.14355	17.9278	4.18393	5.89547	5.26309	5.89865	5.63728	3.42123	4.08373	3.35987	3.61392
Ccdc129	coiled-coil domain containing 129 [Source:MGI Symbol;Acc:MGI:2685304]	chr6	+	2.0575	0.000225721	0.000575601	19.7899	0.000142924	5.14143	-1.05713	1.83144	1.85044	2.38512	2.22683	95	93	144	119	10	29	10	17	0.364069	0.373162	0.52133	0.487004	0.0639677	0.19156	0.0629289	0.117545	0.436391	0.109	0.196019	0.215025	0.749703	0.591411	-2.23612	-0.654267	-2.26012	-1.39117
Mef2c	myocyte enhancer factor 2C [Source:MGI Symbol;Acc:MGI:99458]	chr13	+	2.05321	1.22992e-08	1.36105e-07	112.612	1.23205e-08	13.2187	7.68176	2.19756	1.76524	2.24712	2.00211	48000	34365	51239	39885	5701	6050	5937	5945	92.0172	68.9762	92.7939	81.6515	18.2423	19.9908	18.689	20.5625	83.8597	19.3712	9.17146	8.73914	9.22102	8.97601	6.88927	7.04065	6.92328	7.04239
Car4	carbonic anhydrase 4 [Source:MGI Symbol;Acc:MGI:1096574]	chr11	+	2.05131	4.03375e-05	0.000125056	26.8414	3.25603e-05	6.2118	0.370474	2.19823	1.50305	2.44813	2.07363	322	192	395	281	36	61	38	29	3.11728	1.94615	3.61249	2.90504	0.581732	1.01788	0.604079	0.50654	2.89524	0.677557	1.95323	1.25805	2.20312	1.82863	-0.409537	0.413322	-0.356339	-0.627451
Nrn1l	neuritin 1-like [Source:MGI Symbol;Acc:MGI:2443642]	chr8	+	2.04692	6.9735e-09	8.64309e-08	136.068	4.06522e-09	13.8823	0.229522	1.97437	1.92957	2.23288	2.09657	252	236	311	261	35	33	43	34	5.23348	5.13165	6.10156	5.78838	1.21327	1.18128	1.46639	1.27399	5.56377	1.28373	1.60004	1.55524	1.85855	1.72224	-0.449942	-0.469046	-0.178932	-0.399389
Gm13446	predicted gene 13446 [Source:MGI Symbol;Acc:MGI:3649869]	chr2	-	2.0442	1.97336e-06	9.31319e-06	52.0572	9.90471e-07	8.37604	0.741716	2.40796	1.58122	2.36336	1.82081	507	276	507	321	53	67	48	49	3.13242	1.7854	2.95917	2.11789	0.546573	0.713499	0.486971	0.546215	2.49872	0.573315	2.60757	1.78082	2.56296	2.02041	0.145794	0.548254	-0.0209712	0.125333
Pou4f1	POU domain, class 4, transcription factor 1 [Source:MGI Symbol;Acc:MGI:102525]	chr14	-	2.03495	0.00181836	0.00369761	7.82476	0.00641941	3.9564	-3.94384	2.33034	2.52485	2.43371	2.67923	9	10	10	11	0	2	1	2	0.0298386	0.0347129	0.0313204	0.0389453	0	0.0114291	0.00544411	0.0119636	0.0337043	0.00720922	-3.15271	-2.95821	-3.04934	-2.80383	-7.8512	-4.38526	-5.33508	-4.36068
Glp2r	glucagon-like peptide 2 receptor [Source:MGI Symbol;Acc:MGI:2136733]	chr11	-	2.03424	0.000114575	0.000315289	16.0302	0.000374479	5.55113	-0.726653	2.43036	1.52057	2.20262	2.07592	117	60	103	87	14	21	6	12	0.302171	0.162245	0.251301	0.239945	0.0603525	0.093483	0.0254453	0.055917	0.238916	0.0587995	0.495502	-0.414286	0.267757	0.141061	-1.75913	-1.11619	-2.97726	-1.88686
Defb6	defensin beta 6 [Source:MGI Symbol;Acc:MGI:2151044]	chr8	+	2.03334	0.00827831	0.0144949	5.20822	0.022977	3.14143	-4.62881	2.61009	3.59685	2.86637	2.97499	4	8	5	5	3	0	0	0	0.155855	0.326366	0.184044	0.208045	0.195111	0	0	0	0.218577	0.0487778	-4.2548	-3.26805	-3.99853	-3.8899	-3.90599	-7.8512	-7.8512	-7.8512
Tnfrsf8	tumor necrosis factor receptor superfamily, member 8 [Source:MGI Symbol;Acc:MGI:99908]	chr4	-	2.03023	0.00014975	0.000399984	15.5082	0.000433559	5.38766	-3.07047	2.16564	2.28064	2.58049	1.66279	21	22	29	14	3	4	1	3	0.167804	0.18406	0.218913	0.119464	0.0400133	0.0550921	0.0131212	0.0432513	0.17256	0.0378695	-1.96243	-1.84743	-1.54758	-2.46528	-3.90599	-3.45206	-5.33508	-3.81916
Ebf2	early B cell factor 2 [Source:MGI Symbol;Acc:MGI:894332]	chr14	+	2.02778	0.0356839	0.0537071	5.92312	0.0157848	2.35835	-4.19024	1.21844	4.54521	1.17602	2.14839	7	71	7	13	2	1	3	1	0.015925	0.16912	0.0150442	0.0315828	0.00759472	0.00392128	0.0112071	0.00410466	0.0579179	0.00670693	-3.4995	-0.17272	-3.54192	-2.56955	-4.44486	-5.26027	-3.92888	-5.23772
Scube1	signal peptide, CUB domain, EGF-like 1 [Source:MGI Symbol;Acc:MGI:1890616]	chr15	-	2.0177	3.33315e-06	1.45689e-05	37.9822	5.43759e-06	7.96889	4.74628	2.16197	1.61586	2.34471	1.92346	5881	3891	6885	4743	513	1146	678	759	9.33106	6.46392	10.3199	8.03636	1.35862	3.13409	1.76645	2.17279	8.53781	2.10799	6.14263	5.59653	6.32538	5.90413	3.41562	4.64053	3.79331	4.07321
Alox12b	arachidonate 12-lipoxygenase, 12R type [Source:MGI Symbol;Acc:MGI:1274782]	chr11	+	2.01697	8.47043e-05	0.000241343	17.5903	0.00024651	5.73837	0.384365	2.39331	1.36528	2.35355	1.96074	298	141	299	210	26	35	29	39	1.59796	0.791633	1.51465	1.20253	0.232715	0.323493	0.255351	0.377321	1.27669	0.29722	1.84161	0.813584	1.80185	1.40904	-0.875834	-0.384651	-0.743805	-0.202507
5930438M14Rik	NA	NA	NA	2.01591	0.00250307	0.0049389	8.95023	0.00398636	3.7825	-3.84962	3.35136	2.24639	2.34012	2.05612	16	7	8	6	2	1	0	1	0.0825602	0.0378185	0.038997	0.033062	0.0172259	0.00889402	0	0.00930995	0.0481094	0.00885746	-2.34716	-3.45212	-3.3584	-3.64239	-4.44486	-5.26027	-7.8512	-5.23772
Gm15997	predicted gene 15997 [Source:MGI Symbol;Acc:MGI:3805557]	chr5	-	2.01339	7.37967e-05	0.000213812	19.6541	0.000147618	5.82485	-1.92934	1.97818	1.68532	2.442	2.19424	47	37	67	52	7	3	8	11	0.396719	0.326996	0.534257	0.468721	0.0986243	0.0436469	0.110883	0.167523	0.431673	0.105169	-0.813688	-1.10656	-0.349868	-0.597634	-2.73813	-3.84449	-2.57458	-2.01029
Chrm3	cholinergic receptor, muscarinic 3, cardiac [Source:MGI Symbol;Acc:MGI:88398]	chr13	-	2.01193	7.09845e-07	3.92893e-06	59.4733	4.73643e-07	9.21371	4.22868	2.23776	1.58604	2.28487	1.9149	4843	2978	5161	3684	475	761	499	625	19.2394	12.3867	19.3688	15.6287	3.14972	5.21086	3.25513	4.47975	16.6559	4.02387	5.86249	5.21077	5.9096	5.53963	3.30463	4.05002	3.35122	3.79305
Mslnl	mesothelin-like [Source:MGI Symbol;Acc:MGI:3607710]	chr17	+	2.0113	0.0181755	0.029385	5.72956	0.0174346	2.7223	-4.12909	1.71562	3.0782	4.33994	1.77984	3	8	21	3	2	0	0	1	0.0143668	0.0401127	0.0950052	0.0153421	0.015987	0	0	0.0086404	0.0412067	0.00615686	-4.63062	-3.26805	-2.0063	-4.56641	-4.44486	-7.8512	-7.8512	-5.23772
C920009B18Rik	RIKEN cDNA C920009B18 gene [Source:MGI Symbol;Acc:MGI:3583961]	chr10	+	2.011	0.00546437	0.00997791	6.17086	0.0139308	3.36285	-4.17147	2.79638	1.90301	3.19554	2.8651	8	4	11	8	0	2	0	2	0.0222995	0.011674	0.028966	0.0238134	0	0.00960908	0	0.0100585	0.0216882	0.00491688	-3.31571	-4.20908	-2.91655	-3.24699	-7.8512	-4.38526	-7.8512	-4.36068
Mapk11	mitogen-activated protein kinase 11 [Source:MGI Symbol;Acc:MGI:1338024]	chr15	-	2.00866	3.78339e-07	2.30768e-06	60.8841	4.15549e-07	9.76001	3.35709	2.24741	1.69668	2.24756	1.8149	2505	1652	2584	1766	216	399	271	336	12.91	8.91419	12.5806	9.71928	1.85811	3.54435	2.29338	3.1243	11.031	2.70504	4.9115	4.36078	4.91166	4.47899	2.16849	3.11885	2.47099	2.89804
Rgs13	regulator of G-protein signaling 13 [Source:MGI Symbol;Acc:MGI:2180585]	chr1	-	2.00482	0.00161758	0.00333047	17.1326	0.000277866	4.02045	-3.78463	2.33128	1.67787	2.46157	2.13077	23	14	26	19	2	4	1	4	0.193361	0.123232	0.206493	0.170577	0.0280654	0.0579626	0.0138048	0.0606732	0.173416	0.0401265	-1.8333	-2.48672	-1.70302	-2.03382	-4.44486	-3.45206	-5.33508	-3.42634
Zfp750	zinc finger protein 750 [Source:MGI Symbol;Acc:MGI:2442210]	chr11	-	1.99875	0.000162617	0.000430263	23.5986	6.15328e-05	5.33778	-1.34124	1.89036	1.80461	1.93965	2.4844	89	81	95	128	16	12	12	14	0.345387	0.329121	0.348281	0.530459	0.103642	0.0802683	0.0764694	0.0980257	0.388312	0.0896014	0.102265	0.0165136	0.151549	0.696302	-1.56913	-1.91342	-2.00208	-1.66777
Gm765	predicted gene 765 [Source:MGI Symbol;Acc:MGI:2685611]	chr6	-	1.99836	0.000736044	0.00164637	15.9442	0.000383533	4.45804	-3.28419	2.83162	1.78029	2.41297	1.44697	39	18	30	14	3	3	4	2	0.59422	0.287151	0.431812	0.227791	0.0762965	0.0787863	0.100077	0.0549805	0.385243	0.077535	-1.08062	-2.13195	-1.49928	-2.46528	-3.90599	-3.84449	-3.53783	-4.36068
Bhlha9	basic helix-loop-helix family, member a9 [Source:MGI Symbol;Acc:MGI:2444198]	chr11	+	1.99324	5.73368e-05	0.000170678	28.8489	2.26404e-05	5.9849	-1.99658	2.26367	2.22874	2.17766	1.45961	70	66	68	38	8	11	6	8	0.729883	0.720534	0.669815	0.423122	0.139234	0.197695	0.10273	0.150502	0.635839	0.14754	-0.242607	-0.277539	-0.328612	-1.04667	-2.55071	-2.03681	-2.97726	-2.46032
Sebox	SEBOX homeobox [Source:MGI Symbol;Acc:MGI:108012]	chr11	+	1.99076	0.0010593	0.00228862	21.29	0.000101138	4.25421	-1.7155	2.336	1.55132	2.14469	2.01505	134	75	121	102	12	28	13	11	1.31239	0.769088	1.11953	1.06681	0.196174	0.472677	0.209071	0.194379	1.06695	0.268075	0.690664	-0.0940237	0.499348	0.36971	-1.978	-0.704541	-1.88853	-2.01029
Gabra5	gamma-aminobutyric acid (GABA) A receptor, subunit alpha 5 [Source:MGI Symbol;Acc:MGI:95617]	chr7	-	1.98939	8.66432e-09	1.02969e-07	125.587	6.51057e-09	13.625	4.38959	1.93892	1.97459	1.94902	2.07309	4318	4276	4485	4509	543	866	500	694	20.3228	21.0714	19.9413	22.6625	4.26582	7.02532	3.86422	5.89328	20.9995	5.26216	5.69697	5.73264	5.70707	5.83114	3.49758	4.23644	3.35411	3.94408
Tbr1	T-box brain gene 1 [Source:MGI Symbol;Acc:MGI:107404]	chr2	+	1.98463	0.000722419	0.00161908	17.6855	0.000240511	4.46858	4.16353	2.1568	1.43821	2.32394	1.98055	5192	3048	6013	4372	394	1142	548	756	16.4343	10.1015	17.9804	14.7782	2.08168	6.23059	2.84831	4.31752	14.8236	3.86953	5.96287	5.24429	6.13002	5.78663	3.03503	4.63548	3.4863	4.0675
Nkx3-1	NK-3 transcription factor, locus 1 (Drosophila) [Source:MGI Symbol;Acc:MGI:97352]	chr14	+	1.983	4.86602e-05	0.00014782	20.0319	0.000134991	6.0902	-0.973724	2.17276	1.78972	2.15675	1.97645	100	74	102	83	17	9	19	8	0.401188	0.310839	0.38658	0.355593	0.113841	0.0622354	0.125168	0.0579074	0.36355	0.0897879	0.269747	-0.113299	0.253733	0.0734301	-1.48275	-2.32064	-1.34836	-2.46032
Lingo1	leucine rich repeat and Ig domain containing 1 [Source:MGI Symbol;Acc:MGI:1915522]	chr9	-	1.98112	6.13887e-09	7.80735e-08	153.196	2.01961e-09	14.0354	6.03744	2.0319	1.75534	2.23027	1.90233	15387	12272	18210	13383	1889	2589	2100	1981	58.7707	49.077	65.7064	54.5867	12.0432	17.0446	13.171	13.6517	57.0352	13.9776	7.53016	7.2536	7.72853	7.40059	5.29578	5.81618	5.42403	5.45704
Klf14	Kruppel-like factor 14 [Source:MGI Symbol;Acc:MGI:3577024]	chr6	-	1.97927	0.000167475	0.000441949	15.1024	0.000487061	5.32002	-2.23829	1.82831	1.73713	2.58441	2.02725	32	29	56	35	4	7	3	7	0.135599	0.128665	0.224174	0.15838	0.0282922	0.0511271	0.0208746	0.0535181	0.161704	0.038453	-1.36314	-1.45432	-0.607039	-1.16421	-3.51455	-2.67432	-3.92888	-2.64806
Kbtbd13	kelch repeat and BTB (POZ) domain containing 13 [Source:MGI Symbol;Acc:MGI:1921742]	chr9	-	1.97914	0.00037183	0.000893881	17.9915	0.000222361	4.84846	-3.10579	1.75006	2.27732	2.28238	2.19345	20	28	30	26	4	5	5	1	0.0847779	0.12427	0.120134	0.117693	0.0283018	0.0365317	0.0348027	0.00764802	0.111719	0.026821	-2.0316	-1.50434	-1.49928	-1.58821	-3.51455	-3.14388	-3.23049	-5.23772
6330403A02Rik	RIKEN cDNA 6330403A02 gene [Source:MGI Symbol;Acc:MGI:2138735]	chr1	-	1.97366	8.55898e-12	4.10879e-10	473.443	2.29823e-12	24.4021	7.07386	1.95484	1.9493	2.05816	1.93083	29962	28835	33198	28038	4234	4533	4246	4445	57.508	57.9472	60.195	57.4686	13.5647	14.9965	13.3822	15.3931	58.2797	14.3341	8.49156	8.48602	8.59488	8.46755	6.46009	6.6242	6.43967	6.62291
Gxylt2	glucoside xylosyltransferase 2 [Source:MGI Symbol;Acc:MGI:2682940]	chr6	+	1.97177	0.000154071	0.000410263	23.4925	6.29008e-05	5.37042	-1.98603	1.53475	2.47441	1.919	2.17589	43	80	58	64	12	6	8	8	0.296367	0.577307	0.377642	0.471051	0.138052	0.0712788	0.0905404	0.0994828	0.430592	0.0998386	-0.940991	-0.00133115	-0.556742	-0.299848	-1.978	-2.89008	-2.57458	-2.46032
Mir7052	NA	NA	NA	1.96149	0.00337632	0.00645347	8.54332	0.00471576	3.6209	-4.32768	2.19013	2.68072	2.71089	2.25885	8	11	12	8	2	1	2	0	1.54896	2.22996	2.19493	1.65411	0.646369	0.333731	0.635872	0	1.90699	0.403993	-3.31571	-2.82512	-2.79495	-3.24699	-4.44486	-5.26027	-4.46704	-7.8512
Mfsd4	major facilitator superfamily domain containing 4 [Source:MGI Symbol;Acc:MGI:2442786]	chr1	-	1.95966	2.68495e-06	1.21082e-05	47.76	1.58759e-06	8.13511	3.44692	2.21887	1.35053	2.32425	1.92527	2865	1516	3179	2224	294	474	324	322	7.4298	4.1163	7.78814	6.15905	1.27263	2.11874	1.37971	1.50662	6.37332	1.56942	5.1052	4.23686	5.21058	4.8116	2.61291	3.36723	2.72851	2.83668
Arc	activity regulated cytoskeletal-associated protein [Source:MGI Symbol;Acc:MGI:88067]	chr15	-	1.9576	0.000355955	0.000859719	26.9794	3.17354e-05	4.8738	6.81498	2.02285	1.59629	2.25751	1.95659	31220	22441	37889	28372	2955	2903	7929	5199	128.445	96.6675	147.261	124.652	20.2928	20.5863	53.5664	38.5922	124.256	33.2594	8.5509	8.12435	8.78556	8.48464	5.94126	5.98131	7.34067	6.84896
Cbln2	cerebellin 2 precursor protein [Source:MGI Symbol;Acc:MGI:88282]	chr18	+	1.95608	2.98544e-06	1.32529e-05	57.8772	5.51106e-07	8.05327	2.86924	2.21449	1.49932	2.30938	1.7722	2245	1321	2473	1572	201	406	248	274	12.8369	7.90862	13.3585	9.5989	1.9184	4.00143	2.32855	2.82676	10.9257	2.76879	4.75343	4.03827	4.84832	4.31114	2.06476	3.14393	2.34314	2.60394
4930513D17Rik	NA	NA	NA	1.95542	0.0154221	0.0254058	6.16839	0.013948	2.81007	-4.90551	3.06145	2.30371	3.01855	2.32426	9	5	9	5	0	0	1	3	0.0942325	0.054813	0.0890208	0.0559055	0	0	0.0171929	0.0566729	0.0734929	0.0184665	-3.15271	-3.91045	-3.19561	-3.8899	-7.8512	-7.8512	-5.33508	-3.81916
1500012K07Rik	RIKEN cDNA 1500012K07 gene [Source:MGI Symbol;Acc:MGI:1916204]	chr7	+	1.95531	0.0139169	0.0231725	10.7321	0.00200725	2.86485	-3.75722	2.03599	2.00829	2.94018	2.17914	19	18	37	20	0	8	3	9	0.0910587	0.0903224	0.167518	0.102359	0	0.0660853	0.0236091	0.0778228	0.112814	0.0418793	-2.10426	-2.13195	-1.20006	-1.9611	-7.8512	-2.48666	-3.92888	-2.29422
4930507D05Rik	RIKEN cDNA 4930507D05 gene [Source:MGI Symbol;Acc:MGI:1921956]	chr10	+	1.95329	3.35821e-06	1.46632e-05	36.6727	6.54451e-06	7.96318	-1.00736	2.19778	2.00116	1.79213	1.94183	108	91	84	86	11	15	15	12	0.619512	0.546541	0.455194	0.526806	0.105322	0.148308	0.141289	0.124195	0.537013	0.129778	0.380394	0.183779	-0.0252525	0.124448	-2.10129	-1.59621	-1.68516	-1.88686
Gdf2	growth differentiation factor 2 [Source:MGI Symbol;Acc:MGI:1321394]	chr14	+	1.95166	0.00509765	0.00937153	5.60712	0.0185818	3.39997	-5.10931	2.9623	2.631	3.21858	3.02825	4	3	5	4	1	0	0	0	0.0168478	0.01323	0.0198949	0.0179915	0.00703045	0	0	0	0.0169911	0.00175761	-4.2548	-4.58611	-3.99853	-4.18886	-5.31483	-7.8512	-7.8512	-7.8512
Ctss	cathepsin S [Source:MGI Symbol;Acc:MGI:107341]	chr3	+	1.94754	1.94069e-05	6.64255e-05	24.0504	5.60842e-05	6.69923	2.19029	2.15627	1.97378	1.29018	2.40601	921	784	521	1042	121	84	124	146	8.52282	7.59617	4.55462	10.2972	1.869	1.33983	1.88424	2.43766	7.7427	1.88268	3.46832	3.28582	2.60223	3.71806	1.33356	0.873617	1.34437	1.69664
Snai3	snail homolog 3 (Drosophila) [Source:MGI Symbol;Acc:MGI:1353563]	chr8	-	1.9468	0.00039	0.000933481	30.9632	1.57826e-05	4.8208	-1.51432	1.5626	1.70508	2.31666	2.24937	120	128	209	184	20	27	20	25	0.95043	1.06146	1.56378	1.55626	0.264405	0.368595	0.260111	0.357252	1.28298	0.312591	0.531917	0.674394	1.28598	1.21869	-1.25091	-0.756632	-1.27516	-0.840032
Cd34	CD34 antigen [Source:MGI Symbol;Acc:MGI:88329]	chr1	+	1.94597	5.09254e-05	0.000153769	21.8676	8.89754e-05	6.0609	3.61869	2.4209	1.31013	2.31108	1.73941	3282	1468	3137	1947	315	440	411	251	15.7592	7.38035	14.2299	9.98362	2.52468	3.64163	3.24062	2.17453	11.8383	2.89537	5.30122	4.19045	5.1914	4.61973	2.71238	3.2599	3.07145	2.47755
AU022754	expressed sequence AU022754 [Source:MGI Symbol;Acc:MGI:2146143]	chr15	+	1.9435	4.88034e-06	2.01138e-05	39.8819	4.19573e-06	7.68162	-2.1814	1.82071	1.93984	2.03729	2.21129	40	42	48	50	7	9	4	6	0.169157	0.185966	0.191762	0.225801	0.0494116	0.0656023	0.0277767	0.0457802	0.193171	0.0471427	-1.04443	-0.925295	-0.827847	-0.65384	-2.73813	-2.32064	-3.53783	-2.86394
Gm5468	predicted gene 5468 [Source:MGI Symbol;Acc:MGI:3648948]	chr15	+	1.94098	9.00463e-06	3.4041e-05	44.8407	2.23603e-06	7.23498	-0.461583	2.04862	1.67917	2.08348	1.9718	194	145	205	175	19	53	19	25	0.84717	0.662967	0.845694	0.816081	0.138492	0.398925	0.136243	0.196972	0.792978	0.217658	1.22329	0.853844	1.25815	1.14648	-1.32413	0.211213	-1.34836	-0.840032
Slc9a3	solute carrier family 9 (sodium/hydrogen exchanger), member 3 [Source:MGI Symbol;Acc:MGI:105064]	chr13	+	1.93634	0.0340346	0.0515159	3.17464	0.0773179	2.38414	-3.97906	3.37918	1.76036	2.01687	2.27551	23	7	9	10	0	3	1	3	0.11625	0.0370439	0.0429731	0.0539746	0	0.0261356	0.00829954	0.0273578	0.0625603	0.0154482	-1.8333	-3.45212	-3.19561	-2.93697	-7.8512	-3.84449	-5.33508	-3.81916
Dgat2l6	diacylglycerol O-acyltransferase 2-like 6 [Source:MGI Symbol;Acc:MGI:3045268]	chrX	+	1.93279	0.00335753	0.00642188	11.711	0.0014191	3.6239	-3.43947	1.93853	1.37919	2.91677	2.00903	20	13	41	20	2	3	5	2	0.156631	0.106597	0.303334	0.167264	0.0261443	0.0404963	0.0642995	0.0282601	0.183457	0.0398	-2.0316	-2.59094	-1.05337	-1.9611	-4.44486	-3.84449	-3.23049	-4.36068
Arr3	arrestin 3, retinal [Source:MGI Symbol;Acc:MGI:2159617]	chrX	+	1.93075	0.000136621	0.00036796	17.2836	0.000267038	5.44342	-2.26243	1.75298	2.04768	2.13086	2.17813	32	38	43	41	6	6	10	2	0.296342	0.368453	0.376186	0.405465	0.0927461	0.0957727	0.152067	0.0334172	0.361611	0.0935006	-1.36314	-1.06844	-0.985256	-0.937988	-2.95359	-2.89008	-2.26012	-4.36068
Ido1	indoleamine 2,3-dioxygenase 1 [Source:MGI Symbol;Acc:MGI:96416]	chr8	-	1.93021	2.11602e-08	2.10761e-07	115.389	1.06877e-08	12.6103	3.20724	1.88607	2.13987	1.73953	1.98073	1935	2229	1803	1966	361	238	342	259	13.7507	16.5848	12.104	14.9195	4.28206	2.9152	3.99081	3.32078	14.3398	3.62721	4.53909	4.79288	4.39254	4.63374	2.9089	2.37391	2.80646	2.52278
Mlip	muscular LMNA-interacting protein [Source:MGI Symbol;Acc:MGI:1916892]	chr9	-	1.92877	7.92431e-07	4.30769e-06	60.1552	4.44458e-07	9.12064	1.80843	2.17526	1.48788	2.21599	1.82249	902	541	957	672	110	146	99	101	9.27444	5.82416	9.29574	7.37865	1.88788	2.5875	1.6715	1.8737	7.94325	2.00515	3.43826	2.75089	3.47899	3.08549	1.1963	1.66968	1.02015	1.16588
Npas4	neuronal PAS domain protein 4 [Source:MGI Symbol;Acc:MGI:2664186]	chr19	-	1.92666	4.73373e-05	0.00014429	30.7431	1.63705e-05	6.10798	2.72488	1.7218	1.68631	2.10321	2.18924	1359	1281	1826	1788	105	223	381	327	5.21922	5.15099	6.62488	7.33297	0.673095	1.47618	2.40271	2.26585	6.08201	1.70446	4.02941	3.99392	4.41082	4.49685	1.12932	2.28007	2.96216	2.85889
Sstr4	somatostatin receptor 4 [Source:MGI Symbol;Acc:MGI:105372]	chr2	+	1.92665	1.22664e-07	9.09677e-07	104.485	1.90554e-08	10.8018	2.55391	2.04495	1.6762	2.06677	1.91741	1612	1206	1688	1404	216	252	221	196	14.6163	11.4492	14.4589	13.5946	3.2691	3.93841	3.29046	3.20646	13.5298	3.42611	4.27566	3.9069	4.29747	4.14812	2.16849	2.4563	2.177	2.12103
1700024P16Rik	RIKEN cDNA 1700024P16 gene [Source:MGI Symbol;Acc:MGI:2685466]	chr4	+	1.92493	0.00318846	0.00612601	24.2813	5.35172e-05	3.65173	-1.82546	1.88269	1.99222	1.70969	2.59204	23	24	21	36	4	2	4	4	0.0888463	0.0970684	0.076634	0.148505	0.0257913	0.0133165	0.0253724	0.0278784	0.102763	0.0230896	-1.8333	-1.72378	-2.0063	-1.12395	-3.51455	-4.38526	-3.53783	-3.42634
Pparg	peroxisome proliferator activated receptor gamma [Source:MGI Symbol;Acc:MGI:97747]	chr6	+	1.92452	8.03058e-05	0.000230071	18.1801	0.000211966	5.77174	-0.614406	2.023	1.56491	2.49293	1.70051	121	85	173	92	10	13	31	19	0.767549	0.56454	1.03671	0.623211	0.105882	0.142138	0.322904	0.217456	0.748003	0.197095	0.543854	0.0857638	1.01378	0.221372	-2.23612	-1.79976	-0.648265	-1.23243
Bcl2a1d	B cell leukemia/lymphoma 2 related protein A1d [Source:MGI Symbol;Acc:MGI:1278325]	chr9	-	1.92341	0.00630361	0.0113392	16.5083	0.000328439	3.2866	-4.83752	4.14104	1.9528	3.18079	3.28479	6	1	3	3	0	0	0	0	0.0948639	0.0165541	0.0448086	0.0506521	0	0	0	0	0.0517197	0	-3.71016	-5.8984	-4.67041	-4.56641	-7.8512	-7.8512	-7.8512	-7.8512
D6Ertd474e	DNA segment, Chr 6, ERATO Doi 474, expressed [Source:MGI Symbol;Acc:MGI:1196315]	chr6	+	1.92157	0.0176557	0.0286495	5.47397	0.0199303	2.73782	-3.00438	2.5392	1.68953	2.62292	2.1397	32	17	35	23	0	8	6	9	0.145863	0.0811335	0.150715	0.111957	0	0.0628541	0.0449095	0.0740176	0.122417	0.0454453	-1.36314	-2.21281	-1.27941	-1.76264	-7.8512	-2.48666	-2.97726	-2.29422
Crhr1	corticotropin releasing hormone receptor 1 [Source:MGI Symbol;Acc:MGI:88498]	chr11	+	1.92058	1.40561e-08	1.51514e-07	112.539	1.23674e-08	13.0667	2.85869	1.91349	1.75738	2.07906	1.9372	1466	1271	1696	1418	227	241	227	187	7.59885	6.89786	8.30483	7.84904	1.964	2.15317	1.9321	1.74885	7.66265	1.94953	4.13872	3.98262	4.30429	4.16243	2.24009	2.39197	2.21561	2.05328
Slamf7	SLAM family member 7 [Source:MGI Symbol;Acc:MGI:1922595]	chr1	-	1.91911	0.0278919	0.0431415	3.48794	0.0630966	2.49211	-2.5448	2.7797	2.16015	1.66112	2.60838	32	20	15	27	4	0	4	14	0.101264	0.0662662	0.0448424	0.0912425	0.0211285	0	0.0207854	0.079934	0.0759039	0.030462	-1.36314	-1.98269	-2.48172	-1.53446	-3.51455	-7.8512	-3.53783	-1.66777
1700016H13Rik	RIKEN cDNA 1700016H13 gene [Source:MGI Symbol;Acc:MGI:1921468]	chr5	-	1.91458	0.0513978	0.0745214	6.13442	0.014187	2.15755	-4.91814	-3.55e-15	4.89299	4.09897	3.28479	0	10	6	3	0	0	0	0	0	0.139292	0.0754073	0.0426206	0	0	0	0	0.06433	0	-7.8512	-2.95821	-3.75223	-4.56641	-7.8512	-7.8512	-7.8512	-7.8512
Gm11201	predicted gene 11201 [Source:MGI Symbol;Acc:MGI:3649951]	chr11	+	1.91102	0.00562269	0.0102418	5.89431	0.0160185	3.3476	-4.44748	2.62119	2.66819	2.78943	2.44144	6	6	7	5	0	2	0	1	0.022561	0.0236218	0.0248654	0.0200772	0	0.0129624	0	0.00678427	0.0227814	0.00493666	-3.71016	-3.66316	-3.54192	-3.8899	-7.8512	-4.38526	-7.8512	-5.23772
Doc2a	double C2, alpha [Source:MGI Symbol;Acc:MGI:109446]	chr7	+	1.90744	9.53962e-07	5.0317e-06	68.7998	2.09131e-07	8.96538	3.41579	1.89666	1.7674	2.05393	1.88044	2536	2240	2917	2386	261	600	318	438	12.5754	11.6299	13.6646	12.6348	2.16029	5.12825	2.58934	3.91869	12.6262	3.44914	4.92924	4.79998	5.08651	4.91303	2.44127	3.70718	2.70156	3.28031
Tmprss4	transmembrane protease, serine 4 [Source:MGI Symbol;Acc:MGI:2384877]	chr9	-	1.90416	5.45198e-07	3.13154e-06	66.2193	2.59433e-07	9.43984	-1.60805	2.02794	1.84981	1.98351	1.91582	75	64	75	66	13	12	10	7	0.416363	0.372003	0.393335	0.391274	0.120463	0.114826	0.0911595	0.0701141	0.393244	0.0991407	-0.143564	-0.321697	-0.187988	-0.255687	-1.86441	-1.91342	-2.26012	-2.64806
Chst4	carbohydrate (chondroitin 6/keratan) sulfotransferase 4 [Source:MGI Symbol;Acc:MGI:1349479]	chr8	-	1.90333	6.94101e-05	0.000202341	56.6161	6.22846e-07	5.8635	-3.45451	1.96744	2.25538	1.83413	1.90241	33	39	31	30	5	6	5	3	0.207657	0.256952	0.184283	0.201595	0.0525175	0.0650775	0.0516646	0.0340604	0.212622	0.05083	-1.31923	-1.0313	-1.45254	-1.38427	-3.20698	-2.89008	-3.23049	-3.81916
Il12rb2	interleukin 12 receptor, beta 2 [Source:MGI Symbol;Acc:MGI:1270861]	chr6	-	1.90164	0.0176388	0.0286286	3.84189	0.0505435	2.73833	-2.76967	0.754177	2.34611	2.83069	2.48168	8	24	36	26	5	1	8	1	0.0341643	0.107312	0.145236	0.118572	0.0356413	0.00736088	0.0561	0.00770511	0.101321	0.0267018	-3.31571	-1.72378	-1.23919	-1.58821	-3.20698	-5.26027	-2.57458	-5.23772
Ptpn3	protein tyrosine phosphatase, non-receptor type 3 [Source:MGI Symbol;Acc:MGI:105307]	chr4	-	1.89655	1.17259e-06	5.98301e-06	59.3943	4.77166e-07	8.79504	4.07204	2.15139	1.41363	2.13821	1.86507	4445	2575	4543	3468	460	735	534	563	8.78341	5.3275	8.48057	7.31808	1.51723	2.50337	1.7327	2.00723	7.47739	1.94013	5.73878	5.00103	5.72561	5.45247	3.25836	3.99988	3.44898	3.64238
Ttc9b	tetratricopeptide repeat domain 9B [Source:MGI Symbol;Acc:MGI:1920282]	chr7	+	1.89412	1.65796e-08	1.72708e-07	122.929	7.38017e-09	12.8808	4.96793	1.97026	1.64113	2.02103	1.93431	7035	5410	7516	6529	905	1312	925	960	97.9396	78.8581	98.8489	97.066	21.0302	31.4829	21.1459	24.1136	93.1782	24.4432	6.40111	6.07198	6.45188	6.36516	4.23432	4.83566	4.24135	4.41207
Ngb	neuroglobin [Source:MGI Symbol;Acc:MGI:2151886]	chr12	-	1.89389	0.000267316	0.000668271	15.8882	0.000389571	5.04138	0.1162	1.57569	2.88156	1.5137	1.67307	166	397	164	169	41	36	25	26	1.28327	3.21332	1.19769	1.39515	0.529046	0.479687	0.31735	0.362642	1.77236	0.422181	0.998868	2.30473	0.936877	1.09625	-0.222923	-0.344236	-0.956257	-0.783879
E030013I19Rik	RIKEN cDNA E030013I19 gene [Source:MGI Symbol;Acc:MGI:2443735]	chr2	+	1.89374	0.0027366	0.00534952	13.7441	0.000731183	3.73422	-2.83729	1.56449	1.71544	2.18451	2.42729	27	29	43	47	3	17	3	4	0.12254	0.137805	0.184362	0.227791	0.0227266	0.132987	0.0223576	0.0327544	0.168125	0.0527064	-1.60528	-1.45432	-0.985256	-0.74248	-3.90599	-1.41786	-3.92888	-3.42634
Lypd6b	LY6/PLAUR domain containing 6B [Source:MGI Symbol;Acc:MGI:1919147]	chr2	+	1.89272	3.32896e-07	2.07962e-06	72.7309	1.52701e-07	9.87413	2.65247	1.8802	1.67849	2.0896	1.89748	1350	1134	1610	1300	171	272	162	243	7.4355	6.5395	8.37709	7.64621	1.57208	2.58222	1.46515	2.41479	7.49957	2.00856	4.01983	3.81812	4.22924	4.03712	1.83182	2.5664	1.72945	2.43086
Prr15	proline rich 15 [Source:MGI Symbol;Acc:MGI:1925254]	chr6	+	1.89231	4.0481e-06	1.71825e-05	31.2584	1.50318e-05	7.82157	-1.19617	1.96546	1.63876	1.9858	2.12253	65	50	68	69	8	13	7	10	0.592355	0.477083	0.585421	0.671498	0.121691	0.204202	0.104751	0.164424	0.581589	0.148767	-0.348954	-0.675656	-0.328612	-0.191881	-2.55071	-1.79976	-2.76192	-2.14528
Cd36	CD36 antigen [Source:MGI Symbol;Acc:MGI:107899]	chr5	-	1.89206	0.000126707	0.000344064	15.1164	0.000485093	5.4894	-1.12053	1.78435	2.39396	1.44737	2.11747	65	96	53	78	8	13	13	9	0.208312	0.322128	0.160461	0.266946	0.042795	0.0718112	0.0684125	0.0520404	0.239462	0.0587648	-0.348954	0.260661	-0.685935	-0.0158266	-2.55071	-1.79976	-1.88853	-2.29422
Nptx2	neuronal pentraxin 2 [Source:MGI Symbol;Acc:MGI:1858209]	chr5	+	1.8906	0.00362928	0.00688219	7.92867	0.00613346	3.58204	5.40403	1.9419	1.59593	2.08677	1.93539	5777	4391	6588	5472	823	1070	833	707	28.5006	22.6814	30.7041	28.8287	6.77724	9.09878	6.7482	6.29315	27.6787	7.22934	6.11689	5.77092	6.26176	6.11038	4.09733	4.54155	4.09025	3.97085
Ptprv	protein tyrosine phosphatase, receptor type, V [Source:MGI Symbol;Acc:MGI:108027]	chr1	-	1.88986	5.28843e-09	6.97818e-08	104.886	1.86355e-08	14.2164	1.88292	1.82817	1.85809	1.91963	1.97185	586	578	644	616	93	83	101	96	1.21299	1.25269	1.25932	1.36165	0.321324	0.296131	0.343298	0.358531	1.27166	0.329821	2.81634	2.84627	2.90781	2.96003	0.954601	0.85638	1.04895	1.09278
A330009N23Rik	RIKEN cDNA A330009N23 gene [Source:MGI Symbol;Acc:MGI:2443491]	chr15	-	1.88979	3.72508e-07	2.28028e-06	81.026	8.25462e-08	9.7738	1.23709	1.88885	1.86558	1.95906	1.85233	567	539	614	526	70	117	89	76	4.01793	3.99911	4.11035	3.98045	0.827978	1.42907	1.03562	0.971694	4.02696	1.06609	2.76882	2.74555	2.83903	2.7323	0.545784	1.3507	0.866876	0.756514
Cyp2c44	cytochrome P450, family 2, subfamily c, polypeptide 44 [Source:MGI Symbol;Acc:MGI:1888897]	chr19	-	1.88707	0.00172512	0.00352767	16.5274	0.000326739	3.98519	-2.16383	1.89246	2.05863	1.91921	1.8631	59	64	62	55	8	7	12	9	0.337975	0.383855	0.335517	0.336451	0.0764933	0.0691159	0.112877	0.0930189	0.34845	0.0878762	-0.487869	-0.321697	-0.461119	-0.51723	-2.55071	-2.67432	-2.00208	-2.29422
Gpr150	G protein-coupled receptor 150 [Source:MGI Symbol;Acc:MGI:2441872]	chr13	-	1.88387	7.08557e-07	3.92435e-06	66.5597	2.52049e-07	9.21525	-0.0249771	2.04157	1.57337	2.01453	1.93838	245	171	248	217	28	52	33	26	1.43681	1.04999	1.37396	1.359	0.274089	0.525634	0.317788	0.275108	1.30494	0.348155	1.55946	1.09126	1.53242	1.45627	-0.769738	0.183836	-0.558661	-0.783879
Nwd2	NA	NA	NA	1.88132	1.12777e-06	5.7977e-06	79.2148	9.39273e-08	8.82703	3.83119	1.74454	1.48015	2.22891	2.05917	3490	2807	5036	4130	489	692	584	604	5.14557	4.33317	7.01431	6.50256	1.20342	1.75858	1.41388	1.60672	5.7489	1.49565	5.38986	5.12547	5.87423	5.70449	3.34652	3.91293	3.57806	3.74375
Ppp1r3a	protein phosphatase 1, regulatory (inhibitor) subunit 3A [Source:MGI Symbol;Acc:MGI:2153588]	chr6	-	1.87932	0.00675026	0.0120711	5.40996	0.0206188	3.25011	-2.85136	1.93795	2.33444	1.06937	2.95451	18	23	10	35	9	2	2	1	0.0318167	0.0425663	0.0166983	0.0660659	0.0265538	0.0060934	0.00580501	0.00318918	0.0392868	0.0104103	-2.18077	-1.78428	-3.04934	-1.16421	-2.38485	-4.38526	-4.46704	-5.23772
Sis	sucrase isomaltase (alpha-glucosidase) [Source:MGI Symbol;Acc:MGI:1917233]	chr3	-	1.87833	0.00114841	0.0024593	9.27182	0.00350171	4.20935	-2.76966	2.21843	2.10621	1.46665	2.23746	28	25	17	27	3	2	6	3	0.0598586	0.0559582	0.0343327	0.0616395	0.0107051	0.00736963	0.0210625	0.0115714	0.0529472	0.0126772	-1.55349	-1.66571	-2.30526	-1.53446	-3.90599	-4.38526	-2.97726	-3.81916
Kynu	kynureninase (L-kynurenine hydrolase) [Source:MGI Symbol;Acc:MGI:1918039]	chr2	+	1.87709	0.0362868	0.0544894	3.18528	0.0767776	2.3492	-3.5468	2.7892	2.09468	1.49001	2.6518	22	13	9	19	0	3	3	5	0.0541726	0.0335162	0.0209358	0.0499616	0	0.0127328	0.0121302	0.0222138	0.0396466	0.0117692	-1.89642	-2.59094	-3.19561	-2.03382	-7.8512	-3.84449	-3.92888	-3.1179
Pgam2	phosphoglycerate mutase 2 [Source:MGI Symbol;Acc:MGI:1933118]	chr11	-	1.8767	1.37539e-07	9.97846e-07	91.4004	4.13326e-08	10.692	2.25035	1.81155	1.88649	1.71375	2.11964	1022	1040	985	1204	174	188	175	127	14.1966	15.126	12.9259	17.8602	4.03445	4.50131	3.99175	3.18298	15.0272	3.92762	3.61839	3.69332	3.52058	3.92647	1.85688	2.034	1.84067	1.49579
Fbxo40	F-box protein 40 [Source:MGI Symbol;Acc:MGI:2443753]	chr16	-	1.87642	0.00308783	0.00595347	11.716	0.00141669	3.66902	-2.95591	2.34123	1.36646	2.14244	2.03759	39	19	35	30	5	2	6	5	0.194927	0.0994296	0.165259	0.160123	0.0417136	0.01723	0.0492435	0.0450893	0.154935	0.0383191	-1.08062	-2.05539	-1.27941	-1.38427	-3.20698	-4.38526	-2.97726	-3.1179
6720468P15Rik	NA	NA	NA	1.87504	0.00934811	0.0161631	5.78925	0.0169053	3.07674	-2.76568	2.66941	2.25119	1.30514	1.84776	43	31	17	23	3	9	6	1	0.303175	0.228845	0.113231	0.173172	0.0353058	0.109374	0.069465	0.012721	0.204606	0.0567165	-0.940991	-1.35921	-2.30526	-1.76264	-3.90599	-2.32064	-2.97726	-5.23772
Parvg	parvin, gamma [Source:MGI Symbol;Acc:MGI:2158329]	chr15	+	1.87287	1.92444e-05	6.59621e-05	25.7428	4.01025e-05	6.70496	-1.02151	2.22344	1.45935	2.19184	1.71221	111	63	112	74	17	15	11	11	0.496787	0.295218	0.473539	0.353676	0.126998	0.115714	0.0808408	0.0888252	0.404805	0.103095	0.419793	-0.344293	0.388195	-0.091434	-1.48275	-1.59621	-2.12534	-2.01029
Eps8l3	EPS8-like 3 [Source:MGI Symbol;Acc:MGI:2139743]	chr3	+	1.87223	0.0280271	0.0433311	4.87644	0.0275731	2.48949	-4.0937	2.69596	1.09754	3.51264	2.94847	7	2	13	8	0	1	0	3	0.0388092	0.0116097	0.068088	0.0473645	0	0.00955617	0	0.0300092	0.0414679	0.00989134	-3.4995	-5.09792	-2.68282	-3.24699	-7.8512	-5.26027	-7.8512	-3.81916
Gm10677	NA	NA	NA	1.86405	0.00646899	0.0116112	5.63953	0.0182698	3.2728	-3.35376	1.73628	2.22011	2.73239	2.41835	11	15	23	17	4	5	3	0	0.0658601	0.0940321	0.130091	0.108694	0.0399752	0.0515997	0.0294946	0	0.0996694	0.0302674	-2.87335	-2.38952	-1.87724	-2.19128	-3.51455	-3.14388	-3.92888	-7.8512
Ccna1	cyclin A1 [Source:MGI Symbol;Acc:MGI:108042]	chr3	-	1.86234	1.87428e-05	6.45021e-05	30.7065	1.6471e-05	6.72298	-2.23806	2.10983	1.66601	1.69331	2.23953	48	34	37	50	5	5	8	7	0.385756	0.286091	0.280908	0.429109	0.0670721	0.0692609	0.105573	0.1015	0.345466	0.0858514	-0.783543	-1.22736	-1.20006	-0.65384	-3.20698	-3.14388	-2.57458	-2.64806
Gfra2	glial cell line derived neurotrophic factor family receptor alpha 2 [Source:MGI Symbol;Acc:MGI:1195462]	chr14	+	1.86155	1.35674e-06	6.79249e-06	63.2545	3.35568e-07	8.6761	3.35484	2.01173	1.4769	2.24021	1.69645	2605	1737	3148	1992	304	495	339	346	9.46986	6.61135	10.8109	7.73306	1.84463	3.10161	2.02361	2.26938	8.65629	2.30981	4.96797	4.43314	5.19645	4.65269	2.66113	3.42975	2.79376	2.94033
Npr3	natriuretic peptide receptor 3 [Source:MGI Symbol;Acc:MGI:97373]	chr15	-	1.86055	1.0257e-05	3.8191e-05	30.677	1.65522e-05	7.14228	2.04844	2.0136	1.56738	2.12628	1.69872	859	609	958	657	123	201	68	123	1.47446	1.09449	1.55345	1.20429	0.352408	0.59468	0.191664	0.380927	1.33167	0.37992	3.36782	2.9216	3.4805	3.05294	1.35717	2.13037	0.479663	1.44969
Myo15	myosin XV [Source:MGI Symbol;Acc:MGI:1261811]	chr11	+	1.85531	0.00801415	0.0140743	5.02228	0.0254323	3.15869	-2.73676	2.35021	2.13967	1.92814	1.52843	30	25	23	16	5	2	1	9	0.0320835	0.0279934	0.0232369	0.0182729	0.00892547	0.00368669	0.0017561	0.017366	0.0253967	0.00793356	-1.45518	-1.66571	-1.87724	-2.27696	-3.20698	-4.38526	-5.33508	-2.29422
9330175M20Rik	NA	NA	NA	1.85355	0.0218752	0.0346949	5.12257	0.0240721	2.623	-3.97966	2.19044	1.98387	3.18329	1.69509	12	10	25	8	0	1	5	4	0.0591784	0.0516342	0.11647	0.0421307	0	0.0085002	0.0404895	0.0355908	0.0673532	0.0211451	-2.75163	-2.95821	-1.75879	-3.24699	-7.8512	-5.26027	-3.23049	-3.42634
Nrgn	neurogranin [Source:MGI Symbol;Acc:MGI:1927184]	chr9	-	1.85278	7.51572e-10	1.45054e-08	191.928	5.29588e-10	16.7866	7.6843	1.84848	1.77913	2.11239	1.67153	40589	37372	50268	34162	6744	6327	6678	5750	395.069	380.86	462.218	355.086	109.568	106.147	106.734	100.978	398.308	105.857	8.92951	8.86016	9.19342	8.75256	7.13165	7.10524	7.09296	6.99428
Fam163b	family with sequence similarity 163, member B [Source:MGI Symbol;Acc:MGI:1926106]	chr2	-	1.84925	5.774e-08	4.89023e-07	91.3774	4.13926e-08	11.5484	4.1437	1.90442	1.63053	2.09397	1.75013	3682	2942	4331	3148	439	616	551	637	15.7295	13.1591	17.4787	14.3612	3.13037	4.53584	3.8652	4.90982	15.1821	4.11031	5.46711	5.19323	5.65667	5.31282	3.19098	3.74514	3.49418	3.82048
Cabp1	calcium binding protein 1 [Source:MGI Symbol;Acc:MGI:1352750]	chr5	-	1.84791	7.80069e-08	6.23748e-07	90.0042	4.51655e-08	11.2453	5.16828	2.07224	1.4773	2.14752	1.68747	8549	5468	9290	6230	1172	1365	1023	1059	91.102	61.0093	93.5232	70.8969	20.8469	25.0722	17.9011	20.3613	79.1329	21.0454	6.6823	6.08736	6.75758	6.29754	4.60723	4.89278	4.3866	4.55364
Tmem132d	transmembrane protein 132D [Source:MGI Symbol;Acc:MGI:3044963]	chr5	-	1.84713	1.55977e-05	5.51485e-05	34.2494	9.36509e-06	6.84907	4.14537	2.0238	1.45378	2.15173	1.73082	4163	2709	4692	3233	388	811	548	646	12.247	8.34422	13.0398	10.1567	1.90526	4.11235	2.64724	3.42887	10.9469	3.02343	5.64423	5.0742	5.77216	5.35125	3.0129	4.1418	3.4863	3.84071
Ap1s3	adaptor-related protein complex AP-1, sigma 3 [Source:MGI Symbol;Acc:MGI:1891304]	chr1	-	1.84417	5.04587e-06	2.06463e-05	36.7451	6.47685e-06	7.65683	-1.25602	1.97978	1.59929	2.18316	1.73075	85	63	101	68	10	10	16	13	0.371957	0.288649	0.417528	0.317767	0.0730424	0.075426	0.11497	0.102639	0.348975	0.0915194	0.0361959	-0.344293	0.239571	-0.212837	-2.23612	-2.17176	-1.59331	-1.77316
Chrna5	cholinergic receptor, nicotinic, alpha polypeptide 5 [Source:MGI Symbol;Acc:MGI:87889]	chr9	+	1.84176	2.82713e-06	1.26689e-05	51.3493	1.06791e-06	8.09523	-0.387907	1.91836	1.74611	1.87381	1.86093	175	150	175	160	14	32	29	35	0.804391	0.721897	0.759903	0.785372	0.107413	0.253528	0.218886	0.290264	0.767891	0.217523	1.07488	0.902638	1.03033	1.01746	-1.75913	-0.51317	-0.743805	-0.357805
Fxyd7	FXYD domain-containing ion transport regulator 7 [Source:MGI Symbol;Acc:MGI:1889006]	chr7	-	1.8417	1.5895e-08	1.67212e-07	130.528	5.19081e-09	12.928	3.6526	1.92926	1.70774	1.9906	1.7267	2899	2402	3120	2397	384	554	398	402	53.8123	46.6832	54.7115	47.5146	11.8978	17.7251	12.1313	13.4634	50.6804	13.8044	5.12222	4.9007	5.18356	4.91966	2.99796	3.59215	3.02511	3.15664
Abra	actin-binding Rho activating protein [Source:MGI Symbol;Acc:MGI:2444891]	chr15	-	1.84127	0.0198507	0.0317798	9.6283	0.00304252	2.67509	-3.87852	2.82124	1.31821	2.45962	2.16602	30	10	24	18	0	3	7	7	0.214278	0.0747845	0.161942	0.137295	0	0.0369339	0.0821004	0.0902093	0.147075	0.0523109	-1.45518	-2.95821	-1.8168	-2.1104	-7.8512	-3.84449	-2.76192	-2.64806
Cckbr	cholecystokinin B receptor [Source:MGI Symbol;Acc:MGI:99479]	chr7	+	1.83871	4.42081e-06	1.85474e-05	63.831	3.18919e-07	7.75543	2.84504	2.0051	1.35652	2.10168	1.87061	2207	1360	2434	1913	237	433	292	309	11.1863	7.21739	11.6546	10.3545	2.0051	3.78287	2.4303	2.8258	10.1032	2.76101	4.72881	4.08023	4.82539	4.59432	2.30223	3.23677	2.57858	2.77726
Glra4	glycine receptor, alpha 4 subunit [Source:MGI Symbol;Acc:MGI:95750]	chrX	-	1.83559	0.00386386	0.00728004	6.36854	0.0126316	3.54839	-3.75857	2.12691	2.54224	2.21664	2.32936	10	13	11	11	3	0	4	1	0.089194	0.121404	0.0926871	0.104774	0.044664	0	0.058585	0.0160928	0.102015	0.0298355	-3.00628	-2.59094	-2.91655	-2.80383	-3.90599	-7.8512	-3.53783	-5.23772
Dennd1c	DENN/MADD domain containing 1C [Source:MGI Symbol;Acc:MGI:1918035]	chr17	-	1.83186	0.032683	0.0496553	3.8632	0.0498853	2.40618	-3.35961	3.14878	2.50442	2.2802	2.24587	18	11	10	9	5	0	9	0	0.0898592	0.057496	0.0471607	0.0479798	0.041664	0	0.0737773	0	0.0606239	0.0288603	-2.18077	-2.82512	-3.04934	-3.08367	-3.20698	-7.8512	-2.4088	-7.8512
Padi6	peptidyl arginine deiminase, type VI [Source:MGI Symbol;Acc:MGI:2655198]	chr4	-	1.83116	0.00962448	0.0165945	9.33051	0.00342085	3.06123	-3.06273	2.59811	1.45989	1.79326	1.90812	46	20	27	27	1	13	4	5	0.248145	0.112962	0.137595	0.155539	0.00900428	0.120876	0.0354322	0.0486647	0.16356	0.0534942	-0.844476	-1.98269	-1.64932	-1.53446	-5.31483	-1.79976	-3.53783	-3.1179
Vill	villin-like [Source:MGI Symbol;Acc:MGI:1201781]	chr9	+	1.8287	1.51933e-07	1.08065e-06	57.0839	5.95036e-07	10.5973	1.13034	1.91834	1.77844	1.75444	1.89199	365	320	336	341	66	52	48	53	1.57586	1.44654	1.37042	1.57219	0.47563	0.386968	0.340295	0.412854	1.49125	0.403937	2.13388	1.99397	1.96997	2.10752	0.461155	0.183836	-0.0209712	0.238111
Nptx1	neuronal pentraxin 1 [Source:MGI Symbol;Acc:MGI:107811]	chr11	-	1.82759	8.12185e-05	0.000232353	24.9213	4.70853e-05	5.76466	7.12915	2.13591	1.33848	2.11353	1.71522	35376	19664	35926	25146	3040	6985	4101	4893	84.2575	49.0373	80.835	63.958	12.0858	28.6757	16.0391	21.0267	69.522	19.4568	8.7312	7.93377	8.70881	8.3105	5.98217	7.24797	6.38955	6.76144
Tceal7	transcription elongation factor A (SII)-like 7 [Source:MGI Symbol;Acc:MGI:1915746]	chrX	+	1.82431	2.38639e-05	7.93538e-05	27.4873	2.88995e-05	6.55932	-1.39838	1.50276	2.23335	1.73684	1.97401	56	90	68	74	9	9	13	14	0.725824	1.22135	0.832613	1.02424	0.194709	0.201063	0.27668	0.327392	0.951007	0.249961	-0.562688	0.167899	-0.328612	-0.091434	-2.38485	-2.32064	-1.88853	-1.66777
Retn	resistin [Source:MGI Symbol;Acc:MGI:1888506]	chr8	+	1.82414	5.57658e-05	0.000166613	21.3394	0.000100025	6.00266	-2.15241	1.64725	2.24822	1.68468	2.02037	34	50	36	42	8	5	8	4	0.332737	0.512326	0.332824	0.438932	0.130681	0.084341	0.128559	0.0706282	0.404205	0.103552	-1.27662	-0.675656	-1.23919	-0.903507	-2.55071	-3.14388	-2.57458	-3.42634
Vgll3	vestigial like 3 (Drosophila) [Source:MGI Symbol;Acc:MGI:1920819]	chr16	+	1.82399	0.00376501	0.0071103	8.62257	0.00456228	3.56231	-1.82239	2.62392	1.41181	2.46826	0.908651	94	39	87	27	6	15	8	7	0.355153	0.154279	0.310526	0.108938	0.0378391	0.0976847	0.0496328	0.047718	0.232224	0.0582186	0.18081	-1.0313	0.0251543	-1.53446	-2.95359	-1.59621	-2.57458	-2.64806
Wisp1	WNT1 inducible signaling pathway protein 1 [Source:MGI Symbol;Acc:MGI:1197008]	chr15	+	1.82305	9.5255e-05	0.00026801	29.7332	1.94186e-05	5.66523	0.0558046	1.9186	1.34982	2.1882	1.80607	275	179	342	242	21	64	33	63	0.689158	0.469671	0.80966	0.647631	0.0878428	0.276448	0.135797	0.284854	0.65403	0.196235	1.72588	1.15709	1.99548	1.61335	-1.18123	0.482365	-0.558661	0.486629
2900079G21Rik	RIKEN cDNA 2900079G21 gene [Source:MGI Symbol;Acc:MGI:1920268]	chr9	+	1.82054	5.54049e-09	7.18578e-08	125.127	6.6522e-09	14.1596	1.07781	1.73406	1.96992	1.74674	1.86302	370	421	385	385	67	64	63	57	0.693352	0.826017	0.681559	0.77044	0.209569	0.206718	0.193858	0.192718	0.742842	0.200716	2.15349	2.38934	2.16617	2.28244	0.482782	0.482365	0.369836	0.342709
Fam132b	family with sequence similarity 132, member B [Source:MGI Symbol;Acc:MGI:3606476]	chr1	+	1.82027	0.00149976	0.0031158	12.1096	0.00123896	4.06198	-1.74515	2.34989	1.42207	2.04704	1.60137	85	43	71	48	4	20	10	9	0.380017	0.201283	0.29987	0.229167	0.0298501	0.154121	0.0734133	0.0725977	0.277584	0.0824955	0.0361959	-0.891624	-0.266659	-0.712324	-3.51455	-1.1859	-2.26012	-2.29422
Dmrt2	doublesex and mab-3 related transcription factor 2 [Source:MGI Symbol;Acc:MGI:1330307]	chr19	+	1.81933	0.00351554	0.00669107	19.7713	0.000143559	3.59916	-2.7371	1.93533	2.10342	1.70668	1.76493	58	63	51	49	2	22	12	9	0.312343	0.355222	0.259457	0.281791	0.0179777	0.204208	0.106115	0.0874466	0.302203	0.103937	-0.51238	-0.344293	-0.741036	-0.682785	-4.44486	-1.04969	-2.00208	-2.29422
Gm766	predicted gene 766 [Source:MGI Symbol;Acc:MGI:2685612]	chr6	-	1.8175	0.0126505	0.0212696	5.16563	0.0235142	2.91569	-4.26661	2.50527	2.30498	3.01982	2.32553	6	5	9	5	1	3	0	0	0.0511943	0.0446679	0.0725444	0.0455582	0.014242	0.0441204	0	0	0.0534912	0.0145906	-3.71016	-3.91045	-3.19561	-3.8899	-5.31483	-3.84449	-7.8512	-7.8512
Tmem178	transmembrane protein 178 [Source:MGI Symbol;Acc:MGI:1915277]	chr17	+	1.81679	3.0111e-06	1.3339e-05	48.4261	1.47207e-06	8.04669	4.55468	2.01149	1.44392	2.0711	1.71987	5578	3636	5996	4336	617	1088	686	807	41.3919	28.2498	42.0329	34.3599	7.64228	13.9159	8.35895	10.8045	36.5086	10.1804	6.06632	5.49875	6.12593	5.7747	3.68183	4.56561	3.81022	4.16166
Btbd19	BTB (POZ) domain containing 19 [Source:MGI Symbol;Acc:MGI:1925861]	chr4	-	1.81584	2.05278e-08	2.05543e-07	108.201	1.55509e-08	12.6437	1.87897	1.7223	1.78266	1.82149	1.94934	677	682	748	754	139	124	98	106	3.3037	3.48458	3.44829	3.92924	1.13221	1.04299	0.785286	0.933283	3.54145	0.973442	3.02448	3.08484	3.12367	3.25152	1.53332	1.4344	1.00554	1.23546
Sowahb	sosondowah ankyrin repeat domain family member B [Source:MGI Symbol;Acc:MGI:1925338]	chr5	-	1.81499	1.07662e-05	3.98779e-05	30.4467	1.72034e-05	7.10799	3.02936	2.09488	1.21794	2.18917	1.73939	1810	952	1993	1346	225	297	220	222	5.84086	3.21655	6.0757	4.63841	1.21194	1.65197	1.16577	1.29255	4.94288	1.33056	4.44276	3.56582	4.53705	4.08727	2.22733	2.69317	2.17046	2.30057
Ptcra	pre T cell antigen receptor alpha [Source:MGI Symbol;Acc:MGI:104857]	chr17	-	1.8146	0.0217256	0.0344801	5.86972	0.0162211	2.62668	-4.99285	3.46562	2.55409	2.46502	1.65084	12	6	6	3	0	0	3	1	0.117711	0.0616229	0.0556004	0.0314256	0	0	0.0483223	0.0176983	0.06659	0.0165052	-2.75163	-3.66316	-3.75223	-4.56641	-7.8512	-7.8512	-3.92888	-5.23772
Ephx4	epoxide hydrolase 4 [Source:MGI Symbol;Acc:MGI:2686228]	chr5	+	1.8125	2.03913e-11	7.7396e-10	390.055	7.44232e-12	22.7066	4.22808	1.91238	1.68551	1.90178	1.75062	4189	3458	4289	3563	642	652	643	578	41.9076	36.2211	40.5349	38.0649	10.7206	11.2429	10.5629	10.4329	39.1821	10.7398	5.65321	5.42634	5.64261	5.49146	3.73911	3.82705	3.71686	3.6803
Dazl	deleted in azoospermia-like [Source:MGI Symbol;Acc:MGI:1342328]	chr17	-	1.80649	8.34062e-09	9.94688e-08	142.924	3.04293e-09	13.6698	1.91484	1.63507	1.96878	1.77323	1.86403	703	856	798	784	109	121	149	135	2.98497	3.80551	3.20094	3.5549	0.772524	0.885558	1.03887	1.03422	3.38658	0.932794	3.07882	3.41253	3.21697	3.30778	1.18315	1.39912	1.60893	1.58379
Tspan1	tetraspanin 1 [Source:MGI Symbol;Acc:MGI:1914055]	chr4	-	1.80534	0.00174444	0.00356203	16.0435	0.000373102	3.97909	-3.77202	2.22364	1.59512	2.36927	1.61652	21	13	24	13	1	3	2	5	0.13409	0.0869109	0.14477	0.0886433	0.010658	0.0330175	0.0209699	0.0576026	0.113603	0.030562	-1.96243	-2.59094	-1.8168	-2.56955	-5.31483	-3.84449	-4.46704	-3.1179
0610038B21Rik	NA	NA	NA	1.80415	4.5986e-05	0.000140623	26.9117	3.2137e-05	6.1267	-2.24167	1.55793	1.90926	1.97657	1.99763	34	42	47	44	5	11	5	6	0.280958	0.363385	0.366903	0.388277	0.0689658	0.156676	0.0678459	0.0894562	0.349881	0.095736	-1.27662	-0.925295	-0.857984	-0.836924	-3.20698	-2.03681	-3.23049	-2.86394
Rspo2	R-spondin 2 homolog (Xenopus laevis) [Source:MGI Symbol;Acc:MGI:1922667]	chr15	-	1.80266	2.90477e-05	9.42737e-05	43.3761	2.67509e-06	6.4279	1.86974	1.84991	1.72713	1.8749	1.73941	1011	897	1061	891	88	304	158	148	3.80949	3.53886	3.77679	3.58526	0.553477	1.97441	0.977606	1.00618	3.6776	1.12792	3.60278	3.48	3.62777	3.49228	0.875057	2.72676	1.69343	1.71624
Gm884	predicted gene 884 [Source:MGI Symbol;Acc:MGI:2685730]	chr11	-	1.80184	0.021605	0.0343144	3.98438	0.0463278	2.62967	-5.06826	2.51223	3.10388	3.22512	2.20063	4	6	7	3	4	0	0	0	0.0110011	0.0172776	0.0181872	0.00881098	0.0183627	0	0	0	0.0138192	0.00459069	-4.2548	-3.66316	-3.54192	-4.56641	-3.51455	-7.8512	-7.8512	-7.8512
Pnmt	phenylethanolamine-N-methyltransferase [Source:MGI Symbol;Acc:MGI:97724]	chr11	+	1.80048	8.78831e-05	0.000249368	20.6443	0.000117094	5.71536	-0.944248	1.36644	1.58965	1.90445	2.47485	70	79	105	144	19	12	18	13	0.992082	1.17228	1.40582	2.17941	0.449474	0.293142	0.418902	0.332422	1.4374	0.373485	-0.242607	-0.0193993	0.295403	0.865798	-1.32413	-1.91342	-1.42548	-1.77316
B130024G19Rik	RIKEN cDNA B130024G19 gene [Source:MGI Symbol;Acc:MGI:3604353]	chr7	+	1.79402	0.0201361	0.032169	5.1234	0.0240612	2.66744	-3.62189	1.88263	0.868657	2.50398	2.55814	15	7	24	23	2	2	1	5	0.104183	0.0509047	0.157473	0.170592	0.0231865	0.0239432	0.011405	0.0626572	0.120788	0.030298	-2.43815	-3.45212	-1.8168	-1.76264	-4.44486	-4.38526	-5.33508	-3.1179
4930511M06Rik	RIKEN cDNA 4930511M06 gene [Source:MGI Symbol;Acc:MGI:1922334]	chr18	-	1.79372	0.00810779	0.0142256	7.64948	0.00693766	3.15251	-4.31872	2.62957	1.15727	2.01837	2.38578	15	5	10	12	1	1	1	2	0.0550056	0.0191973	0.0346423	0.0469919	0.00612092	0.00632066	0.00602152	0.0132325	0.0389593	0.0079239	-2.43815	-3.91045	-3.04934	-2.68194	-5.31483	-5.26027	-5.33508	-4.36068
Tusc5	tumor suppressor candidate 5 [Source:MGI Symbol;Acc:MGI:3029307]	chr11	+	1.79204	0.00163991	0.00337284	8.93298	0.00401449	4.01294	-2.50732	2.54571	1.14659	2.23455	1.59676	47	17	39	23	10	3	4	3	0.182733	0.0692028	0.143244	0.0954936	0.0648964	0.0201043	0.025537	0.0210444	0.122668	0.0328956	-0.813688	-2.21281	-1.12485	-1.76264	-2.23612	-3.84449	-3.53783	-3.81916
Ankdd1b	ankyrin repeat and death domain containing 1B [Source:MGI Symbol;Acc:MGI:2444730]	chr13	-	1.79179	0.00765455	0.013504	5.04391	0.0251316	3.18314	-3.96909	2.72318	2.40437	1.36405	2.55875	13	10	5	11	2	0	1	3	0.049354	0.0397497	0.0179325	0.0445962	0.0126739	0	0.00623404	0.0205493	0.0379081	0.00986431	-2.6394	-2.95821	-3.99853	-2.80383	-4.44486	-7.8512	-5.33508	-3.81916
Gm1943	NA	NA	NA	1.79082	1.52038e-07	1.08095e-06	66.0273	2.63706e-07	10.5966	1.16643	1.64721	1.81663	1.95136	1.77029	358	389	456	371	61	77	69	53	4.06269	4.62206	4.88862	4.49605	1.15548	1.50615	1.28579	1.08518	4.51736	1.25815	2.10597	2.27539	2.41012	2.22905	0.34787	0.748396	0.50066	0.238111
Arhgap40	Rho GTPase activating protein 40 [Source:MGI Symbol;Acc:MGI:3649852]	chr2	+	1.79066	0.000236561	0.000599564	21.1825	0.000103611	5.1136	-2.01258	1.38103	1.93342	2.03766	2.00739	38	54	62	56	9	10	8	6	0.235819	0.350868	0.363477	0.371116	0.0932262	0.106965	0.0815221	0.0671803	0.33032	0.0872234	-1.11775	-0.565364	-0.461119	-0.491394	-2.38485	-2.17176	-2.57458	-2.86394
Mybpc1	myosin binding protein C, slow-type [Source:MGI Symbol;Acc:MGI:1336213]	chr10	-	1.78858	0.00586189	0.0106252	8.58294	0.00463829	3.32536	-0.904076	2.53542	0.697115	2.52906	1.42879	186	50	191	82	24	22	14	14	0.588008	0.165499	0.57042	0.276828	0.126643	0.119878	0.0726757	0.0798537	0.400189	0.0997627	1.16265	-0.675656	1.15629	0.0560151	-0.990356	-1.04969	-1.78326	-1.66777
Cst6	cystatin E/M [Source:MGI Symbol;Acc:MGI:1920970]	chr19	-	1.78774	3.79934e-09	5.34227e-08	145.961	2.6879e-09	14.6252	1.26483	1.67471	1.68718	1.87555	1.93429	431	420	511	491	83	79	74	69	1.37288	1.40075	1.53768	1.67018	0.441301	0.43374	0.38706	0.396553	1.49537	0.414663	2.37345	2.38591	2.57429	2.63303	0.79087	0.785296	0.601291	0.617486
Ceacam9	carcinoembryonic antigen-related cell adhesion molecule 9 [Source:MGI Symbol;Acc:MGI:1347247]	chr7	+	1.78416	0.000295692	0.000730845	12.8652	0.000965459	4.98209	-3.04989	2.00091	1.64299	2.02621	2.07141	20	15	21	20	4	1	3	4	0.183192	0.143854	0.181713	0.195629	0.0611557	0.0157879	0.0451219	0.0661047	0.176097	0.0470425	-2.0316	-2.38952	-2.0063	-1.9611	-3.51455	-5.26027	-3.92888	-3.42634
Abcc12	ATP-binding cassette, sub-family C (CFTR/MRP), member 12 [Source:MGI Symbol;Acc:MGI:2441679]	chr8	-	1.78353	2.48044e-08	2.39666e-07	105.687	1.78293e-08	12.4369	1.69034	1.59192	1.70861	1.83328	2.03358	547	573	667	707	106	83	131	95	1.52608	1.67378	1.75795	2.10637	0.493624	0.399131	0.600139	0.4782	1.76605	0.492773	2.71705	2.83374	2.9584	3.15871	1.14297	0.85638	1.42347	1.0777
A630019I02Rik	NA	NA	NA	1.78351	0.00291824	0.00566237	12.2909	0.00116589	3.6995	-2.80343	2.50936	1.56873	2.03437	1.34257	50	25	37	21	7	12	2	3	0.210456	0.110176	0.147124	0.0943924	0.0491802	0.0870602	0.0138233	0.0227829	0.140537	0.0432117	-0.72508	-1.66571	-1.20006	-1.89187	-2.73813	-1.91342	-4.46704	-3.81916
Chd3os	NA	NA	NA	1.77988	1.55561e-11	6.37278e-10	392.968	7.11439e-12	23.2227	5.40934	1.84275	1.74794	1.77442	1.75249	8840	7997	8696	7901	1363	1462	1397	1345	62.5373	59.2337	58.1162	59.6891	16.0947	17.8271	16.2283	17.1674	59.8941	16.8294	6.73059	6.63578	6.66226	6.64032	4.82501	4.99181	4.83605	4.89848
Cwh43	cell wall biogenesis 43 C-terminal homolog (S. cerevisiae) [Source:MGI Symbol;Acc:MGI:2444131]	chr5	+	1.77971	4.69663e-06	1.95029e-05	45.4446	2.07979e-06	7.7102	0.140613	1.72785	1.52272	1.87156	2.00476	222	186	253	256	26	47	33	50	1.02983	0.903402	1.10873	1.26818	0.20132	0.375801	0.251372	0.418484	1.07753	0.311744	1.41746	1.21233	1.56117	1.69437	-0.875834	0.0385706	-0.558661	0.154365
Klf10	Kruppel-like factor 10 [Source:MGI Symbol;Acc:MGI:1101353]	chr15	-	1.77898	3.27005e-06	1.43334e-05	36.6305	6.58435e-06	7.98349	4.70905	1.7968	1.49292	2.11411	1.70602	4618	3614	5935	4126	639	768	839	769	15.2263	12.4762	18.4864	14.5277	3.51676	4.36464	4.54248	4.57471	15.1791	4.24965	5.79386	5.48999	6.11118	5.70309	3.73236	4.06322	4.1006	4.09209
Tmem88	transmembrane protein 88 [Source:MGI Symbol;Acc:MGI:1914270]	chr11	-	1.77872	4.57394e-05	0.000140045	19.608	0.00014925	6.13018	-0.442649	1.72636	1.58398	2.13062	1.7322	112	98	153	107	13	18	23	24	0.889306	0.814732	1.14767	0.907285	0.172297	0.24635	0.299883	0.343828	0.939747	0.265589	0.43269	0.290302	0.836948	0.438525	-1.86441	-1.33633	-1.0755	-0.89846
Mgarp	mitochondria localized glutamic acid rich protein [Source:MGI Symbol;Acc:MGI:1914999]	chr3	-	1.7744	0.0013148	0.00277277	11.0156	0.00181177	4.13449	-3.39865	1.54804	1.88898	1.79664	2.54339	13	16	16	25	1	2	5	3	0.114492	0.147539	0.133119	0.235124	0.0147005	0.0303604	0.0723088	0.0476703	0.157568	0.04126	-2.6394	-2.29846	-2.3908	-1.64404	-5.31483	-4.38526	-3.23049	-3.81916
Trem2	triggering receptor expressed on myeloid cells 2 [Source:MGI Symbol;Acc:MGI:1913150]	chr17	+	1.77273	1.58561e-05	5.59777e-05	36.614	6.6e-06	6.83773	-0.599	1.49069	1.69827	1.93209	2.03901	112	125	157	156	13	32	30	20	1.22997	1.43729	1.6288	1.82949	0.238299	0.605724	0.540991	0.396282	1.53139	0.445324	0.43269	0.640272	0.874091	0.981012	-1.86441	-0.51317	-0.695245	-1.15917
Ascl5	achaete-scute complex homolog 5 (Drosophila) [Source:MGI Symbol;Acc:MGI:2685043]	chr1	+	1.77108	0.019789	0.0316959	7.8995	0.00621222	2.67676	-3.85283	2.66099	3.38576	2.22447	1.4103	8	13	6	3	0	2	0	3	0.17757	0.302119	0.125812	0.0711094	0	0.0765168	0	0.120143	0.169153	0.0491649	-3.31571	-2.59094	-3.75223	-4.56641	-7.8512	-4.38526	-7.8512	-3.81916
Kcnv1	potassium channel, subfamily V, member 1 [Source:MGI Symbol;Acc:MGI:1914748]	chr15	-	1.77087	1.00074e-07	7.67883e-07	147.123	2.56496e-09	10.9994	5.40009	1.76522	1.65508	1.8439	1.81616	10970	9819	11949	10813	1658	1890	1891	1858	30.7074	28.7779	31.5979	32.3228	7.74679	9.11896	8.69197	9.38379	30.8515	8.73538	7.04202	6.93189	7.12071	7.09297	5.10762	5.36221	5.27281	5.36457
Rab26	RAB26, member RAS oncogene family [Source:MGI Symbol;Acc:MGI:2443284]	chr17	-	1.76413	1.35484e-10	3.62469e-09	249.178	1.11076e-10	19.3895	3.52303	1.71157	1.66604	1.77688	1.90024	2096	1962	2262	2273	346	407	347	348	18.3952	18.0288	18.7541	21.3029	5.06863	6.1568	5.00073	5.51047	19.1203	5.43416	4.65437	4.60884	4.71968	4.84304	2.84771	3.14748	2.82739	2.94864
Dgkeos	NA	NA	NA	1.76356	0.00549256	0.0100251	6.09308	0.0144842	3.3601	-3.93249	2.73367	2.38048	1.73307	2.05412	12	9	6	7	0	2	2	1	0.196134	0.154017	0.0926433	0.122179	0	0.0563442	0.0536775	0.0294896	0.141243	0.0348778	-2.75163	-3.10483	-3.75223	-3.43119	-7.8512	-4.38526	-4.46704	-5.23772
Atp6ap1l	ATPase, H+ transporting, lysosomal accessory protein 1-like [Source:MGI Symbol;Acc:MGI:3648665]	chr13	-	1.76233	1.00951e-08	1.16244e-07	97.6871	2.81471e-08	13.4464	2.93202	1.68389	1.75757	1.63926	1.98482	1196	1216	1196	1402	213	189	230	210	12.7993	13.6252	12.0914	16.0225	3.80484	3.4863	4.04179	4.05481	13.6346	3.84693	3.84514	3.91881	3.80051	4.14606	2.14833	2.04165	2.23453	2.22047
Adcy1	adenylate cyclase 1 [Source:MGI Symbol;Acc:MGI:99677]	chr11	+	1.76148	7.45942e-08	6.03912e-07	108.008	1.57135e-08	11.29	8.54667	1.9965	1.32404	2.118	1.60704	90673	54962	101740	65863	11878	14564	13047	11994	93.0939	59.0827	98.6792	72.2123	20.3558	25.7733	21.996	22.2179	80.767	22.5858	10.0891	9.41663	10.2106	9.69963	7.94824	8.30802	8.05917	8.05493
Sftpc	surfactant associated protein C [Source:MGI Symbol;Acc:MGI:109517]	chr14	-	1.76026	5.35246e-05	0.000160564	26.9516	3.18996e-05	6.02893	-1.35265	1.62876	1.71873	1.87992	1.92739	70	72	86	82	17	17	8	11	1.0971	1.1815	1.27332	1.37242	0.444731	0.459244	0.205886	0.311054	1.23108	0.355229	-0.242607	-0.15264	0.00854693	0.0560151	-1.48275	-1.41786	-2.57458	-2.01029
Gpr26	G protein-coupled receptor 26 [Source:MGI Symbol;Acc:MGI:2441758]	chr7	+	1.75754	7.10125e-08	5.80768e-07	118.278	9.24931e-09	11.3392	5.22056	1.89756	1.5844	1.92278	1.6183	9131	7100	9584	7159	1329	1385	1319	1508	41.0561	33.4251	40.7096	34.3747	9.97438	10.7339	9.73857	12.2337	37.3914	10.6701	6.77731	6.46415	6.80253	6.49805	4.78857	4.91376	4.75317	5.06349
Calcr	calcitonin receptor [Source:MGI Symbol;Acc:MGI:101950]	chr6	-	1.75373	0.0588256	0.0839901	2.71378	0.105603	2.08223	-2.61122	1.71437	4.00524	1.37932	0.235975	27	129	22	9	5	8	2	5	0.0879406	0.439917	0.0676923	0.0313036	0.0271829	0.044912	0.0106966	0.0293827	0.156713	0.0280436	-1.60528	0.685591	-1.94033	-3.08367	-3.20698	-2.48666	-4.46704	-3.1179
Adamtsl2	ADAMTS-like 2 [Source:MGI Symbol;Acc:MGI:1925044]	chr2	+	1.75356	2.56e-06	1.16278e-05	37.8833	5.51315e-06	8.17207	1.68007	1.62035	1.48463	2.02687	1.87977	381	335	521	434	48	104	71	67	1.47902	1.3616	1.91064	1.79914	0.311023	0.695873	0.452583	0.469268	1.6376	0.482187	2.19571	2.05999	2.60223	2.45513	0.00342412	1.18108	0.541758	0.575172
6030408B16Rik	RIKEN cDNA 6030408B16 gene [Source:MGI Symbol;Acc:MGI:1924967]	chr15	+	1.75255	0.000560381	0.00128863	11.0971	0.00175974	4.6126	-2.14852	1.81731	2.02125	1.96388	1.56991	35	39	40	28	9	6	8	2	0.223937	0.261263	0.241774	0.191312	0.0961173	0.0661693	0.0840502	0.0230879	0.229572	0.0673562	-1.23523	-1.0313	-1.08866	-1.48264	-2.38485	-2.89008	-2.57458	-4.36068
Aspn	asporin [Source:MGI Symbol;Acc:MGI:1913945]	chr13	+	1.75172	0.0119796	0.0202497	6.09842	0.0144454	2.94471	-3.64589	1.61232	1.40575	2.60517	2.087	12	10	25	16	3	1	3	2	0.0642379	0.0560486	0.126427	0.0914653	0.026806	0.00922693	0.0263707	0.0193168	0.0845448	0.0204301	-2.75163	-2.95821	-1.75879	-2.27696	-3.90599	-5.26027	-3.92888	-4.36068
Ptgdr	prostaglandin D receptor [Source:MGI Symbol;Acc:MGI:102966]	chr14	-	1.75101	0.0547845	0.0788181	2.34606	0.137042	2.12203	-4.46769	1.37286	3.51676	2.80787	2.11358	3	14	9	5	0	3	2	0	0.0118468	0.0578847	0.0335748	0.0210852	0	0.0204197	0.0129688	0	0.0310979	0.00834713	-4.63062	-2.48672	-3.19561	-3.8899	-7.8512	-3.84449	-4.46704	-7.8512
Nr1i3	nuclear receptor subfamily 1, group I, member 3 [Source:MGI Symbol;Acc:MGI:1346307]	chr1	+	1.73286	0.0047975	0.00886468	6.0393	0.0148818	3.43242	-3.98152	1.35806	2.47728	2.15167	1.98455	6	13	11	9	1	2	1	1	0.0534029	0.121147	0.0924904	0.0855425	0.0148564	0.0306825	0.0146152	0.0160587	0.0881456	0.0190532	-3.71016	-2.59094	-2.91655	-3.08367	-5.31483	-4.38526	-5.33508	-5.23772
Sv2b	synaptic vesicle glycoprotein 2 b [Source:MGI Symbol;Acc:MGI:1927338]	chr7	-	1.73097	2.45944e-08	2.38012e-07	119.163	8.85496e-09	12.4461	8.27476	1.78867	1.49635	1.89808	1.73995	63129	49802	70243	58072	9305	12382	9743	10082	139.263	115.029	146.386	136.804	34.2629	47.0809	35.2931	40.1282	134.371	39.1913	9.56672	9.2744	9.67613	9.518	7.59604	8.07387	7.63789	7.80441
Wnt6	wingless-related MMTV integration site 6 [Source:MGI Symbol;Acc:MGI:98960]	chr1	+	1.73075	0.0139331	0.0231973	7.40346	0.0077494	2.86423	-3.61445	2.29032	1.29849	2.71634	1.18665	23	11	32	10	1	6	3	2	0.139972	0.0700906	0.183972	0.0649888	0.0101581	0.0629376	0.0299795	0.0219603	0.114756	0.0312589	-1.8333	-2.82512	-1.40727	-2.93697	-5.31483	-2.89008	-3.92888	-4.36068
Bok	BCL2-related ovarian killer protein [Source:MGI Symbol;Acc:MGI:1858494]	chr1	+	1.73034	3.81736e-08	3.43557e-07	88.0204	5.13459e-08	11.9765	3.10274	1.64264	1.45747	1.97482	1.84112	1437	1221	1866	1569	245	282	257	256	12.6292	11.2354	15.4925	14.7255	3.59407	4.27185	3.70888	4.05934	13.5207	3.90854	4.10991	3.92473	4.44208	4.30839	2.35008	2.61846	2.39453	2.50598
Afp	alpha fetoprotein [Source:MGI Symbol;Acc:MGI:87951]	chr5	+	1.72921	0.020923	0.0333336	5.26091	0.0223321	2.64689	-4.17734	1.63933	2.18062	1.78042	3.24696	7	10	8	21	3	1	4	0	0.0422325	0.0631689	0.0455962	0.135299	0.0302114	0.0103991	0.0396277	0	0.0715741	0.0200595	-3.4995	-2.95821	-3.3584	-1.89187	-3.90599	-5.26027	-3.53783	-7.8512
Kcnv2	potassium channel, subfamily V, member 2 [Source:MGI Symbol;Acc:MGI:2670981]	chr19	+	1.72877	0.00972688	0.0167524	4.64861	0.0313516	3.0556	-4.32954	2.51954	2.56692	2.02051	2.77205	7	7	5	8	2	0	3	0	0.0173522	0.0181681	0.0117089	0.0211774	0.00827535	0	0.0122115	0	0.0171016	0.0051217	-3.4995	-3.45212	-3.99853	-3.24699	-4.44486	-7.8512	-3.92888	-7.8512
Pou6f2	POU domain, class 6, transcription factor 2 [Source:MGI Symbol;Acc:MGI:2443631]	chr13	-	1.72664	0.00318976	0.00612781	7.52039	0.00735058	3.65151	-1.10056	2.01343	0.922696	2.3354	1.73702	93	42	120	73	5	18	23	13	0.553919	0.261919	0.675204	0.464315	0.0497089	0.184792	0.224948	0.139702	0.488839	0.149788	0.16544	-0.925295	0.487412	-0.110972	-3.20698	-1.33633	-1.0755	-1.77316
1700021F07Rik	RIKEN cDNA 1700021F07 gene [Source:MGI Symbol;Acc:MGI:1919471]	chr2	+	1.72603	0.0098573	0.0169531	5.62255	0.0184325	3.04851	-3.93909	1.56234	2.47089	2.37902	2.3799	7	13	13	12	5	1	3	0	0.137437	0.267241	0.241123	0.251601	0.163861	0.0338417	0.09672	0	0.22435	0.0736057	-3.4995	-2.59094	-2.68282	-2.68194	-3.20698	-5.26027	-3.92888	-7.8512
Prmt8	protein arginine N-methyltransferase 8 [Source:MGI Symbol;Acc:MGI:3043083]	chr6	-	1.72533	1.66908e-11	6.69281e-10	495.606	1.74057e-12	23.0874	5.31487	1.71712	1.73491	1.77532	1.67359	8621	8432	9258	7959	1553	1478	1468	1424	44.9638	46.0459	45.6156	44.3292	13.52	13.287	12.5725	13.4002	45.2386	13.1949	6.6944	6.71219	6.7526	6.65087	5.01325	5.00751	4.90756	4.98081
Aox4	aldehyde oxidase 4 [Source:MGI Symbol;Acc:MGI:1919122]	chr1	+	1.72361	9.92615e-05	0.000277632	21.7231	9.1851e-05	5.63968	-1.35945	1.88935	1.08152	1.96539	2.0813	80	44	87	87	10	14	15	10	0.202498	0.116611	0.208037	0.235167	0.0422506	0.0610811	0.0623467	0.0456697	0.190579	0.052837	-0.0508861	-0.85872	0.0251543	0.141061	-2.23612	-1.6944	-1.68516	-2.14528
Mal2	mal, T cell differentiation protein 2 [Source:MGI Symbol;Acc:MGI:2146021]	chr15	+	1.72313	1.21582e-11	5.27227e-10	453.102	3.00041e-12	23.7024	6.36303	1.77831	1.69869	1.76158	1.65235	17148	15677	17483	14952	2752	2892	2837	2808	77.7702	74.4419	74.9042	72.4145	20.8329	22.6071	21.1276	22.977	74.8827	21.8861	7.68648	7.60687	7.66975	7.56052	5.83859	5.97584	5.85797	5.96031
Arhgap25	Rho GTPase activating protein 25 [Source:MGI Symbol;Acc:MGI:2443687]	chr6	-	1.71798	9.31103e-05	0.000262586	23.7211	5.9997e-05	5.67938	2.22843	2.01208	1.2047	1.88178	1.75138	1127	622	1062	895	115	213	148	170	3.32714	1.92262	2.96185	2.82161	0.566691	1.08386	0.717463	0.905508	2.7583	0.818381	3.75943	2.95205	3.62913	3.49874	1.26032	2.21394	1.59923	1.91593
BC049352	NA	NA	NA	1.71774	1.40601e-06	6.99189e-06	53.9267	8.15421e-07	8.64719	-0.326946	1.72812	1.85114	1.51409	1.88198	153	161	136	162	33	19	36	20	1.14684	1.26355	0.963034	1.29674	0.412883	0.245478	0.443103	0.270482	1.16754	0.342987	0.881482	1.00451	0.66746	1.03534	-0.534314	-1.25915	-0.433897	-1.15917
Krt80	keratin 80 [Source:MGI Symbol;Acc:MGI:1921377]	chr15	-	1.71733	0.00161629	0.00332961	9.34082	0.00340687	4.02089	0.555514	2.33645	1.09983	2.00853	1.42072	381	156	313	192	29	67	45	37	2.70293	1.15875	2.0977	1.45458	0.343406	0.819277	0.524218	0.473595	1.85349	0.540124	2.19571	0.959093	1.86779	1.27998	-0.719479	0.548254	-0.113658	-0.278067
Nfam1	Nfat activating molecule with ITAM motif 1 [Source:MGI Symbol;Acc:MGI:1921289]	chr15	-	1.71676	4.77936e-06	1.9779e-05	43.2677	2.71138e-06	7.69718	0.00868271	1.43614	2.05474	1.65259	1.7983	161	239	193	197	40	27	40	29	0.471435	0.732739	0.533881	0.616012	0.195505	0.136272	0.19233	0.153211	0.588517	0.169329	0.954843	1.57344	1.17129	1.317	-0.258364	-0.756632	-0.282738	-0.627451
Vamp1	vesicle-associated membrane protein 1 [Source:MGI Symbol;Acc:MGI:1313276]	chr6	+	1.71666	1.38277e-07	1.0015e-06	58.2759	5.30454e-07	10.6869	5.49253	1.90984	1.53165	1.77565	1.6393	8025	5965	7542	6330	1277	1289	995	1289	32.0218	24.9211	28.4301	26.9731	8.50536	8.86545	6.5195	9.28005	28.0865	8.29259	6.59105	6.21286	6.45686	6.32051	4.73099	4.81015	4.34657	4.83714
4930473A02Rik	RIKEN cDNA 4930473A02 gene [Source:MGI Symbol;Acc:MGI:2447823]	chr2	-	1.71636	0.00694034	0.012376	8.63232	0.00454381	3.23531	-3.28488	1.87199	1.92094	1.89408	1.64314	21	21	22	17	5	3	2	3	0.187573	0.196393	0.185637	0.162154	0.0745457	0.046187	0.0293341	0.048347	0.182939	0.0496034	-1.96243	-1.91348	-1.94033	-2.19128	-3.20698	-3.84449	-4.46704	-3.81916
Mei1	meiosis defective 1 [Source:MGI Symbol;Acc:MGI:3028590]	chr15	+	1.71517	3.50671e-07	2.17472e-06	58.405	5.23962e-07	9.82761	0.467795	1.88149	1.64804	1.78233	1.58956	269	221	259	209	47	48	42	30	0.848268	0.729673	0.771563	0.703807	0.247389	0.260897	0.217481	0.170686	0.763328	0.224113	1.69409	1.46065	1.59494	1.40217	-0.0268169	0.0688176	-0.212711	-0.578863
Gucy2c	guanylate cyclase 2c [Source:MGI Symbol;Acc:MGI:106903]	chr6	-	1.71344	7.93435e-05	0.00022783	17.7152	0.00023868	5.7793	-1.17497	1.54254	1.70019	1.5801	2.18612	51	55	54	76	11	9	7	13	0.163071	0.18413	0.163114	0.259506	0.0587085	0.0496018	0.0367533	0.0749976	0.192456	0.0550153	-0.696713	-0.53906	-0.659154	-0.0531351	-2.10129	-2.32064	-2.76192	-1.77316
Sult2b1	sulfotransferase family, cytosolic, 2B, member 1 [Source:MGI Symbol;Acc:MGI:1926342]	chr7	-	1.71329	1.5621e-07	1.10784e-06	69.0946	2.0414e-07	10.571	1.28495	1.81491	1.53201	1.72262	1.80622	461	366	446	436	82	80	73	62	5.10723	4.24542	4.66778	5.15819	1.51635	1.52764	1.328	1.23929	4.79465	1.40282	2.47045	2.18755	2.37816	2.46176	0.773427	0.803398	0.581718	0.463618
Nell2	NEL-like 2 [Source:MGI Symbol;Acc:MGI:1858510]	chr15	-	1.70906	2.78567e-10	6.42401e-09	231.002	1.74954e-10	18.2517	8.13903	1.72949	1.5542	1.8219	1.73015	53273	45578	58582	50712	8918	10094	8667	8668	211.634	189.578	219.853	215.137	59.1352	69.1175	56.5375	62.1288	209.05	61.7297	9.32183	9.14653	9.41424	9.32249	7.53475	7.77912	7.46907	7.5864
Slc22a7	solute carrier family 22 (organic anion transporter), member 7 [Source:MGI Symbol;Acc:MGI:1859559]	chr17	-	1.70852	0.0025363	0.00499811	8.98659	0.00392783	3.77535	-2.69585	1.50165	1.73236	2.23611	1.75403	22	25	38	25	4	2	8	5	0.137955	0.164138	0.225107	0.16741	0.0418674	0.0216168	0.0823751	0.0565694	0.173653	0.0506072	-1.89642	-1.66571	-1.16197	-1.64404	-3.51455	-4.38526	-2.57458	-3.1179
Cyp11a1	cytochrome P450, family 11, subfamily a, polypeptide 1 [Source:MGI Symbol;Acc:MGI:88582]	chr9	+	1.70753	1.89789e-05	6.52052e-05	44.7906	2.24958e-06	6.71443	-0.200368	1.87832	1.32555	1.82138	1.81451	234	154	232	213	35	45	26	40	1.66006	1.14389	1.55485	1.61367	0.414456	0.550261	0.302882	0.511995	1.49312	0.444898	1.49328	0.940519	1.43635	1.42947	-0.449942	-0.0238948	-0.90014	-0.166161
C130080G10Rik	RIKEN cDNA C130080G10 gene [Source:MGI Symbol;Acc:MGI:4844008]	chr2	+	1.70595	0.0018393	0.00373604	9.27577	0.0034962	3.95014	-3.31153	2.28966	1.91015	1.89844	1.31913	23	17	18	11	3	6	1	2	0.151868	0.117529	0.11228	0.0775638	0.0330645	0.068287	0.0108425	0.0238268	0.11481	0.0340052	-1.8333	-2.21281	-2.22452	-2.80383	-3.90599	-2.89008	-5.33508	-4.36068
Fpr2	formyl peptide receptor 2 [Source:MGI Symbol;Acc:MGI:1278319]	chr17	+	1.7044	0.000344647	0.000835964	14.1749	0.000640895	4.89258	-2.45723	2.12552	2.27302	1.28821	1.56861	28	30	16	18	4	3	4	3	0.271904	0.305024	0.146781	0.186662	0.0648364	0.0502141	0.0637835	0.0525624	0.227593	0.0578491	-1.55349	-1.40598	-2.3908	-2.1104	-3.51455	-3.84449	-3.53783	-3.81916
2900009J06Rik	NA	NA	NA	1.70338	7.3702e-05	0.000213574	24.903	4.72562e-05	5.82565	-1.95015	1.63906	1.71925	1.82438	1.82969	46	47	54	50	9	5	10	10	1.24768	1.33474	1.38366	1.44824	0.407463	0.233755	0.445385	0.489374	1.35358	0.393994	-0.844476	-0.764286	-0.659154	-0.65384	-2.38485	-3.14388	-2.26012	-2.14528
Itgb3	integrin beta 3 [Source:MGI Symbol;Acc:MGI:96612]	chr11	+	1.7024	6.61191e-05	0.000194075	32.9337	1.14807e-05	5.89424	0.456941	1.95176	1.19895	2.17505	1.48242	377	216	454	259	49	80	55	42	0.821015	0.492514	0.934021	0.602332	0.178118	0.300294	0.196681	0.165027	0.712471	0.21003	2.1805	1.42769	2.40379	1.71116	0.0330443	0.803398	0.174619	-0.0961053
Usp43	ubiquitin specific peptidase 43 [Source:MGI Symbol;Acc:MGI:2444541]	chr11	-	1.70049	0.000946363	0.00206556	9.88503	0.00275497	4.31703	0.210932	2.05069	1.14628	2.52502	1.08012	196	101	281	95	27	32	23	25	0.552827	0.29827	0.748738	0.286143	0.127115	0.155572	0.106525	0.127224	0.471495	0.129109	1.23806	0.333651	1.71239	0.267496	-0.821811	-0.51317	-1.0755	-0.840032
Mmp17	matrix metallopeptidase 17 [Source:MGI Symbol;Acc:MGI:1346076]	chr5	+	1.69996	1.38948e-09	2.36323e-08	204.755	3.59999e-10	15.9348	7.20847	1.74336	1.54725	1.85337	1.65472	30005	25303	33400	26848	4941	5502	4930	4886	108.232	95.5628	113.815	103.419	29.7494	34.2081	29.2011	31.7989	105.257	31.2394	8.49363	8.29751	8.60363	8.40499	6.68286	6.90368	6.65515	6.75938
Gm10754	predicted gene 10754 [Source:MGI Symbol;Acc:MGI:3642925]	chr10	-	1.69891	6.93612e-08	5.69665e-07	104.9	1.86218e-08	11.3629	3.68138	1.54314	1.92429	1.62081	1.71968	2362	2972	2571	2540	452	364	553	481	18.2036	23.9817	18.7184	20.9043	5.81455	4.83532	6.99829	6.68833	20.452	6.08412	4.82671	5.20786	4.90438	5.00325	3.23306	2.98647	3.4994	3.41536
Il17b	interleukin 17B [Source:MGI Symbol;Acc:MGI:1928397]	chr18	+	1.69822	0.00477047	0.00882239	7.61461	0.00704649	3.43544	-3.61837	1.65318	2.34942	1.82604	1.72287	12	19	14	12	3	1	1	5	0.218242	0.361797	0.240533	0.233058	0.0910707	0.0313476	0.0298639	0.164068	0.263408	0.0790875	-2.75163	-2.05539	-2.57877	-2.68194	-3.90599	-5.26027	-5.33508	-3.1179
4930539M17Rik	NA	NA	NA	1.69628	0.01494	0.0246953	11.1762	0.00171094	2.82702	-4.31595	1.74481	1.16603	1.56881	3.18554	11	7	10	29	4	2	1	1	0.163252	0.108773	0.140203	0.459612	0.0990895	0.0511616	0.0243701	0.0267771	0.21796	0.0503496	-2.87335	-3.45212	-3.04934	-1.43261	-3.51455	-4.38526	-5.33508	-5.23772
Rab38	RAB38, member of RAS oncogene family [Source:MGI Symbol;Acc:MGI:1919683]	chr7	+	1.69551	0.00369662	0.00699664	6.39737	0.0124541	3.57216	-2.81026	1.75147	1.57026	1.77676	2.19485	20	17	21	26	1	6	2	8	0.15961	0.142048	0.158322	0.22158	0.0133209	0.0825333	0.0262091	0.115191	0.17039	0.0593135	-2.0316	-2.21281	-2.0063	-1.58821	-5.31483	-2.89008	-4.46704	-2.46032
Abcc2	ATP-binding cassette, sub-family C (CFTR/MRP), member 2 [Source:MGI Symbol;Acc:MGI:1352447]	chr19	+	1.69391	0.0513668	0.0744889	2.32605	0.139044	2.15789	-4.43698	2.06211	3.19391	2.96969	1.45263	5	11	10	3	2	0	3	0	0.0116768	0.0268969	0.022062	0.00748173	0.00779624	0	0.0115045	0	0.0170294	0.00482518	-3.95693	-2.82512	-3.04934	-4.56641	-4.44486	-7.8512	-3.92888	-7.8512
Cadps2	Ca2+-dependent activator protein for secretion 2 [Source:MGI Symbol;Acc:MGI:2443963]	chr6	-	1.69285	4.56985e-07	2.68921e-06	59.9569	4.52727e-07	9.59346	6.04906	1.76194	1.29033	2.04411	1.66518	12555	8747	15747	11171	1784	2572	1904	2182	26.1473	19.0732	30.9812	24.8444	6.20163	9.23269	6.5113	8.199	25.2615	7.53615	7.23671	6.7651	7.51888	7.13996	5.21328	5.80667	5.28269	5.59645
Asb11	ankyrin repeat and SOCS box-containing 11 [Source:MGI Symbol;Acc:MGI:1916104]	chrX	+	1.6908	1.55404e-06	7.61909e-06	52.3907	9.56265e-07	8.56646	1.81283	1.60535	1.7798	1.64073	1.75489	631	688	667	666	133	91	117	132	6.29264	7.18368	6.28376	7.09257	2.21389	1.5642	1.91593	2.37505	6.71316	2.01727	2.92302	3.09747	2.9584	3.07256	1.46976	0.988832	1.26069	1.55141
Kcnj3	potassium inwardly-rectifying channel, subfamily J, member 3 [Source:MGI Symbol;Acc:MGI:104742]	chr2	+	1.68694	6.04335e-07	3.41595e-06	59.9577	4.52691e-07	9.35109	4.82276	1.93165	1.21318	1.99379	1.59562	6222	3653	6700	4690	809	1168	849	895	46.6382	28.6693	47.4436	37.5415	10.1219	15.0904	10.4499	12.1041	40.0731	11.9416	6.22395	5.50548	6.28608	5.88792	4.07258	4.66796	4.11769	4.31094
Htr1f	5-hydroxytryptamine (serotonin) receptor 1F [Source:MGI Symbol;Acc:MGI:99842]	chr16	-	1.68684	2.96812e-08	2.78837e-07	117.591	9.56995e-09	12.2434	1.49003	1.81027	1.65568	1.73475	1.55022	613	532	600	487	80	103	111	103	3.07484	2.79401	2.84318	2.60866	0.669812	0.890525	0.914272	0.932171	2.83017	0.851695	2.88129	2.7267	2.80577	2.62123	0.737894	1.16717	1.18488	1.19412
Trim72	tripartite motif-containing 72 [Source:MGI Symbol;Acc:MGI:3612190]	chr7	+	1.68663	0.0343646	0.05196	9.31699	0.00343929	2.37888	-1.17725	1.75567	2.17263	1.67612	1.38052	41	53	40	30	9	4	7	8	0.208736	0.282517	0.192382	0.163103	0.0764817	0.0351011	0.0585198	0.0734853	0.211685	0.060897	-1.00912	-0.592157	-1.08866	-1.38427	-2.38485	-3.45206	-2.76192	-2.46032
Cuzd1	CUB and zona pellucida-like domains 1 [Source:MGI Symbol;Acc:MGI:1202881]	chr7	-	1.68501	0.00119307	0.00254185	10.8587	0.00191708	4.18821	-2.47841	1.3957	1.32109	2.27976	2.00432	24	22	46	35	5	7	3	6	0.133886	0.128499	0.242422	0.208506	0.046558	0.0673083	0.0274812	0.0603908	0.178328	0.0504346	-1.77283	-1.84743	-0.888765	-1.16421	-3.20698	-2.67432	-3.92888	-2.86394
1600029O15Rik	RIKEN cDNA 1600029O15 gene [Source:MGI Symbol;Acc:MGI:3045362]	chr9	+	1.68261	0.00030461	0.00074941	20.8038	0.000112895	4.96468	-1.47692	1.17979	1.43811	2.21241	2.00095	51	59	108	86	8	16	14	14	0.354809	0.429765	0.709804	0.638924	0.0928999	0.191863	0.159935	0.175731	0.533325	0.155107	-0.696713	-0.438392	0.335904	0.124448	-2.55071	-1.50428	-1.78326	-1.66777
Rdh16	retinol dehydrogenase 16 [Source:MGI Symbol;Acc:MGI:1201375]	chr10	+	1.68246	0.0285905	0.044103	4.04665	0.0446146	2.47873	-3.44764	2.49174	1.38141	1.72481	1.83848	25	11	15	15	7	1	2	2	0.0980773	0.0451831	0.0555917	0.0628414	0.0458382	0.006762	0.0128839	0.0141565	0.0654234	0.0199101	-1.71479	-2.82512	-2.48172	-2.36805	-2.73813	-5.26027	-4.46704	-4.36068
Sohlh1	spermatogenesis and oogenesis specific basic helix-loop-helix 1 [Source:MGI Symbol;Acc:MGI:2684956]	chr2	-	1.68183	0.000549808	0.00126791	15.5132	0.000432941	4.62346	-1.97895	1.8536	1.95713	1.43383	1.68557	52	54	40	44	12	8	6	7	0.508496	0.552883	0.369517	0.459476	0.195869	0.134841	0.0963443	0.123503	0.472593	0.137639	-0.668894	-0.565364	-1.08866	-0.836924	-1.978	-2.48666	-2.97726	-2.64806
Pcp4	Purkinje cell protein 4 [Source:MGI Symbol;Acc:MGI:97509]	chr16	+	1.68051	1.34459e-09	2.3076e-08	178.673	8.10947e-10	15.9793	8.44164	1.63846	1.79541	1.64372	1.64483	62281	67084	64473	59522	11878	10987	11953	10424	1222.81	1379.05	1195.84	1247.98	389.268	371.818	385.365	369.263	1261.42	378.929	9.54721	9.70416	9.55247	9.55358	7.94824	7.90142	7.93282	7.85253
Cdkn1c	cyclin-dependent kinase inhibitor 1C (P57) [Source:MGI Symbol;Acc:MGI:104564]	chr7	-	1.68043	1.84771e-06	8.82037e-06	42.4016	3.02294e-06	8.42817	0.401078	1.56726	1.83601	1.77132	1.59652	207	241	246	201	51	30	41	38	1.34148	1.63526	1.50605	1.39103	0.551677	0.335106	0.436303	0.444317	1.46845	0.441851	1.3167	1.58545	1.52075	1.34595	0.0905203	-0.605685	-0.2473	-0.239792
Cyp19a1	cytochrome P450, family 19, subfamily a, polypeptide 1 [Source:MGI Symbol;Acc:MGI:88587]	chr9	-	1.68025	0.0243656	0.0381688	5.47032	0.0199688	2.56503	-4.01668	1.81388	2.6882	2.33843	1.38897	10	18	15	7	0	3	2	5	0.0530353	0.0999522	0.0751531	0.0396451	0	0.0274242	0.0174175	0.0478444	0.0669464	0.0231715	-3.00628	-2.13195	-2.48172	-3.43119	-7.8512	-3.84449	-4.46704	-3.1179
BC030499	NA	NA	NA	1.67921	0.00366668	0.00694538	7.63277	0.00698956	3.57653	-1.05283	1.96272	0.815794	2.32099	1.67306	99	43	131	77	8	21	15	16	0.383958	0.174611	0.479965	0.318908	0.0517892	0.140383	0.0955278	0.11196	0.33936	0.0999151	0.2553	-0.891624	0.61357	-0.0343602	-2.55071	-1.11619	-1.68516	-1.47761
Pkhd1	polycystic kidney and hepatic disease 1 [Source:MGI Symbol;Acc:MGI:2155808]	chr1	-	1.67896	0.00908742	0.0157626	6.65056	0.011014	3.09179	-3.88858	2.09669	1.92867	2.24116	1.20077	14	12	16	7	1	2	2	2	0.0136289	0.0122312	0.0147144	0.00727706	0.00162492	0.00335589	0.00319707	0.00351283	0.0119629	0.00292268	-2.53527	-2.70329	-2.3908	-3.43119	-5.31483	-4.38526	-4.46704	-4.36068
Dusp2	dual specificity phosphatase 2 [Source:MGI Symbol;Acc:MGI:101911]	chr2	+	1.67785	0.00299709	0.00579756	8.51309	0.00477587	3.6851	-0.683204	1.4431	1.42261	2.07646	1.85743	63	60	101	80	13	12	10	18	0.490032	0.488642	0.742158	0.664508	0.168783	0.160884	0.127725	0.252611	0.596335	0.177501	-0.393789	-0.414286	0.239571	0.0205414	-1.86441	-1.91342	-2.26012	-1.30962
Zfp365	zinc finger protein 365 [Source:MGI Symbol;Acc:MGI:2143676]	chr10	-	1.67769	1.70999e-11	6.81638e-10	444.507	3.37021e-12	23.041	8.29862	1.63956	1.56056	1.85562	1.65485	60274	55127	72212	57961	10660	10887	11200	10940	178.192	170.639	201.678	182.987	52.6038	55.4772	54.371	58.3543	183.374	55.2016	9.49996	9.42095	9.71602	9.51524	7.79216	7.88823	7.83895	7.92223
Has3	hyaluronan synthase 3 [Source:MGI Symbol;Acc:MGI:109599]	chr8	+	1.67721	1.29765e-06	6.53311e-06	75.2112	1.26219e-07	8.71228	1.47094	1.63129	1.77697	1.63878	1.67738	625	668	648	614	112	98	124	123	1.33048	1.48888	1.30315	1.3958	0.397967	0.359585	0.433451	0.472421	1.37958	0.415856	2.90924	3.05493	2.91674	2.95534	1.22225	1.09552	1.34437	1.44969
Gm9767	predicted gene 9767 [Source:MGI Symbol;Acc:MGI:3704352]	chr10	+	1.66896	0.00795954	0.0139928	5.08511	0.02457	3.16233	-3.4175	1.10552	2.03171	2.54399	1.73929	8	15	23	12	1	7	1	2	0.0843941	0.165679	0.229214	0.135185	0.0176085	0.127282	0.0173226	0.038067	0.153618	0.0500701	-3.31571	-2.38952	-1.87724	-2.68194	-5.31483	-2.67432	-5.33508	-4.36068
Lrrc17	leucine rich repeat containing 17 [Source:MGI Symbol;Acc:MGI:1921761]	chr5	+	1.66779	0.0751527	0.104842	3.35382	0.0687765	1.94375	-4.35673	1.47072	2.40184	3.56158	2.96853	2	4	10	6	0	6	0	0	0.0115039	0.0240896	0.0543383	0.0368547	0	0.0594859	0	0	0.0316966	0.0148715	-5.1402	-4.20908	-3.04934	-3.64239	-7.8512	-2.89008	-7.8512	-7.8512
Tsks	testis-specific serine kinase substrate [Source:MGI Symbol;Acc:MGI:1347560]	chr7	+	1.66608	1.24018e-05	4.50644e-05	28.3358	2.47936e-05	7.00849	-1.63572	1.67331	1.72274	1.80997	1.62988	52	52	59	48	6	8	14	10	0.352036	0.368588	0.377334	0.347017	0.0678009	0.0933513	0.155633	0.122146	0.361244	0.109733	-0.668894	-0.619456	-0.532235	-0.712324	-2.95359	-2.48666	-1.78326	-2.14528
Capn12	calpain 12 [Source:MGI Symbol;Acc:MGI:1891369]	chr7	+	1.66603	9.62538e-05	0.000270463	31.9983	1.33255e-05	5.65876	-2.03337	2.00235	1.89353	1.56678	1.36983	67	60	51	41	16	11	6	7	0.298166	0.279569	0.21441	0.194847	0.118851	0.0843768	0.0438455	0.0562053	0.246748	0.0758198	-0.30547	-0.414286	-0.741036	-0.937988	-1.56913	-2.03681	-2.97726	-2.64806
Tcf23	transcription factor 23 [Source:MGI Symbol;Acc:MGI:1934960]	chr5	+	1.665	0.0242223	0.0379757	6.0646	0.0146932	2.5682	-4.06524	1.97951	0.70846	2.47086	2.34195	13	5	19	16	1	2	4	1	0.0398948	0.0160656	0.055083	0.0524348	0.0051224	0.0105791	0.0201569	0.00553693	0.0408695	0.0103488	-2.6394	-3.91045	-2.14805	-2.27696	-5.31483	-4.38526	-3.53783	-5.23772
Kcnf1	potassium voltage-gated channel, subfamily F, member 1 [Source:MGI Symbol;Acc:MGI:2687399]	chr12	-	1.66497	8.35553e-07	4.50047e-06	99.6491	2.50855e-08	9.07609	6.30036	1.63454	1.48567	1.81188	1.7248	17795	15506	20755	18025	2830	3668	3264	3233	46.7644	42.6651	51.5266	50.5847	12.4138	16.6148	14.0851	15.3292	47.8852	14.6107	7.73991	7.59104	7.91726	7.83018	5.87891	6.31874	6.06023	6.16363
Vipr1	vasoactive intestinal peptide receptor 1 [Source:MGI Symbol;Acc:MGI:109272]	chr9	+	1.66409	4.09295e-08	3.64621e-07	123.694	7.11662e-09	11.9035	3.63168	1.74483	1.43623	1.95287	1.51265	2732	2131	3255	2213	409	509	479	449	7.01407	5.72833	7.89462	6.06732	1.75272	2.25245	2.01937	2.07985	6.67608	2.0261	5.03663	4.72802	5.24466	4.80445	3.08891	3.46997	3.29223	3.31608
Xirp1	xin actin-binding repeat containing 1 [Source:MGI Symbol;Acc:MGI:1333878]	chr9	-	1.66218	0.00463445	0.00858948	26.54	3.44516e-05	3.45092	-4.90182	1.91605	2.75328	3.18079	3.66234	1	2	3	4	0	0	0	0	0.00215538	0.00451346	0.00610852	0.00920684	0	0	0	0	0.00549605	0	-5.93516	-5.09792	-4.67041	-4.18886	-7.8512	-7.8512	-7.8512	-7.8512
Gm8773	predicted gene 8773 [Source:MGI Symbol;Acc:MGI:3646213]	chr5	+	1.66139	0.0113499	0.019275	4.38753	0.0364449	2.97346	-4.29682	1.09097	2.61677	2.52598	2.4746	3	9	9	8	1	2	1	0	0.0297759	0.0935279	0.0843872	0.084793	0.016567	0.0342153	0.016298	0	0.073121	0.0167701	-4.63062	-3.10483	-3.19561	-3.24699	-5.31483	-4.38526	-5.33508	-7.8512
AI847159	expressed sequence AI847159 [Source:MGI Symbol;Acc:MGI:3528181]	chr2	-	1.65836	0.0274814	0.0425685	4.50788	0.0339859	2.50012	-4.06747	1.82116	2.38293	2.49215	1.54269	9	13	15	7	0	6	1	3	0.112592	0.17028	0.177275	0.0935167	0	0.129379	0.0205426	0.0677146	0.138416	0.054409	-3.15271	-2.59094	-2.48172	-3.43119	-7.8512	-2.89008	-5.33508	-3.81916
Rasal1	RAS protein activator like 1 (GAP1 like) [Source:MGI Symbol;Acc:MGI:1330842]	chr5	+	1.65732	5.36645e-09	7.0296e-08	127.963	5.8324e-09	14.1985	5.28033	1.62687	1.52194	1.75677	1.71513	6687	6007	7547	6764	1091	1583	1126	1147	25.0246	23.5369	26.6809	27.0312	6.81493	10.2109	6.91934	7.74454	25.5684	7.92243	6.32792	6.22299	6.45782	6.41617	4.50393	5.10651	4.52498	4.66878
Prss23	protease, serine, 23 [Source:MGI Symbol;Acc:MGI:1923703]	chr7	-	1.65721	3.69193e-06	1.59004e-05	32.8985	1.15445e-05	7.89115	3.82684	1.83432	1.2605	1.74059	1.77876	2510	1629	2426	2298	345	406	378	470	9.79201	6.65387	8.94087	9.57359	2.24656	2.73006	2.42148	3.30821	8.74009	2.67658	4.91438	4.34055	4.82064	4.85882	2.84354	3.14393	2.95076	3.382
Gm14139	predicted gene 14139 [Source:MGI Symbol;Acc:MGI:3836251]	chr2	+	1.65712	0.0315392	0.0481364	3.05013	0.0839824	2.42553	-4.63287	1.52295	2.70146	2.61166	2.72239	3	7	7	7	2	0	2	0	0.0218494	0.0533792	0.0481624	0.0544432	0.0243136	0	0.0239188	0	0.0444585	0.0120581	-4.63062	-3.45212	-3.54192	-3.43119	-4.44486	-7.8512	-4.46704	-7.8512
Fcrls	Fc receptor-like S, scavenger receptor [Source:MGI Symbol;Acc:MGI:1933397]	chr3	-	1.65535	0.000748343	0.0016719	14.6111	0.000562418	4.44871	-1.32554	1.39615	1.16561	1.90263	2.23791	62	51	91	106	10	22	8	17	0.391907	0.337533	0.543405	0.715523	0.10551	0.239696	0.0830371	0.193882	0.497092	0.155531	-0.41674	-0.647282	0.0897355	0.425022	-2.23612	-1.04969	-2.57458	-1.39117
Rab15	RAB15, member RAS oncogene family [Source:MGI Symbol;Acc:MGI:1916865]	chr12	-	1.65404	6.83543e-13	6.85232e-11	786.539	1.04438e-13	30.0635	7.0232	1.6372	1.61769	1.73287	1.62759	25464	24270	28065	24068	4513	4773	4653	4549	102.518	102.305	106.741	103.476	30.3277	33.1217	30.7608	33.0435	103.76	31.8134	8.25689	8.23738	8.35256	8.24729	6.55215	6.69863	6.57172	6.65628
Fgf17	fibroblast growth factor 17 [Source:MGI Symbol;Acc:MGI:1202401]	chr14	-	1.65196	0.000220558	0.0005637	25.5672	4.14879e-05	5.15518	-1.87723	1.61319	2.24464	1.48995	1.4026	56	84	53	46	10	10	9	12	0.417768	0.656118	0.37352	0.366464	0.124523	0.128586	0.110251	0.16152	0.453468	0.13122	-0.562688	0.0687604	-0.685935	-0.773279	-2.23612	-2.17176	-2.4088	-1.88686
Gfra4	glial cell line derived neurotrophic factor family receptor alpha 4 [Source:MGI Symbol;Acc:MGI:1341873]	chr2	-	1.64913	2.56536e-11	9.46297e-10	340.014	1.70784e-11	22.2775	4.08813	1.68054	1.6396	1.58962	1.68371	3167	2974	3067	3020	568	606	520	540	26.5894	26.1431	24.3257	27.0766	7.95995	8.76962	7.16894	8.17996	26.0337	8.01962	5.24976	5.20883	5.15885	5.25294	3.56249	3.72153	3.41067	3.58222
Adra2b	adrenergic receptor, alpha 2b [Source:MGI Symbol;Acc:MGI:87935]	chr2	+	1.64892	5.04977e-05	0.000152585	37.558	5.77044e-06	6.06632	0.857222	1.79614	1.83046	1.33892	1.66389	470	465	353	408	77	58	88	86	1.50281	1.55674	1.06628	1.39314	0.41096	0.319656	0.462041	0.496138	1.37974	0.422199	2.49832	2.53264	2.0411	2.36608	0.682899	0.340809	0.850614	0.934421
Slc2a2	solute carrier family 2 (facilitated glucose transporter), member 2 [Source:MGI Symbol;Acc:MGI:1095438]	chr3	+	1.64745	0.0147198	0.0243738	5.25174	0.0224429	2.83494	-4.33822	2.19182	1.43408	2.42799	2.26086	9	5	11	9	3	1	0	2	0.0440729	0.0256363	0.0508877	0.047065	0.0245218	0.00844066	0	0.0176708	0.0419155	0.0126583	-3.15271	-3.91045	-2.91655	-3.08367	-3.90599	-5.26027	-7.8512	-4.36068
Ak5	adenylate kinase 5 [Source:MGI Symbol;Acc:MGI:2677491]	chr3	-	1.64366	6.47287e-07	3.61674e-06	72.4318	1.5631e-07	9.29228	5.67855	1.64574	1.39475	1.81727	1.70673	10102	8201	11735	10027	1436	2521	1718	1773	40.9721	34.8259	44.9629	43.4288	9.72157	17.6239	11.4418	12.9744	41.0475	12.9404	6.9231	6.67212	7.09463	6.98409	4.90026	5.77778	5.13441	5.29702
Adcy10	adenylate cyclase 10 [Source:MGI Symbol;Acc:MGI:2660854]	chr1	+	1.64231	0.0160686	0.0263435	4.26298	0.03921	2.78815	-3.56844	1.8436	1.5442	2.99001	1.74932	9	7	21	8	0	3	3	2	0.0217446	0.0177077	0.0479312	0.0206407	0	0.0124933	0.011902	0.00871836	0.027006	0.00827841	-3.15271	-3.45212	-2.0063	-3.24699	-7.8512	-3.84449	-3.92888	-4.36068
Pdgfb	platelet derived growth factor, B polypeptide [Source:MGI Symbol;Acc:MGI:97528]	chr15	-	1.64083	5.74509e-08	4.87104e-07	101.515	2.25281e-08	11.5535	2.89688	1.7635	1.35197	1.85389	1.58468	1549	1125	1701	1302	251	256	253	270	6.6263	5.03881	6.87409	5.94781	1.79223	1.88759	1.77718	2.08392	6.12175	1.88523	4.21816	3.80663	4.30854	4.03933	2.38496	2.47901	2.37191	2.58274
Efcc1	EF hand and coiled-coil domain containing 1 [Source:MGI Symbol;Acc:MGI:3611451]	chr6	+	1.6406	2.73264e-09	4.07077e-08	170.815	1.05944e-09	15.0431	3.18409	1.51221	1.8462	1.55502	1.66106	1584	1929	1683	1671	319	281	348	309	7.24122	9.23302	7.26827	8.15754	2.43415	2.21416	2.61232	2.54866	7.97501	2.45232	4.25038	4.58437	4.2932	4.39923	2.73057	2.61333	2.83153	2.77726
Fam131a	family with sequence similarity 131, member A [Source:MGI Symbol;Acc:MGI:1925658]	chr16	+	1.63989	2.93486e-11	1.05075e-09	363.714	1.13635e-11	22.0296	6.80094	1.67525	1.54539	1.72147	1.6162	21276	18785	22659	19432	3653	4244	3687	3498	117.906	108.996	118.625	114.998	33.7906	40.5385	33.5513	34.9753	115.131	35.7139	7.99766	7.86779	8.04388	7.93861	6.24716	6.52916	6.23603	6.27728
Ccl27a	chemokine (C-C motif) ligand 27A [Source:MGI Symbol;Acc:MGI:1343459]	chr4	-	1.63934	4.79305e-10	1.00719e-08	207.902	3.28647e-10	17.4365	3.5532	1.71293	1.55609	1.61902	1.67394	2233	1935	2158	2068	405	418	386	334	19.1437	17.3689	17.4775	18.9327	5.79552	6.17675	5.43394	5.1663	18.2307	5.64313	4.7457	4.58885	4.65179	4.7067	3.07473	3.18593	2.98096	2.88943
Lum	lumican [Source:MGI Symbol;Acc:MGI:109347]	chr10	+	1.63925	0.0624934	0.0887141	3.00864	0.0863499	2.04827	-4.98747	1.26831	2.99439	2.90777	3.31356	1	4	4	5	0	1	0	0	0.00606519	0.0254015	0.022919	0.0323848	0	0.0104542	0	0	0.0216926	0.00261356	-5.93516	-4.20908	-4.2957	-3.8899	-7.8512	-5.26027	-7.8512	-7.8512
Myh4	myosin, heavy polypeptide 4, skeletal muscle [Source:MGI Symbol;Acc:MGI:1339713]	chr11	+	1.63896	0.0131403	0.0219912	6.03189	0.0149375	2.89545	-2.96833	1.40603	2.13247	1.93747	1.6257	18	29	27	20	1	14	6	2	0.0375244	0.0632987	0.0531736	0.0445244	0.00347971	0.0503056	0.0205392	0.0075226	0.0496303	0.0204618	-2.18077	-1.45432	-1.64932	-1.9611	-5.31483	-1.6944	-2.97726	-4.36068
Rad51ap2	RAD51 associated protein 2 [Source:MGI Symbol;Acc:MGI:3644580]	chr12	+	1.63573	2.10612e-05	7.12153e-05	30.1416	1.81128e-05	6.64366	-1.58948	1.44555	1.40813	2.11701	1.70119	51	48	84	58	11	12	10	9	0.202157	0.199212	0.314549	0.245512	0.0727801	0.0819874	0.0650893	0.0643662	0.240358	0.0710557	-0.696713	-0.734134	-0.0252525	-0.441071	-2.10129	-1.91342	-2.26012	-2.29422
Nr2f2	nuclear receptor subfamily 2, group F, member 2 [Source:MGI Symbol;Acc:MGI:1352452]	chr7	-	1.63338	1.89815e-05	6.52052e-05	32.9286	1.14898e-05	6.71434	2.25318	1.47518	1.93621	1.39602	1.73045	803	1068	784	912	163	176	132	186	2.07515	2.88975	1.91399	2.51684	0.703108	0.783959	0.560142	0.867247	2.34893	0.728614	3.2706	3.73164	3.19145	3.52587	1.76279	1.93895	1.43442	2.04556
Blnk	B cell linker [Source:MGI Symbol;Acc:MGI:96878]	chr19	-	1.62889	0.00115666	0.0024751	11.773	0.00138919	4.20539	0.8101	1.82967	1.19401	1.94666	1.56338	354	220	396	280	42	108	68	32	2.12455	1.38243	2.24517	1.79452	0.420741	1.11721	0.670137	0.346506	1.88667	0.638649	2.08977	1.45412	2.20677	1.82349	-0.188331	1.23543	0.479663	-0.486337
Slc28a1	solute carrier family 28 (sodium-coupled nucleoside transporter), member 1 [Source:MGI Symbol;Acc:MGI:3605073]	chr7	+	1.62774	0.00145732	0.00303836	8.28678	0.0052554	4.07777	-2.97595	1.75905	1.45309	1.71529	2.114	18	14	18	22	2	8	2	2	0.0795977	0.0648203	0.0751954	0.103891	0.0147625	0.0609768	0.0145227	0.0159571	0.080876	0.0265548	-2.18077	-2.48672	-2.22452	-1.82581	-4.44486	-2.48666	-4.46704	-4.36068
Trhde	TRH-degrading enzyme [Source:MGI Symbol;Acc:MGI:2384311]	chr10	-	1.62318	2.12818e-06	9.90168e-06	61.5392	3.91417e-07	8.31647	4.19516	1.77569	1.18878	1.93907	1.56832	4184	2691	4833	3448	618	941	572	680	9.20251	6.19703	10.042	8.09857	2.26884	3.5674	2.06586	2.69848	8.38504	2.65015	5.65149	5.06459	5.81487	5.44413	3.68416	4.35624	3.54812	3.91469
Kcns1	K+ voltage-gated channel, subfamily S, 1 [Source:MGI Symbol;Acc:MGI:1197019]	chr2	-	1.6229	1.92178e-07	1.32238e-06	85.1195	6.22443e-08	10.3763	2.70761	1.89696	1.40897	1.79238	1.39614	1523	1049	1461	1024	245	192	270	223	7.06762	5.09687	6.40492	5.07457	1.89775	1.53575	2.05744	1.86713	5.91099	1.83952	4.19374	3.70575	4.08917	3.69292	2.35008	2.06434	2.46566	2.30705
Ypel1	yippee-like 1 (Drosophila) [Source:MGI Symbol;Acc:MGI:1913303]	chr16	+	1.62229	1.05877e-07	8.05875e-07	102.788	2.09562e-08	10.9444	2.84197	1.51301	1.40424	1.83395	1.73627	1345	1205	1733	1494	252	324	265	231	5.63301	5.28397	6.85658	6.68183	1.76165	2.33889	1.82245	1.74553	6.11385	1.91713	4.01448	3.90571	4.33542	4.23774	2.39069	2.81862	2.43871	2.35785
Hsbp1l1	heat shock factor binding protein 1-like 1 [Source:MGI Symbol;Acc:MGI:1913505]	chr18	-	1.62137	0.000358651	0.000865497	11.8791	0.00133964	4.86941	-1.99022	1.91933	1.19461	2.17439	1.42771	43	25	53	29	8	4	8	6	0.431897	0.26291	0.502896	0.311054	0.134123	0.0692498	0.131945	0.108732	0.377189	0.111012	-0.940991	-1.66571	-0.685935	-1.43261	-2.55071	-3.45206	-2.57458	-2.86394
Cstl1	cystatin-like 1 [Source:MGI Symbol;Acc:MGI:2652834]	chr2	+	1.62131	0.0146957	0.0243385	4.06942	0.0440066	2.83581	-4.03927	1.76655	1.35559	2.3495	2.6965	7	5	11	13	0	2	2	2	0.144421	0.108008	0.214396	0.286419	0	0.071123	0.0677569	0.074449	0.188311	0.0533322	-3.4995	-3.91045	-2.91655	-2.56955	-7.8512	-4.38526	-4.46704	-4.36068
Anxa13	annexin A13 [Source:MGI Symbol;Acc:MGI:1917037]	chr15	-	1.62127	0.00868416	0.0151278	7.78748	0.00652577	3.11595	-4.92605	1.6612	2.00555	2.37409	2.48482	4	5	7	7	1	1	0	1	0.0406632	0.053219	0.067225	0.0759917	0.0169685	0.0175222	0	0.0183416	0.0592748	0.0132081	-4.2548	-3.91045	-3.54192	-3.43119	-5.31483	-5.26027	-7.8512	-5.23772
Npy1r	neuropeptide Y receptor Y1 [Source:MGI Symbol;Acc:MGI:104963]	chr8	+	1.62087	1.08276e-07	8.2047e-07	86.8444	5.54727e-08	10.9226	2.82352	1.71036	1.61262	1.67088	1.49689	1399	1263	1404	1148	233	217	286	234	5.85527	5.53462	5.5512	5.13095	1.62774	1.56544	1.96556	1.76702	5.51801	1.73144	4.07125	3.97351	4.03177	3.85778	2.27769	2.24076	2.54865	2.37645
1700019N19Rik	RIKEN cDNA 1700019N19 gene [Source:MGI Symbol;Acc:MGI:1914757]	chr19	-	1.62003	0.00539124	0.00986023	6.7865	0.0103211	3.37004	-2.73314	1.84845	0.96701	1.69494	2.36894	27	14	25	37	9	5	2	3	0.36815	0.199868	0.322027	0.538752	0.204835	0.117511	0.0447797	0.0738038	0.357199	0.110232	-1.60528	-2.48672	-1.75879	-1.08479	-2.38485	-3.14388	-4.46704	-3.81916
Fhod3	formin homology 2 domain containing 3 [Source:MGI Symbol;Acc:MGI:1925847]	chr18	+	1.61898	6.16386e-07	3.47255e-06	59.6788	4.64618e-07	9.33415	5.22774	1.80585	1.21347	2.00218	1.44684	7624	4885	9010	5656	1210	1463	1140	1137	15.384	10.3206	17.1752	12.1877	4.07543	5.08837	3.77731	4.13946	13.7669	4.27014	6.5171	5.92472	6.71343	6.15809	4.65325	4.9928	4.5428	4.65615
Rasgrf2	RAS protein-specific guanine nucleotide-releasing factor 2 [Source:MGI Symbol;Acc:MGI:109137]	chr13	-	1.61494	7.25401e-09	8.93229e-08	132.571	4.73809e-09	13.8352	5.07686	1.58025	1.47038	1.71351	1.69159	5928	5307	6706	6093	1254	1154	983	1102	12.7684	11.9683	13.6452	14.0147	4.50843	4.2843	3.47673	4.28257	13.0991	4.13801	6.15412	6.04425	6.28737	6.26546	4.70478	4.65056	4.32907	4.61105
Npsr1	neuropeptide S receptor 1 [Source:MGI Symbol;Acc:MGI:2441738]	chr9	+	1.61485	0.00605942	0.0109448	15.7419	0.000405864	3.30768	-0.0278543	1.19417	1.72361	1.6504	1.84017	243	339	344	362	26	133	30	123	0.806706	1.17832	1.07884	1.28335	0.144073	0.76104	0.163539	0.736733	1.0868	0.451346	1.54765	2.0771	2.00388	2.19365	-0.875834	1.53533	-0.695245	1.44969
Plch2	phospholipase C, eta 2 [Source:MGI Symbol;Acc:MGI:2443078]	chr4	-	1.61393	2.32667e-09	3.59535e-08	239.698	1.40187e-10	15.2509	4.73505	1.54839	1.42584	1.86953	1.61257	5551	4926	7153	5522	1129	1080	1094	987	12.5109	11.6243	15.2299	13.2905	4.24729	4.19554	4.04879	4.01357	13.1639	4.1263	6.05932	5.93678	6.38047	6.12351	4.55331	4.55497	4.48339	4.45208
Golga7b	golgi autoantigen, golgin subfamily a, 7B [Source:MGI Symbol;Acc:MGI:1918396]	chr19	+	1.61363	5.002e-08	4.32931e-07	106.798	1.67781e-08	11.6954	5.08628	1.71388	1.34115	1.85991	1.52657	6893	5143	7867	5760	1093	1458	1021	1216	29.0718	22.711	31.3447	25.9426	7.69458	10.5991	7.07099	9.25324	27.2675	8.65447	6.37169	5.99897	6.51772	6.18438	4.50657	4.98786	4.38378	4.75304
Cd200r4	CD200 receptor 4 [Source:MGI Symbol;Acc:MGI:3036289]	chr16	+	1.61051	0.0113818	0.0193271	4.77252	0.0292268	2.97197	-4.20453	2.69224	1.48943	2.34012	1.80861	10	4	8	5	2	1	0	1	0.074031	0.0310048	0.0559493	0.0395285	0.0247141	0.0127603	0	0.013357	0.0501284	0.0127079	-3.00628	-4.20908	-3.3584	-3.8899	-4.44486	-5.26027	-7.8512	-5.23772
Ndst3	N-deacetylase/N-sulfotransferase (heparan glucosaminyl) 3 [Source:MGI Symbol;Acc:MGI:1932544]	chr3	-	1.61004	2.17802e-07	1.46537e-06	85.3428	6.13156e-08	10.2601	2.35873	1.62052	1.34095	1.919	1.55121	1009	803	1280	915	176	197	185	183	2.17515	1.81246	2.60675	2.10643	0.633304	0.732001	0.654879	0.71178	2.1752	0.682991	3.59992	3.32036	3.8984	3.53061	1.87335	2.10139	1.92075	2.02212
Mup5	major urinary protein 5 [Source:MGI Symbol;Acc:MGI:104974]	chr4	-	1.60836	0.0464306	0.0680838	4.19629	0.0407906	2.21386	-2.77975	1.29861	1.94712	1.94025	1.67282	21	32	34	26	1	11	8	5	0.303086	0.483561	0.463571	0.400725	0.0240906	0.273644	0.189595	0.1302	0.412735	0.154382	-1.96243	-1.31391	-1.32079	-1.58821	-5.31483	-2.03681	-2.57458	-3.1179
1700015F17Rik	RIKEN cDNA 1700015F17 gene [Source:MGI Symbol;Acc:MGI:2686532]	chr5	-	1.60449	0.0015838	0.00326809	13.1401	0.000883866	4.03203	-2.57986	1.50705	2.16891	1.24374	1.81229	28	43	24	33	2	6	7	10	0.496321	0.798046	0.401889	0.624661	0.0591746	0.183317	0.203748	0.319816	0.580229	0.191514	-1.55349	-0.891624	-1.8168	-1.24825	-4.44486	-2.89008	-2.76192	-2.14528
Vmn2r27	vomeronasal 2, receptor27 [Source:MGI Symbol;Acc:MGI:3761517]	chr6	-	1.60126	0.000751025	0.00167701	11.2396	0.00167291	4.44669	-2.19815	1.6271	2.19912	1.40444	1.42108	34	49	30	28	7	4	4	12	0.166239	0.250845	0.138569	0.146197	0.0571285	0.0337102	0.0321148	0.10586	0.175462	0.0572034	-1.27662	-0.704598	-1.49928	-1.48264	-2.73813	-3.45206	-3.53783	-1.88686
Wnt10a	wingless related MMTV integration site 10a [Source:MGI Symbol;Acc:MGI:108071]	chr1	+	1.60115	3.05248e-05	9.82629e-05	28.9294	2.23226e-05	6.39498	1.05774	1.78409	1.0806	1.99948	1.54259	425	252	509	342	67	88	72	55	2.72756	1.69333	3.08598	2.34389	0.71773	0.973453	0.758766	0.63686	2.46269	0.771702	2.35324	1.64975	2.56863	2.11174	0.482782	0.940577	0.561877	0.291358
Crh	corticotropin releasing hormone [Source:MGI Symbol;Acc:MGI:88496]	chr3	-	1.59992	3.66458e-05	0.000114864	34.2346	9.38623e-06	6.27454	-0.0943387	1.42648	1.6845	1.62709	1.71387	167	193	198	194	43	43	31	26	1.59223	1.92664	1.78338	1.97523	0.684318	0.70665	0.485334	0.447258	1.81937	0.58089	1.00751	1.26553	1.20812	1.2949	-0.154549	-0.0891877	-0.648265	-0.783879
Prkcg	protein kinase C, gamma [Source:MGI Symbol;Acc:MGI:97597]	chr7	+	1.59767	8.13886e-08	6.46933e-07	97.9093	2.77794e-08	11.2031	6.9658	1.64517	1.53363	1.67865	1.53147	23868	21343	25196	20989	4245	4443	4120	4430	96.4319	90.2849	96.1672	90.5571	28.6275	30.9405	27.3333	32.2927	93.3603	29.7985	8.16351	8.05197	8.19699	8.04981	6.46383	6.59527	6.39622	6.61804
1700110K17Rik	RIKEN cDNA 1700110K17 gene [Source:MGI Symbol;Acc:MGI:1920808]	chr9	+	1.59538	0.0233548	0.0367816	7.43257	0.00764781	2.58783	-5.00496	2.03467	2.72356	2.23937	2.1017	5	8	6	5	2	0	0	3	0.0888791	0.148893	0.100756	0.094913	0.0593418	0	0	0.0962159	0.10836	0.0388894	-3.95693	-3.26805	-3.75223	-3.8899	-4.44486	-7.8512	-7.8512	-3.81916
Zbtb18	zinc finger and BTB domain containing 18 [Source:MGI Symbol;Acc:MGI:1353609]	chr1	+	1.59271	4.45815e-10	9.48915e-09	232.792	1.67046e-10	17.5433	6.83069	1.67615	1.42521	1.80584	1.46324	22009	17868	24836	18068	3706	3840	4219	3804	54.2478	46.1119	57.8301	47.5574	15.2471	16.314	17.0758	16.9168	51.4368	16.3884	8.04653	7.79559	8.17622	7.83362	6.26794	6.38485	6.43047	6.39826
Rprml	reprimo-like [Source:MGI Symbol;Acc:MGI:2144486]	chr11	+	1.59218	7.70629e-09	9.3607e-08	136.722	3.95204e-09	13.7633	4.22104	1.46879	1.61476	1.59369	1.68883	3103	3317	3490	3439	601	730	617	592	36.4292	40.7726	38.7065	43.1148	11.7772	14.7719	11.8944	12.5397	39.7558	12.7458	5.22031	5.36629	5.34522	5.44036	3.64394	3.99003	3.65733	3.71481
Fst	follistatin [Source:MGI Symbol;Acc:MGI:95586]	chr13	-	1.58942	4.306e-06	1.81461e-05	73.0311	1.49173e-07	7.77515	1.44527	1.38147	1.50409	1.6995	1.78933	598	629	769	755	124	117	150	129	3.22037	3.54658	3.9122	4.34187	1.11462	1.08602	1.32643	1.2534	3.75525	1.19512	2.84557	2.96819	3.1636	3.25343	1.36883	1.3507	1.61857	1.51829
Bmp3	bone morphogenetic protein 3 [Source:MGI Symbol;Acc:MGI:88179]	chr5	+	1.58797	0.000100641	0.000281031	35.0201	8.33727e-06	5.63113	2.8839	1.54944	1.34702	1.7455	1.68604	1652	1387	1952	1728	172	528	338	335	6.68087	5.87293	7.45751	7.46265	1.16105	3.68048	2.24456	2.44435	6.86849	2.38261	4.31101	4.10859	4.50707	4.44761	1.84023	3.52282	2.7895	2.89374
Itgax	integrin alpha X [Source:MGI Symbol;Acc:MGI:96609]	chr7	+	1.58785	0.0129753	0.0217408	5.75557	0.0172016	2.90218	-2.80277	2.41571	1.36944	1.11957	1.83662	41	19	17	26	2	3	7	7	0.128198	0.0622022	0.0502153	0.0868153	0.0104383	0.0161683	0.0359406	0.0394904	0.0818577	0.0255094	-1.00912	-2.05539	-2.30526	-1.58821	-4.44486	-3.84449	-2.76192	-2.64806
Efna3	ephrin A3 [Source:MGI Symbol;Acc:MGI:106644]	chr3	-	1.58545	8.66657e-11	2.51438e-09	372.056	9.90661e-12	20.1279	3.78204	1.61751	1.6368	1.60272	1.48552	2870	2810	2930	2492	509	590	550	470	29.4855	30.2265	28.4371	27.3402	8.72861	10.4478	9.27854	8.71206	28.8723	9.29176	5.10772	5.12701	5.09293	4.97573	3.40433	3.68294	3.49156	3.382
Tesc	tescalcin [Source:MGI Symbol;Acc:MGI:1930803]	chr5	+	1.58188	9.42148e-09	1.10027e-07	147.416	2.53496e-09	13.5268	5.32926	1.47397	1.69684	1.54352	1.6133	7005	7898	7582	7341	1568	1362	1366	1407	93.5879	110.48	95.6943	104.735	34.967	31.3643	29.9677	33.9158	101.124	32.5537	6.39494	6.61781	6.46449	6.53427	5.02712	4.88961	4.80368	4.96349
Cd72	CD72 antigen [Source:MGI Symbol;Acc:MGI:88345]	chr4	-	1.58157	2.40909e-07	1.59502e-06	52.219	9.737e-07	10.1673	1.0178	1.45925	1.7228	1.67735	1.48997	250	290	300	243	54	53	48	50	2.09336	2.54248	2.3731	2.17288	0.754742	0.764939	0.659987	0.755388	2.29545	0.733764	1.58856	1.85211	1.80666	1.61929	0.172656	0.211213	-0.0209712	0.154365
Gm9899	predicted gene 9899 [Source:MGI Symbol;Acc:MGI:3708711]	chr5	-	1.58071	2.35498e-08	2.29073e-07	122.089	7.6825e-09	12.4933	3.03231	1.7037	1.43226	1.75979	1.41602	1673	1339	1794	1304	267	348	278	273	4.36557	3.65831	4.42241	3.6337	1.16294	1.56521	1.19119	1.2853	4.02	1.30116	4.32923	4.05779	4.38532	4.04155	2.47404	2.92165	2.50775	2.59867
4930539E08Rik	RIKEN cDNA 4930539E08 gene [Source:MGI Symbol;Acc:MGI:1925441]	chr17	-	1.5797	1.17497e-08	1.31621e-07	172.334	1.00515e-09	13.2711	1.43336	1.67651	1.46151	1.61774	1.57103	614	511	608	543	99	122	115	99	1.68205	1.46571	1.5735	1.58854	0.452697	0.576074	0.517321	0.489331	1.57745	0.508856	2.88364	2.66864	2.82487	2.77816	1.0446	1.41097	1.23586	1.13708
Chrna6	cholinergic receptor, nicotinic, alpha polypeptide 6 [Source:MGI Symbol;Acc:MGI:106213]	chr8	-	1.579	0.0220406	0.0349216	6.04739	0.0148211	2.61895	-3.37698	1.98675	1.17988	1.87687	1.84935	22	12	21	19	9	4	1	2	0.0952774	0.0544131	0.0859166	0.0878713	0.0650595	0.0298589	0.00711144	0.0156276	0.0808696	0.0294144	-1.89642	-2.70329	-2.0063	-2.03382	-2.38485	-3.45206	-5.33508	-4.36068
Nefl	neurofilament, light polypeptide [Source:MGI Symbol;Acc:MGI:97313]	chr14	+	1.57818	1.41081e-08	1.51979e-07	154.72	1.90471e-09	13.0625	7.89639	1.56923	1.49395	1.69234	1.5572	45455	41681	51060	42891	8877	8922	8763	8054	285.889	274.479	303.38	288.077	93.1929	96.7219	90.5022	91.3952	287.956	92.953	9.09286	9.01759	9.21597	9.08084	7.52811	7.60107	7.48496	7.48041
Chmp4c	charged multivesicular body protein 4C [Source:MGI Symbol;Acc:MGI:1913621]	chr3	+	1.57528	0.0174283	0.0283274	4.4892	0.0343546	2.74475	-4.33997	1.30972	2.48823	2.891	1.75148	3	7	10	4	1	1	1	0	0.0210926	0.0515303	0.0664202	0.0300328	0.0117357	0.0121187	0.0115452	0	0.042269	0.00884991	-4.63062	-3.45212	-3.04934	-4.18886	-5.31483	-5.26027	-5.33508	-7.8512
Rasgef1c	RasGEF domain family, member 1C [Source:MGI Symbol;Acc:MGI:1921813]	chr11	+	1.57482	2.51122e-08	2.42197e-07	107.78	1.59079e-08	12.4235	4.25888	1.55338	1.5588	1.65423	1.52901	3336	3235	3690	3121	643	672	623	629	18.7097	18.9963	19.5505	18.6922	6.01938	6.49615	5.73744	6.36483	18.9872	6.15445	5.32476	5.33018	5.42561	5.30039	3.74136	3.87063	3.67129	3.80225
Kcnmb4	potassium large conductance calcium-activated channel, subfamily M, beta member 4 [Source:MGI Symbol;Acc:MGI:1913272]	chr10	-	1.57279	1.11467e-08	1.26388e-07	134.073	4.43437e-09	13.3317	4.19447	1.61533	1.414	1.64987	1.59313	3474	2919	3670	3255	534	800	564	696	43.5037	38.2724	43.4164	43.5285	11.1619	17.2677	11.5976	15.7254	42.1803	13.9381	5.38323	5.1819	5.41777	5.36103	3.47347	4.1221	3.52781	3.94823
Mas1	MAS1 oncogene [Source:MGI Symbol;Acc:MGI:96918]	chr17	-	1.57266	1.79599e-07	1.24521e-06	93.7458	3.57122e-08	10.4396	1.97876	1.48058	1.42301	1.68052	1.70502	725	673	859	806	120	184	147	142	3.6866	3.58309	4.1264	4.37672	1.01852	1.6127	1.22743	1.30278	3.9432	1.29036	3.12325	3.06568	3.3232	3.34769	1.32161	2.00301	1.58946	1.65661
Cd68	CD68 antigen [Source:MGI Symbol;Acc:MGI:88342]	chr11	-	1.57264	1.82266e-06	8.72275e-06	36.8506	6.37976e-06	8.43902	2.06754	1.37722	1.71247	1.48241	1.72577	548	668	608	664	144	122	87	131	5.53066	7.05875	5.79683	7.15634	2.42583	2.12228	1.4418	2.38541	6.38564	2.09383	2.71968	3.05493	2.82487	3.06823	1.58423	1.41097	0.834165	1.54046
Hbq1a	hemoglobin, theta 1A [Source:MGI Symbol;Acc:MGI:2685722]	chr11	+	1.57192	0.0418842	0.0620633	2.76533	0.101903	2.27064	-3.3578	1.88189	1.59203	2.2691	1.95187	14	11	19	14	0	6	2	8	0.291712	0.239979	0.373999	0.311516	0	0.215488	0.06843	0.300754	0.304301	0.146168	-2.53527	-2.82512	-2.14805	-2.46528	-7.8512	-2.89008	-4.46704	-2.46032
Kcnip2	Kv channel-interacting protein 2 [Source:MGI Symbol;Acc:MGI:2135916]	chr19	-	1.56966	6.75616e-10	1.32954e-08	193.389	5.06176e-10	16.9385	6.91216	1.53047	1.63439	1.58753	1.52815	20263	21038	21743	19249	4256	3508	4341	3792	102.375	111.288	103.777	103.854	35.8915	30.5489	36.0138	34.5664	105.323	34.2551	7.92728	8.03121	7.98435	7.92496	6.46757	6.2544	6.4716	6.3937
Gnb4	guanine nucleotide binding protein (G protein), beta 4 [Source:MGI Symbol;Acc:MGI:104581]	chr3	-	1.56959	1.15047e-08	1.29414e-07	169.992	1.09024e-09	13.2953	4.88455	1.27218	1.55173	1.60685	1.84291	4888	5732	6358	6908	1092	1249	1078	1158	22.3616	27.4557	27.4779	33.7482	8.33865	9.84876	8.09807	9.55822	27.7609	8.96092	5.87583	6.15538	6.2105	6.44656	4.50525	4.76467	4.46214	4.68255
Synpr	synaptoporin [Source:MGI Symbol;Acc:MGI:1919253]	chr14	+	1.56892	1.94259e-08	1.96123e-07	122.109	7.67512e-09	12.7046	6.95523	1.37659	1.65502	1.50848	1.73559	19576	22938	22124	23889	4412	3903	4295	4435	83.6284	102.598	89.2862	108.982	31.4606	28.7393	30.1289	34.1838	96.1237	31.1281	7.87752	8.15595	8.00941	8.23652	6.5195	6.40833	6.45623	6.61967
1300002K09Rik	RIKEN cDNA 1300002K09 gene [Source:MGI Symbol;Acc:MGI:1921402]	chr4	+	1.56434	0.011895	0.0201146	7.93415	0.0061188	2.94849	-2.66141	1.89299	1.4546	1.46316	1.71857	38	27	29	32	8	5	5	5	0.132624	0.0986633	0.0956149	0.119265	0.0466045	0.0300784	0.0286548	0.031485	0.111542	0.0342057	-1.11775	-1.55615	-1.54758	-1.29218	-2.55071	-3.14388	-3.23049	-3.1179
Kcng2	potassium voltage-gated channel, subfamily G, member 2 [Source:MGI Symbol;Acc:MGI:3694646]	chr18	-	1.56286	0.00105308	0.00227707	13.1252	0.000888092	4.25748	0.958917	1.38994	1.39462	1.84054	1.64183	195	189	275	221	51	49	30	41	0.871804	0.88471	1.16147	1.05512	0.380588	0.377596	0.22024	0.330723	0.993277	0.327287	1.23069	1.23537	1.6813	1.48258	0.0905203	0.0984433	-0.695245	-0.130708
Slitrk1	SLIT and NTRK-like family, member 1 [Source:MGI Symbol;Acc:MGI:2679446]	chr14	-	1.56156	4.22688e-08	3.74985e-07	109.407	1.45787e-08	11.8698	5.44184	1.67537	1.29556	1.76476	1.50243	8628	6406	9468	7282	1292	1819	1506	1527	25.5436	19.857	26.4802	23.0223	6.38462	9.28221	7.32128	8.15656	23.7258	7.78617	6.69557	6.31576	6.78496	6.52263	4.74784	5.30697	4.94442	5.08155
Mir129-1	microRNA 129-1 [Source:MGI Symbol;Acc:MGI:2676815]	chr6	+	1.56034	0.0804015	0.111408	5.86624	0.01625	1.90511	-4.34557	3.94868	1.49016	3.04616	0.705999	13	2	7	1	1	0	1	0	2.24121	0.361015	1.14006	0.184105	0.287767	0	0.283094	0	0.981599	0.142715	-2.6394	-5.09792	-3.54192	-5.88208	-5.31483	-7.8512	-5.33508	-7.8512
1700101I11Rik	RIKEN cDNA 1700101I11 gene [Source:MGI Symbol;Acc:MGI:1915180]	chr6	-	1.5585	7.00052e-06	2.74638e-05	40.7328	3.74864e-06	7.4164	-0.317982	1.59387	1.45691	1.47961	1.73196	148	130	141	155	19	36	24	35	2.31094	2.12533	2.07988	2.58455	0.495202	0.968896	0.61536	0.986034	2.27518	0.766373	0.833662	0.696701	0.719409	0.971754	-1.32413	-0.344236	-1.01465	-0.357805
Cdkn2a	cyclin-dependent kinase inhibitor 2A [Source:MGI Symbol;Acc:MGI:104738]	chr4	-	1.55787	0.0575436	0.0823886	12.5489	0.00107039	2.09457	-4.89169	3.5964	1.78e-15	3.18079	3.9613	4	0	3	5	0	0	0	0	0.0443143	0	0.0313976	0.0591535	0	0	0	0	0.0337164	0	-4.2548	-7.8512	-4.67041	-3.8899	-7.8512	-7.8512	-7.8512	-7.8512
Gpr22	G protein-coupled receptor 22 [Source:MGI Symbol;Acc:MGI:1920260]	chr12	-	1.55623	7.57661e-10	1.46064e-08	182.437	7.16362e-10	16.7752	4.76504	1.53847	1.41608	1.64279	1.61904	4560	4047	5056	4588	784	1018	855	903	12.5112	11.6258	13.1048	13.4426	3.59047	4.81425	3.85204	4.47011	12.6711	4.18172	5.77563	5.65323	5.87994	5.8562	4.02731	4.46969	4.12785	4.32378
A830019L24Rik	NA	NA	NA	1.55615	0.00100026	0.00217374	14.1014	0.00065535	4.28613	-2.8193	1.22444	1.77255	1.56991	1.99121	19	27	25	31	5	4	4	5	0.144746	0.215363	0.179922	0.252197	0.0635804	0.0525242	0.0500384	0.0687257	0.198057	0.0587172	-2.10426	-1.55615	-1.75879	-1.33749	-3.20698	-3.45206	-3.53783	-3.1179
D430036J16Rik	RIKEN cDNA D430036J16 gene [Source:MGI Symbol;Acc:MGI:2441977]	chr9	+	1.55456	1.12501e-07	8.46839e-07	64.0132	3.13858e-07	10.8854	2.66339	1.44112	1.81686	1.33757	1.64313	899	1127	863	984	178	169	214	189	6.09928	8.00567	5.53121	7.12919	2.01576	1.9763	2.38409	2.31354	6.69134	2.17242	3.43345	3.80919	3.3299	3.63546	1.88964	1.88046	2.13061	2.06862
Agmat	agmatine ureohydrolase (agmatinase) [Source:MGI Symbol;Acc:MGI:1923236]	chr4	+	1.55423	0.00305606	0.00590358	7.99117	0.00596861	3.67459	-1.57105	1.70342	1.72839	1.58425	1.32146	59	58	56	43	11	13	6	12	0.528868	0.54435	0.474214	0.411614	0.164585	0.200857	0.0883156	0.194077	0.489762	0.161958	-0.487869	-0.462908	-0.607039	-0.869832	-2.10129	-1.79976	-2.97726	-1.88686
Tcfl5	transcription factor-like 5 (basic helix-loop-helix) [Source:MGI Symbol;Acc:MGI:2672878]	chr2	-	1.55329	2.08677e-05	7.07014e-05	32.5823	1.21365e-05	6.64991	0.46419	1.69527	1.9194	1.05608	1.59258	272	307	180	241	49	37	51	54	1.55106	1.83296	0.969669	1.46759	0.466399	0.363671	0.477552	0.555585	1.45532	0.465802	1.71007	1.9342	1.07089	1.60738	0.0330443	-0.304922	0.0661187	0.26498
Slc25a48	solute carrier family 25, member 48 [Source:MGI Symbol;Acc:MGI:2145373]	chr13	+	1.55103	0.00579896	0.0105268	9.68016	0.00298173	3.33112	-3.57437	1.78521	1.08857	2.16954	1.67873	17	10	23	15	2	2	4	3	0.142824	0.0879642	0.182545	0.134576	0.0280467	0.028962	0.0551825	0.0454745	0.136977	0.0394164	-2.26156	-2.95821	-1.87724	-2.36805	-4.44486	-4.38526	-3.53783	-3.81916
Tmem174	transmembrane protein 174 [Source:MGI Symbol;Acc:MGI:1915594]	chr13	-	1.54918	0.0186788	0.0301159	5.7994	0.0168172	2.70768	-3.685	2.62665	2.16122	1.26752	1.83486	13	9	5	7	0	2	2	2	0.0726503	0.0526613	0.026397	0.0417752	0	0.0192651	0.0183533	0.020166	0.048371	0.0144461	-2.6394	-3.10483	-3.99853	-3.43119	-7.8512	-4.38526	-4.46704	-4.36068
Neu2	neuraminidase 2 [Source:MGI Symbol;Acc:MGI:1344417]	chr1	+	1.5478	2.99061e-06	1.32689e-05	57.4815	5.72528e-07	8.05194	2.0534	1.54075	1.38401	1.68604	1.59291	817	708	932	806	190	128	168	154	5.10788	4.63455	5.5046	5.38121	1.98278	1.37935	1.72472	1.73714	5.15706	1.706	3.29553	3.13879	3.44082	3.34769	1.98365	1.48013	1.78185	1.7735
Lyzl4	lysozyme-like 4 [Source:MGI Symbol;Acc:MGI:1916282]	chr9	-	1.54716	0.000594638	0.00135715	18.9742	0.000173968	4.57882	-2.86114	1.64637	1.1197	1.88827	1.81903	27	18	33	29	5	5	4	5	0.341167	0.238139	0.39392	0.391316	0.105457	0.108898	0.0829954	0.113991	0.341136	0.102835	-1.60528	-2.13195	-1.36338	-1.43261	-3.20698	-3.14388	-3.53783	-3.1179
Gm19461	NA	NA	NA	1.54654	0.000275952	0.000686336	16.7384	0.000308643	5.02267	-1.03224	1.71405	1.59829	1.05601	1.94789	92	82	60	103	24	12	14	15	0.372058	0.34721	0.229227	0.444822	0.162008	0.0836472	0.0929698	0.109449	0.348329	0.112018	0.149903	0.0341402	-0.508138	0.383738	-0.990356	-1.91342	-1.78326	-1.56956
Slamf1	signaling lymphocytic activation molecule family member 1 [Source:MGI Symbol;Acc:MGI:1351314]	chr1	+	1.54586	0.0191763	0.0308246	12.3271	0.00115193	2.69361	-2.50218	2.3757	1.26537	1.86597	1.28666	25	11	18	11	2	1	5	4	0.117051	0.0539239	0.0796153	0.0549987	0.0156302	0.00807013	0.0384409	0.0337901	0.0763971	0.0239828	-1.71479	-2.82512	-2.22452	-2.80383	-4.44486	-5.26027	-3.23049	-3.42634
Rapgefl1	Rap guanine nucleotide exchange factor (GEF)-like 1 [Source:MGI Symbol;Acc:MGI:3611446]	chr11	+	1.54489	2.84639e-09	4.21444e-08	202.38	3.85969e-10	14.9908	5.80521	1.579	1.3478	1.7424	1.50653	10985	9041	12689	9940	1990	2523	1975	1871	33.209	28.6172	36.2388	32.0899	10.0418	13.1468	9.80424	10.2053	32.5388	10.7995	7.04399	6.8128	7.20739	6.97152	5.37092	5.77892	5.3355	5.37463
Pak7	p21 protein (Cdc42/Rac)-activated kinase 7 [Source:MGI Symbol;Acc:MGI:1920334]	chr2	-	1.54461	2.12552e-06	9.89432e-06	71.4725	1.6858e-07	8.31745	4.58623	1.80209	1.10679	1.89856	1.3672	6024	3594	6643	4240	934	985	1046	939	15.8839	9.92212	16.5473	11.9389	4.11073	4.47666	4.52891	4.46718	13.573	4.39587	6.17729	5.48199	6.27376	5.74241	4.27982	4.42216	4.41867	4.38017
Sycp3	synaptonemal complex protein 3 [Source:MGI Symbol;Acc:MGI:109542]	chr10	+	1.5431	0.00270425	0.00529418	8.22464	0.00539671	3.74065	-2.65256	1.2395	1.88943	1.98037	1.38266	19	29	33	20	6	3	3	7	0.21312	0.340583	0.349683	0.239567	0.112337	0.0580014	0.0552563	0.141666	0.285738	0.091815	-2.10426	-1.45432	-1.36338	-1.9611	-2.95359	-3.84449	-3.92888	-2.64806
Fam57b	family with sequence similarity 57, member B [Source:MGI Symbol;Acc:MGI:1916202]	chr7	+	1.54227	6.80391e-07	3.78681e-06	61.0181	4.10476e-07	9.24974	2.57805	1.71371	1.18782	1.84207	1.41566	1185	795	1336	917	194	215	211	196	4.71649	3.31301	5.0234	3.89759	1.28885	1.47498	1.37903	1.40752	4.23763	1.38759	3.83181	3.30592	3.96016	3.53376	2.01368	2.22741	2.11026	2.12103
Ppp2r2c	protein phosphatase 2 (formerly 2A), regulatory subunit B (PR 52), gamma isoform [Source:MGI Symbol;Acc:MGI:2442660]	chr5	+	1.54091	3.43099e-11	1.19328e-09	352.085	1.38315e-11	21.7451	8.63088	1.53732	1.43857	1.68144	1.50625	69715	62895	79460	64920	13620	13775	13794	13057	217.659	205.599	234.363	216.449	70.9787	74.1291	70.7181	73.5512	218.517	72.3443	9.70989	9.61114	9.85401	9.67882	8.14568	8.22767	8.13949	8.17744
E2f1	E2F transcription factor 1 [Source:MGI Symbol;Acc:MGI:101941]	chr2	-	1.53932	9.53123e-07	5.02883e-06	55.5547	6.91745e-07	8.96611	2.00492	1.67571	1.199	1.82318	1.45365	765	531	874	624	132	146	138	125	3.10672	2.25783	3.35307	2.70615	0.894779	1.02198	0.92026	0.915899	2.85594	0.938229	3.20069	2.72399	3.34816	2.97864	1.45888	1.66968	1.49845	1.47292
Gck	glucokinase [Source:MGI Symbol;Acc:MGI:1270854]	chr11	-	1.53787	1.56458e-05	5.5307e-05	33.632	1.02956e-05	6.84694	-0.63376	1.47759	1.64232	1.54819	1.5491	108	117	117	108	25	31	17	17	0.469016	0.531992	0.48	0.500858	0.18122	0.232045	0.121228	0.133202	0.495466	0.166924	0.380394	0.545126	0.451	0.451903	-0.931959	-0.558686	-1.50696	-1.39117
Npbwr1	neuropeptides B/W receptor 1 [Source:MGI Symbol;Acc:MGI:891989]	chr1	-	1.53679	3.11126e-06	1.37008e-05	37.6609	5.68759e-06	8.02158	0.617643	1.28336	1.54903	1.7052	1.64212	204	237	282	249	46	55	49	40	0.695394	0.845871	0.908115	0.906414	0.261734	0.323155	0.274276	0.246013	0.838949	0.276294	1.29567	1.56134	1.71751	1.65443	-0.0577055	0.264456	0.00864677	-0.166161
Kcnh3	potassium voltage-gated channel, subfamily H (eag-related), member 3 [Source:MGI Symbol;Acc:MGI:1341723]	chr15	+	1.53457	1.70049e-09	2.77167e-08	172.104	1.01315e-09	15.6636	6.49832	1.56264	1.40565	1.70837	1.46214	15915	13790	18160	14124	3227	2914	3139	2898	55.9014	50.7149	60.2591	52.9785	18.9198	17.6422	18.105	18.3658	54.9635	18.2582	7.57883	7.42184	7.72456	7.47834	6.06829	5.98677	6.0039	6.00582
Car7	carbonic anhydrase 7 [Source:MGI Symbol;Acc:MGI:103100]	chr8	+	1.53407	1.85321e-06	8.84167e-06	70.9243	1.76092e-07	8.42581	1.65636	1.80102	1.38362	1.63537	1.31503	795	575	731	540	109	131	151	127	6.50539	4.92639	5.65086	4.71874	1.48879	1.84767	2.02896	1.87502	5.45035	1.81011	3.25616	2.83877	3.09052	2.77017	1.18315	1.5135	1.62814	1.49579
Srpk3	serine/arginine-rich protein specific kinase 3 [Source:MGI Symbol;Acc:MGI:1891338]	chrX	+	1.53346	0.000408136	0.000972518	17.8503	0.000230533	4.79452	-1.59112	1.45508	0.949337	1.95791	1.86691	56	38	82	71	9	16	9	13	0.35903	0.255083	0.496646	0.486102	0.0963132	0.176811	0.0947492	0.150377	0.399215	0.129563	-0.562688	-1.06844	-0.0598629	-0.150859	-2.38485	-1.50428	-2.4088	-1.77316
Irf8	interferon regulatory factor 8 [Source:MGI Symbol;Acc:MGI:96395]	chr8	+	1.53313	0.00322588	0.00618814	8.032	0.00586368	3.64544	3.44124	2.02039	1.33994	0.768168	2.03406	1825	1100	790	1753	285	152	291	329	8.12456	5.12725	3.32242	8.33384	2.11779	1.16635	2.12726	2.64259	6.22702	2.01349	4.45466	3.77422	3.20245	4.46833	2.56809	1.7277	2.57364	2.86768
Itga4	integrin alpha 4 [Source:MGI Symbol;Acc:MGI:96603]	chr2	+	1.53052	1.09354e-05	4.04078e-05	45.4964	2.06701e-06	7.09698	1.28393	1.22355	1.23183	1.83592	1.82935	388	377	612	562	79	102	91	105	0.496652	0.505263	0.740053	0.768216	0.168791	0.225044	0.191273	0.242497	0.627546	0.206901	2.22195	2.23023	2.83432	2.82775	0.719794	1.15312	0.898862	1.22181
Mical2	microtubule associated monooxygenase, calponin and LIM domain containing 2 [Source:MGI Symbol;Acc:MGI:2444947]	chr7	+	1.52905	1.53562e-06	7.5483e-06	51.6749	1.03144e-06	8.57605	6.5099	1.79368	1.07648	1.91624	1.32625	18872	11090	21191	12987	2864	3563	3016	2896	32.2265	19.8281	34.1851	23.6827	8.16336	10.4872	8.45701	8.92257	27.4806	9.00753	7.82469	7.10749	7.94725	7.35726	5.89614	6.27684	5.94624	6.00483
Vsnl1	visinin-like 1 [Source:MGI Symbol;Acc:MGI:1349453]	chr12	-	1.52809	2.15296e-07	1.45195e-06	73.1183	1.48167e-07	10.2708	6.04593	1.74309	1.13943	1.83248	1.39007	13178	8378	14461	9817	2052	2565	2036	2275	85.6657	57.0233	88.8068	68.1495	22.2657	28.7403	21.7333	26.683	74.9113	24.8556	7.30658	6.70292	7.39597	6.95356	5.41518	5.80274	5.37939	5.65666
Coro1a	coronin, actin binding protein 1A [Source:MGI Symbol;Acc:MGI:1345961]	chr7	-	1.52794	8.91868e-09	1.05258e-07	166.017	1.2546e-09	13.591	4.92509	1.54705	1.32648	1.5941	1.63596	5928	4915	6317	5999	1007	1387	1090	1129	46.716	40.5542	47.0283	50.4851	13.2461	18.84	14.1051	16.0527	46.1959	15.561	6.15412	5.93355	6.20117	6.24303	4.38836	4.91585	4.47811	4.64596
Orai2	ORAI calcium release-activated calcium modulator 2 [Source:MGI Symbol;Acc:MGI:2443195]	chr5	-	1.52725	1.15503e-09	2.03273e-08	158.202	1.66963e-09	16.1867	5.58718	1.57198	1.51399	1.56108	1.46269	8030	7452	8220	7083	1532	1515	1606	1449	26.2561	25.5119	25.3909	24.732	8.36131	8.53836	8.62285	8.54829	25.4727	8.5177	6.59195	6.53395	6.58105	6.48266	4.99361	5.04318	5.03716	5.00592
Kalrn	kalirin, RhoGEF kinase [Source:MGI Symbol;Acc:MGI:2685385]	chr16	-	1.52452	3.69446e-08	3.33833e-07	116.992	9.86001e-09	12.0109	8.74854	1.5517	1.19235	1.83827	1.5157	78807	59348	99145	73136	14994	16088	15702	13998	58.6175	46.2193	69.6665	58.0925	18.6158	20.6258	19.1782	18.7856	58.1489	19.3013	9.88674	9.52739	10.1733	9.85074	8.28433	8.4516	8.32639	8.27784
Pcsk9	proprotein convertase subtilisin/kexin type 9 [Source:MGI Symbol;Acc:MGI:2140260]	chr4	-	1.52275	6.34854e-08	5.30186e-07	106.26	1.72781e-08	11.4521	2.53354	1.42562	1.60363	1.51582	1.55667	1000	1093	1098	1042	212	211	223	195	3.58351	4.10094	3.71707	3.98751	1.26808	1.30328	1.31221	1.26078	3.84726	1.28609	3.587	3.76501	3.67721	3.71806	2.14155	2.20035	2.18998	2.11366
Gabra1	gamma-aminobutyric acid (GABA) A receptor, subunit alpha 1 [Source:MGI Symbol;Acc:MGI:95613]	chr11	-	1.52207	3.35255e-07	2.09129e-06	66.7935	2.4712e-07	9.86781	7.36233	1.64262	1.42272	1.63766	1.38325	30447	25256	31296	24203	5448	5865	4918	5842	81.7546	71.0047	79.3866	69.4006	24.4178	27.1446	21.6844	28.3025	75.3866	25.3873	8.51473	8.29483	8.50977	8.25536	6.82378	6.99585	6.65163	7.01718
1700061G19Rik	RIKEN cDNA 1700061G19 gene [Source:MGI Symbol;Acc:MGI:1925875]	chr17	+	1.51977	0.00920822	0.0159494	6.97714	0.0094329	3.08476	-4.3373	1.91551	1.40506	1.5263	2.2644	9	6	7	11	1	2	1	1	0.0461375	0.0322046	0.0339	0.0602185	0.00855682	0.0176721	0.00841786	0.00924927	0.0431151	0.010974	-3.15271	-3.66316	-3.54192	-2.80383	-5.31483	-4.38526	-5.33508	-5.23772
4930426D05Rik	RIKEN cDNA 4930426D05 gene [Source:MGI Symbol;Acc:MGI:1921894]	chr18	+	1.51938	0.00156508	0.00323376	14.9791	0.000504807	4.03856	-3.0777	1.71173	1.57108	2.03201	1.11651	24	21	31	15	7	4	3	3	0.186333	0.170708	0.227369	0.124365	0.0907149	0.0535287	0.0382465	0.042024	0.177194	0.0561285	-1.77283	-1.91348	-1.45254	-2.36805	-2.73813	-3.45206	-3.92888	-3.81916
Pkd1l2	polycystic kidney disease 1 like 2 [Source:MGI Symbol;Acc:MGI:2664668]	chr8	-	1.5182	0.000420255	0.000998503	18.3425	0.000203467	4.77762	-2.87291	1.96359	1.31923	1.56559	1.77631	18	11	14	15	3	2	2	3	0.0306709	0.0196246	0.0225358	0.0272942	0.00853249	0.00587395	0.00559595	0.00922297	0.0250314	0.00730634	-2.18077	-2.82512	-2.57877	-2.36805	-3.90599	-4.38526	-4.46704	-3.81916
2310034O05Rik	NA	NA	NA	1.51748	0.0291545	0.0448584	3.70409	0.0550502	2.46816	-4.8544	2.90797	2.65582	1.68696	2.67604	5	4	2	4	3	0	0	0	0.0568441	0.0476135	0.0214801	0.0485625	0.0569295	0	0	0	0.043625	0.0142324	-3.95693	-4.20908	-5.17794	-4.18886	-3.90599	-7.8512	-7.8512	-7.8512
Syt16	synaptotagmin XVI [Source:MGI Symbol;Acc:MGI:2673872]	chr12	+	1.51645	1.56576e-08	1.65122e-07	137.185	3.87414e-09	12.9449	5.45218	1.52674	1.48384	1.56732	1.48479	8036	7536	8525	7427	1452	1694	1615	1546	37.3883	36.7106	37.4697	36.9008	11.2762	13.5849	12.3384	12.9778	37.1173	12.5443	6.59303	6.55012	6.6336	6.55107	4.91625	5.20427	5.04522	5.09939
Mreg	melanoregulin [Source:MGI Symbol;Acc:MGI:2151839]	chr1	-	1.51466	1.71824e-08	1.77791e-07	96.658	2.99257e-08	12.8409	1.66751	1.57768	1.35026	1.61044	1.52044	526	434	555	481	94	107	94	103	2.65538	2.29396	2.64682	2.59306	0.79208	0.931046	0.779218	0.938153	2.5473	0.860124	2.66061	2.43318	2.69337	2.60336	0.969997	1.22203	0.94555	1.19412
Lat	linker for activation of T cells [Source:MGI Symbol;Acc:MGI:1342293]	chr7	-	1.51432	0.0847263	0.116859	2.23905	0.148154	1.87496	-4.28796	3.92953	1.8247	2.03526	0.954594	19	4	5	2	1	0	0	5	0.193776	0.0427132	0.0481735	0.0217823	0.0170235	0	0	0.0920055	0.0766114	0.0272572	-2.10426	-4.20908	-3.99853	-5.07919	-5.31483	-7.8512	-7.8512	-3.1179
Mrvi1	MRV integration site 1 [Source:MGI Symbol;Acc:MGI:1338023]	chr7	-	1.51315	3.05736e-06	1.35087e-05	50.34	1.19081e-06	8.03499	-0.276298	1.48576	1.48526	1.6173	1.53747	146	141	165	144	31	29	39	21	0.286386	0.289583	0.305755	0.301639	0.101499	0.098049	0.125618	0.0743214	0.29584	0.0998719	0.814082	0.813584	0.945628	0.865798	-0.623928	-0.654267	-0.319069	-1.08944
Treml2	triggering receptor expressed on myeloid cells-like 2 [Source:MGI Symbol;Acc:MGI:2147038]	chr17	+	1.51299	0.000448844	0.00105915	12.1986	0.00120244	4.7397	-2.88231	1.98011	1.34064	1.69877	1.44783	26	16	22	17	5	2	4	4	0.0725698	0.0467582	0.0580091	0.0506708	0.0232945	0.00962187	0.018333	0.0201437	0.0570019	0.0178483	-1.65899	-2.29846	-1.94033	-2.19128	-3.20698	-4.38526	-3.53783	-3.42634
Camkk2	calcium/calmodulin-dependent protein kinase kinase 2, beta [Source:MGI Symbol;Acc:MGI:2444812]	chr5	-	1.51257	4.14754e-09	5.73255e-08	166.423	1.23656e-09	14.5158	7.66567	1.56872	1.3916	1.67898	1.41109	37470	32017	41717	31962	7279	6864	7593	6813	96.4554	86.2935	101.449	87.8624	31.2763	30.4556	32.0957	31.643	93.015	31.3676	8.81416	8.63704	8.92442	8.65653	7.24178	7.22276	7.27821	7.239
Chn1	chimerin (chimaerin) 1 [Source:MGI Symbol;Acc:MGI:1915674]	chr2	-	1.51213	2.09375e-10	5.09011e-09	243.797	1.26628e-10	18.6947	9.52151	1.52342	1.4584	1.58043	1.48637	125988	116351	135185	116836	25844	24195	25430	23557	321.361	310.734	325.749	318.249	110.033	106.374	106.512	108.413	319.023	107.833	10.5636	10.4986	10.6206	10.5266	9.06977	9.04032	9.02197	9.02876
Cyp4b1	cytochrome P450, family 4, subfamily b, polypeptide 1 [Source:MGI Symbol;Acc:MGI:103225]	chr4	-	1.51208	0.000439456	0.0010393	13.3676	0.000822369	4.75186	-2.95511	1.73961	1.14931	1.93301	1.60221	22	14	26	19	3	6	3	3	0.147983	0.0985989	0.165216	0.13648	0.033683	0.0695644	0.033136	0.0364088	0.13707	0.0431981	-1.89642	-2.48672	-1.70302	-2.03382	-3.90599	-2.89008	-3.92888	-3.81916
Pkd1l3	polycystic kidney disease 1 like 3 [Source:MGI Symbol;Acc:MGI:2664670]	chr8	+	1.50944	8.91538e-05	0.000252679	16.1739	0.000359891	5.70641	-1.4483	1.49919	1.5178	1.73121	1.47596	47	46	57	44	8	14	13	5	0.088642	0.0908353	0.101556	0.0886177	0.0251845	0.045511	0.0402602	0.0170141	0.0924128	0.0319924	-0.813688	-0.795082	-0.581671	-0.836924	-2.55071	-1.6944	-1.88853	-3.1179
Slc4a9	solute carrier family 4, sodium bicarbonate cotransporter, member 9 [Source:MGI Symbol;Acc:MGI:2443384]	chr18	+	1.50909	0.00784276	0.0138046	5.31137	0.0217343	3.1702	-2.79301	0.806925	1.89972	1.9964	1.77938	10	21	24	19	4	4	2	3	0.0366277	0.0805349	0.0830446	0.0743172	0.0244552	0.0252532	0.012029	0.0198256	0.0686311	0.0203908	-3.00628	-1.91348	-1.8168	-2.03382	-3.51455	-3.45206	-4.46704	-3.81916
F12	coagulation factor XII (Hageman factor) [Source:MGI Symbol;Acc:MGI:1891012]	chr13	-	1.50863	0.000102351	0.000285383	19.464	0.000154485	5.6207	-1.36867	1.49107	1.8022	1.3981	1.46345	60	72	58	56	12	14	10	12	0.385067	0.483808	0.351644	0.383795	0.128549	0.154867	0.105384	0.138951	0.401079	0.131938	-0.463768	-0.15264	-0.556742	-0.491394	-1.978	-1.6944	-2.26012	-1.88686
Fgf16	fibroblast growth factor 16 [Source:MGI Symbol;Acc:MGI:1931627]	chrX	+	1.50772	1.61573e-06	7.86546e-06	63.1176	3.39668e-07	8.53521	-0.570513	1.51774	1.75672	1.35622	1.46001	128	146	118	117	21	28	27	25	0.529906	0.632844	0.461489	0.517251	0.145114	0.199799	0.183545	0.186735	0.535373	0.178798	0.624757	0.863736	0.46324	0.567029	-1.18123	-0.704541	-0.846124	-0.840032
Slc35f4	solute carrier family 35, member F4 [Source:MGI Symbol;Acc:MGI:1922538]	chr14	-	1.50676	4.5104e-09	6.13947e-08	165.405	1.28239e-09	14.4118	2.57843	1.52635	1.38035	1.62949	1.4923	1103	963	1222	1025	212	251	220	186	7.37988	6.74614	7.72389	7.32359	2.36761	2.89464	2.41706	2.24535	7.29337	2.48116	3.72839	3.58239	3.83153	3.69433	2.14155	2.45057	2.17046	2.04556
1110032F04Rik	RIKEN cDNA 1110032F04 gene [Source:MGI Symbol;Acc:MGI:1915975]	chr3	+	1.50611	2.10209e-05	7.11213e-05	49.0709	1.36946e-06	6.64496	2.23153	1.65666	1.11787	1.76703	1.4601	1137	756	1266	944	152	292	191	202	5.5506	3.86417	5.83854	4.92128	1.23858	2.45703	1.5311	1.77921	5.04365	1.75148	3.77217	3.23338	3.88254	3.57561	1.66212	2.66869	1.96674	2.16449
Olfr316	olfactory receptor 316 [Source:MGI Symbol;Acc:MGI:3030150]	chr11	+	1.50497	0.0494223	0.071877	4.202	0.0406525	2.1793	-4.53318	2.93298	1.46067	2.32178	1.18226	15	5	10	4	3	1	2	0	0.204972	0.0715366	0.12909	0.05837	0.0684266	0.0235532	0.044877	0	0.115992	0.0342142	-2.43815	-3.91045	-3.04934	-4.18886	-3.90599	-5.26027	-4.46704	-7.8512
C2cd4c	C2 calcium-dependent domain containing 4C [Source:MGI Symbol;Acc:MGI:2685084]	chr10	-	1.50468	2.6456e-07	1.7215e-06	104.42	1.91242e-08	10.0817	2.38335	1.45019	1.36013	1.69169	1.50515	1039	943	1267	1027	191	312	188	189	1.93605	1.83979	2.23033	2.04361	0.594068	1.00208	0.575241	0.635418	2.01245	0.701702	3.64218	3.55212	3.88368	3.69714	1.99122	2.76421	1.94393	2.06862
Vmn2r55	vomeronasal 2, receptor 55 [Source:MGI Symbol;Acc:MGI:3757950]	chr7	-	1.50248	0.0555294	0.0797852	4.10323	0.0431218	2.11449	-4.80931	3.04823	3.09471	1.82722	1.92597	5	5	2	2	0	0	2	0	0.0268228	0.028084	0.0101357	0.0114575	0	0	0.0176179	0	0.019125	0.00440449	-3.95693	-3.91045	-5.17794	-5.07919	-7.8512	-7.8512	-4.46704	-7.8512
Dgkz	diacylglycerol kinase zeta [Source:MGI Symbol;Acc:MGI:1278339]	chr2	-	1.50149	5.38019e-09	7.03677e-08	153.046	2.03132e-09	14.1954	7.21534	1.61597	1.23509	1.73713	1.41618	28065	20822	31483	23250	4853	5819	5085	4969	80.7697	62.7423	85.5953	71.455	23.3128	28.8655	24.0306	25.8017	75.1406	25.5026	8.3972	8.01632	8.51836	8.19741	6.65694	6.98449	6.69981	6.78368
Klhl34	kelch-like 34 [Source:MGI Symbol;Acc:MGI:2685234]	chrX	+	1.49918	0.0124523	0.0209695	7.81651	0.00644277	2.9241	-3.08362	1.70987	1.69842	1.17743	1.78057	24	23	17	24	4	4	4	4	0.115022	0.115412	0.0769675	0.12283	0.0319984	0.0330427	0.0314788	0.0345879	0.107558	0.032777	-1.77283	-1.78428	-2.30526	-1.70212	-3.51455	-3.45206	-3.53783	-3.42634
Cnih2	cornichon homolog 2 (Drosophila) [Source:MGI Symbol;Acc:MGI:1277225]	chr19	-	1.4991	6.33765e-10	1.26471e-08	204.526	3.62415e-10	17.0303	5.85021	1.38719	1.57278	1.534	1.50143	9097	9995	10388	9369	1999	2063	1932	1864	92.5531	106.471	99.8425	101.792	33.9474	36.1776	32.2768	34.2165	100.165	34.1546	6.77193	6.95751	6.91874	6.88617	5.37743	5.48855	5.30375	5.36922
Slc47a2	solute carrier family 47, member 2 [Source:MGI Symbol;Acc:MGI:3588190]	chr11	-	1.49817	0.0233362	0.0367557	5.23245	0.0226778	2.58825	-3.72851	2.29265	1.62096	0.96585	1.85897	20	12	8	14	5	2	2	1	0.105892	0.0665227	0.0400142	0.0791567	0.044188	0.018252	0.0173882	0.00955278	0.0728964	0.0223452	-2.0316	-2.70329	-3.3584	-2.46528	-3.20698	-4.38526	-4.46704	-5.23772
Dlk2	delta-like 2 homolog (Drosophila) [Source:MGI Symbol;Acc:MGI:2146838]	chr17	+	1.49747	5.50421e-08	4.70085e-07	109.199	1.47414e-08	11.5972	1.9544	1.51121	1.38102	1.69519	1.40525	716	632	839	633	159	137	139	133	5.75419	5.31794	6.36977	5.43252	2.13289	1.89775	1.83432	1.9285	5.7186	1.94837	3.10524	2.97505	3.28922	2.99928	1.72699	1.57801	1.50885	1.56228
BC051537	NA	NA	NA	1.49719	0.0826653	0.114284	1.82245	0.202659	1.88915	-5.1901	2.24	0.972217	3.3287	3.22823	3	1	7	6	0	0	3	0	0.0226354	0.0078999	0.0498948	0.0483442	0	0	0.0371688	0	0.0321936	0.0092922	-4.63062	-5.8984	-3.54192	-3.64239	-7.8512	-7.8512	-3.92888	-7.8512
Satb1	special AT-rich sequence binding protein 1 [Source:MGI Symbol;Acc:MGI:105084]	chr17	-	1.49555	5.46198e-05	0.000163648	34.3309	9.24963e-06	6.01595	4.67159	1.76963	0.878968	2.01719	1.30944	5986	3119	7330	4140	890	1052	1077	956	11.0983	6.05468	12.8385	8.19686	2.7543	3.36189	3.27889	3.19797	9.5471	3.14827	6.16816	5.2775	6.41573	5.70798	4.21021	4.51708	4.4608	4.40605
Pah	phenylalanine hydroxylase [Source:MGI Symbol;Acc:MGI:97473]	chr10	+	1.49429	0.0644294	0.091189	2.8113	0.09873	2.03108	-5.12968	1.26831	2.10555	3.45124	3.01461	1	2	6	4	0	1	0	0	0.00587274	0.0122977	0.0332876	0.0250857	0	0.0101225	0	0	0.019136	0.00253062	-5.93516	-5.09792	-3.75223	-4.18886	-7.8512	-5.26027	-7.8512	-7.8512
Ebi3	Epstein-Barr virus induced gene 3 [Source:MGI Symbol;Acc:MGI:1354171]	chr17	+	1.49237	0.00055885	0.00128553	10.9101	0.00188183	4.61416	-2.5487	1.79079	1.62051	1.52748	1.38319	28	24	24	20	3	6	7	3	0.300929	0.270067	0.243673	0.229542	0.0538181	0.111149	0.123536	0.0581732	0.261053	0.086669	-1.55349	-1.72378	-1.8168	-1.9611	-3.90599	-2.89008	-2.76192	-3.81916
Gpr151	G protein-coupled receptor 151 [Source:MGI Symbol;Acc:MGI:2441887]	chr18	-	1.49164	0.0116436	0.0197325	5.04373	0.025134	2.95986	-0.231476	1.4314	1.04025	0.727377	2.88345	125	92	79	326	25	34	30	18	0.963355	0.742368	0.575167	2.683	0.321601	0.45165	0.379654	0.250291	1.24097	0.350799	0.590638	0.199487	-0.113387	2.04269	-0.931959	-0.426231	-0.695245	-1.30962
Tnnt1	troponin T1, skeletal, slow [Source:MGI Symbol;Acc:MGI:1333868]	chr7	-	1.49164	1.64473e-06	7.9856e-06	58.6422	5.12273e-07	8.52096	1.65495	1.33326	1.45469	1.34683	1.86772	510	536	531	703	114	114	136	96	6.23154	6.85718	6.1293	9.17291	2.32504	2.40092	2.72869	2.11638	7.09773	2.39276	2.61607	2.7375	2.62964	3.15053	1.24774	1.31329	1.47742	1.09278
Lhx3	LIM homeobox protein 3 [Source:MGI Symbol;Acc:MGI:102673]	chr2	-	1.4909	0.0133469	0.0223107	4.1275	0.042499	2.88714	-4.38501	2.40714	1.8124	1.97062	1.83295	8	5	6	5	2	1	1	0	0.0423925	0.0277411	0.0300359	0.0282941	0.0176901	0.00913369	0.00870141	0	0.0321159	0.0088813	-3.31571	-3.91045	-3.75223	-3.8899	-4.44486	-5.26027	-5.33508	-7.8512
Lipg	lipase, endothelial [Source:MGI Symbol;Acc:MGI:1341803]	chr18	-	1.4907	3.23938e-07	2.03335e-06	75.778	1.20942e-07	9.8986	0.950476	1.49133	1.29993	1.6713	1.51616	344	291	402	333	58	88	79	56	1.14321	1.01255	1.26207	1.18178	0.321734	0.504077	0.431107	0.335778	1.1499	0.398174	2.04847	1.85707	2.22844	2.0733	0.275368	0.940577	0.695357	0.317262
Spink8	serine peptidase inhibitor, Kazal type 8 [Source:MGI Symbol;Acc:MGI:1925959]	chr9	+	1.49058	0.000933577	0.00203949	20.649	0.000116967	4.32463	-0.900914	1.46039	1.96402	1.17184	1.55947	51	70	43	52	20	9	9	7	0.945286	1.35846	0.752926	1.02925	0.618762	0.28753	0.273921	0.234092	1.02148	0.353576	-0.696713	-0.193083	-0.985256	-0.597634	-1.25091	-2.32064	-2.4088	-2.64806
Lst1	leukocyte specific transcript 1 [Source:MGI Symbol;Acc:MGI:1096324]	chr17	-	1.4885	0.000223601	0.000570708	14.5024	0.000580884	5.14704	-1.21692	1.65296	1.61925	1.31847	1.48277	71	67	58	60	14	18	10	10	2.14797	2.12226	1.65763	1.93842	0.706966	0.938618	0.496775	0.54584	1.96657	0.67205	-0.222247	-0.255957	-0.556742	-0.392444	-1.75913	-1.33633	-2.26012	-2.14528
Gda	guanine deaminase [Source:MGI Symbol;Acc:MGI:95678]	chr19	-	1.48583	1.19706e-08	1.3351e-07	129.094	5.5387e-09	13.2497	7.39293	1.42493	1.45882	1.50193	1.55627	27576	27274	30002	28739	5365	6957	5418	5586	64.0671	66.3449	65.8483	71.302	20.8053	27.8595	20.6697	23.4154	66.8906	23.1875	8.37184	8.40573	8.44885	8.50318	6.80163	7.24218	6.79131	6.95253
St6gal2	beta galactoside alpha 2,6 sialyltransferase 2 [Source:MGI Symbol;Acc:MGI:2445190]	chr17	+	1.48435	1.3928e-07	1.00662e-06	110.15	1.40149e-08	10.68	3.58755	1.59908	1.40675	1.61668	1.30798	2563	2167	2676	1993	445	528	486	455	14.1598	12.535	13.9664	11.7582	4.10365	5.02794	4.40896	4.53541	13.1049	4.51899	4.94452	4.75219	4.96212	4.65341	3.21055	3.52282	3.31315	3.33523
Pnma1	paraneoplastic antigen MA1 [Source:MGI Symbol;Acc:MGI:2180564]	chr12	-	1.4836	4.01301e-08	3.5919e-07	140.381	3.38272e-09	11.9241	1.25177	1.45027	1.49383	1.54082	1.45577	468	466	514	447	85	121	96	88	2.49678	2.60301	2.59053	2.54665	0.756928	1.11267	0.841001	0.847059	2.55924	0.889415	2.49217	2.53574	2.58273	2.49768	0.825137	1.39912	0.975856	0.967514
Htr2a	5-hydroxytryptamine (serotonin) receptor 2A [Source:MGI Symbol;Acc:MGI:109521]	chr14	+	1.48313	6.58165e-05	0.000193254	35.2793	8.02153e-06	5.89714	3.98487	1.46548	1.30553	1.62966	1.52169	3178	2748	3673	3144	639	696	591	677	13.4621	12.188	14.6985	14.2223	4.51816	5.08179	4.11091	5.17422	13.6427	4.72127	5.25477	5.09482	5.41895	5.31098	3.73236	3.92124	3.59524	3.90831
Tmem45b	transmembrane protein 45b [Source:MGI Symbol;Acc:MGI:2384574]	chr9	-	1.4813	0.0643781	0.0911315	2.04412	0.171203	2.03153	-4.48239	0.856945	3.17202	2.80154	1.80829	2	11	9	4	0	0	2	3	0.0159813	0.0920301	0.0679384	0.0341325	0	0	0.0262423	0.0432513	0.0525206	0.0173734	-5.1402	-2.82512	-3.19561	-4.18886	-7.8512	-7.8512	-4.46704	-3.81916
Dusp13	dual specificity phosphatase 13 [Source:MGI Symbol;Acc:MGI:1351599]	chr14	-	1.48013	0.0147718	0.0244481	4.41068	0.0359563	2.83306	-2.98857	1.56716	1.88962	1.30748	1.91115	14	17	12	17	9	4	1	1	0.0897574	0.114116	0.0726799	0.116391	0.0963132	0.0442028	0.0105277	0.0115675	0.098236	0.0406528	-2.53527	-2.21281	-2.79495	-2.19128	-2.38485	-3.45206	-5.33508	-5.23772
Rgs16	regulator of G-protein signaling 16 [Source:MGI Symbol;Acc:MGI:108407]	chr1	+	1.47977	9.69628e-06	3.63733e-05	32.5357	1.22268e-05	7.18221	2.46845	1.5061	1.17401	1.57605	1.67019	907	696	982	967	204	201	170	151	4.88858	3.92772	5.00009	5.56581	1.8353	1.86732	1.50458	1.46842	4.84555	1.6689	3.44623	3.11414	3.51618	3.61032	2.08611	2.13037	1.7989	1.74515
Slc26a7	solute carrier family 26, member 7 [Source:MGI Symbol;Acc:MGI:2384791]	chr4	-	1.47922	0.0694319	0.0975592	2.69359	0.107094	1.98879	-3.66263	1.99285	1.69344	2.66384	1.25566	9	7	15	5	2	0	2	3	0.047772	0.0389031	0.0752165	0.0283418	0.0177199	0	0.0174322	0.0287309	0.0475584	0.0159707	-3.15271	-3.45212	-2.48172	-3.8899	-4.44486	-7.8512	-4.46704	-3.81916
Sag	S-antigen, retina and pineal gland (arrestin) [Source:MGI Symbol;Acc:MGI:98227]	chr1	+	1.47677	0.000149594	0.000399652	14.4326	0.000593112	5.38829	-0.722912	1.79042	1.6543	1.18525	1.38426	99	87	67	71	18	26	14	10	0.725228	0.667289	0.463666	0.555423	0.220096	0.328292	0.168406	0.132171	0.602902	0.212241	0.2553	0.119181	-0.349868	-0.150859	-1.40126	-0.810674	-1.78326	-2.14528
Mgp	matrix Gla protein [Source:MGI Symbol;Acc:MGI:96976]	chr6	-	1.47629	0.000446048	0.00105343	80.3039	8.68802e-08	4.74329	1.01883	1.29704	1.13748	1.67195	1.82799	133	115	178	183	27	27	28	42	2.79439	2.52981	3.53302	4.10595	0.946892	0.977792	0.966016	1.59214	3.24079	1.12071	0.679887	0.520326	1.0548	1.21084	-0.821811	-0.756632	-0.794058	-0.0961053
Slc44a4	solute carrier family 44, member 4 [Source:MGI Symbol;Acc:MGI:1917379]	chr17	+	1.4751	0.000326329	0.000795609	57.5819	5.67004e-07	4.92441	-3.79793	1.78862	1.71913	1.42797	1.31214	25	23	20	17	4	5	3	4	0.134171	0.129242	0.101401	0.0974305	0.0358328	0.0462527	0.0264382	0.0387325	0.115561	0.0368141	-1.71479	-1.78428	-2.07544	-2.19128	-3.51455	-3.14388	-3.92888	-3.42634
Lypd1	Ly6/Plaur domain containing 1 [Source:MGI Symbol;Acc:MGI:1919835]	chr1	-	1.47111	1.13455e-07	8.5289e-07	117.473	9.62611e-09	10.8773	5.3787	1.25663	1.83272	1.3061	1.48873	6898	9935	7363	7709	1647	1832	1579	1480	42.4722	64.0479	42.828	50.6881	16.9269	19.4426	15.9645	16.4414	50.009	17.1938	6.37274	6.94883	6.42221	6.60483	5.09802	5.31725	5.0127	5.03646
A830018L16Rik	RIKEN cDNA A830018L16 gene [Source:MGI Symbol;Acc:MGI:2444149]	chr1	+	1.47094	1.13604e-11	5.04175e-10	404.975	5.92853e-12	23.8362	5.87755	1.53129	1.356	1.50684	1.48675	10357	8861	10503	9555	1911	2126	2036	2023	15.7176	14.0796	15.0576	15.4849	4.84075	5.56111	5.07364	5.53915	15.0849	5.25366	6.95907	6.78378	6.93462	6.91453	5.31248	5.53195	5.37939	5.4873
BB031773	expressed sequence BB031773 [Source:MGI Symbol;Acc:MGI:2140631]	chr4	-	1.47075	5.424e-07	3.11757e-06	72.4568	1.56006e-07	9.44429	0.960589	1.35989	1.60815	1.35466	1.59092	325	373	334	363	67	59	83	79	1.11907	1.34474	1.08646	1.33478	0.38508	0.350166	0.469293	0.490793	1.22126	0.423833	1.96659	2.21485	1.96137	2.19763	0.482782	0.365387	0.76643	0.812227
Fasl	Fas ligand (TNF superfamily, member 6) [Source:MGI Symbol;Acc:MGI:99255]	chr1	-	1.47023	0.157174	0.202905	1.67645	0.227057	1.50651	-4.30035	2.16256	2.66737	2.36726	1.55308	5	7	6	3	0	0	4	1	0.0325369	0.0476935	0.0368849	0.0208475	0	0	0.0427422	0.0117409	0.0344907	0.0136208	-3.95693	-3.45212	-3.75223	-4.56641	-7.8512	-7.8512	-3.53783	-5.23772
1700028K03Rik	RIKEN cDNA 1700028K03 gene [Source:MGI Symbol;Acc:MGI:1923671]	chr5	+	1.46946	0.00685889	0.0122436	6.25613	0.0133522	3.2416	-0.773608	1.42466	1.84237	1.54683	1.20328	65	84	73	53	23	14	13	8	0.251473	0.340262	0.266804	0.218968	0.148528	0.0933585	0.0825872	0.0558425	0.269377	0.095079	-0.348954	0.0687604	-0.226788	-0.570332	-1.05122	-1.6944	-1.88853	-2.46032
Ano3	anoctamin 3 [Source:MGI Symbol;Acc:MGI:3613666]	chr2	-	1.46907	7.39584e-08	5.99619e-07	105.118	1.83976e-08	11.2985	8.61924	1.4173	1.61455	1.41822	1.42649	66631	73803	68769	63804	15326	12652	14759	13743	139.159	161.385	135.68	142.301	53.4273	45.5449	50.6152	51.7859	144.631	50.3433	9.64461	9.84187	9.64554	9.65381	8.31593	8.10499	8.23704	8.25131
Itgbl1	integrin, beta-like 1 [Source:MGI Symbol;Acc:MGI:2443439]	chr14	+	1.46883	0.000514845	0.00119602	19.9493	0.000137641	4.66099	-1.50006	1.18792	1.97063	1.74287	1.09041	54	90	82	48	17	10	14	13	0.288335	0.503154	0.413626	0.273697	0.151514	0.0920344	0.12275	0.12524	0.369703	0.122885	-0.614814	0.167899	-0.0598629	-0.712324	-1.48275	-2.17176	-1.78326	-1.77316
Gpr101	G protein-coupled receptor 101 [Source:MGI Symbol;Acc:MGI:2685211]	chrX	-	1.46741	0.00180751	0.0036776	16.8482	0.000299688	3.95967	2.39255	1.11349	2.42325	0.947079	1.41185	852	2041	783	997	306	242	167	197	1.98201	4.97123	1.72075	2.47678	1.1882	0.970349	0.637929	0.826852	2.78769	0.905831	3.35602	4.66578	3.18961	3.65439	2.67058	2.39794	1.77325	2.12837
Dusp9	dual specificity phosphatase 9 [Source:MGI Symbol;Acc:MGI:2387107]	chrX	+	1.46706	0.000560598	0.00128895	14.3936	0.000600072	4.61238	-2.2574	1.88039	1.28415	1.9305	0.962676	44	28	47	22	7	9	6	5	0.205093	0.136651	0.206961	0.109509	0.0544625	0.0723084	0.0459241	0.0420499	0.164553	0.0536862	-0.908097	-1.50434	-0.857984	-1.82581	-2.73813	-2.32064	-2.97726	-3.1179
Pla2g4e	phospholipase A2, group IVE [Source:MGI Symbol;Acc:MGI:1919144]	chr2	-	1.46691	1.65211e-09	2.71507e-08	186.438	6.29567e-10	15.7021	2.01157	1.55017	1.43371	1.47618	1.40926	744	663	729	642	148	161	131	135	2.09145	1.95139	1.93595	1.92725	0.694446	0.780097	0.604696	0.684708	1.97651	0.690987	3.16056	3.0441	3.08657	3.01964	1.6237	1.81059	1.42347	1.58379
5830403L16Rik	RIKEN cDNA 5830403L16 gene [Source:MGI Symbol;Acc:MGI:1923273]	chr1	-	1.4669	0.000541977	0.00125171	11.6852	0.00143179	4.63165	-1.779	1.36322	1.12994	2.02826	1.50586	39	32	64	41	10	12	7	6	0.296751	0.254937	0.460042	0.333148	0.127007	0.157382	0.0874613	0.0823711	0.336219	0.113555	-1.08062	-1.31391	-0.415584	-0.937988	-2.23612	-1.91342	-2.76192	-2.86394
Gpr133	G protein-coupled receptor 133 [Source:MGI Symbol;Acc:MGI:3041203]	chr5	+	1.45977	7.13908e-06	2.79175e-05	29.1767	2.13782e-05	7.40217	1.34644	1.79408	1.25168	1.57314	1.21692	469	311	415	299	70	59	80	102	1.14323	0.793736	0.955651	0.77832	0.284813	0.24789	0.320215	0.448598	0.917734	0.325379	2.49525	1.95286	2.27432	1.9181	0.545784	0.365387	0.713456	1.18007
Apold1	apolipoprotein L domain containing 1 [Source:MGI Symbol;Acc:MGI:2685921]	chr6	+	1.45846	0.000477041	0.00111964	15.8851	0.000389906	4.70469	0.952097	1.58625	1.41085	1.69284	1.16593	235	201	261	167	29	49	63	42	0.900591	0.806512	0.944911	0.683443	0.185506	0.32367	0.396452	0.290406	0.833864	0.299009	1.49943	1.32402	1.60602	1.07911	-0.719479	0.0984433	0.369836	-0.0961053
Chrna1	cholinergic receptor, nicotinic, alpha polypeptide 1 (muscle) [Source:MGI Symbol;Acc:MGI:87885]	chr2	-	1.45801	0.00247704	0.00489095	9.56349	0.00312053	3.78816	-3.12546	1.27713	1.32575	1.63984	2.01315	15	15	20	24	2	4	4	4	0.0436989	0.0457536	0.0550427	0.0746649	0.00972545	0.0200857	0.019135	0.021025	0.05479	0.0174928	-2.43815	-2.38952	-2.07544	-1.70212	-4.44486	-3.45206	-3.53783	-3.42634
Gpr160	G protein-coupled receptor 160 [Source:MGI Symbol;Acc:MGI:1919112]	chr3	+	1.45749	0.113118	0.151339	4.13922	0.0422024	1.70591	-3.65432	2.47109	1.96065	2.57446	1.43494	9	6	10	4	0	0	3	6	0.0510904	0.0356618	0.0536275	0.0242484	0	0	0.0279646	0.0614532	0.041157	0.0223545	-3.15271	-3.66316	-3.04934	-4.18886	-7.8512	-7.8512	-3.92888	-2.86394
Xkr7	X Kell blood group precursor related family member 7 homolog [Source:MGI Symbol;Acc:MGI:3526711]	chr2	+	1.45743	7.17581e-07	3.96402e-06	63.8288	3.18982e-07	9.20451	2.04657	1.54176	1.16077	1.63129	1.47811	759	563	833	691	118	178	134	166	3.52351	2.73651	3.65316	3.42561	0.914358	1.4243	1.02148	1.39039	3.3347	1.18763	3.18934	2.80836	3.27887	3.1257	1.2974	1.95523	1.45608	1.88162
Homer1	homer homolog 1 (Drosophila) [Source:MGI Symbol;Acc:MGI:1347345]	chr13	+	1.4573	1.21164e-11	5.26753e-10	601.394	5.36489e-13	23.7092	7.45485	1.40432	1.53501	1.43834	1.45198	32085	33936	33883	31554	6767	6443	7533	6674	68.0139	75.3202	67.8529	71.4293	23.9438	23.5413	26.2213	25.5257	70.6541	24.808	8.59033	8.72102	8.62435	8.63799	7.13656	7.13145	7.26676	7.20926
Rtn4rl1	reticulon 4 receptor-like 1 [Source:MGI Symbol;Acc:MGI:2661375]	chr11	+	1.45714	8.94576e-10	1.65531e-08	269.033	7.00722e-11	16.541	4.61702	1.50138	1.36219	1.59727	1.36995	4887	4287	5387	4245	1035	973	1019	878	18.5926	17.0768	19.3613	17.2465	6.57262	6.38053	6.36593	6.02682	18.0693	6.33648	5.87554	5.73634	5.97142	5.74411	4.42792	4.40448	4.38095	4.28328
Lyz2	lysozyme 2 [Source:MGI Symbol;Acc:MGI:96897]	chr10	-	1.4564	0.000640361	0.00145178	10.518	0.00217118	4.53677	-0.947548	1.4698	1.2266	1.42541	1.8393	65	53	65	80	10	7	20	21	0.773929	0.660722	0.731125	1.01719	0.198742	0.143659	0.391028	0.451132	0.795743	0.29614	-0.348954	-0.592157	-0.393345	0.0205414	-2.23612	-2.67432	-1.27516	-1.08944
Hmmr	hyaluronan mediated motility receptor (RHAMM) [Source:MGI Symbol;Acc:MGI:104667]	chr11	-	1.45566	0.000198824	0.000515105	15.7443	0.000405592	5.21703	-1.30911	1.34404	1.11164	1.69947	1.77595	56	46	74	72	8	12	15	16	0.180065	0.154866	0.224783	0.24723	0.0429371	0.0665074	0.0791997	0.0928235	0.201736	0.0703669	-0.562688	-0.795082	-0.207258	-0.130777	-2.55071	-1.91342	-1.68516	-1.47761
Rpusd1	RNA pseudouridylate synthase domain containing 1 [Source:MGI Symbol;Acc:MGI:1919186]	chr17	+	1.45536	2.8223e-08	2.67209e-07	121.152	8.03711e-09	12.2974	4.67745	1.43987	1.42046	1.50602	1.45586	4485	4275	4843	4315	984	929	938	884	33.1444	33.078	33.8106	34.053	12.1379	11.8334	11.3826	11.7868	33.5215	11.7852	5.75171	5.7323	5.81785	5.7677	4.35503	4.33773	4.26148	4.2931
Bmp8a	bone morphogenetic protein 8a [Source:MGI Symbol;Acc:MGI:104515]	chr4	-	1.45386	0.0270902	0.0420235	3.13003	0.0796327	2.50787	-4.06801	2.43009	0.483378	2.67869	1.17958	13	3	16	5	2	1	1	1	0.0681702	0.0164713	0.0792615	0.0279993	0.0175058	0.00903855	0.00861077	0.00946123	0.0479756	0.0111541	-2.6394	-4.58611	-2.3908	-3.8899	-4.44486	-5.26027	-5.33508	-5.23772
Wfdc3	WAP four-disulfide core domain 3 [Source:MGI Symbol;Acc:MGI:1923897]	chr2	-	1.45129	9.32279e-05	0.000262871	22.3996	7.9253e-05	5.6786	-2.03445	1.37897	1.64321	1.40998	1.56152	37	43	39	40	6	6	9	12	0.567872	0.690991	0.565463	0.655594	0.15371	0.158726	0.22682	0.332297	0.61998	0.217888	-1.15586	-0.891624	-1.12485	-0.973312	-2.95359	-2.89008	-2.4088	-1.88686
Itpka	inositol 1,4,5-trisphosphate 3-kinase A [Source:MGI Symbol;Acc:MGI:1333822]	chr2	+	1.45048	7.79839e-08	6.23748e-07	90.065	4.49904e-08	11.2456	6.40925	1.50824	1.49583	1.4425	1.35669	14743	14121	14529	12629	3319	2724	2928	2767	102.624	102.916	95.5412	93.8771	38.5631	32.6827	33.4677	34.7512	98.7397	34.8662	7.46848	7.45606	7.40274	7.31693	6.10884	5.8895	5.90352	5.93909
1700001L05Rik	RIKEN cDNA 1700001L05 gene [Source:MGI Symbol;Acc:MGI:1916541]	chr15	-	1.45047	7.63217e-06	2.95424e-05	30.7543	1.63401e-05	7.35381	0.542352	1.54377	1.46535	1.47447	1.3168	235	215	231	191	38	63	34	52	0.492677	0.471941	0.457506	0.427616	0.132978	0.227657	0.117048	0.196695	0.462435	0.168595	1.49943	1.421	1.43013	1.27246	-0.331972	0.459716	-0.515863	0.210732
Cplx3	complexin 3 [Source:MGI Symbol;Acc:MGI:2384571]	chr9	-	1.44854	0.0051076	0.00938477	7.26681	0.00824781	3.39892	3.3582	1.56643	1.42313	1.10795	1.67671	1772	1550	1330	1820	171	466	352	463	7.80032	7.1439	5.53084	8.55552	1.25645	3.53575	2.54438	3.67727	7.25764	2.75346	4.41216	4.26885	3.95367	4.52244	1.83182	3.34269	2.84801	3.36036
2900041M22Rik	RIKEN cDNA 2900041M22 gene [Source:MGI Symbol;Acc:MGI:1925653]	chr11	+	1.44845	8.82263e-05	0.000250258	24.5011	5.11996e-05	5.71293	-1.25939	1.70365	1.24606	1.39744	1.5336	84	59	70	71	8	21	16	16	0.78658	0.578456	0.61923	0.709983	0.125042	0.338945	0.246022	0.270321	0.673562	0.245082	0.019195	-0.438392	-0.287016	-0.150859	-2.55071	-1.11619	-1.59331	-1.47761
Sptbn2	spectrin beta, non-erythrocytic 2 [Source:MGI Symbol;Acc:MGI:1313261]	chr19	+	1.44602	5.39193e-09	7.04132e-08	145.755	2.71044e-09	14.1927	9.01308	1.3932	1.18541	1.75299	1.45228	83088	69503	109972	82362	16786	18530	18393	17771	126.981	111.214	158.771	134.416	42.8201	48.8114	46.1575	49.0013	132.845	46.6976	9.96306	9.75527	10.3228	10.0221	8.4472	8.65548	8.5546	8.62214
Ulbp1	UL16 binding protein 1 [Source:MGI Symbol;Acc:MGI:1925027]	chr10	-	1.44519	0.0473389	0.0692191	6.04124	0.0148672	2.20315	-4.178	2.62749	1.02907	1.83129	3.04332	7	2	4	9	2	0	0	2	0.0484315	0.0144882	0.0261445	0.0664965	0.0230973	0	0	0.0249664	0.0388902	0.0120159	-3.4995	-5.09792	-4.2957	-3.08367	-4.44486	-7.8512	-7.8512	-4.36068
Frrs1l	ferric-chelate reductase 1 like [Source:MGI Symbol;Acc:MGI:2442704]	chr4	-	1.44517	4.10652e-12	2.33278e-10	592.098	5.8987e-13	25.931	7.54276	1.51185	1.40159	1.51254	1.35428	34650	31012	35756	29558	6843	7214	6792	6600	113.15	106.032	110.304	103.075	37.2991	40.6045	36.4199	38.8858	108.14	38.3023	8.70128	8.59103	8.70197	8.54372	7.15267	7.29451	7.11738	7.19318
1700063O14Rik	NA	NA	NA	1.44479	0.017896	0.0289908	4.03472	0.0449369	2.73059	-4.69819	2.39486	2.14271	2.35326	1.78538	5	4	5	3	0	0	2	1	0.127899	0.10713	0.120825	0.0819493	0	0	0.0840075	0.0461524	0.109451	0.03254	-3.95693	-4.20908	-3.99853	-4.56641	-7.8512	-7.8512	-4.46704	-5.23772
Gpr68	G protein-coupled receptor 68 [Source:MGI Symbol;Acc:MGI:2441763]	chr12	-	1.44331	2.37104e-06	1.08709e-05	73.5907	1.42849e-07	8.23179	2.01564	1.73034	1.17098	1.60972	1.25457	1013	664	961	693	151	189	189	163	3.63734	2.49631	3.25978	2.65726	0.905008	1.16972	1.11436	1.05599	3.01267	1.06127	3.60563	3.04627	3.48501	3.12987	1.65261	2.04165	1.95157	1.85534
Il20ra	interleukin 20 receptor, alpha [Source:MGI Symbol;Acc:MGI:3605069]	chr10	+	1.44147	4.83943e-07	2.82928e-06	77.3388	1.07686e-07	9.54336	0.916891	1.22206	1.6913	1.31347	1.57844	293	392	322	357	84	69	71	61	1.76604	2.47385	1.83349	2.29788	0.845108	0.71685	0.702718	0.663374	2.09281	0.732013	1.81723	2.28646	1.90864	2.17361	0.808105	0.590565	0.541758	0.440233
Hspb7	heat shock protein family, member 7 (cardiovascular) [Source:MGI Symbol;Acc:MGI:1352494]	chr4	+	1.44072	0.025966	0.0404084	8.34553	0.00512574	2.53074	-4.34561	2.63938	1.25162	2.05384	2.70715	6	2	4	6	0	0	1	2	0.0272802	0.00952098	0.017181	0.0291323	0	0	0.00746598	0.0164068	0.0207786	0.00596819	-3.71016	-5.09792	-4.2957	-3.64239	-7.8512	-7.8512	-5.33508	-4.36068
Lzts1	leucine zipper, putative tumor suppressor 1 [Source:MGI Symbol;Acc:MGI:2684762]	chr8	-	1.44049	1.74712e-10	4.45058e-09	276.649	5.9238e-11	18.9807	6.18438	1.3851	1.4073	1.5131	1.45684	11941	11715	13459	11941	2870	2549	2503	2422	83.4893	85.7605	88.8983	89.1574	33.4945	30.719	28.737	30.5535	86.8264	30.876	7.16438	7.18659	7.29238	7.23612	5.89915	5.79371	5.67728	5.74698
Arpp21	cyclic AMP-regulated phosphoprotein, 21 [Source:MGI Symbol;Acc:MGI:107562]	chr9	-	1.44041	3.77453e-08	3.40347e-07	107.796	1.58939e-08	11.9884	8.94384	1.28971	1.64333	1.34652	1.48238	74631	92127	80068	81156	18193	16209	18460	16197	87.5596	113.169	88.743	101.679	35.6279	32.7784	35.5637	34.2859	97.7876	34.564	9.80819	10.1618	9.865	10.0009	8.56333	8.46241	8.55984	8.48834
Rtp2	receptor transporter protein 2 [Source:MGI Symbol;Acc:MGI:2685451]	chr16	-	1.43787	0.0470048	0.0687719	4.37027	0.0368143	2.20707	-4.25829	2.28369	2.64581	1.49341	1.14542	12	15	7	5	4	0	4	1	0.0622007	0.0814067	0.034277	0.0276764	0.0346079	0	0.0340459	0.00935212	0.0513902	0.0195015	-2.75163	-2.38952	-3.54192	-3.8899	-3.51455	-7.8512	-3.53783	-5.23772
Kremen2	kringle containing transmembrane protein 2 [Source:MGI Symbol;Acc:MGI:1920266]	chr17	-	1.43775	7.07024e-08	5.79006e-07	112.333	1.25003e-08	11.3436	0.234271	1.49902	1.48991	1.46083	1.33468	225	216	226	191	42	41	52	45	1.33759	1.34447	1.26923	1.21256	0.416766	0.420119	0.507616	0.48267	1.29096	0.456793	1.43679	1.42769	1.39861	1.27246	-0.188331	-0.157576	0.0940183	0.00298511
Fmn1	formin 1 [Source:MGI Symbol;Acc:MGI:101815]	chr2	+	1.43704	3.34583e-05	0.00010636	23.4626	6.32913e-05	6.33435	4.09365	1.85485	0.89069	1.85802	1.12642	3502	1734	3620	2011	502	589	549	549	2.95618	1.53256	2.88678	1.81281	0.707325	0.856992	0.760987	0.836147	2.29708	0.790363	5.39481	4.43065	5.39798	4.66638	3.38436	3.6805	3.48893	3.60606
Gls2	glutaminase 2 (liver, mitochondrial) [Source:MGI Symbol;Acc:MGI:2143539]	chr10	+	1.43563	3.47375e-08	3.17936e-07	106.335	1.72069e-08	12.076	3.36812	1.46244	1.24501	1.58084	1.44905	1780	1479	1993	1678	345	437	358	327	9.00032	7.82999	9.51997	9.06058	2.91178	3.80861	2.97243	2.9832	8.85271	3.169	4.41865	4.20122	4.53705	4.40526	2.84354	3.25003	2.87238	2.85889
Kifc2	kinesin family member C2 [Source:MGI Symbol;Acc:MGI:109187]	chr15	+	1.43504	1.80559e-10	4.56542e-09	214.209	2.74878e-10	18.9284	6.74955	1.51552	1.37766	1.54092	1.30371	17670	15515	18549	14517	3345	3795	3404	3428	70.7546	65.0467	70.1665	62.0757	22.3571	26.1925	22.382	24.766	67.0109	23.9244	7.72974	7.59188	7.75514	7.51793	6.1201	6.36785	6.12082	6.24812
Mgst3	microsomal glutathione S-transferase 3 [Source:MGI Symbol;Acc:MGI:1913697]	chr1	-	1.4334	8.86927e-12	4.18098e-10	419.51	4.78766e-12	24.3302	4.97759	1.45522	1.3883	1.44809	1.4394	5315	4902	5455	5002	1063	1198	1086	1036	105.34	101.723	102.135	105.867	35.166	40.9254	35.3435	37.0463	103.766	37.1203	5.99665	5.92973	5.98952	5.98083	4.46642	4.70454	4.4728	4.52196
Fgf3	fibroblast growth factor 3 [Source:MGI Symbol;Acc:MGI:95517]	chr7	+	1.4327	4.7145e-06	1.95581e-05	87.4137	5.34286e-08	7.70737	-0.670344	1.5525	1.3161	1.34884	1.55552	172	141	154	164	43	32	26	33	1.81295	1.55608	1.53345	1.84599	0.756533	0.581374	0.45001	0.627579	1.68712	0.603874	1.04998	0.813584	0.846324	1.05301	-0.154549	-0.51317	-0.90014	-0.442208
Col8a1	collagen, type VIII, alpha 1 [Source:MGI Symbol;Acc:MGI:88463]	chr16	-	1.4323	0.000111001	0.000306344	18.6089	0.000190368	5.57063	-0.0321294	1.5008	1.35567	1.45626	1.4187	158	138	158	142	18	47	26	44	0.389134	0.355857	0.367612	0.373471	0.0739972	0.19952	0.105149	0.19552	0.371518	0.143547	0.927768	0.782635	0.88323	0.845669	-1.40126	0.0385706	-0.90014	-0.0292947
Kcnh1	potassium voltage-gated channel, subfamily H (eag-related), member 1 [Source:MGI Symbol;Acc:MGI:1341721]	chr1	+	1.43156	1.49814e-09	2.52536e-08	197.554	4.45777e-10	15.8332	6.56028	1.53273	1.25308	1.6123	1.32751	17306	13773	18862	14283	3390	3606	3429	3100	30.0871	25.0708	30.9787	26.5173	9.8375	10.8058	9.78909	9.72394	28.1635	10.0391	7.69971	7.42007	7.77928	7.49449	6.13937	6.29415	6.13137	6.10303
Piwil1	piwi-like RNA-mediated gene silencing 1 [Source:MGI Symbol;Acc:MGI:1928897]	chr5	+	1.42977	0.00322164	0.00618209	6.9185	0.00969629	3.64615	-2.61869	1.39563	1.51062	1.65504	1.46619	21	22	26	21	3	4	3	10	0.0670108	0.0735027	0.0783772	0.0715602	0.0159789	0.0220005	0.0157195	0.0575734	0.0726127	0.0278181	-1.96243	-1.84743	-1.70302	-1.89187	-3.90599	-3.45206	-3.92888	-2.14528
Pld5	phospholipase D family, member 5 [Source:MGI Symbol;Acc:MGI:2442056]	chr1	-	1.42859	1.98099e-07	1.35473e-06	98.432	2.69362e-08	10.348	3.12881	1.44627	1.43077	1.5175	1.31763	1650	1577	1788	1436	319	299	375	381	5.33274	5.33646	5.45915	4.95619	1.72091	1.66565	1.99016	2.22171	5.27114	1.89961	4.30926	4.29376	4.38049	4.18063	2.73057	2.70285	2.93927	3.07927
Fxyd2	FXYD domain-containing ion transport regulator 2 [Source:MGI Symbol;Acc:MGI:1195260]	chr9	+	1.42837	4.79535e-07	2.80737e-06	66.576	2.51703e-07	9.55135	0.674848	1.26624	1.58362	1.40726	1.48607	240	289	273	266	60	54	55	56	2.96998	3.74451	3.1915	3.5152	1.23935	1.15181	1.11762	1.25033	3.3553	1.18978	1.52976	1.84714	1.67078	1.74958	0.324105	0.238081	0.174619	0.317262
Hras	Harvey rat sarcoma virus oncogene [Source:MGI Symbol;Acc:MGI:96224]	chr7	-	1.42799	2.70718e-12	1.72709e-10	559.705	8.30777e-13	26.8391	6.60722	1.41691	1.54647	1.35868	1.39043	16425	17359	16271	15344	3520	3395	3630	3351	90.9829	100.678	85.145	90.7652	32.546	32.4146	33.0181	33.4908	91.8927	32.8674	7.62434	7.7539	7.56611	7.59786	6.19366	6.20717	6.21355	6.21534
Rap1gap2	RAP1 GTPase activating protein 2 [Source:MGI Symbol;Acc:MGI:3028623]	chr11	-	1.42747	6.57008e-09	8.25718e-08	168.377	1.15379e-09	13.9537	7.50255	1.48341	1.18492	1.66302	1.37753	32960	25891	38503	29142	6424	7785	6344	6179	64.713	53.2241	71.4151	61.1013	21.0529	26.3457	20.4531	21.8887	62.6134	22.4351	8.62914	8.33066	8.80876	8.52327	7.06152	7.4044	7.01894	7.09809
Crtam	cytotoxic and regulatory T cell molecule [Source:MGI Symbol;Acc:MGI:1859822]	chr9	-	1.42671	0.393923	0.456031	3.5446	0.0608623	0.88346	-4.40998	3.2409	2.98875	1.23	2.11864	5	4	1	2	0	0	0	1	0.032453	0.0271832	0.00613162	0.0138625	0	0	0	0.0117107	0.0199076	0.00292766	-3.95693	-4.20908	-5.96783	-5.07919	-7.8512	-7.8512	-7.8512	-5.23772
Ppp1r1a	protein phosphatase 1, regulatory (inhibitor) subunit 1A [Source:MGI Symbol;Acc:MGI:1889595]	chr15	-	1.42554	1.45194e-11	6.03511e-10	429.145	4.17179e-12	23.356	5.29921	1.38503	1.49694	1.42507	1.39827	6567	6856	6964	6306	1399	1421	1571	1299	63.8205	69.762	63.9355	65.4445	22.694	23.8031	25.0703	22.7771	65.7406	23.5861	6.3018	6.4137	6.34184	6.31503	4.86261	4.95078	5.00538	4.84829
Ctxn1	cortexin 1 [Source:MGI Symbol;Acc:MGI:88566]	chr8	-	1.42498	6.97888e-10	1.36661e-08	211.258	2.98651e-10	16.8921	5.02304	1.53869	1.38616	1.55454	1.22059	5908	5135	6161	4509	1168	1079	1223	1126	60.6475	55.1909	59.7467	49.4287	20.0132	19.0915	20.6153	20.8548	56.2534	20.1437	6.14924	5.99672	6.16509	5.83114	4.6023	4.55363	4.64417	4.64212
Gm16062	predicted gene 16062 [Source:MGI Symbol;Acc:MGI:3802162]	chr11	+	1.42274	0.00809509	0.0142062	8.75566	0.0043174	3.15334	-1.83611	1.65045	0.873851	1.5549	1.77121	57	32	55	59	25	6	4	17	1.11738	0.656799	1.01855	1.23511	0.818029	0.202734	0.128759	0.601275	1.00696	0.437699	-0.537315	-1.31391	-0.632862	-0.416553	-0.931959	-2.89008	-3.53783	-1.39117
Atoh7	atonal homolog 7 (Drosophila) [Source:MGI Symbol;Acc:MGI:1355553]	chr10	+	1.42242	0.0269391	0.0418121	3.1841	0.0768375	2.51088	-4.16707	2.15605	2.20371	1.92984	1.28289	8	8	7	4	0	1	4	1	0.223738	0.234258	0.184943	0.119464	0	0.0482056	0.183696	0.0504599	0.190601	0.0705905	-3.31571	-3.26805	-3.54192	-4.18886	-7.8512	-5.26027	-3.53783	-5.23772
Slc23a3	solute carrier family 23 (nucleobase transporters), member 3 [Source:MGI Symbol;Acc:MGI:104516]	chr1	-	1.42135	0.0122701	0.0206893	7.0294	0.00920517	2.93195	-3.4021	1.89577	1.71457	1.85194	0.843703	20	17	20	9	8	1	4	2	0.122306	0.108848	0.115542	0.0587741	0.0816598	0.0105406	0.0401669	0.022067	0.101367	0.0386086	-2.0316	-2.21281	-2.07544	-3.08367	-2.55071	-5.26027	-3.53783	-4.36068
Hapln4	hyaluronan and proteoglycan link protein 4 [Source:MGI Symbol;Acc:MGI:2679531]	chr8	+	1.42033	7.22098e-06	2.8186e-05	35.8175	7.40926e-06	7.39389	4.62518	1.76627	1.03035	1.70696	1.16017	5041	2924	4990	3151	831	1029	697	821	17.7412	10.7745	16.5904	11.8424	4.88166	6.24206	4.02799	5.2132	14.2371	5.09123	5.9203	5.18437	5.86099	5.31419	4.11128	4.48519	3.83317	4.18647
Hs3st5	heparan sulfate (glucosamine) 3-O-sulfotransferase 5 [Source:MGI Symbol;Acc:MGI:2441996]	chr10	+	1.4201	1.60038e-07	1.12888e-06	109.548	1.44696e-08	10.5481	3.00891	1.41401	1.49542	1.3	1.47535	1533	1567	1461	1522	284	343	354	322	6.23368	6.67154	5.61233	6.60911	1.92762	2.40405	2.36372	2.3624	6.28166	2.26445	4.20318	4.28458	4.08917	4.26452	2.56302	2.90079	2.85618	2.83668
A930016O22Rik	RIKEN cDNA A930016O22 gene [Source:MGI Symbol;Acc:MGI:3605623]	chr7	-	1.41928	0.0055016	0.0100394	5.85702	0.0163269	3.35922	-2.96428	1.96507	1.68251	1.3471	1.16836	24	19	16	13	7	4	1	4	0.117987	0.0977983	0.0743076	0.0682484	0.057441	0.0338945	0.0080726	0.0354796	0.0895853	0.0337219	-1.77283	-2.05539	-2.3908	-2.56955	-2.73813	-3.45206	-5.33508	-3.42634
Enc1	ectodermal-neural cortex 1 [Source:MGI Symbol;Acc:MGI:109610]	chr13	+	1.41873	2.58182e-09	3.88687e-08	178.559	8.14039e-10	15.1162	8.28754	1.38962	1.27962	1.58131	1.42408	51624	46212	60813	50307	10801	11597	11125	10981	136.981	128.386	152.439	142.549	47.8382	53.0398	48.473	52.5712	140.089	50.4806	9.27646	9.16646	9.46816	9.31092	7.81112	7.97937	7.82926	7.92763
Ush2a	Usher syndrome 2A (autosomal recessive, mild) [Source:MGI Symbol;Acc:MGI:1341292]	chr1	+	1.41809	0.0143137	0.0237613	4.37521	0.036708	2.84986	-3.30211	2.51619	1.11147	1.49091	1.13271	28	10	14	10	1	7	3	2	0.0221781	0.00829318	0.0104757	0.00845848	0.00132211	0.00955677	0.00390192	0.0028582	0.0123514	0.00440975	-1.55349	-2.95821	-2.57877	-2.93697	-5.31483	-2.67432	-3.92888	-4.36068
Npffr1	neuropeptide FF receptor 1 [Source:MGI Symbol;Acc:MGI:2685082]	chr10	+	1.41766	0.00121787	0.0025879	8.72851	0.00436609	4.17682	-1.42138	1.16389	1.80576	1.48707	1.39973	41	62	53	46	16	15	9	5	0.394794	0.625077	0.482118	0.473011	0.257163	0.248958	0.142305	0.0868667	0.49375	0.183823	-1.00912	-0.367249	-0.685935	-0.773279	-1.56913	-1.59621	-2.4088	-3.1179
Myh2	myosin, heavy polypeptide 2, skeletal muscle, adult [Source:MGI Symbol;Acc:MGI:1339710]	chr11	+	1.41569	0.00021014	0.000540478	25.6551	4.07872e-05	5.18399	-0.991433	1.82361	1.1883	1.65818	1.05265	124	77	114	69	20	30	19	13	0.256547	0.166798	0.222813	0.152448	0.0690678	0.106983	0.0645489	0.0485271	0.199651	0.0722816	0.579084	-0.0562291	0.413646	-0.191881	-1.25091	-0.605685	-1.34836	-1.77316
Car3	carbonic anhydrase 3 [Source:MGI Symbol;Acc:MGI:88270]	chr3	+	1.4156	0.00311561	0.00599889	11.9656	0.00130077	3.66419	-1.15446	1.35464	0.859731	1.71876	1.82042	76	52	101	100	17	17	19	14	0.62556	0.44814	0.785357	0.878985	0.233564	0.241185	0.256803	0.207912	0.684511	0.234866	-0.124546	-0.619456	0.239571	0.341237	-1.48275	-1.41786	-1.34836	-1.66777
Gm11762	predicted gene 11762 [Source:MGI Symbol;Acc:MGI:3651277]	chr11	+	1.41557	0.00082255	0.00182051	21.2519	0.000102007	4.39554	-1.2405	1.59652	1.20742	1.76279	1.14481	95	70	110	66	13	35	15	14	0.701232	0.540993	0.767047	0.520246	0.160171	0.445301	0.181811	0.18645	0.632379	0.243433	0.196019	-0.193083	0.362286	-0.255687	-1.86441	-0.384651	-1.68516	-1.66777
Sema7a	sema domain, immunoglobulin domain (Ig), and GPI membrane anchor, (semaphorin) 7A [Source:MGI Symbol;Acc:MGI:1306826]	chr9	+	1.41447	1.84144e-08	1.87354e-07	198.138	4.37993e-10	12.7638	6.35547	1.56493	1.24847	1.59187	1.25196	17832	13834	18739	13658	3173	3313	3746	3402	68.5254	55.6614	68.0281	56.0486	20.3527	21.9442	23.6379	23.5875	62.0659	22.3806	7.74291	7.42644	7.76984	7.42994	6.04394	6.1719	6.25893	6.23713
4932441J04Rik	RIKEN cDNA 4932441J04 gene [Source:MGI Symbol;Acc:MGI:2441691]	chr5	-	1.41404	0.00124851	0.00264838	12.3275	0.00115175	4.16307	-1.59499	1.14225	1.40307	1.88138	1.33803	44	51	76	48	15	17	6	10	0.762744	0.92566	1.2446	0.888574	0.434029	0.507951	0.170792	0.312768	0.955395	0.356385	-0.908097	-0.647282	-0.168973	-0.712324	-1.661	-1.41786	-2.97726	-2.14528
Il34	interleukin 34 [Source:MGI Symbol;Acc:MGI:1923777]	chr8	-	1.41297	2.73957e-08	2.60244e-07	97.168	2.90284e-08	12.3294	4.58414	1.33921	1.38657	1.50002	1.4253	3600	3594	4151	3636	872	754	780	811	24.3717	25.4751	26.5477	26.2865	9.85373	8.79836	8.67099	9.90605	25.6703	9.30728	5.43462	5.48199	5.59543	5.52071	4.18074	4.03669	3.99544	4.16879
Ido2	indoleamine 2,3-dioxygenase 2 [Source:MGI Symbol;Acc:MGI:2142489]	chr8	-	1.41185	8.44481e-05	0.000240703	16.7685	0.000306156	5.74026	-0.274154	1.57349	1.4408	1.15288	1.5628	126	111	97	119	22	23	30	21	0.526126	0.485286	0.382633	0.530631	0.153336	0.165537	0.205699	0.15821	0.481169	0.170695	0.602101	0.469409	0.181491	0.591411	-1.11476	-0.986123	-0.695245	-1.08944
Cdcp1	CUB domain containing protein 1 [Source:MGI Symbol;Acc:MGI:2442010]	chr9	-	1.41152	5.22389e-05	0.000157289	27.6471	2.80692e-05	6.04453	-1.33502	1.169	1.47997	1.38607	1.75998	55	66	66	79	20	13	15	9	0.179836	0.225951	0.203868	0.275847	0.109156	0.0732665	0.0805372	0.053095	0.221376	0.0790135	-0.588516	-0.277539	-0.371443	0.002472	-1.25091	-1.79976	-1.68516	-2.29422
Scn1b	sodium channel, voltage-gated, type I, beta [Source:MGI Symbol;Acc:MGI:98247]	chr7	-	1.41032	9.0888e-10	1.6745e-08	177.922	8.31503e-10	16.5188	7.36274	1.569	1.18962	1.58631	1.29566	29148	21648	30427	22947	5550	5793	5528	5321	242.136	188.288	238.781	203.565	76.9563	82.947	75.4065	79.7516	218.192	78.7653	8.45183	8.07244	8.46914	8.17848	6.85054	6.97803	6.82031	6.88242
Wnt4	wingless-related MMTV integration site 4 [Source:MGI Symbol;Acc:MGI:98957]	chr4	+	1.41017	2.14395e-06	9.96924e-06	57.1926	5.88784e-07	8.31066	2.05598	1.36191	1.11069	1.68332	1.48577	706	573	910	732	140	143	181	159	2.32414	1.975	2.83003	2.57333	0.769285	0.811412	0.978425	0.944391	2.42563	0.875878	3.08496	2.83374	3.40637	3.20882	1.54364	1.63976	1.88925	1.81954
Mir132	microRNA 132 [Source:MGI Symbol;Acc:MGI:2676817]	chr11	+	1.40963	0.000724193	0.00162241	9.86451	0.00277675	4.4672	-2.80344	1.32608	1.8258	1.52518	1.39628	16	22	19	16	2	3	6	4	3.05098	4.39235	3.42265	3.25811	0.636575	0.986023	1.87871	1.37618	3.53102	1.21937	-2.34716	-1.84743	-2.14805	-2.27696	-4.44486	-3.84449	-2.97726	-3.42634
Corin	corin [Source:MGI Symbol;Acc:MGI:1349451]	chr5	-	1.40952	0.00545877	0.00996875	12.6909	0.00102171	3.3634	-3.47377	1.09635	1.60379	1.79542	1.54447	13	18	22	17	3	4	2	5	0.0325072	0.0471263	0.0519696	0.0453953	0.0125215	0.0172402	0.00821214	0.0225581	0.0442496	0.015133	-2.6394	-2.13195	-1.94033	-2.19128	-3.90599	-3.45206	-4.46704	-3.1179
Tmem132c	transmembrane protein 132C [Source:MGI Symbol;Acc:MGI:2443061]	chr5	+	1.40734	1.50048e-06	7.39691e-06	47.9885	1.54681e-06	8.59468	2.49927	1.56837	1.18499	1.41511	1.44053	1006	745	933	876	199	219	132	233	2.4762	1.91999	2.1695	2.30259	0.8176	0.929133	0.533521	1.03476	2.21707	0.828753	3.59563	3.21224	3.44237	3.46779	2.05035	2.25398	1.43442	2.37028
Clec2l	C-type lectin domain family 2, member L [Source:MGI Symbol;Acc:MGI:2141402]	chr6	+	1.40662	4.33081e-10	9.30715e-09	194.364	4.91232e-10	17.5862	4.09158	1.5224	1.3272	1.43989	1.32834	2894	2442	2819	2407	553	621	531	573	25.4876	22.5181	23.454	22.6377	8.12936	9.4269	7.67919	9.10503	23.5243	8.58512	5.11973	4.92453	5.03722	4.92567	3.52389	3.7568	3.44086	3.66777
Lsm11	U7 snRNP-specific Sm-like protein LSM11 [Source:MGI Symbol;Acc:MGI:1919540]	chr11	-	1.40656	1.34652e-05	4.85247e-05	29.1897	2.13302e-05	6.95103	3.92003	1.4685	1.026	1.76552	1.35754	2421	1721	3068	2133	451	532	528	469	4.72167	3.51428	5.65258	4.44241	1.46818	1.78838	1.69093	1.65033	4.58274	1.64945	4.8623	4.4198	5.15932	4.75134	3.22986	3.53371	3.43269	3.37893
Lin7a	lin-7 homolog A (C. elegans) [Source:MGI Symbol;Acc:MGI:2135609]	chr10	+	1.40644	1.27293e-10	3.43348e-09	297.84	3.79795e-11	19.491	5.63066	1.3622	1.4086	1.49135	1.36112	8147	8128	9190	7746	1620	1956	1871	1727	15.0011	15.6698	15.9857	15.231	4.97898	6.20783	5.65703	5.73737	15.4719	5.6453	6.61282	6.65922	6.74197	6.61174	5.07418	5.41172	5.25747	5.2591
Zfp296	zinc finger protein 296 [Source:MGI Symbol;Acc:MGI:1926956]	chr7	+	1.40644	0.00198985	0.0040068	16.3872	0.000339442	3.9072	-1.41279	1.71623	0.817747	1.91794	1.23663	91	47	108	62	16	16	15	15	0.748536	0.404785	0.839239	0.544615	0.219681	0.22685	0.202606	0.222617	0.634294	0.217939	0.134198	-0.764286	0.335904	-0.345403	-1.56913	-1.50428	-1.68516	-1.56956
B930025P03Rik	NA	NA	NA	1.40624	0.00700421	0.0124847	5.40601	0.0206622	3.23043	-2.67935	1.77045	1.76373	1.20492	1.31904	26	25	18	18	2	3	12	4	0.106067	0.106783	0.0693698	0.0784163	0.0136188	0.0210948	0.0803858	0.0294418	0.0901591	0.0361353	-1.65899	-1.66571	-2.22452	-2.1104	-4.44486	-3.84449	-2.00208	-3.42634
Kcnq1	potassium voltage-gated channel, subfamily Q, member 1 [Source:MGI Symbol;Acc:MGI:108083]	chr7	+	1.40474	0.0459667	0.0674733	6.84897	0.0100198	2.21941	-3.95068	2.40151	1.50813	2.1753	1.52835	8	4	7	4	2	0	1	1	0.0332394	0.0174012	0.0274759	0.017748	0.0138706	0	0.00682266	0.00749652	0.0239661	0.00704744	-3.31571	-4.20908	-3.54192	-4.18886	-4.44486	-7.8512	-5.33508	-5.23772
Dkk2	dickkopf homolog 2 (Xenopus laevis) [Source:MGI Symbol;Acc:MGI:1890663]	chr3	+	1.40423	0.000171506	0.000451818	41.6938	3.30878e-06	5.30569	-1.05647	1.57559	1.77349	1.09119	1.23708	129	143	95	97	31	26	18	24	0.438192	0.508587	0.304852	0.351862	0.175767	0.152228	0.100401	0.14709	0.400873	0.143871	0.635953	0.833854	0.151549	0.297446	-0.623928	-0.810674	-1.42548	-0.89846
Gm6537	predicted gene 6537 [Source:MGI Symbol;Acc:MGI:3645242]	chr7	+	1.40402	0.000268667	0.000671003	15.3867	0.000448826	5.03842	-0.732004	1.7004	1.35348	1.52145	1.09649	112	85	102	70	25	33	12	14	1.34243	1.06671	1.15495	0.895979	0.500166	0.681765	0.236181	0.302759	1.11502	0.430218	0.43269	0.0857638	0.253733	-0.171224	-0.931959	-0.469046	-2.00208	-1.66777
Hpcal4	hippocalcin-like 4 [Source:MGI Symbol;Acc:MGI:2157521]	chr4	+	1.40194	8.54359e-09	1.01676e-07	218.691	2.42858e-10	13.6415	8.89127	1.36316	1.24767	1.55524	1.44128	86874	77471	102365	87259	17516	23240	17878	18146	235.024	219.441	261.617	252.092	79.0968	108.369	79.4205	88.5728	242.043	88.8648	10.0273	9.91185	10.2194	10.1055	8.50862	8.98222	8.51363	8.65226
Syt7	synaptotagmin VII [Source:MGI Symbol;Acc:MGI:1859545]	chr19	+	1.40193	6.5726e-08	5.45593e-07	87.5893	5.28157e-08	11.4171	6.76617	1.46091	1.16667	1.61086	1.36695	18109	14267	20724	16144	3540	4275	3565	3524	32.717	26.9878	35.3707	31.147	10.6754	13.3126	10.5762	11.4871	31.5556	11.5128	7.76515	7.4709	7.9151	7.67118	6.20183	6.53966	6.18749	6.28796
Flt4	FMS-like tyrosine kinase 4 [Source:MGI Symbol;Acc:MGI:95561]	chr11	+	1.40128	0.000611075	0.00139168	11.574	0.00148797	4.56333	0.345489	1.0418	1.4652	1.53949	1.60451	118	153	172	166	31	27	34	38	0.254335	0.345279	0.350222	0.382084	0.111529	0.100308	0.120335	0.147776	0.33298	0.119987	0.507743	0.931142	1.00544	1.07046	-0.623928	-0.756632	-0.515863	-0.239792
Unc5d	unc-5 homolog D (C. elegans) [Source:MGI Symbol;Acc:MGI:2389364]	chr8	-	1.40119	4.53965e-08	3.97967e-07	118.277	9.24988e-09	11.7956	4.63487	1.42757	1.25647	1.61493	1.2953	4459	3826	5237	3871	941	1028	826	959	6.08652	5.46804	6.75313	5.64263	2.14399	2.41864	1.85141	2.36182	5.98758	2.19396	5.74332	5.57223	5.93069	5.61106	4.29059	4.48379	4.07808	4.41056
Cdc25c	cell division cycle 25C [Source:MGI Symbol;Acc:MGI:88350]	chr18	-	1.40041	0.00524135	0.00960973	6.74048	0.0105498	3.38511	-2.63595	0.824858	1.80868	1.81046	1.50037	15	29	31	23	8	3	5	4	0.0972587	0.196875	0.189885	0.159254	0.0865821	0.0335278	0.0532351	0.0467943	0.160818	0.0550348	-2.43815	-1.45432	-1.45254	-1.76264	-2.55071	-3.84449	-3.23049	-3.42634
Slc8a1	solute carrier family 8 (sodium/calcium exchanger), member 1 [Source:MGI Symbol;Acc:MGI:107956]	chr17	-	1.39958	9.69341e-07	5.09861e-06	54.0092	8.08568e-07	8.95209	7.93497	1.57215	1.12923	1.60436	1.29101	44012	31279	46420	34462	7065	10041	7888	8709	29.5999	22.0256	29.4927	24.7506	7.93108	11.6397	8.71117	10.5678	26.4672	9.71244	9.04632	8.6034	9.07853	8.76517	7.19873	7.77153	7.3332	7.59321
Gngt2	guanine nucleotide binding protein (G protein), gamma transducing activity polypeptide 2 [Source:MGI Symbol;Acc:MGI:893584]	chr11	+	1.39869	0.00879553	0.0153062	4.98267	0.025994	3.10917	-2.19043	0.718797	1.28967	1.8462	1.96158	18	26	41	41	3	8	4	14	0.266512	0.403062	0.57348	0.648267	0.0741423	0.204165	0.097251	0.373997	0.47283	0.187389	-2.18077	-1.60989	-1.05337	-0.937988	-3.90599	-2.48666	-3.53783	-1.66777
Gm7244	predicted gene 7244 [Source:MGI Symbol;Acc:MGI:3644192]	chr9	+	1.39867	2.98267e-05	9.63978e-05	45.2932	2.11773e-06	6.41033	-1.00605	1.22119	1.62099	1.37685	1.43413	87	111	100	96	18	27	18	22	1.52496	2.03712	1.65588	1.79695	0.526637	0.815735	0.518085	0.695756	1.75373	0.639054	0.0696084	0.469409	0.225269	0.282549	-1.40126	-0.756632	-1.42548	-1.02293
Gm1604b	predicted gene 1604b [Source:MGI Symbol;Acc:MGI:2686450]	chr17	+	1.39793	4.7185e-06	1.95699e-05	44.0655	2.45699e-06	7.70674	0.068808	1.46384	1.6849	1.20659	1.27612	182	205	157	152	37	33	37	42	1.4664	1.72938	1.19501	1.30783	0.497605	0.458292	0.489524	0.610558	1.42466	0.513995	1.13135	1.3524	0.874091	0.94362	-0.370233	-0.469046	-0.394597	-0.0961053
Lamp5	lysosomal-associated membrane protein family, member 5 [Source:MGI Symbol;Acc:MGI:1923411]	chr2	+	1.39594	1.29901e-07	9.5298e-07	58.3321	5.27618e-07	10.7467	5.76034	1.49933	1.25641	1.48884	1.34325	8016	6544	8208	6845	1846	1495	1652	1439	51.6028	44.1077	49.9165	47.0561	19.8357	16.5884	17.4629	16.7137	48.1708	17.6502	6.58943	6.34651	6.57894	6.43335	5.26256	5.02401	5.0779	4.99593
Grin2a	glutamate receptor, ionotropic, NMDA2A (epsilon 1) [Source:MGI Symbol;Acc:MGI:95820]	chr16	-	1.39391	8.77416e-09	1.03877e-07	119.795	8.58508e-09	13.6102	6.44226	1.52816	1.18761	1.63665	1.22238	14993	11439	16672	11541	2932	2979	3040	2792	41.8198	33.4069	43.9311	34.3766	13.6508	14.3222	13.9238	14.0509	38.3836	13.9869	7.49274	7.15219	7.60123	7.18696	5.92999	6.01859	5.95767	5.95207
Foxp3	forkhead box P3 [Source:MGI Symbol;Acc:MGI:1891436]	chrX	+	1.39387	0.0618084	0.0878587	4.29087	0.0385703	2.05447	-4.73854	2.21257	2.25708	1.66525	3.2008	3	3	2	6	0	0	0	3	0.00961197	0.0100639	0.00605358	0.020529	0	0	0	0.0173424	0.0115646	0.0043356	-4.63062	-4.58611	-5.17794	-3.64239	-7.8512	-7.8512	-7.8512	-3.81916
Edaradd	EDAR (ectodysplasin-A receptor)-associated death domain [Source:MGI Symbol;Acc:MGI:1931001]	chr13	-	1.39383	0.00784249	0.0138046	7.41216	0.0077189	3.17022	-3.07817	2.17424	1.52727	0.899848	1.39139	31	19	13	17	7	3	3	3	0.048148	0.0308977	0.0190744	0.0281963	0.0181475	0.00803129	0.00765118	0.00840687	0.0315791	0.0105592	-1.40842	-2.05539	-2.68282	-2.19128	-2.73813	-3.84449	-3.92888	-3.81916
Postn	periostin, osteoblast specific factor [Source:MGI Symbol;Acc:MGI:1926321]	chr3	+	1.39365	2.25727e-05	7.56507e-05	31.6411	1.41194e-05	6.59679	0.31666	1.48902	1.53871	1.23889	1.33973	218	218	189	187	43	47	42	43	0.832652	0.871804	0.681961	0.762738	0.274143	0.309423	0.263419	0.296328	0.787289	0.285828	1.39127	1.44096	1.14114	1.24198	-0.154549	0.0385706	-0.212711	-0.0623133
Gm11413	predicted gene 11413 [Source:MGI Symbol;Acc:MGI:3650701]	chr4	-	1.39362	0.0515362	0.0747091	2.31728	0.139932	2.15606	-3.75109	1.33285	1.38023	2.44155	1.89537	7	7	16	10	2	2	0	7	0.0602991	0.0631343	0.130204	0.0919896	0.028757	0.0296954	0	0.108794	0.0864067	0.0418117	-3.4995	-3.45212	-2.3908	-2.93697	-4.44486	-4.38526	-7.8512	-2.64806
Mybph	myosin binding protein H [Source:MGI Symbol;Acc:MGI:1858196]	chr1	+	1.39267	0.00125225	0.002655	11.5366	0.00150742	4.16142	-2.17427	1.54877	1.34542	1.29735	1.61984	37	31	32	37	10	5	8	6	0.254595	0.22334	0.208013	0.27188	0.114855	0.0593016	0.0903919	0.0744897	0.239457	0.0847596	-1.15586	-1.35921	-1.40727	-1.08479	-2.23612	-3.14388	-2.57458	-2.86394
Rab40b	Rab40b, member RAS oncogene family [Source:MGI Symbol;Acc:MGI:2183451]	chr11	-	1.39086	6.92617e-09	8.59693e-08	132.129	4.83189e-09	13.8904	4.81612	1.33506	1.53788	1.28943	1.41044	4351	4838	4348	4362	1058	899	1085	870	29.3611	34.1826	27.7181	31.4337	11.9171	10.4566	12.0228	10.5925	30.6739	11.2472	5.70795	5.91077	5.66232	5.78333	4.45962	4.29038	4.47147	4.27008
Serp2	stress-associated endoplasmic reticulum protein family member 2 [Source:MGI Symbol;Acc:MGI:1919911]	chr14	-	1.39055	1.98121e-11	7.57037e-10	377.311	9.10042e-12	22.761	4.85562	1.3772	1.42114	1.34989	1.41363	4716	4697	4773	4602	1011	978	1062	1050	57.1243	59.5693	54.6172	59.5278	20.4409	20.4189	21.1233	22.9474	57.7097	21.2326	5.82416	5.8681	5.79685	5.86059	4.39408	4.41187	4.44057	4.54133
Atp12a	ATPase, H+/K+ transporting, nongastric, alpha polypeptide [Source:MGI Symbol;Acc:MGI:1926943]	chr14	+	1.38968	0.00804897	0.0141282	15.2166	0.000471267	3.15638	-3.35303	0.742638	1.39934	1.97476	1.84758	13	20	32	27	7	4	6	2	0.0414094	0.0667023	0.0962934	0.0918429	0.0372181	0.0219615	0.0313832	0.0114943	0.074062	0.0255143	-2.6394	-1.98269	-1.40727	-1.53446	-2.73813	-3.45206	-2.97726	-4.36068
Arpp19	cAMP-regulated phosphoprotein 19 [Source:MGI Symbol;Acc:MGI:1891691]	chr9	+	1.38933	1.56695e-06	7.66881e-06	64.8362	2.92132e-07	8.55981	8.2424	1.37926	1.42376	1.368	1.38663	51815	51626	53028	49554	12058	10016	11891	11129	157.59	164.398	152.359	160.945	61.2137	52.5066	59.3856	61.0695	158.823	58.5438	9.28179	9.32629	9.27053	9.28916	7.96994	7.76793	7.92532	7.94695
Snap25	synaptosomal-associated protein 25 [Source:MGI Symbol;Acc:MGI:98331]	chr2	+	1.38923	9.56102e-10	1.75015e-08	190.991	5.45266e-10	16.4481	10.4573	1.46898	1.19968	1.55044	1.33784	239315	191831	261173	207920	48054	52639	46689	48020	1346.38	1129.98	1388.08	1249.16	451.26	510.448	431.322	487.433	1278.4	470.116	11.4893	11.22	11.5707	11.3581	9.96459	10.1617	9.89851	10.0562
Rprm	reprimo, TP53 dependent G2 arrest mediator candidate [Source:MGI Symbol;Acc:MGI:1915124]	chr2	-	1.38805	3.79688e-06	1.62702e-05	45.2442	2.13019e-06	7.86993	4.2006	1.63352	0.906298	1.58848	1.41725	3597	2099	3596	2946	675	667	638	638	31.0063	18.9442	29.2833	27.1187	9.71213	9.91021	9.03069	9.92263	26.5881	9.64392	5.43342	4.7062	5.38838	5.21715	3.8114	3.85986	3.7056	3.82274
Tmem40	transmembrane protein 40 [Source:MGI Symbol;Acc:MGI:2137870]	chr6	-	1.38801	0.00593642	0.0107503	13.2743	0.000846967	3.31862	-0.685754	1.21129	1.12889	1.5901	1.61895	114	104	153	144	10	55	23	46	0.830278	0.793062	1.05269	1.11997	0.121568	0.690444	0.275066	0.604468	0.949001	0.422887	0.458144	0.375737	0.836948	0.865798	-2.23612	0.264456	-1.0755	0.0345584
Dynll1	dynein light chain LC8-type 1 [Source:MGI Symbol;Acc:MGI:1861457]	chr5	-	1.38731	2.8159e-07	1.81089e-06	106.938	1.66501e-08	10.025	6.66533	1.32452	1.3537	1.40794	1.46275	17850	17597	19507	18692	4035	4126	4066	3870	111.156	114.733	114.757	124.302	41.9412	44.2866	41.5771	43.4814	116.237	42.8216	7.74436	7.77354	7.82779	7.8826	6.39064	6.48848	6.37718	6.42307
Fam129a	family with sequence similarity 129, member A [Source:MGI Symbol;Acc:MGI:2137237]	chr1	+	1.38717	0.00630368	0.0113392	5.42813	0.0204206	3.2866	-1.32137	1.69562	0.795304	2.1124	1.01314	66	34	91	39	11	25	6	10	0.210873	0.113739	0.274668	0.133066	0.0586638	0.137678	0.0314788	0.0576465	0.183087	0.0713667	-0.327048	-1.22736	0.0897355	-1.00952	-2.10129	-0.866819	-2.97726	-2.14528
Cd59b	CD59b antigen [Source:MGI Symbol;Acc:MGI:1888996]	chr2	+	1.38696	6.45035e-06	2.55941e-05	36.1937	7.01339e-06	7.47602	-0.647911	1.36754	1.37197	1.4641	1.40907	97	94	107	95	25	22	18	20	1.53363	1.55608	1.59817	1.60398	0.659767	0.599542	0.467318	0.570527	1.57297	0.574288	0.225964	0.230398	0.32253	0.267496	-0.931959	-1.04969	-1.42548	-1.15917
Esrrg	estrogen-related receptor gamma [Source:MGI Symbol;Acc:MGI:1347056]	chr1	+	1.38693	1.75778e-06	8.44952e-06	47.2005	1.69282e-06	8.46786	4.69745	1.64281	1.26382	1.39122	1.2384	4916	3652	4259	3534	862	850	814	1045	11.0877	8.62411	9.07459	8.5118	3.24516	3.30441	3.0147	4.25247	9.32454	3.45419	5.88407	5.50508	5.63248	5.47967	4.16411	4.20954	4.05697	4.53444
Kcne3	potassium voltage-gated channel, Isk-related subfamily, gene 3 [Source:MGI Symbol;Acc:MGI:1891124]	chr7	+	1.38643	0.0201372	0.032169	8.82436	0.00419699	2.66741	-4.09874	1.24565	1.91165	1.60341	1.46139	9	14	12	10	1	2	2	4	0.0659298	0.10738	0.0830446	0.0782287	0.0122276	0.0252532	0.024058	0.0528684	0.0836457	0.0286018	-3.15271	-2.48672	-2.79495	-2.93697	-5.31483	-4.38526	-4.46704	-3.42634
Hcar2	NA	NA	NA	1.3864	0.0592662	0.0845554	3.2458	0.0737858	2.07805	-3.5779	2.29886	1.56608	0.163722	2.46608	14	8	3	15	1	1	1	4	0.090495	0.0541429	0.0183193	0.103541	0.0107894	0.0111415	0.0106142	0.0466501	0.0666247	0.0197988	-2.53527	-3.26805	-4.67041	-2.36805	-5.31483	-5.26027	-5.33508	-3.42634
Gm20063	NA	NA	NA	1.3862	2.22553e-05	7.47633e-05	39.1966	4.60133e-06	6.60635	0.74974	1.21237	1.64676	1.55244	1.16061	268	350	350	246	61	80	77	48	3.0972	4.23504	3.82115	3.03596	1.1767	1.59357	1.46122	1.00086	3.54734	1.30809	1.68873	2.12312	2.0288	1.63697	0.34787	0.803398	0.658463	0.0957048
Egfl7	EGF-like domain 7 [Source:MGI Symbol;Acc:MGI:2449923]	chr2	+	1.38612	5.84437e-09	7.52265e-08	140.701	3.33753e-09	14.0948	3.24435	1.36294	1.25852	1.49336	1.42131	1519	1365	1715	1505	297	392	321	330	11.7571	11.0619	12.54	12.4396	3.83707	5.22968	4.07979	4.60842	11.9496	4.43874	4.18995	4.08553	4.32036	4.24832	2.62755	3.09333	2.71509	2.87206
Ptch2	patched homolog 2 [Source:MGI Symbol;Acc:MGI:1095405]	chr4	+	1.3849	7.65301e-08	6.16332e-07	77.7408	1.0455e-07	11.2644	1.06171	1.42717	1.4987	1.41731	1.21308	328	333	336	269	68	70	71	66	1.16314	1.23639	1.12561	1.01867	0.402501	0.42786	0.413433	0.422276	1.13595	0.416518	1.97984	2.05136	1.96997	1.76574	0.50409	0.611265	0.541758	0.553541
Frs3os	NA	NA	NA	1.38445	0.00723662	0.0128492	6.48021	0.0119601	3.21304	-3.40103	1.29581	1.83464	1.13089	1.85616	12	17	11	17	3	2	4	2	0.154105	0.228581	0.13345	0.233137	0.0643071	0.0442704	0.0843504	0.0463407	0.187319	0.0598172	-2.75163	-2.21281	-2.91655	-2.19128	-3.90599	-4.38526	-3.53783	-4.36068
Phospho1	phosphatase, orphan 1 [Source:MGI Symbol;Acc:MGI:2447348]	chr11	+	1.3824	3.29855e-07	2.06441e-06	75.6597	1.22022e-07	9.88236	2.40941	1.44558	1.14082	1.64034	1.29448	936	732	1105	802	169	204	209	196	6.16744	5.05005	6.87832	5.64326	1.85873	2.3169	2.26134	2.33014	5.93477	2.19178	3.49162	3.18686	3.68637	3.34052	1.81487	2.15172	2.09653	2.12103
Olfm1	olfactomedin 1 [Source:MGI Symbol;Acc:MGI:1860437]	chr2	+	1.38123	5.15856e-07	2.98513e-06	52.1514	9.80665e-07	9.48778	7.87502	1.57134	0.970561	1.70919	1.27236	40166	25587	45582	31064	6927	9042	7252	7459	147.462	98.355	158.091	121.788	42.4491	57.2181	43.719	49.4082	131.424	48.1986	8.9144	8.31362	9.05225	8.61541	7.17027	7.62034	7.21192	7.36969
Plek2	pleckstrin 2 [Source:MGI Symbol;Acc:MGI:1351466]	chr12	-	1.3793	0.00238203	0.0047214	8.3944	0.00502071	3.80937	-1.80871	1.5534	1.85882	0.800322	1.49437	46	55	28	42	9	10	8	8	0.373258	0.467271	0.214635	0.363937	0.121897	0.139861	0.106594	0.117122	0.354775	0.121369	-0.844476	-0.53906	-1.59755	-0.903507	-2.38485	-2.17176	-2.57458	-2.46032
Sprn	shadow of prion protein [Source:MGI Symbol;Acc:MGI:3582583]	chr7	-	1.37921	1.1095e-08	1.2597e-07	166.345	1.24e-09	13.3371	6.10628	1.4276	1.25196	1.49922	1.33328	12582	10762	13638	11214	2330	3249	2538	2529	50.1736	44.9339	51.3768	47.7543	15.509	22.3317	16.6191	18.1958	48.5596	18.1639	7.23981	7.06418	7.31144	7.1455	5.59846	6.14375	5.69731	5.80935
Fam105a	family with sequence similarity 105, member A [Source:MGI Symbol;Acc:MGI:2687281]	chr15	-	1.37543	3.25532e-08	3.00184e-07	175.626	8.98275e-10	12.1448	3.9584	1.37854	1.46489	1.30013	1.36793	3154	3235	3081	2979	742	623	758	627	12.9381	13.8943	11.9396	13.0498	5.08057	4.40496	5.10584	4.64057	12.9554	4.80798	5.24383	5.33018	5.16541	5.23322	3.9479	3.76144	3.95417	3.79765
Tmem150cos	NA	NA	NA	1.37524	0.0355144	0.0534992	5.94973	0.0155724	2.36094	-4.75848	1.2454	2.542	2.30459	1.31134	4	10	9	4	2	0	2	1	0.037568	0.0983361	0.079853	0.0401185	0.0313537	0	0.0308445	0.0169455	0.0639689	0.0197859	-4.2548	-2.95821	-3.19561	-4.18886	-4.44486	-7.8512	-4.46704	-5.23772
Chrm5	cholinergic receptor, muscarinic 5 [Source:MGI Symbol;Acc:MGI:109248]	chr2	-	1.37494	0.0181152	0.0293014	13.1951	0.000868519	2.72407	0.852116	1.01746	1.74074	1.32161	1.4648	124	198	158	161	42	48	25	28	0.8938	1.4943	1.07589	1.23928	0.505323	0.596358	0.295903	0.364144	1.17582	0.440432	0.579084	1.30237	0.88323	1.02643	-0.188331	0.0688176	-0.956257	-0.677733
Kcnc2	potassium voltage gated channel, Shaw-related subfamily, member 2 [Source:MGI Symbol;Acc:MGI:96668]	chr10	+	1.37487	1.40948e-06	7.00713e-06	50.0559	1.22833e-06	8.6452	5.78432	1.50806	1.1874	1.50591	1.28732	9569	7402	9855	7813	1804	2308	1564	1997	19.4365	15.7418	18.9103	16.9471	6.1163	8.08042	5.21649	7.31856	17.7589	6.68294	6.84491	6.52424	6.84275	6.62416	5.22937	5.65044	4.99893	5.46864
Robo3	roundabout homolog 3 (Drosophila) [Source:MGI Symbol;Acc:MGI:1343102]	chr9	-	1.3738	1.1114e-05	4.0949e-05	27.9792	2.64305e-05	7.08555	1.34318	1.47933	0.950179	1.67553	1.39753	396	265	468	356	96	66	79	82	1.05454	0.738873	1.17735	1.01238	0.426718	0.302942	0.345451	0.393984	0.995787	0.367274	2.25137	1.72222	2.44757	2.16956	1.0003	0.526624	0.695357	0.865868
Crhr2	corticotropin releasing hormone receptor 2 [Source:MGI Symbol;Acc:MGI:894312]	chr6	-	1.37367	3.99388e-06	1.69947e-05	43.2607	2.71375e-06	7.83173	-0.630045	1.33326	1.55861	1.38605	1.28489	100	113	107	92	30	24	18	19	0.427344	0.505604	0.431968	0.419847	0.213993	0.176781	0.126311	0.146496	0.446191	0.165895	0.269747	0.495092	0.32253	0.221372	-0.670913	-0.925238	-1.42548	-1.23243
C1qa	complement component 1, q subcomponent, alpha polypeptide [Source:MGI Symbol;Acc:MGI:88223]	chr4	-	1.37147	0.000332396	0.000809126	12.0541	0.00126237	4.91367	1.84607	1.64176	1.33069	0.681928	1.8719	551	429	292	615	113	78	96	116	6.40895	5.22454	3.20855	7.63901	2.19389	1.56379	1.83357	2.43439	5.62026	2.00641	2.72755	2.41648	1.76772	2.95769	1.23505	0.766964	0.975856	1.36529
Gm2762	NA	NA	NA	1.37134	0.00720987	0.0128124	17.5657	0.000248085	3.21501	-2.51725	1.18684	0.927516	1.8251	1.728	36	29	58	50	10	5	12	10	0.193702	0.163375	0.294816	0.287296	0.0898118	0.0463713	0.106024	0.0970798	0.234797	0.0848217	-1.195	-1.45432	-0.556742	-0.65384	-2.23612	-3.14388	-2.00208	-2.14528
9530080O11Rik	RIKEN cDNA 9530080O11 gene [Source:MGI Symbol;Acc:MGI:2441751]	chr4	-	1.37037	5.30216e-05	0.000159252	22.7983	7.27717e-05	6.03499	-0.459895	1.2903	1.33991	1.35236	1.54344	104	104	112	118	23	24	19	31	0.757009	0.792604	0.770152	0.917225	0.279445	0.301111	0.227097	0.407123	0.809247	0.303694	0.326131	0.375737	0.388195	0.579271	-1.05122	-0.925238	-1.34836	-0.531859
Gpr3	G-protein coupled receptor 3 [Source:MGI Symbol;Acc:MGI:101908]	chr4	-	1.37026	8.49638e-06	3.24726e-05	26.5375	3.44682e-05	7.27658	1.70356	1.33254	1.38228	1.45697	1.31345	426	426	479	400	89	103	93	97	2.50179	2.61942	2.65746	2.50857	0.872432	1.04262	0.896838	1.0278	2.57181	0.959922	2.35663	2.40636	2.48106	2.33753	0.891321	1.16717	0.930154	1.1077
Scara5	scavenger receptor class A, member 5 (putative) [Source:MGI Symbol;Acc:MGI:1918395]	chr14	+	1.37004	0.0213958	0.0340265	4.0012	0.0458574	2.63489	-2.23479	0.750964	1.4009	1.44794	2.22976	19	29	32	51	9	12	7	2	0.0427306	0.068287	0.067987	0.122485	0.0337854	0.0465172	0.0258508	0.00811542	0.0753723	0.0285672	-2.10426	-1.45432	-1.40727	-0.625463	-2.38485	-1.91342	-2.76192	-4.36068
Mir7019	NA	NA	NA	1.36914	0.0971534	0.132201	1.97523	0.180328	1.79553	-4.74772	1.76405	1.80978	2.66046	2.12895	4	4	8	5	3	0	2	0	0.729581	0.763886	1.37846	0.97389	0.913347	0	0.59901	0	0.961454	0.378089	-4.2548	-4.20908	-3.3584	-3.8899	-3.90599	-7.8512	-4.46704	-7.8512
Tmem163	transmembrane protein 163 [Source:MGI Symbol;Acc:MGI:1919410]	chr1	-	1.36791	8.71328e-06	3.31603e-05	31.4382	1.45949e-05	7.25851	3.14404	1.13782	1.19774	1.52428	1.60908	1131	1139	1525	1492	273	277	287	326	5.65512	5.96291	7.20344	7.96663	2.27847	2.3873	2.35642	2.94099	6.69703	2.49079	3.76454	3.82447	4.151	4.2358	2.50607	2.59266	2.55368	2.85448
Fam43a	family with sequence similarity 43, member A [Source:MGI Symbol;Acc:MGI:2676309]	chr16	+	1.36735	4.98511e-05	0.000151033	18.9669	0.000174279	6.07462	3.23219	1.60101	0.983652	1.64187	1.24225	1523	959	1616	1130	309	319	301	217	6.23329	4.10952	6.24812	4.93881	2.11095	2.25038	2.0229	1.60241	5.38244	1.99666	4.19374	3.57638	4.2346	3.83499	2.68465	2.7962	2.62235	2.26773
1110008P14Rik	RIKEN cDNA 1110008P14 gene [Source:MGI Symbol;Acc:MGI:1920987]	chr2	-	1.36726	4.67485e-07	2.74123e-06	47.2597	1.68132e-06	9.57358	4.80059	1.51943	1.11905	1.52887	1.2941	4320	3162	4485	3516	831	948	811	819	82.7525	63.4182	81.1616	71.9238	26.5705	31.3006	25.5099	28.3059	74.814	27.9217	5.69764	5.29725	5.70707	5.4723	4.11128	4.36693	4.05165	4.18295
Apol6	apolipoprotein L 6 [Source:MGI Symbol;Acc:MGI:1919189]	chr15	+	1.36617	0.112309	0.150386	6.92119	0.00968402	1.71018	-3.07555	2.52335	1.9123	1.32859	1.22812	16	10	7	6	1	4	0	6	0.0599477	0.039229	0.0247766	0.0240066	0.00625394	0.0258321	0	0.0405602	0.03699	0.0181616	-2.34716	-2.95821	-3.54192	-3.64239	-5.31483	-3.45206	-7.8512	-2.86394
Gm5134	predicted gene 5134 [Source:MGI Symbol;Acc:MGI:3646667]	chr10	+	1.36438	0.0520292	0.0753276	3.96144	0.0469778	2.15076	-4.16111	2.161	1.95443	0.914113	2.10881	12	10	5	11	3	0	2	4	0.0532522	0.0464635	0.0209613	0.0521285	0.0222218	0	0.0145739	0.0320267	0.0432014	0.0172056	-2.75163	-2.95821	-3.99853	-2.80383	-3.90599	-7.8512	-4.46704	-3.42634
BC033916	NA	NA	NA	1.36402	0.00788717	0.0138785	4.94686	0.0265144	3.16719	-2.31511	1.61146	2.04652	0.809696	1.28915	29	38	17	22	3	5	7	7	0.452259	0.62048	0.250454	0.366385	0.0780929	0.134402	0.179258	0.196962	0.422395	0.147179	-1.5035	-1.06844	-2.30526	-1.82581	-3.90599	-3.14388	-2.76192	-2.64806
Car11	carbonic anhydrase 11 [Source:MGI Symbol;Acc:MGI:1336193]	chr7	+	1.36386	1.06852e-07	8.12867e-07	86.2654	5.76454e-08	10.9355	6.31575	1.31629	1.4701	1.28348	1.38779	12383	13309	12485	12381	3045	2927	2866	2430	108.225	121.787	103.081	115.553	44.421	44.093	41.1308	38.318	112.162	41.9907	7.21681	7.37063	7.18401	7.28832	5.98454	5.99319	5.87264	5.75174
Msc	musculin [Source:MGI Symbol;Acc:MGI:1333884]	chr1	-	1.36349	0.00467184	0.00865219	19.7382	0.000144692	3.44662	-2.34722	1.27364	1.41955	1.4736	1.44136	43	46	51	46	11	11	10	8	0.315182	0.353025	0.353145	0.360061	0.134582	0.138974	0.12036	0.105798	0.345353	0.124928	-0.940991	-0.795082	-0.741036	-0.773279	-2.10129	-2.03681	-2.26012	-2.46032
CK137956	cDNA sequence CK137956 [Source:MGI Symbol;Acc:MGI:3616080]	chr4	-	1.36329	0.000593807	0.00135561	13.7444	0.000731105	4.57962	-1.21944	1.28974	1.21863	1.79621	1.24046	62	57	91	57	20	13	12	13	0.353231	0.340014	0.489778	0.346791	0.190194	0.127661	0.112264	0.133631	0.382453	0.140937	-0.41674	-0.487848	0.0897355	-0.466013	-1.25091	-1.79976	-2.00208	-1.77316
Olfr1344	olfactory receptor 1344 [Source:MGI Symbol;Acc:MGI:3031178]	chr7	+	1.36106	0.000685282	0.00154292	19.3299	0.000159557	4.49839	-0.474619	1.4631	1.55301	1.33454	1.12419	141	145	133	106	18	31	33	37	1.83698	1.97792	1.63692	1.47475	0.391434	0.696136	0.705976	0.869728	1.73164	0.665819	0.763934	0.853844	0.635368	0.425022	-1.40126	-0.558686	-0.558661	-0.278067
Stk32c	serine/threonine kinase 32C [Source:MGI Symbol;Acc:MGI:2385336]	chr7	-	1.36102	3.17211e-09	4.62439e-08	138.218	3.70671e-09	14.8527	6.94743	1.25734	1.32092	1.43638	1.42934	17578	17747	20526	18843	4445	4074	4071	4026	97.0706	102.612	107.081	111.121	40.9724	38.7781	36.9156	40.1133	104.471	39.1948	7.72221	7.78579	7.90125	7.89421	6.53025	6.47019	6.37896	6.48009
Fbxw7	F-box and WD-40 domain protein 7 [Source:MGI Symbol;Acc:MGI:1354695]	chr3	+	1.35846	1.10794e-10	3.08522e-09	289.326	4.52325e-11	19.7188	7.21993	1.40058	1.21042	1.49332	1.32854	24794	20995	27271	22442	5088	5776	5287	5083	65.6787	58.2302	68.2448	63.4842	22.4971	26.3725	22.9973	24.2937	63.9095	24.0402	8.21842	8.02826	8.31116	8.14638	6.72516	6.97379	6.756	6.8164
Irf6	interferon regulatory factor 6 [Source:MGI Symbol;Acc:MGI:1859211]	chr1	+	1.35818	0.000178768	0.000468776	23.3595	6.46638e-05	5.28075	-0.945172	1.15465	1.4471	1.4458	1.48486	76	90	96	91	18	23	25	13	0.23193	0.287569	0.276762	0.296559	0.0916891	0.120981	0.125278	0.0715787	0.273205	0.102382	-0.124546	0.167899	0.166598	0.205663	-1.40126	-0.986123	-0.956257	-1.77316
Prss30	protease, serine, 30 [Source:MGI Symbol;Acc:MGI:1353645]	chr17	-	1.35772	0.0199412	0.0319067	16.8132	0.00030251	2.67266	-4.13651	0.870052	1.53605	1.444	2.19696	9	14	14	22	1	8	3	2	0.0771051	0.125581	0.113308	0.201275	0.0143002	0.118135	0.0422039	0.0309149	0.129317	0.0513884	-3.15271	-2.48672	-2.57877	-1.82581	-5.31483	-2.48666	-3.92888	-4.36068
Gzmk	granzyme K [Source:MGI Symbol;Acc:MGI:1298232]	chr13	-	1.35771	0.055639	0.0799359	5.72018	0.0175195	2.11339	-4.81927	1.7616	2.51355	2.11336	0.905348	6	10	8	3	0	1	4	1	0.095343	0.166377	0.120093	0.0509079	0	0.0273895	0.104373	0.0286704	0.10818	0.0401082	-3.71016	-2.95821	-3.3584	-4.56641	-7.8512	-5.26027	-3.53783	-5.23772
C130026L21Rik	RIKEN cDNA C130026L21 gene [Source:MGI Symbol;Acc:MGI:3041189]	chr5	+	1.35759	1.88697e-05	6.48733e-05	63.562	3.26565e-07	6.71837	-0.124957	1.21078	1.55088	1.44403	1.26699	188	230	228	186	45	50	54	36	1.28729	1.64892	1.47483	1.36006	0.514317	0.590112	0.607158	0.44475	1.44277	0.539084	1.17805	1.51815	1.4113	1.23426	-0.0892698	0.127473	0.148249	-0.317385
Hkdc1	hexokinase domain containing 1 [Source:MGI Symbol;Acc:MGI:2384910]	chr10	-	1.35676	2.9218e-05	9.47721e-05	43.8919	2.50991e-06	6.42401	1.61653	1.68759	0.955184	1.58719	1.17467	738	429	710	492	116	150	116	138	2.66665	1.62301	2.42359	1.89846	0.69963	0.934216	0.688268	0.899673	2.15293	0.805447	3.14888	2.41648	3.04849	2.63596	1.27278	1.70862	1.24833	1.61545
Vpreb3	pre-B lymphocyte gene 3 [Source:MGI Symbol;Acc:MGI:98938]	chr10	+	1.35623	4.29915e-06	1.81397e-05	31.8896	1.35615e-05	7.77634	-0.625251	1.25019	1.28234	1.57073	1.38926	83	82	107	87	24	18	17	20	1.73518	1.79488	2.1132	1.94228	0.837488	0.648613	0.583587	0.754384	1.89638	0.706018	0.00199125	0.0341402	0.32253	0.141061	-0.990356	-1.33633	-1.50696	-1.15917
Ube2t	ubiquitin-conjugating enzyme E2T (putative) [Source:MGI Symbol;Acc:MGI:1914446]	chr1	+	1.35611	6.34702e-05	0.000186977	17.3588	0.000261821	5.92017	-0.867593	1.30997	1.4017	1.64059	1.14942	67	69	87	57	13	14	16	18	0.744231	0.802485	0.912941	0.676136	0.241033	0.268045	0.291839	0.360746	0.783948	0.290416	-0.30547	-0.213738	0.0251543	-0.466013	-1.86441	-1.6944	-1.59331	-1.30962
Kcnh5	potassium voltage-gated channel, subfamily H (eag-related), member 5 [Source:MGI Symbol;Acc:MGI:3584508]	chr12	-	1.35569	1.78043e-05	6.17838e-05	24.3237	5.30608e-05	6.75809	4.81781	1.63245	0.936843	1.81533	1.03337	4835	2884	5661	3037	916	876	928	806	14.9839	9.35793	16.5735	10.0508	4.73834	4.6793	4.72246	4.50672	12.7415	4.66171	5.86011	5.1645	6.04299	5.26103	4.25175	4.253	4.24602	4.15987
Itgal	integrin alpha L [Source:MGI Symbol;Acc:MGI:96606]	chr7	+	1.35489	3.77591e-05	0.00011792	19.3752	0.000157821	6.25494	-0.677738	1.47116	1.53734	1.19137	1.30719	86	87	73	73	12	15	23	22	0.207145	0.219407	0.166108	0.18777	0.0482457	0.0622751	0.0909693	0.0956082	0.195107	0.0742746	0.0529989	0.119181	-0.226788	-0.110972	-1.978	-1.59621	-1.0755	-1.02293
Chrm1	cholinergic receptor, muscarinic 1, CNS [Source:MGI Symbol;Acc:MGI:88396]	chr19	+	1.35476	3.53038e-09	5.04572e-08	285.227	4.92909e-11	14.7174	6.30746	1.35186	1.26145	1.50558	1.29959	15346	13925	17608	14082	3548	3583	3333	3131	30.7244	29.1903	33.3034	30.1078	11.8569	12.3647	10.9576	11.3101	30.8315	11.6223	7.52631	7.4359	7.68003	7.47404	6.20509	6.28492	6.09041	6.11738
E130012A19Rik	RIKEN cDNA E130012A19 gene [Source:MGI Symbol;Acc:MGI:2143991]	chr11	-	1.35471	4.81019e-05	0.000146437	24.8715	4.75522e-05	6.09764	3.6548	1.50211	0.920598	1.69733	1.2852	2178	1406	2572	1783	457	496	390	401	11.7643	7.95146	13.1241	10.2845	4.12025	4.6178	3.45909	3.90794	10.7811	4.02627	4.70973	4.12821	4.90494	4.49281	3.24892	3.43266	2.99583	3.15304
Plcxd2	phosphatidylinositol-specific phospholipase C, X domain containing 2 [Source:MGI Symbol;Acc:MGI:3647874]	chr16	-	1.35464	4.99343e-06	2.04809e-05	45.416	2.0869e-06	7.66459	6.01063	1.58468	0.963266	1.76189	1.10433	12416	7797	14480	8468	2396	2559	2179	2231	21.2974	14.0032	23.4641	15.5114	6.86012	7.56592	6.13751	6.90462	18.569	6.86704	7.22065	6.59924	7.39787	6.7403	5.63875	5.79936	5.4773	5.62848
Pdzk1	PDZ domain containing 1 [Source:MGI Symbol;Acc:MGI:1928901]	chr3	+	1.35389	0.0603004	0.0858584	3.54431	0.0608734	2.06835	-4.22503	1.12675	1.73208	1.6413	1.89993	6	9	9	10	4	1	1	1	0.0306584	0.0481499	0.0434442	0.0545663	0.0341161	0.00880735	0.00839052	0.00921923	0.0442047	0.0151333	-3.71016	-3.10483	-3.19561	-2.93697	-3.51455	-5.26027	-5.33508	-5.23772
Jsrp1	junctional sarcoplasmic reticulum protein 1 [Source:MGI Symbol;Acc:MGI:1916700]	chr10	-	1.3524	7.41725e-06	2.88135e-05	50.5736	1.16097e-06	7.37447	1.24739	1.41563	1.45887	1.27389	1.28228	445	443	416	386	107	97	93	81	5.01832	5.23067	4.43182	4.64849	2.01411	1.88546	1.72215	1.64809	4.83233	1.81745	2.41953	2.46277	2.27779	2.28618	1.15649	1.08076	0.930154	0.848208
Tns4	tensin 4 [Source:MGI Symbol;Acc:MGI:2144377]	chr11	-	1.35141	0.0810714	0.112254	3.14782	0.0787002	1.90034	-4.19812	2.86012	0.682641	1.84238	1.46054	20	4	10	7	2	3	0	4	0.0529349	0.0110848	0.0250036	0.019785	0.00883574	0.0136861	0	0.0191015	0.0272021	0.0104059	-2.0316	-4.20908	-3.04934	-3.43119	-4.44486	-3.84449	-7.8512	-3.42634
Tcf19	transcription factor 19 [Source:MGI Symbol;Acc:MGI:103180]	chr17	-	1.35085	0.00790659	0.0139084	7.17531	0.00860239	3.16589	1.96979	1.55995	1.11054	1.52411	1.20911	492	348	495	367	98	80	96	104	3.49236	2.58636	3.31933	2.78193	1.16113	0.978793	1.11896	1.33194	3.04499	1.14771	2.56427	2.11486	2.52843	2.21342	1.02999	0.803398	0.975856	1.20803
Snca	synuclein, alpha [Source:MGI Symbol;Acc:MGI:1277151]	chr6	-	1.35069	4.3634e-10	9.33011e-09	292.504	4.23512e-11	17.5751	7.07119	1.32024	1.35015	1.37406	1.35854	22739	22428	24345	22218	4995	5550	5431	4637	194.546	200.907	196.766	202.993	71.3323	81.8446	76.2993	71.5786	198.803	75.2637	8.0936	8.12351	8.14742	8.1319	6.69854	6.91621	6.79477	6.68392
Ociad2	OCIA domain containing 2 [Source:MGI Symbol;Acc:MGI:1916377]	chr5	-	1.34977	8.23508e-10	1.55763e-08	171.983	1.01742e-09	16.6573	4.83886	1.31906	1.25473	1.42981	1.39419	4247	3924	4730	4257	995	1037	933	885	24.2843	23.4924	25.5502	25.994	9.49657	10.2204	8.76022	9.13024	24.8302	9.40186	5.67305	5.60871	5.7838	5.74818	4.37107	4.49636	4.25377	4.29474
Gm13629	predicted gene 13629 [Source:MGI Symbol;Acc:MGI:3650683]	chr2	+	1.34921	0.00115852	0.00247784	12.5602	0.00106644	4.20449	0.657847	1.75304	1.07248	1.50191	1.06574	337	203	292	199	54	69	49	55	3.14865	1.98585	2.57732	1.98552	0.842151	1.1112	0.751764	0.927159	2.42434	0.908068	2.01885	1.33828	1.76772	1.33155	0.172656	0.590565	0.00864677	0.291358
Parp6	poly (ADP-ribose) polymerase family, member 6 [Source:MGI Symbol;Acc:MGI:1914537]	chr9	+	1.34704	3.15985e-11	1.11031e-09	346.518	1.52303e-11	21.8946	5.50966	1.31114	1.32746	1.48642	1.26257	7111	6948	8282	6542	1587	1701	1684	1506	32.9749	33.734	36.281	32.3959	12.2837	13.5958	12.8229	12.6001	33.8464	12.8256	6.41661	6.43293	6.59189	6.36803	5.04449	5.21022	5.10557	5.06158
Fam81a	family with sequence similarity 81, member A [Source:MGI Symbol;Acc:MGI:1924136]	chr9	-	1.34648	1.07918e-06	5.59858e-06	88.86	4.86172e-08	8.86328	5.51763	1.45501	1.05855	1.58951	1.27984	9205	6756	10422	7757	1748	2132	1959	1767	40.1829	30.879	42.9793	36.1608	12.7368	16.0418	14.0425	13.9172	37.5505	14.1845	6.78896	6.3925	6.92345	6.61379	5.18388	5.53601	5.32377	5.29213
Oprk1	opioid receptor, kappa 1 [Source:MGI Symbol;Acc:MGI:97439]	chr1	+	1.34642	3.68278e-07	2.26332e-06	50.5559	1.1632e-06	9.78396	4.82712	1.12454	1.51529	1.34228	1.40949	3409	4318	4089	3952	859	894	986	801	9.11476	12.088	10.3282	11.284	3.83365	4.12006	4.32898	3.86409	10.7038	4.0367	5.35598	5.74674	5.57372	5.64093	4.15908	4.28234	4.33347	4.15089
Gtsf1	gametocyte specific factor 1 [Source:MGI Symbol;Acc:MGI:1921424]	chr15	-	1.34536	0.0548179	0.078856	3.15505	0.0783246	2.12169	-4.16474	1.4909	1.88558	1.79479	1.74341	7	9	9	8	3	2	0	3	0.122018	0.164257	0.148204	0.148916	0.0872866	0.06009	0	0.0943502	0.145849	0.0604317	-3.4995	-3.10483	-3.19561	-3.24699	-3.90599	-4.38526	-7.8512	-3.81916
Slit2	slit homolog 2 (Drosophila) [Source:MGI Symbol;Acc:MGI:1315205]	chr5	+	1.34493	4.09582e-09	5.67026e-08	156.035	1.81167e-09	14.5314	4.79383	1.38209	1.15126	1.54213	1.29992	4605	3791	5307	4139	1002	1011	986	990	6.77442	5.83917	7.37535	6.50226	2.46043	2.56354	2.38183	2.62769	6.6228	2.50837	5.7898	5.55897	5.94984	5.70763	4.38118	4.45974	4.33347	4.45645
A330070K13Rik	RIKEN cDNA A330070K13 gene [Source:MGI Symbol;Acc:MGI:2685897]	chr5	-	1.34491	0.000192218	0.000500078	48.8512	1.40346e-06	5.23724	-2.67309	1.22221	1.46753	1.29876	1.59532	34	39	37	42	10	6	9	8	0.675986	0.811855	0.694947	0.891733	0.331864	0.205616	0.293827	0.286976	0.76863	0.279571	-1.27662	-1.0313	-1.20006	-0.903507	-2.23612	-2.89008	-2.4088	-2.46032
Zfp804b	zinc finger protein 804B [Source:MGI Symbol;Acc:MGI:2685287]	chr5	-	1.34416	0.000111394	0.0003073	20.0944	0.000133025	5.56845	0.488276	1.00448	1.41701	1.58537	1.37193	171	220	264	210	38	52	42	64	0.53375	0.718985	0.778461	0.699984	0.197982	0.279764	0.215269	0.360428	0.682795	0.263361	1.04159	1.45412	1.62248	1.40904	-0.331972	0.183836	-0.212711	0.50928
Htr4	5 hydroxytryptamine (serotonin) receptor 4 [Source:MGI Symbol;Acc:MGI:109246]	chr18	+	1.34207	3.39546e-05	0.000107656	55.3741	7.04334e-07	6.32465	1.96301	1.4444	1.52988	1.06497	1.3496	917	940	727	817	215	141	206	209	2.47814	2.65974	1.85602	2.35779	0.969831	0.656784	0.914143	1.01906	2.33792	0.889954	3.46204	3.54752	3.08261	3.36724	2.1618	1.61947	2.0757	2.21359
Brinp1	bone morphogenic protein/retinoic acid inducible neural specific 1 [Source:MGI Symbol;Acc:MGI:1928478]	chr4	-	1.34059	1.62773e-09	2.69318e-08	161.621	1.47101e-09	15.7219	7.63521	1.38153	1.27684	1.44928	1.25516	31448	28255	33996	27413	7005	6793	7334	6175	118.003	111.007	120.509	109.846	43.8741	43.9348	45.1888	41.8054	114.841	43.7008	8.5614	8.45671	8.62915	8.43503	7.18643	7.20776	7.22814	7.09715
Mir344b	microRNA 344b [Source:MGI Symbol;Acc:MGI:4834317]	chr7	-	1.3402	0.0252413	0.0394103	10.1966	0.0024474	2.546	-4.81839	1.86617	2.09762	1.36714	1.93448	7	8	5	7	2	0	3	1	1.39836	1.67327	0.943589	1.4933	0.666888	0	0.984088	0.360428	1.37713	0.502851	-3.4995	-3.26805	-3.99853	-3.43119	-4.44486	-7.8512	-3.92888	-5.23772
Edn2	endothelin 2 [Source:MGI Symbol;Acc:MGI:95284]	chr4	+	1.33911	0.0823041	0.113852	2.87277	0.0946643	1.89167	-4.40643	2.40193	1.01417	2.35985	2.22218	6	2	6	5	0	2	0	2	0.0607007	0.0211849	0.0573435	0.054018	0	0.0348754	0	0.0365064	0.0483118	0.0178454	-3.71016	-5.09792	-3.75223	-3.8899	-7.8512	-4.38526	-7.8512	-4.36068
Tagln	transgelin [Source:MGI Symbol;Acc:MGI:106012]	chr9	-	1.33873	0.000227811	0.000580148	14.0963	0.000656361	5.13596	2.9989	1.08763	1.42694	1.37587	1.45475	805	984	1014	988	206	180	178	316	6.38786	8.17541	7.60131	8.37226	2.72852	2.46195	2.31937	4.52421	7.63421	3.00851	3.27419	3.6135	3.56243	3.64131	2.10017	1.97133	1.86516	2.80956
Wnt2	wingless-related MMTV integration site 2 [Source:MGI Symbol;Acc:MGI:98954]	chr6	-	1.33842	4.09446e-06	1.73533e-05	58.1109	5.38892e-07	7.813	2.64612	1.25551	1.40649	1.19582	1.5063	1059	1136	1048	1199	253	233	254	262	6.30156	7.07759	5.89121	7.619	2.51289	2.38977	2.48186	2.81287	6.72234	2.54935	3.66968	3.82066	3.60999	3.92047	2.3964	2.3433	2.3776	2.53938
D830046C22Rik	RIKEN cDNA D830046C22 gene [Source:MGI Symbol;Acc:MGI:2443565]	chr5	+	1.33766	0.079411	0.110223	4.99928	0.0257568	1.91222	-4.50168	1.08404	2.33769	1.84537	1.79399	5	12	9	8	0	3	5	1	0.0266977	0.0670872	0.045398	0.0456162	0	0.0276103	0.0438393	0.00963384	0.0461998	0.0202709	-3.95693	-2.70329	-3.19561	-3.24699	-7.8512	-3.84449	-3.23049	-5.23772
Cytip	cytohesin 1 interacting protein [Source:MGI Symbol;Acc:MGI:2183535]	chr2	-	1.3376	0.00082864	0.00183208	9.81079	0.00283475	4.3914	-1.25854	1.39206	1.62993	1.27022	1.1869	57	65	54	47	8	10	18	15	0.125085	0.149347	0.111947	0.110142	0.0293035	0.0378248	0.0648623	0.0593905	0.12413	0.0478453	-0.537315	-0.299449	-0.659154	-0.74248	-2.55071	-2.17176	-1.42548	-1.56956
Faah	fatty acid amide hydrolase [Source:MGI Symbol;Acc:MGI:109609]	chr4	-	1.33718	3.06484e-07	1.94095e-06	65.3772	2.78801e-07	9.94842	4.67435	1.44638	0.998067	1.60789	1.28352	4264	3019	4919	3624	815	976	823	929	14.0628	10.4249	15.3258	12.7635	4.48655	5.54819	4.45702	5.52798	13.1442	5.00494	5.67881	5.2305	5.84032	5.51594	4.08324	4.40892	4.07283	4.36472
Klhl40	kelch-like 40 [Source:MGI Symbol;Acc:MGI:1919580]	chr9	+	1.33718	4.69061e-05	0.000143154	23.7011	6.02446e-05	6.11389	1.76166	1.55553	0.871277	1.68742	1.21488	599	360	677	450	114	153	97	103	3.0707	1.93227	3.27862	2.46349	0.975477	1.35192	0.816532	0.952675	2.68627	1.02415	2.84798	2.16372	2.97986	2.50732	1.24774	1.73715	0.990773	1.19412
Plcxd3	phosphatidylinositol-specific phospholipase C, X domain containing 3 [Source:MGI Symbol;Acc:MGI:2442605]	chr15	+	1.33706	1.38256e-09	2.35615e-08	183.914	6.82777e-10	15.9416	3.4415	1.26849	1.32345	1.36676	1.3813	1661	1667	1834	1709	383	432	342	405	11.0604	11.6223	11.5369	12.1526	4.25697	4.95829	3.73953	4.86578	11.5931	4.45514	4.31885	4.37381	4.41713	4.43167	2.9942	3.23344	2.80646	3.16736
Gpr132	G protein-coupled receptor 132 [Source:MGI Symbol;Acc:MGI:1890220]	chr12	-	1.33671	0.0533881	0.0770137	7.07491	0.00901204	2.13642	-4.64359	3.3654	1.76698	2.19449	1.78571	7	2	3	2	3	0	0	0	0.0361201	0.0108053	0.0146239	0.0110207	0.0258388	0	0	0	0.0181425	0.00645971	-3.4995	-5.09792	-4.67041	-5.07919	-3.90599	-7.8512	-7.8512	-7.8512
Ankrd33b	ankyrin repeat domain 33B [Source:MGI Symbol;Acc:MGI:1917904]	chr15	-	1.33578	8.30086e-07	4.47385e-06	41.475	3.40338e-06	9.0816	6.65905	1.37327	1.18701	1.50646	1.27631	13927	11825	15754	12390	3208	3004	3064	2872	20.3808	18.1184	21.7794	19.3625	7.83609	7.57724	7.36281	7.58307	19.9103	7.5898	7.38633	7.20007	7.51952	7.28937	6.05977	6.03065	5.96901	5.99282
Cacna2d1	calcium channel, voltage-dependent, alpha2/delta subunit 1 [Source:MGI Symbol;Acc:MGI:88295]	chr5	+	1.33504	2.91209e-11	1.047e-09	478.843	2.14523e-12	22.0438	7.23721	1.39572	1.21882	1.42973	1.29594	27235	23275	28761	24182	5689	5727	6331	5650	45.744	40.9309	45.6354	43.3736	15.9494	16.5799	17.461	17.1219	43.921	16.778	8.35389	8.17699	8.3879	8.25411	6.88623	6.9615	7.01598	6.96897
Krt222	keratin 222 [Source:MGI Symbol;Acc:MGI:2442728]	chr11	-	1.33436	5.32755e-08	4.56931e-07	96.9336	2.94369e-08	11.6306	4.54613	1.45028	1.35511	1.31307	1.22078	4038	3652	3787	3277	838	878	878	749	18.5811	17.5951	16.4623	16.1031	6.43651	6.96381	6.63423	6.21847	17.1854	6.56325	5.60025	5.50508	5.46304	5.37075	4.12338	4.25629	4.16614	4.05408
Ncald	neurocalcin delta [Source:MGI Symbol;Acc:MGI:1196326]	chr15	-	1.33302	1.08169e-06	5.60993e-06	61.211	4.03297e-07	8.86136	8.0598	1.47694	1.06326	1.47364	1.31722	47603	34524	48987	40547	8243	11884	9397	9434	147.889	112.299	143.771	134.52	42.7451	63.6371	47.938	52.8801	134.62	51.8001	9.15947	8.7458	9.15618	8.99976	7.42121	8.01464	7.58573	7.70857
Hsd17b13	hydroxysteroid (17-beta) dehydrogenase 13 [Source:MGI Symbol;Acc:MGI:2140804]	chr5	-	1.33278	0.0469842	0.0687595	2.79721	0.0996896	2.20731	-2.95473	1.79264	0.868581	1.74889	1.50812	18	9	18	14	4	7	2	1	0.106404	0.0557038	0.100519	0.0883774	0.0394683	0.0713234	0.0194137	0.0106656	0.0877513	0.0352177	-2.18077	-3.10483	-2.22452	-2.46528	-3.51455	-2.67432	-4.46704	-5.23772
Grm8	glutamate receptor, metabotropic 8 [Source:MGI Symbol;Acc:MGI:1351345]	chr6	-	1.33139	4.95905e-08	4.2965e-07	117.838	9.4532e-09	11.7043	3.57523	1.42082	1.24934	1.41224	1.23526	2173	1864	2228	1818	423	496	456	460	7.43551	6.67808	7.20206	6.64311	2.41597	2.92536	2.56216	2.83991	6.98969	2.68585	4.70641	4.53493	4.69783	4.52085	3.13744	3.43266	3.22127	3.35099
Areg	amphiregulin [Source:MGI Symbol;Acc:MGI:88068]	chr5	+	1.33136	0.0260969	0.040589	4.85018	0.0279806	2.52803	-2.87685	0.452922	1.60249	1.44902	2.16206	11	24	23	35	2	7	4	7	0.115461	0.263761	0.228067	0.392318	0.0350408	0.126645	0.0689436	0.132568	0.249902	0.0907993	-2.87335	-1.72378	-1.87724	-1.16421	-4.44486	-2.67432	-3.53783	-2.64806
Pbp2	phosphatidylethanolamine binding protein 2 [Source:MGI Symbol;Acc:MGI:1923650]	chr6	-	1.33066	0.189069	0.23919	2.10861	0.163144	1.39032	-5.6135	3.84325	-1.00168	2.851	2.95962	10	0	5	5	0	3	0	0	0.100201	0	0.0473297	0.0535019	0	0.0518133	0	0	0.0502582	0.0129533	-3.00628	-7.8512	-3.99853	-3.8899	-7.8512	-3.84449	-7.8512	-7.8512
Aldh8a1	aldehyde dehydrogenase 8 family, member A1 [Source:MGI Symbol;Acc:MGI:2653900]	chr10	+	1.33034	0.0168506	0.0274934	3.85116	0.0502558	2.76276	-2.69747	2.01994	0.982484	1.6331	1.10815	28	13	22	14	8	3	4	2	0.157106	0.0763716	0.116613	0.0838857	0.0749246	0.0290136	0.0368539	0.020247	0.108494	0.0402598	-1.55349	-2.59094	-1.94033	-2.46528	-2.55071	-3.84449	-3.53783	-4.36068
Dact2	dapper homolog 2, antagonist of beta-catenin (xenopus) [Source:MGI Symbol;Acc:MGI:1920347]	chr17	-	1.33014	1.94161e-08	1.96123e-07	136.474	3.99454e-09	12.7051	5.42261	1.34457	1.25812	1.42111	1.29573	7258	6604	7894	6676	1762	1627	1538	1536	32.5183	30.9794	33.4117	31.9414	13.177	12.5645	11.3151	12.4165	32.2127	12.3683	6.44613	6.35967	6.52267	6.39728	5.19538	5.14606	4.97475	5.09003
Lin7b	lin-7 homolog B (C. elegans) [Source:MGI Symbol;Acc:MGI:1330858]	chr7	-	1.33007	2.73545e-10	6.32532e-09	323.327	2.31444e-11	18.2796	4.32779	1.31408	1.29791	1.37862	1.32584	3536	3378	3814	3392	790	922	769	741	62.153	62.1676	63.3317	63.6696	23.1781	27.9336	22.1956	23.4998	62.8305	24.2018	5.40875	5.39258	5.47329	5.42051	4.0383	4.32682	3.97495	4.03859
Cenpw	centromere protein W [Source:MGI Symbol;Acc:MGI:1913561]	chr10	-	1.3298	2.31336e-05	7.73178e-05	26.1277	3.72492e-05	6.58024	0.276349	1.36103	1.113	1.42318	1.45618	182	148	196	185	36	40	45	39	1.51489	1.28982	1.5412	1.64441	0.500166	0.573876	0.615055	0.585695	1.49758	0.568698	1.13135	0.883318	1.1935	1.22649	-0.409537	-0.193026	-0.113658	-0.202507
Mab21l1	mab-21-like 1 (C. elegans) [Source:MGI Symbol;Acc:MGI:1333773]	chr3	+	1.32659	0.040842	0.060688	2.8994	0.0929643	2.28447	-2.03614	1.20971	1.96029	0.848091	1.61822	30	49	24	38	11	18	1	12	0.13591	0.232424	0.102715	0.18384	0.083181	0.140556	0.00743911	0.0980862	0.163722	0.0823156	-1.45518	-0.704598	-1.8168	-1.04667	-2.10129	-1.33633	-5.33508	-1.88686
Fndc9	fibronectin type III domain containing 9 [Source:MGI Symbol;Acc:MGI:2443410]	chr11	+	1.32636	0.000109001	0.000301606	26.0789	3.75981e-05	5.58183	1.97872	1.06421	1.72034	1.21802	1.32975	549	836	630	628	151	136	171	137	3.05317	4.86788	3.30986	3.72962	1.4017	1.30366	1.56158	1.37466	3.74013	1.4104	2.72231	3.37843	2.87612	2.98785	1.65261	1.56746	1.80735	1.60497
Doc2g	double C2, gamma [Source:MGI Symbol;Acc:MGI:1926250]	chr19	+	1.32622	4.11709e-05	0.000127408	20.9371	0.000109521	6.19848	-0.223051	1.35163	1.29008	1.37673	1.3748	121	112	127	117	33	34	32	14	1.09006	1.05643	1.08084	1.12559	0.496228	0.527949	0.473377	0.227557	1.08823	0.431278	0.543854	0.482308	0.56896	0.567029	-0.534314	-0.426231	-0.602768	-1.66777
B3galt2	UDP-Gal:betaGlcNAc beta 1,3-galactosyltransferase, polypeptide 2 [Source:MGI Symbol;Acc:MGI:1349461]	chr1	+	1.32539	0.000116058	0.00031901	33.0191	1.13275e-05	5.54322	4.76802	1.41539	1.16827	1.30832	1.39431	5360	4363	5133	5026	885	1412	1042	1271	14.7351	12.5582	13.3306	14.7549	4.06098	6.69066	4.70376	6.30418	13.8447	5.43989	6.00881	5.76169	5.90175	5.98773	4.20209	4.94161	4.41315	4.81685
Rgs9bp	regulator of G-protein signalling 9 binding protein [Source:MGI Symbol;Acc:MGI:2384418]	chr7	-	1.32452	0.00846351	0.0147843	6.01768	0.0150452	3.12965	-3.19353	0.938916	1.42274	1.87193	1.5353	11	15	22	16	3	6	1	5	0.0210169	0.0300069	0.039709	0.0326454	0.00956747	0.0197594	0.00313737	0.0172362	0.0308445	0.0124251	-2.87335	-2.38952	-1.94033	-2.27696	-3.90599	-2.89008	-5.33508	-3.1179
Hist1h4f	histone cluster 1, H4f [Source:MGI Symbol;Acc:MGI:2448425]	chr13	-	1.32447	4.74345e-08	4.14129e-07	139.23	3.55082e-09	11.7501	3.34262	1.28626	1.29774	1.29064	1.42476	1794	1747	1856	1879	418	471	400	377	63.067	64.3025	61.638	70.5396	24.5277	28.5396	23.0903	23.9121	64.8867	25.0174	4.42995	4.44143	4.43433	4.56845	3.12029	3.35808	3.03233	3.06405
Tunar	NA	NA	NA	1.32411	1.1785e-06	6.01139e-06	59.2695	4.82792e-07	8.79092	2.03817	1.35426	1.55636	1.27758	1.11055	682	758	667	548	169	168	128	141	2.61522	3.04333	2.41624	2.24404	1.08171	1.1104	0.805981	0.975527	2.57971	0.993406	3.03509	3.23719	2.9584	2.79138	1.81487	1.87191	1.3901	1.64643
Ccdc106	coiled-coil domain containing 106 [Source:MGI Symbol;Acc:MGI:2385900]	chr7	+	1.32406	2.49311e-08	2.40586e-07	132.684	4.71433e-09	12.4313	4.63282	1.25791	1.51968	1.19843	1.3217	4005	4639	3964	3983	984	935	939	924	24.0822	29.2061	22.5174	25.5759	9.87619	9.69063	9.27149	10.0245	25.3454	9.7157	5.58842	5.85018	5.52893	5.6522	4.35503	4.34702	4.26302	4.35694
Fgf13	fibroblast growth factor 13 [Source:MGI Symbol;Acc:MGI:109178]	chrX	-	1.32398	4.94208e-10	1.03214e-08	218.561	2.43724e-10	17.3916	5.03737	1.27092	1.25176	1.47798	1.29052	5015	4781	5971	4837	1138	1245	1147	1165	20.1068	20.0699	22.6157	20.7097	7.61578	8.60375	7.55136	8.4274	20.8755	8.04957	5.91284	5.89368	6.1199	5.93244	4.56476	4.76005	4.55163	4.69124
Tnmd	tenomodulin [Source:MGI Symbol;Acc:MGI:1929885]	chrX	+	1.32309	0.0889458	0.122145	2.09175	0.165208	1.84687	-0.442351	1.69187	1.33799	1.03822	1.27528	139	105	91	99	16	34	26	24	1.31927	1.04343	0.815927	1.00342	0.253478	0.556218	0.405213	0.410986	1.04551	0.406474	0.743377	0.389497	0.0897355	0.326787	-1.56913	-0.426231	-0.90014	-0.89846
Serpini1	serine (or cysteine) peptidase inhibitor, clade I, member 1 [Source:MGI Symbol;Acc:MGI:1194506]	chr3	+	1.32281	2.76246e-06	1.24085e-05	48.3021	1.49283e-06	8.1131	7.05306	1.369	1.05961	1.41616	1.44161	21689	16909	23114	21702	3715	6037	4245	5302	87.1248	71.1173	87.7138	93.0954	24.9093	41.7994	28.0008	38.4272	84.7628	33.2842	8.0254	7.71601	8.07256	8.098	6.27144	7.03755	6.43933	6.87726
Gm4926	predicted gene 4926 [Source:MGI Symbol;Acc:MGI:3646427]	chr11	-	1.32244	0.00124656	0.0026449	17.7077	0.00023914	4.16394	-1.27916	1.19802	1.83714	0.97125	1.41205	67	101	59	74	15	16	23	13	0.520502	0.821531	0.433002	0.613911	0.194509	0.214247	0.293404	0.182216	0.597237	0.221094	-0.30547	0.333651	-0.532235	-0.091434	-1.661	-1.50428	-1.0755	-1.77316
Nnmt	nicotinamide N-methyltransferase [Source:MGI Symbol;Acc:MGI:1099443]	chr9	-	1.32095	0.156541	0.202181	1.38968	0.285658	1.50901	-2.27289	1.14518	1.26674	1.37219	1.81682	19	20	23	29	2	7	5	7	0.25065	0.276248	0.286637	0.408544	0.0440398	0.159169	0.108312	0.166613	0.30552	0.119533	-2.10426	-1.98269	-1.87724	-1.43261	-4.44486	-2.67432	-3.23049	-2.64806
Arhgdig	Rho GDP dissociation inhibitor (GDI) gamma [Source:MGI Symbol;Acc:MGI:108430]	chr17	-	1.31965	8.1206e-09	9.74197e-08	157.366	1.72284e-09	13.7014	4.34114	1.34974	1.26518	1.43523	1.22025	3464	3156	3791	3013	727	933	717	712	42.2436	40.2972	43.6745	39.2381	14.7985	19.6115	14.358	15.666	41.3634	16.1085	5.37907	5.29451	5.46456	5.24959	3.91844	4.34393	3.87397	3.98101
Sla	src-like adaptor [Source:MGI Symbol;Acc:MGI:104295]	chr15	-	1.31903	0.000167027	0.000440973	20.406	0.000123708	5.32164	1.40112	1.56669	1.00416	1.01664	1.69247	497	325	350	516	67	140	87	98	1.99518	1.36604	1.32735	2.21208	0.448953	0.968724	0.573502	0.709819	1.72516	0.67525	2.57885	2.01631	2.0288	2.70463	0.482782	1.60922	0.834165	1.12247
Ascl2	achaete-scute complex homolog 2 (Drosophila) [Source:MGI Symbol;Acc:MGI:96920]	chr7	-	1.31824	0.0493828	0.0718256	5.51079	0.0195463	2.17975	-3.47797	1.05409	2.30774	2.21607	1.36864	5	12	12	6	2	0	3	3	0.0390362	0.0980921	0.0885054	0.0500236	0.0260633	0	0.03846	0.0422586	0.0689143	0.0266955	-3.95693	-2.70329	-2.79495	-3.64239	-4.44486	-7.8512	-3.92888	-3.81916
2810408I11Rik	RIKEN cDNA 2810408I11 gene [Source:MGI Symbol;Acc:MGI:1917191]	chr1	-	1.31818	0.0192479	0.0309193	7.01177	0.00928127	2.69161	-3.20839	1.64245	1.40691	1.05714	1.57777	22	18	15	20	4	3	6	3	0.388325	0.33266	0.250124	0.37699	0.117851	0.0912728	0.173906	0.0955412	0.337025	0.119643	-1.89642	-2.13195	-2.48172	-1.9611	-3.51455	-3.84449	-2.97726	-3.81916
Slc6a7	solute carrier family 6 (neurotransmitter transporter, L-proline), member 7 [Source:MGI Symbol;Acc:MGI:2147363]	chr18	-	1.31803	8.9391e-09	1.05353e-07	144.283	2.87771e-09	13.5883	4.76914	1.34317	1.18572	1.37962	1.3552	4514	3910	4775	4331	978	1229	886	955	16.9937	15.412	16.9821	17.4117	6.14563	7.9749	5.4771	6.48673	16.6999	6.52109	5.76101	5.60355	5.79746	5.77304	4.34621	4.74139	4.17922	4.40454
Tnfrsf11a	tumor necrosis factor receptor superfamily, member 11a [Source:MGI Symbol;Acc:MGI:1314891]	chr1	+	1.31793	9.60824e-07	5.06163e-06	52.0309	9.93232e-07	8.95942	1.54972	1.45401	1.28103	1.40349	1.13148	489	419	487	372	76	116	114	102	1.22545	1.0994	1.15294	0.995532	0.317907	0.501061	0.469117	0.461193	1.11833	0.43732	2.55545	2.38248	2.50494	2.23293	0.664091	1.33834	1.22328	1.18007
Ap1ar	adaptor-related protein complex 1 associated regulatory protein [Source:MGI Symbol;Acc:MGI:2384822]	chr3	-	1.31716	1.71096e-11	6.81638e-10	397.563	6.63061e-12	23.0399	6.10742	1.27216	1.39263	1.32332	1.28066	10632	11166	11362	10176	2482	2432	2599	2430	55.986	61.5627	56.5211	57.2227	21.8156	22.0737	22.473	23.087	57.8231	22.3623	6.99687	7.11734	7.04803	7.00537	5.68962	5.72593	5.73157	5.75174
Plb1	phospholipase B1 [Source:MGI Symbol;Acc:MGI:1922406]	chr5	+	1.31606	0.000227983	0.000580501	13.436	0.00080485	5.13551	-0.51231	1.33914	1.3719	1.6353	0.986292	86	85	109	64	15	22	25	16	0.203408	0.210496	0.243549	0.16165	0.0592191	0.089689	0.0970957	0.0682788	0.204776	0.0785706	0.0529989	0.0857638	0.349155	-0.299848	-1.661	-1.04969	-0.956257	-1.47761
Pgm2l1	phosphoglucomutase 2-like 1 [Source:MGI Symbol;Acc:MGI:1918224]	chr7	+	1.316	3.39998e-08	3.12358e-07	125.265	6.60934e-09	12.0987	8.29775	1.36537	1.1061	1.50357	1.28816	53488	43174	60715	48241	10186	13700	11454	11800	78.0386	65.9524	83.6835	75.1616	24.8061	34.4525	27.4411	31.0621	75.709	29.4404	9.32764	9.06836	9.46583	9.25042	7.72654	8.2198	7.8713	8.03141
Pgbd5	piggyBac transposable element derived 5 [Source:MGI Symbol;Acc:MGI:2429955]	chr8	-	1.31484	3.52984e-12	2.07433e-10	552.668	8.97266e-13	26.2573	6.92828	1.32649	1.25804	1.41257	1.26231	19853	18291	21736	18068	4704	4468	4508	4208	88.4757	85.3474	91.51	85.9873	34.9918	34.3209	32.9893	33.8353	87.8301	34.0343	7.89779	7.82935	7.98388	7.83362	6.61195	6.60336	6.52605	6.54387
Hspb9	heat shock protein, alpha-crystallin-related, B9 [Source:MGI Symbol;Acc:MGI:1922732]	chr11	+	1.31151	0.0707201	0.0991618	2.41909	0.130014	1.97836	-4.98736	1.96236	1.63106	2.46493	2.0283	4	3	6	4	3	1	0	0	0.0693404	0.0544506	0.098258	0.0740478	0.0868057	0.0298795	0	0	0.0740242	0.0291713	-4.2548	-4.58611	-3.75223	-4.18886	-3.90599	-5.26027	-7.8512	-7.8512
Nppc	natriuretic peptide type C [Source:MGI Symbol;Acc:MGI:97369]	chr1	-	1.31148	3.13139e-05	0.000100405	29.6999	1.95298e-05	6.37808	0.163392	1.26001	1.17751	1.51128	1.32316	171	156	210	170	39	64	36	29	2.06534	1.97276	2.3961	2.19265	0.78625	1.33236	0.713983	0.631959	2.15671	0.866138	1.04159	0.959093	1.29286	1.10474	-0.294698	0.482365	-0.433897	-0.627451
R3hdm4	R3H domain containing 4 [Source:MGI Symbol;Acc:MGI:1924814]	chr10	-	1.30953	8.37362e-12	4.03117e-10	455.575	2.90291e-12	24.4464	6.33228	1.31319	1.35509	1.29687	1.27264	12860	12790	13115	11897	3041	2781	2934	2935	88.8779	92.5504	85.6272	87.8045	35.0808	33.1284	33.2969	36.598	88.715	34.526	7.27134	7.31324	7.25503	7.23079	5.98264	5.91938	5.90647	6.02412
Brinp2	bone morphogenic protein/retinoic acid inducible neural-specific 2 [Source:MGI Symbol;Acc:MGI:2443333]	chr1	-	1.30911	1.23948e-06	6.27922e-06	40.3646	3.93497e-06	8.74966	6.47432	1.31802	1.11105	1.4077	1.39509	12421	10396	13633	12467	2615	3245	2605	2829	38.1179	33.4037	39.5235	40.8565	13.3951	17.1646	13.1272	15.664	37.9754	14.8377	7.22123	7.01426	7.31091	7.29831	5.76493	6.14198	5.7349	5.97106
Lrfn2	leucine rich repeat and fibronectin type III domain containing 2 [Source:MGI Symbol;Acc:MGI:1917780]	chr17	+	1.30808	5.13493e-06	2.0952e-05	39.8101	4.23625e-06	7.64385	3.47271	1.31701	1.16819	1.34012	1.38706	1726	1504	1809	1724	321	583	320	390	7.23831	6.60389	7.16681	7.72076	2.247	4.21417	2.20362	2.95092	7.18244	2.90393	4.37422	4.2254	4.39733	4.44427	2.73958	3.66573	2.7106	3.11294
Mrgprh	MAS-related GPR, member H [Source:MGI Symbol;Acc:MGI:1934134]	chr17	+	1.30785	0.0569568	0.0816434	5.51018	0.0195526	2.10031	-4.64072	1.016	2.44568	2.22146	1.3809	4	11	10	5	2	4	1	0	0.0278281	0.0801257	0.0657226	0.0371467	0.023225	0.0479657	0.0114239	0	0.0527058	0.0206537	-4.2548	-2.82512	-3.04934	-3.8899	-4.44486	-3.45206	-5.33508	-7.8512
Rpl31-ps12	ribosomal protein L31, pseudogene 1 2 [Source:MGI Symbol;Acc:MGI:3645866]	chr16	-	1.30757	0.0682189	0.0960339	2.00043	0.176926	1.99878	-3.50963	1.91685	1.56366	1.47287	1.98655	12	9	9	12	5	2	5	0	0.312032	0.245028	0.221081	0.333215	0.217014	0.0896385	0.21349	0	0.277839	0.130036	-2.75163	-3.10483	-3.19561	-2.68194	-3.20698	-4.38526	-3.23049	-7.8512
Rasgrp1	RAS guanyl releasing protein 1 [Source:MGI Symbol;Acc:MGI:1314635]	chr2	-	1.30634	6.3256e-11	1.96002e-09	353.674	1.34599e-11	20.6642	9.28404	1.30196	1.26888	1.37507	1.27941	100618	95002	109175	94252	22545	22686	24129	22817	248.052	245.219	254.262	248.133	92.7723	96.3989	97.678	101.49	248.916	97.0847	10.2392	10.2061	10.3123	10.2167	8.87275	8.94741	8.94621	8.98272
3100003L05Rik	RIKEN cDNA 3100003L05 gene [Source:MGI Symbol;Acc:MGI:1920326]	chr7	-	1.30493	0.044804	0.0659712	7.49852	0.00742333	2.23354	-3.96832	0.17388	1.91801	1.82555	1.93954	5	17	17	17	3	1	4	3	0.0947686	0.337364	0.304393	0.344088	0.0949111	0.0326694	0.124493	0.102592	0.270153	0.0886663	-3.95693	-2.21281	-2.30526	-2.19128	-3.90599	-5.26027	-3.53783	-3.81916
Kcnj4	potassium inwardly-rectifying channel, subfamily J, member 4 [Source:MGI Symbol;Acc:MGI:104743]	chr15	-	1.30383	1.6971e-10	4.34265e-09	360.891	1.19121e-11	19.027	7.18758	1.32794	1.35124	1.24931	1.28727	25294	24834	24705	23398	6025	5568	5807	5371	147.924	152.063	136.488	146.125	58.8137	56.1263	55.7651	56.6724	145.65	56.8444	8.24723	8.27052	8.1686	8.20656	6.96901	6.92088	6.89134	6.89591
Vstm5	V-set and transmembrane domain containing 5 [Source:MGI Symbol;Acc:MGI:1916387]	chr9	+	1.30223	6.29035e-08	5.26524e-07	73.1218	1.48127e-07	11.4614	2.98725	1.31238	1.36341	1.22643	1.31233	1133	1134	1101	1078	267	261	253	249	7.17259	7.51648	6.58452	7.28772	2.82136	2.84796	2.63001	2.84408	7.14033	2.78585	3.76709	3.81812	3.68114	3.76704	2.47404	2.50689	2.37191	2.46602
Nmur2	neuromedin U receptor 2 [Source:MGI Symbol;Acc:MGI:2441765]	chr11	-	1.30012	0.055671	0.0799751	8.20896	0.00543305	2.11307	-4.65669	1.31777	2.6384	1.66953	1.13802	6	15	8	5	4	2	0	2	0.02305	0.0603344	0.0290335	0.0205123	0.0256495	0.0132433	0	0.0138626	0.0332326	0.0131889	-3.71016	-2.38952	-3.3584	-3.8899	-3.51455	-4.38526	-7.8512	-4.36068
Pisd-ps1	phosphatidylserine decarboxylase, pseudogene 1 [Source:MGI Symbol;Acc:MGI:3842428]	chr11	+	1.29929	2.37026e-08	2.30428e-07	92.5647	3.84232e-08	12.4863	2.70842	1.31183	1.29851	1.27172	1.32047	958	917	961	917	241	224	203	205	4.22153	4.23086	4.00054	4.31519	1.77265	1.70137	1.4689	1.62988	4.19203	1.6432	3.52512	3.5118	3.48501	3.53376	2.32635	2.28652	2.05455	2.18574
Psmb11	proteasome (prosome, macropain) subunit, beta type, 11 [Source:MGI Symbol;Acc:MGI:1921152]	chr14	+	1.2988	0.0941175	0.128511	1.74986	0.214386	1.81405	-4.00268	2.26501	0.173363	2.22194	2.33431	10	2	10	10	1	4	2	0	0.0296333	0.00620534	0.0279944	0.0316451	0.00494631	0.0204309	0.00973197	0	0.0238695	0.0087773	-3.00628	-5.09792	-3.04934	-2.93697	-5.31483	-3.45206	-4.46704	-7.8512
Mmd	monocyte to macrophage differentiation-associated [Source:MGI Symbol;Acc:MGI:1914718]	chr11	+	1.29852	2.91207e-09	4.30421e-08	140.838	3.31851e-09	14.9616	6.71212	1.28577	1.35148	1.29731	1.25852	15487	15659	16102	14460	3327	3671	3779	3581	73.2462	77.542	71.943	73.0319	26.2646	29.926	29.3485	30.5575	73.9408	29.0242	7.5395	7.60521	7.55104	7.51225	6.11231	6.31992	6.27158	6.31111
Psd	pleckstrin and Sec7 domain containing [Source:MGI Symbol;Acc:MGI:1920978]	chr19	-	1.29698	7.00009e-09	8.66344e-08	136.56	3.97966e-09	13.8777	7.72552	1.2481	1.31323	1.37496	1.25191	31592	31930	35580	30139	8184	7601	7499	6811	101.947	107.883	108.466	103.861	44.0823	42.2781	39.7367	39.6557	105.539	41.4382	8.56799	8.63311	8.69485	8.5718	7.41084	7.3699	7.26024	7.23858
Cdsn	corneodesmosin [Source:MGI Symbol;Acc:MGI:3505689]	chr17	+	1.29695	0.00699013	0.0124622	7.67821	0.00684949	3.2315	-1.15455	1.55109	0.480663	2.09523	1.10803	83	38	125	58	14	10	18	25	0.390059	0.186978	0.554949	0.291076	0.10982	0.0810026	0.138904	0.211977	0.355765	0.135426	0.00199125	-1.06844	0.546127	-0.441071	-1.75913	-2.17176	-1.42548	-0.840032
Ihh	Indian hedgehog [Source:MGI Symbol;Acc:MGI:96533]	chr1	-	1.29591	0.00659732	0.0118212	5.31796	0.0216575	3.26232	-2.44467	1.26803	1.71013	1.28721	1.20336	22	29	23	20	5	8	4	4	0.113288	0.156356	0.111887	0.109981	0.0429766	0.0710066	0.033823	0.0371636	0.122878	0.0462424	-1.89642	-1.45432	-1.87724	-1.9611	-3.20698	-2.48666	-3.53783	-3.42634
Pin1rt1	protein (peptidyl-prolyl cis/trans isomerase) NIMA-interacting 1, retrogene 1 [Source:MGI Symbol;Acc:MGI:3649546]	chr2	-	1.29293	0.0523229	0.0756757	3.44312	0.0649317	2.14763	-4.81019	1.9939	2.25194	1.70553	1.13765	6	7	5	3	0	1	2	1	0.0697245	0.0851701	0.0548902	0.037229	0	0.02003	0.0381641	0.0209667	0.0617535	0.0197902	-3.71016	-3.45212	-3.99853	-4.56641	-7.8512	-5.26027	-4.46704	-5.23772
Upb1	ureidopropionase, beta [Source:MGI Symbol;Acc:MGI:2143535]	chr10	+	1.2909	4.43482e-05	0.000136152	24.4046	5.22023e-05	6.15018	1.15507	1.30336	1.53749	0.986609	1.36644	337	383	279	335	74	77	81	76	1.39423	1.65904	1.09043	1.48004	0.511018	0.549087	0.550274	0.567301	1.40594	0.54442	2.01885	2.25299	1.7021	2.08193	0.625723	0.748396	0.731331	0.756514
Diras2	DIRAS family, GTP-binding RAS-like 2 [Source:MGI Symbol;Acc:MGI:1915453]	chr13	-	1.2894	4.84231e-10	1.01504e-08	325.349	2.22892e-11	17.4215	8.08148	1.39339	1.15755	1.41884	1.18736	50076	41082	52569	41306	10161	11726	10699	10517	144.945	124.503	143.745	127.677	49.092	58.5019	50.8519	54.9239	135.218	53.3424	9.23254	8.9967	9.25799	9.02652	7.723	7.99533	7.77293	7.86535
Lamc2	laminin, gamma 2 [Source:MGI Symbol;Acc:MGI:99913]	chr1	-	1.28938	4.07424e-08	3.63525e-07	71.2846	1.71112e-07	11.9082	3.57768	1.26589	1.06918	1.41956	1.40145	1547	1304	1775	1617	376	394	351	334	3.77022	3.32743	4.08663	4.20836	1.52956	1.65508	1.40467	1.46865	3.84816	1.51449	4.21629	4.01959	4.36996	4.35185	2.9676	3.10067	2.84391	2.88943
Cass4	Cas scaffolding protein family member 4 [Source:MGI Symbol;Acc:MGI:2444482]	chr2	+	1.28895	0.047686	0.0696609	4.29407	0.0384976	2.19911	-3.7888	1.25784	1.96566	0.905719	1.69457	10	16	8	13	1	4	3	2	0.0339134	0.0568129	0.0256302	0.0470805	0.00566073	0.0233818	0.0167064	0.0122376	0.0408593	0.0144967	-3.00628	-2.29846	-3.3584	-2.56955	-5.31483	-3.45206	-3.92888	-4.36068
Cpne6	copine VI [Source:MGI Symbol;Acc:MGI:1334445]	chr14	+	1.28797	6.43624e-09	8.12249e-08	126.447	6.2549e-09	13.9784	5.42347	1.23509	1.28998	1.29638	1.33291	6195	6217	6667	6308	1778	1578	1373	1264	34.0611	35.7893	34.6288	37.0369	16.3173	14.9545	12.3959	12.5389	35.379	14.0517	6.21767	6.27256	6.27896	6.31549	5.20842	5.10195	4.81105	4.80889
Syndig1	synapse differentiation inducing 1 [Source:MGI Symbol;Acc:MGI:3702158]	chr2	+	1.28775	1.46068e-08	1.56166e-07	118.262	9.25647e-09	13.0232	5.19542	1.33129	1.37259	1.24223	1.20769	5804	5770	5628	5069	1400	1259	1346	1211	35.545	36.9983	32.5608	33.1512	14.3113	13.29	13.5359	13.3811	34.5638	13.6296	6.12362	6.16492	6.03456	6.00002	4.86364	4.77618	4.7824	4.7471
Cdc42ep3	CDC42 effector protein (Rho GTPase binding) 3 [Source:MGI Symbol;Acc:MGI:2384718]	chr17	-	1.28694	1.22736e-08	1.3591e-07	152.332	2.08825e-09	13.2211	4.25241	1.17959	1.44753	1.21619	1.30786	2952	3434	3123	3070	827	646	720	761	18.8875	23.0045	18.8765	20.976	8.83212	7.12423	7.56452	8.78495	20.4361	8.07645	5.14835	5.41629	5.18495	5.27662	4.10432	3.81372	3.87999	4.07701
Prr19	proline rich 19 [Source:MGI Symbol;Acc:MGI:3648539]	chr7	+	1.28658	0.0489699	0.0713409	6.71926	0.0106573	2.1844	-4.77801	1.6529	1.6999	1.36453	2.27939	6	6	5	9	1	0	2	3	0.0584003	0.0611463	0.0459753	0.0935477	0.0162467	0	0.0319657	0.0526844	0.0647674	0.0252242	-3.71016	-3.66316	-3.99853	-3.08367	-5.31483	-7.8512	-4.46704	-3.81916
Klhl2	kelch-like 2, Mayven [Source:MGI Symbol;Acc:MGI:1924363]	chr8	-	1.28599	4.67578e-11	1.52652e-09	289.324	4.52336e-11	21.1916	7.91473	1.17489	1.35268	1.30173	1.31505	33356	36451	37566	34976	8383	8003	9025	7989	126.482	144.717	134.568	141.629	53.0586	52.3065	56.1944	54.6568	136.849	54.0541	8.64637	8.82416	8.77321	8.78653	7.4455	7.44425	7.52746	7.46872
B4galnt1	beta-1,4-N-acetyl-galactosaminyl transferase 1 [Source:MGI Symbol;Acc:MGI:1342057]	chr10	+	1.28533	1.17193e-10	3.21093e-09	285.218	4.93002e-11	19.6264	5.64434	1.30524	1.254	1.33699	1.24499	7926	7390	8357	7233	1779	1973	1874	1633	30.3286	29.6073	30.2092	29.5559	11.3625	13.0129	11.7749	11.2741	29.9253	11.8561	6.57314	6.5219	6.60489	6.51289	5.20923	5.42421	5.25978	5.17837
Clec11a	C-type lectin domain family 11, member a [Source:MGI Symbol;Acc:MGI:1298219]	chr7	-	1.28345	5.86114e-05	0.000174138	34.022	9.69589e-06	5.97087	-0.0477421	1.36512	1.07936	1.63866	1.07032	178	141	222	138	34	50	42	32	1.14529	0.949878	1.34939	0.948199	0.365152	0.554512	0.443745	0.371484	1.09819	0.433723	1.09935	0.813584	1.37289	0.804547	-0.491511	0.127473	-0.212711	-0.486337
Gipc2	GIPC PDZ domain containing family, member 2 [Source:MGI Symbol;Acc:MGI:1889209]	chr3	-	1.28257	2.77485e-06	1.24543e-05	49.0203	1.3772e-06	8.10964	1.14222	1.28252	1.57271	0.959336	1.35003	347	410	286	346	80	79	87	76	3.45498	4.2742	2.69012	3.6789	1.32956	1.35578	1.42241	1.36529	3.52455	1.36826	2.06099	2.35118	1.7378	2.1285	0.737894	0.785296	0.834165	0.756514
Rai14	retinoic acid induced 14 [Source:MGI Symbol;Acc:MGI:1922896]	chr15	-	1.27823	2.42862e-05	8.05224e-05	27.3037	2.98891e-05	6.54753	3.05791	1.30924	1.04514	1.26803	1.48131	1263	1016	1266	1354	191	397	311	290	3.17333	2.67276	3.00494	3.63293	0.801025	1.71929	1.28311	1.31464	3.12099	1.27951	3.92375	3.65965	3.88254	4.09582	1.99122	3.1116	2.66947	2.68576
Dmtn	dematin actin binding protein [Source:MGI Symbol;Acc:MGI:99670]	chr14	-	1.2776	1.51687e-09	2.54433e-08	226.093	1.98982e-10	15.8165	7.8682	1.26711	1.23141	1.36489	1.2469	37915	35734	41849	35574	9183	8989	8884	8527	97.0451	95.7633	101.19	97.2348	39.2327	39.6571	37.3389	39.3781	97.8083	38.9017	8.83119	8.7955	8.92898	8.81099	7.577	7.61186	7.50474	7.56274
Tmco5b	transmembrane and coiled-coil domains 5B [Source:MGI Symbol;Acc:MGI:1922525]	chr2	+	1.27668	0.00291317	0.00565417	6.80034	0.0102534	3.70043	-1.68513	1.00912	1.72497	1.2474	1.28746	32	51	39	37	7	7	9	14	0.325569	0.543273	0.374842	0.401995	0.118875	0.122755	0.150358	0.256991	0.41142	0.162245	-1.36314	-0.647282	-1.12485	-1.08479	-2.73813	-2.67432	-2.4088	-1.66777
Cyp2a5	cytochrome P450, family 2, subfamily a, polypeptide 5 [Source:MGI Symbol;Acc:MGI:88597]	chr7	+	1.27468	9.33983e-05	0.000263308	39.2663	4.55802e-06	5.67746	0.578677	0.852893	1.7308	1.42995	1.11268	215	382	331	245	69	66	73	61	1.57775	2.93506	2.29465	1.91995	0.845179	0.834814	0.879654	0.807653	2.18185	0.841825	1.37131	2.24922	1.94837	1.6311	0.525088	0.526624	0.581718	0.440233
Gm10532	predicted gene 10532 [Source:MGI Symbol;Acc:MGI:3641671]	chr18	+	1.27412	0.00932765	0.0161366	4.70907	0.0302931	3.0779	-2.26214	1.38572	1.38111	1.58373	1.09913	27	26	32	21	17	6	5	2	0.147676	0.148893	0.165343	0.122657	0.155202	0.0565646	0.0449062	0.0197366	0.146142	0.0691022	-1.60528	-1.60989	-1.40727	-1.89187	-1.48275	-2.89008	-3.23049	-4.36068
Mir6982	NA	NA	NA	1.27362	0.0875759	0.120448	1.79037	0.207747	1.85586	-4.63197	1.74158	0.600592	2.1566	2.45152	5	2	7	8	2	1	0	1	0.925388	0.38756	1.22389	1.58114	0.617852	0.319007	0	0.333926	1.02949	0.317696	-3.95693	-5.09792	-3.54192	-3.24699	-4.44486	-5.26027	-7.8512	-5.23772
C1qtnf2	C1q and tumor necrosis factor related protein 2 [Source:MGI Symbol;Acc:MGI:1916433]	chr11	+	1.27361	0.000400898	0.000956208	21.2845	0.000101263	4.80486	-2.23144	0.927912	1.46475	1.40834	1.48652	27	38	39	38	10	8	7	7	0.280597	0.413483	0.38289	0.421724	0.173468	0.143303	0.119456	0.131254	0.374673	0.14187	-1.60528	-1.06844	-1.12485	-1.04667	-2.23612	-2.48666	-2.76192	-2.64806
Hecw1	HECT, C2 and WW domain containing E3 ubiquitin protein ligase 1 [Source:MGI Symbol;Acc:MGI:2444115]	chr13	-	1.2731	1.33216e-07	9.71858e-07	97.8578	2.78641e-08	10.7226	6.42353	1.40728	1.04089	1.52487	1.11845	15216	11403	17027	11851	3216	3441	3321	2992	20.2429	15.8835	21.3993	16.8365	7.14149	7.89048	7.25489	7.18174	18.5906	7.36715	7.51403	7.14764	7.63163	7.2252	6.06336	6.22658	6.08521	6.05187
Slc2a6	solute carrier family 2 (facilitated glucose transporter), member 6 [Source:MGI Symbol;Acc:MGI:2443286]	chr2	-	1.27294	4.55079e-07	2.68203e-06	55.3003	7.09555e-07	9.59712	3.68924	1.37725	1.16015	1.3646	1.17518	2007	1668	2052	1660	406	540	386	427	11.8252	10.2899	11.4217	10.4447	3.9929	5.48406	3.73456	4.53927	10.9954	4.4377	4.59178	4.37468	4.57913	4.38971	3.07829	3.55523	2.98096	3.24364
Ccdc116	coiled-coil domain containing 116 [Source:MGI Symbol;Acc:MGI:1924122]	chr16	-	1.27292	9.31117e-05	0.000262586	21.0925	0.000105734	5.67938	0.368128	1.31475	1.31966	1.41012	1.07604	196	190	216	158	54	46	41	38	0.627024	0.63641	0.652789	0.539774	0.288352	0.253649	0.215379	0.219335	0.613999	0.244179	1.23806	1.24297	1.33343	0.99935	0.172656	0.00767598	-0.2473	-0.239792
Pdzd4	PDZ domain containing 4 [Source:MGI Symbol;Acc:MGI:2443483]	chrX	-	1.26749	9.08352e-10	1.6745e-08	191.729	5.32879e-10	16.5196	6.90683	1.21765	1.34622	1.26431	1.24203	17619	18608	18770	17050	4424	4457	4307	3938	55.8258	61.7317	56.1835	57.6905	23.3975	24.3413	22.4088	22.5126	57.8578	23.165	7.72557	7.85414	7.77223	7.74995	6.52342	6.59981	6.46025	6.4482
Strip2	striatin interacting protein 2 [Source:MGI Symbol;Acc:MGI:2444363]	chr6	+	1.26748	6.0467e-07	3.41671e-06	87.6491	5.2609e-08	9.35062	7.36466	0.866972	1.407	1.28324	1.51311	20897	29354	28763	31117	7047	6430	6261	6168	48.9839	72.043	63.6934	77.8921	27.5724	25.9793	24.0993	26.0861	65.6531	25.9343	7.97173	8.51176	8.388	8.61787	7.19505	7.12853	6.99994	7.09552
Gm10649	predicted gene 10649 [Source:MGI Symbol;Acc:MGI:3642042]	chr8	-	1.26746	0.00131764	0.00277706	9.62456	0.00304696	4.13329	-2.08772	1.24622	1.09849	1.45458	1.44903	31	27	37	34	4	7	7	14	0.253834	0.231477	0.286208	0.297299	0.0546701	0.0987948	0.094119	0.20683	0.267205	0.113603	-1.40842	-1.55615	-1.20006	-1.20561	-3.51455	-2.67432	-2.76192	-1.66777
Gm12657	predicted gene 12657 [Source:MGI Symbol;Acc:MGI:3651714]	chr4	+	1.26726	0.0353604	0.0532955	2.89491	0.0932481	2.36331	-4.24678	1.30911	2.16122	1.26752	2.01906	5	9	5	8	0	2	2	2	0.0643419	0.121261	0.0607833	0.109936	0	0.044361	0.0422614	0.0464355	0.0890806	0.0332645	-3.95693	-3.10483	-3.99853	-3.24699	-7.8512	-4.38526	-4.46704	-4.36068
Tdrd5	tudor domain containing 5 [Source:MGI Symbol;Acc:MGI:2684949]	chr1	-	1.26564	0.000409695	0.000976098	13.002	0.000923816	4.79231	-0.833809	1.15129	1.43922	1.24007	1.30032	72	85	79	76	17	27	14	17	0.260985	0.322594	0.270521	0.294187	0.102857	0.168692	0.08333	0.11118	0.287072	0.116515	-0.20217	0.0857638	-0.113387	-0.0531351	-1.48275	-0.756632	-1.78326	-1.39117
Nol4	nucleolar protein 4 [Source:MGI Symbol;Acc:MGI:2441684]	chr18	-	1.26484	2.71086e-11	9.91383e-10	417.934	4.89813e-12	22.1755	5.84206	1.23134	1.26554	1.38179	1.18082	9033	8936	10341	8299	2104	2164	2343	2085	20.9863	21.7371	22.6964	20.59	8.15926	8.66579	8.93854	8.73989	21.5025	8.62587	6.76175	6.79594	6.9122	6.71122	5.45128	5.5575	5.58198	5.53085
Vcpkmt	NA	NA	NA	1.26444	2.06184e-06	9.66123e-06	39.5954	4.36e-06	8.34141	1.9176	1.34733	1.07729	1.44873	1.17702	563	451	623	476	107	163	123	113	6.89923	5.7866	7.21225	6.2291	2.18865	3.44292	2.47507	2.49843	6.5318	2.65127	2.75861	2.48857	2.86001	2.5883	1.15649	1.82837	1.33271	1.32755
Aim2	absent in melanoma 2 [Source:MGI Symbol;Acc:MGI:2686159]	chr1	+	1.26411	0.000176331	0.000463359	16.0417	0.00037328	5.289	-0.386679	1.15149	1.65109	0.90253	1.45301	98	134	85	115	27	23	32	19	0.486148	0.695988	0.398338	0.609209	0.223567	0.19666	0.260665	0.170056	0.547421	0.212737	0.240706	0.740308	-0.00825382	0.542227	-0.821811	-0.986123	-0.602768	-1.23243
Cdh12	cadherin 12 [Source:MGI Symbol;Acc:MGI:109503]	chr15	+	1.26374	5.33653e-06	2.16279e-05	33.7316	1.01385e-05	7.61534	4.16605	1.42681	0.904473	1.59849	1.11212	2868	1929	3332	2194	492	653	666	614	6.40088	4.50763	7.02516	5.22906	1.83285	2.51201	2.44076	2.47244	5.79068	2.31451	5.10671	4.58437	5.27839	4.79201	3.35534	3.82926	3.76755	3.76744
Spink10	serine peptidase inhibitor, Kazal type 10 [Source:MGI Symbol;Acc:MGI:3584533]	chr18	+	1.2635	3.36989e-05	0.000106965	27.378	2.94843e-05	6.32962	0.00219118	1.13401	1.09708	1.61232	1.25716	137	129	197	142	39	34	41	28	1.5191	1.49765	2.06359	1.68144	0.721826	0.64982	0.74652	0.560172	1.69045	0.669584	0.722523	0.685591	1.20083	0.845669	-0.294698	-0.426231	-0.2473	-0.677733
Pcsk5	proprotein convertase subtilisin/kexin type 5 [Source:MGI Symbol;Acc:MGI:97515]	chr19	-	1.26228	8.07351e-05	0.000231086	25.9766	3.83401e-05	5.7684	3.03627	1.04849	1.10723	1.34487	1.52966	1121	1128	1420	1489	215	414	273	360	1.50953	1.59038	1.80641	2.1412	0.483255	0.960914	0.603657	0.874653	1.76188	0.73062	3.75173	3.81047	4.04811	4.2329	2.1618	3.17207	2.48159	2.99752
Wfdc18	WAP four-disulfide core domain 18 [Source:MGI Symbol;Acc:MGI:107506]	chr11	+	1.26153	0.0304843	0.0466937	5.53647	0.0192836	2.44399	-1.64453	1.09425	1.26307	1.19769	1.61628	46	50	51	63	10	9	13	18	1.0642	1.21112	1.11461	1.55643	0.386158	0.358883	0.493853	0.751333	1.23659	0.497557	-0.844476	-0.675656	-0.741036	-0.322446	-2.23612	-2.32064	-1.88853	-1.30962
Ripply2	ripply2 homolog (zebrafish) [Source:MGI Symbol;Acc:MGI:2685968]	chr9	+	1.26044	0.000123077	0.00033564	16.9566	0.000291149	5.5072	-0.164329	1.43217	1.20695	1.16243	1.30264	138	114	118	120	35	28	29	24	3.4597	2.99239	2.79468	3.21267	1.46463	1.20994	1.19384	1.08559	3.11486	1.2385	0.732988	0.507764	0.46324	0.603449	-0.449942	-0.704541	-0.743805	-0.89846
2900055J20Rik	RIKEN cDNA 2900055J20 gene [Source:MGI Symbol;Acc:MGI:1920251]	chr18	+	1.25955	2.61378e-08	2.50952e-07	116.394	1.01596e-08	12.3802	2.97339	1.22862	1.26154	1.3381	1.21663	1206	1192	1342	1138	308	260	316	281	20.9061	21.635	21.977	21.0666	8.91205	7.76867	8.99505	8.78878	21.3962	8.61614	3.85714	3.89006	3.96663	3.84516	2.67998	2.50136	2.69246	2.64031
Cngb3	cyclic nucleotide gated channel beta 3 [Source:MGI Symbol;Acc:MGI:1353562]	chr4	+	1.25949	0.155074	0.200514	13.7524	0.0007293	1.51484	-4.8716	-3.55e-15	3.2651	2.67326	3.66234	0	3	2	4	0	0	0	0	0	0.00839658	0.00505065	0.0114186	0	0	0	0	0.00621646	0	-7.8512	-4.58611	-5.17794	-4.18886	-7.8512	-7.8512	-7.8512	-7.8512
Fam189a1	family with sequence similarity 189, member A1 [Source:MGI Symbol;Acc:MGI:1917888]	chr7	-	1.25943	9.33128e-09	1.09145e-07	130.62	5.16951e-09	13.5381	4.51754	1.32154	1.14888	1.40577	1.15976	3660	3137	4002	3113	788	967	865	708	9.68913	8.69507	10.0086	8.80053	3.48202	4.41242	3.76019	3.38168	9.29832	3.75908	5.45847	5.2858	5.5427	5.29669	4.03465	4.39555	4.14462	3.97289
Icam4	intercellular adhesion molecule 4, Landsteiner-Wiener blood group [Source:MGI Symbol;Acc:MGI:1925619]	chr9	+	1.25824	0.0023691	0.00469905	9.28402	0.00348473	3.81233	-2.31347	1.9375	0.758048	1.21589	1.3308	45	19	28	28	6	7	7	6	0.624407	0.276035	0.367032	0.414897	0.138966	0.167417	0.159494	0.150211	0.420593	0.154022	-0.875936	-2.05539	-1.59755	-1.48264	-2.95359	-2.67432	-2.76192	-2.86394
Pmfbp1	polyamine modulated factor 1 binding protein 1 [Source:MGI Symbol;Acc:MGI:1930136]	chr8	+	1.25703	0.0193519	0.0310747	6.69714	0.0107706	2.68873	-1.71351	1.53059	1.4553	0.832395	1.31158	60	55	38	49	7	33	4	19	0.222224	0.213283	0.132958	0.193804	0.0432751	0.210669	0.0243271	0.126967	0.190567	0.101309	-0.463768	-0.53906	-1.16197	-0.682785	-2.73813	-0.469046	-3.53783	-1.23243
Syt5	synaptotagmin V [Source:MGI Symbol;Acc:MGI:1926368]	chr7	-	1.25626	7.15098e-09	8.83094e-08	154.47	1.92302e-09	13.8523	6.43873	1.18105	1.33644	1.20598	1.30098	12955	13939	13595	13395	3218	3494	3182	3024	93.167	104.957	92.3623	102.871	38.6288	43.3106	37.5764	39.2376	98.3393	39.6884	7.28196	7.43735	7.30689	7.40188	6.06426	6.24863	6.02353	6.06722
Fam78b	family with sequence similarity 78, member B [Source:MGI Symbol;Acc:MGI:2443050]	chr1	+	1.25496	8.29105e-09	9.90856e-08	171.421	1.03738e-09	13.6768	3.27973	1.27977	1.24965	1.36848	1.12098	1652	1563	1812	1408	345	372	441	384	4.16985	4.13071	4.32075	3.79524	1.45355	1.61845	1.82785	1.74879	4.10414	1.66216	4.31101	4.2809	4.39972	4.15222	2.84354	3.01782	3.17304	3.09058
Artn	artemin [Source:MGI Symbol;Acc:MGI:1333791]	chr4	-	1.25399	0.0228639	0.0360718	6.59165	0.011331	2.59925	-2.15314	1.40434	1.3069	1.13405	1.36679	41	37	35	38	5	14	13	6	0.214018	0.202219	0.172593	0.211824	0.0435649	0.125962	0.111429	0.0565084	0.200164	0.0843662	-1.00912	-1.10656	-1.27941	-1.04667	-3.20698	-1.6944	-1.88853	-2.86394
Adap1	ArfGAP with dual PH domains 1 [Source:MGI Symbol;Acc:MGI:2442201]	chr5	-	1.25385	2.99569e-10	6.80702e-09	271.836	6.58372e-11	18.1405	6.56548	1.32679	1.08492	1.37761	1.22444	15773	12886	16852	13980	3431	3719	3562	3492	82.7459	70.7792	83.5169	78.3188	30.0437	33.6284	30.6843	33.0524	78.8402	31.8522	7.5659	7.32403	7.61672	7.46355	6.15672	6.33866	6.18627	6.2748
Dlg4	discs, large homolog 4 (Drosophila) [Source:MGI Symbol;Acc:MGI:1277959]	chr11	+	1.25379	3.56255e-08	3.24495e-07	99.2417	2.5688e-08	12.0493	8.26499	1.2482	1.25627	1.35957	1.1512	45867	44560	51105	40804	11445	11020	11088	10092	173.556	176.539	182.681	164.881	72.2865	71.8736	68.8944	68.8992	174.414	70.4884	9.10588	9.11395	9.21725	9.00888	7.89467	7.90575	7.82445	7.80584
Nxnl2	nucleoredoxin-like 2 [Source:MGI Symbol;Acc:MGI:1922374]	chr13	+	1.25326	0.0506961	0.0735852	5.49225	0.0197385	2.16519	-4.00991	1.61259	2.1174	1.27382	1.92713	5	7	4	6	0	1	3	1	0.0541069	0.0793115	0.0408916	0.0693363	0	0.0186522	0.0533083	0.0195245	0.0609116	0.0228712	-3.95693	-3.45212	-4.2957	-3.64239	-7.8512	-5.26027	-3.92888	-5.23772
Has1	hyaluronan synthase1 [Source:MGI Symbol;Acc:MGI:106590]	chr17	-	1.25307	0.000723483	0.00162125	29.6493	1.97003e-05	4.46775	0.101541	1.23721	1.23523	1.1077	1.47075	227	219	214	254	61	62	52	44	1.36561	1.37943	1.2162	1.63178	0.612536	0.642895	0.513683	0.477584	1.39826	0.561674	1.44954	1.44755	1.32003	1.68307	0.34787	0.436706	0.0940183	-0.0292947
Grhl1	grainyhead-like 1 (Drosophila) [Source:MGI Symbol;Acc:MGI:2182540]	chr12	+	1.25233	1.07554e-05	3.98514e-05	25.9553	3.84971e-05	7.1087	2.48677	1.1626	1.30839	1.37502	1.17087	697	745	833	667	166	175	201	163	2.48497	2.78099	2.80559	2.53945	0.987864	1.07541	1.17672	1.04851	2.65275	1.07213	3.06646	3.21224	3.27887	3.07473	1.78906	1.93074	2.04028	1.85534
Tmem181c-ps	transmembrane protein 181C, pseudogene [Source:MGI Symbol;Acc:MGI:3780993]	chr17	-	1.25168	0.0168668	0.0275119	9.77783	0.00287102	2.76225	-3.07341	1.59617	1.80084	1.31483	0.685617	26	29	22	13	5	2	12	4	0.0808942	0.0944707	0.0646633	0.043193	0.0259666	0.0107256	0.0613078	0.0224543	0.0708053	0.0301136	-1.65899	-1.45432	-1.94033	-2.56955	-3.20698	-4.38526	-2.00208	-3.42634
Vwa2	von Willebrand factor A domain containing 2 [Source:MGI Symbol;Acc:MGI:2684334]	chr19	+	1.25151	0.0952592	0.129841	3.61232	0.0583114	1.80702	-5.05427	2.28783	2.33483	1.32759	1.80913	6	6	3	4	0	0	3	2	0.0194517	0.0203664	0.00918796	0.0138482	0	0	0.0159705	0.0116986	0.0157136	0.00691728	-3.71016	-3.66316	-4.67041	-4.18886	-7.8512	-7.8512	-3.92888	-4.36068
Lmo3	LIM domain only 3 [Source:MGI Symbol;Acc:MGI:102810]	chr6	-	1.25052	5.79488e-07	3.29958e-06	46.678	1.79848e-06	9.3872	6.32666	1.16786	1.39534	1.16598	1.275	10306	11657	10616	10562	2773	2367	2728	2510	61.7343	73.1103	60.0742	67.563	27.726	24.4389	26.8331	27.1273	65.6205	26.5313	6.95195	7.17943	6.95006	7.05908	5.84956	5.68685	5.80145	5.79847
B230209E15Rik	NA	NA	NA	1.25044	6.63042e-08	5.49056e-07	122.944	7.37478e-09	11.4082	3.63248	1.49573	1.16251	1.24338	1.09702	2483	1904	2150	1792	477	485	527	500	15.1843	12.191	12.4207	11.7026	4.86896	5.11218	5.29198	5.51675	12.8746	5.19747	4.89878	4.56556	4.64643	4.50007	3.31069	3.40032	3.42995	3.47123
Papl	iron/zinc purple acid phospatase-like [Source:MGI Symbol;Acc:MGI:2142121]	chr7	-	1.25032	0.000390507	0.0009343	19.3338	0.000159406	4.82005	-0.855664	1.09357	1.61892	1.32912	0.991301	79	110	96	70	17	27	14	29	0.517024	0.753757	0.593534	0.489224	0.185709	0.304575	0.150453	0.342435	0.588385	0.245793	-0.0689516	0.456394	0.166598	-0.171224	-1.48275	-0.756632	-1.78326	-0.627451
Tlr12	toll-like receptor 12 [Source:MGI Symbol;Acc:MGI:3045221]	chr4	-	1.25002	0.0128357	0.0215344	17.9724	0.000223448	2.90795	-2.96871	1.47346	1.60214	1.11114	1.12049	35	37	28	26	8	2	13	11	0.138779	0.153608	0.104883	0.110092	0.0529477	0.0136689	0.0846427	0.0786946	0.12684	0.0574885	-1.23523	-1.10656	-1.59755	-1.58821	-2.55071	-4.38526	-1.88853	-2.01029
Rbfox1	RNA binding protein, fox-1 homolog (C. elegans) 1 [Source:MGI Symbol;Acc:MGI:1926224]	chr16	+	1.24974	1.91417e-09	3.06303e-08	159.546	1.58801e-09	15.5066	8.43431	1.25289	1.26288	1.25499	1.22852	51357	49960	53048	48047	13325	11497	12603	11341	117.924	120.11	115.07	117.814	51.0706	45.5024	47.519	46.9841	117.73	47.769	9.26898	9.27897	9.27108	9.24461	8.11409	7.96688	8.00922	7.97417
Fam135b	family with sequence similarity 135, member B [Source:MGI Symbol;Acc:MGI:1917613]	chr15	-	1.24957	1.87939e-07	1.29618e-06	117.905	9.42167e-09	10.3971	5.12242	1.30447	1.09136	1.40277	1.19806	6327	5273	6986	5592	1479	1458	1455	1393	17.2241	15.0297	17.9663	16.2567	6.7206	6.84137	6.50418	6.84205	16.6192	6.72705	6.24809	6.03498	6.34639	6.14168	4.94282	4.98786	4.89473	4.94907
Ccdc105	coiled-coil domain containing 105 [Source:MGI Symbol;Acc:MGI:1918226]	chr10	-	1.24784	0.00026129	0.000654646	22.1768	8.31648e-05	5.05482	-1.51759	1.43036	1.38576	1.33971	0.920645	63	59	61	42	14	13	10	16	0.461509	0.452529	0.422143	0.32856	0.171186	0.164146	0.12029	0.211473	0.416185	0.166774	-0.393789	-0.438392	-0.484437	-0.903507	-1.75913	-1.79976	-2.26012	-1.47761
Otogl	otogelin-like [Source:MGI Symbol;Acc:MGI:3647600]	chr10	-	1.24726	0.0128497	0.0215515	5.46144	0.020063	2.90737	-2.24833	1.37496	1.01432	1.03509	1.8346	32	24	26	42	7	17	6	3	0.0576645	0.0452819	0.0442611	0.0808228	0.0210551	0.0528025	0.0177542	0.00975385	0.0570076	0.0253414	-1.36314	-1.72378	-1.70302	-0.903507	-2.73813	-1.41786	-2.97726	-3.81916
Cd300lf	CD300 antigen like family member F [Source:MGI Symbol;Acc:MGI:2442359]	chr11	-	1.24705	0.106618	0.14346	20.6351	0.000117342	1.74095	-3.07163	2.0758	1.01944	1.87012	1.79733	9	4	8	7	1	0	3	3	0.0600888	0.0279619	0.0504582	0.0499086	0.0111443	0	0.0328899	0.0361384	0.0471044	0.0200432	-3.15271	-4.20908	-3.3584	-3.43119	-5.31483	-7.8512	-3.92888	-3.81916
Paqr9	progestin and adipoQ receptor family member IX [Source:MGI Symbol;Acc:MGI:1922802]	chr9	+	1.24651	3.243e-11	1.13719e-09	393.887	7.01444e-12	21.8473	4.75266	1.18665	1.26926	1.31386	1.21509	4126	4221	4648	4004	1012	1072	1038	973	22.5279	24.1303	23.9744	23.346	9.22302	10.0887	9.30636	9.58519	23.4947	9.55081	5.63135	5.71396	5.75857	5.65979	4.39551	4.54424	4.4076	4.43147
Islr2	immunoglobulin superfamily containing leucine-rich repeat 2 [Source:MGI Symbol;Acc:MGI:2444277]	chr9	-	1.24631	8.50569e-06	3.24791e-05	38.9519	4.75702e-06	7.2758	5.75416	1.32672	0.97955	1.39967	1.27351	8726	6627	9467	8002	1713	2402	1921	1881	21.9946	17.4893	22.5426	21.539	7.20708	10.4357	7.95095	8.55433	20.8914	8.53701	6.71186	6.36469	6.78481	6.65865	5.1547	5.70803	5.29551	5.38232
4931423N10Rik	RIKEN cDNA 4931423N10 gene [Source:MGI Symbol;Acc:MGI:1918231]	chr2	+	1.24622	0.00613518	0.0110688	5.37664	0.0209882	3.30105	-1.93278	1.77326	1.37921	0.999879	1.11474	45	33	27	27	12	7	11	3	0.307458	0.236071	0.174272	0.196999	0.136853	0.0824362	0.123412	0.036982	0.2287	0.0949208	-0.875936	-1.26999	-1.64932	-1.53446	-1.978	-2.67432	-2.12534	-3.81916
Entpd7	ectonucleoside triphosphate diphosphohydrolase 7 [Source:MGI Symbol;Acc:MGI:2135885]	chr19	+	1.24528	6.81316e-06	2.68446e-05	29.3102	2.08882e-05	7.43612	3.38201	1.40799	1.02004	1.44009	1.1087	1574	1162	1660	1217	335	331	357	317	3.27425	2.53086	3.26217	2.70349	1.1632	1.18681	1.21946	1.18977	2.94269	1.18981	4.24125	3.8533	4.27335	3.94196	2.80113	2.84944	2.86835	2.81411
Opn1mw	opsin 1 (cone pigments), medium-wave-sensitive (color blindness, deutan) [Source:MGI Symbol;Acc:MGI:1097692]	chrX	+	1.24502	0.00458065	0.00849901	7.87569	0.00627738	3.45717	-2.77999	1.45348	1.563	1.28048	1.00982	23	24	21	16	6	5	5	3	0.237263	0.25922	0.204651	0.176258	0.103313	0.0889037	0.0846961	0.0558368	0.219348	0.0831874	-1.8333	-1.72378	-2.0063	-2.27696	-2.95359	-3.14388	-3.23049	-3.81916
Kcnma1	potassium large conductance calcium-activated channel, subfamily M, alpha member 1 [Source:MGI Symbol;Acc:MGI:99923]	chr14	-	1.24488	1.50425e-09	2.52814e-08	193.828	4.99383e-10	15.8277	7.14033	1.32659	1.0902	1.41882	1.14281	23060	18911	25355	19317	4891	5565	5291	5038	37.0363	31.8008	38.47	33.131	13.1119	15.4057	13.9539	14.599	35.1095	14.2676	8.11383	7.87744	8.20606	7.93005	6.66819	6.9201	6.7571	6.80357
Hpca	hippocalcin [Source:MGI Symbol;Acc:MGI:1336200]	chr4	-	1.2441	1.41834e-08	1.52597e-07	110.647	1.36522e-08	13.0564	9.69265	1.19919	1.36227	1.19365	1.22152	117741	127361	120976	113777	33579	25590	30397	26878	807.522	914.572	783.82	833.312	384.411	302.513	342.332	332.598	834.807	340.463	10.466	10.629	10.4604	10.4883	9.4475	9.12119	9.27936	9.21903
Gm19345	predicted gene, 19345 [Source:MGI Symbol;Acc:MGI:5011530]	chr7	+	1.24387	8.38742e-06	3.20994e-05	42.9327	2.82724e-06	7.28585	0.473822	1.21491	1.27788	1.15695	1.33892	216	218	214	224	47	64	44	57	2.72387	2.87835	2.54939	3.01652	0.989307	1.3911	0.91112	1.29689	2.79203	1.1471	1.37799	1.44096	1.32003	1.502	-0.0268169	0.482365	-0.145926	0.342709
Wbscr25	Williams Beuren syndrome chromosome region 25 (human) [Source:MGI Symbol;Acc:MGI:1918554]	chr5	-	1.24355	0.0270749	0.0420075	4.20797	0.0405086	2.50817	-3.56351	0.92356	1.1816	2.24292	1.38673	6	7	16	8	2	2	2	1	0.0363912	0.0444527	0.0916759	0.0518156	0.0202477	0.0209084	0.0199189	0.0109431	0.0560838	0.0180045	-3.71016	-3.45212	-2.3908	-3.24699	-4.44486	-4.38526	-4.46704	-5.23772
Kcnq5	potassium voltage-gated channel, subfamily Q, member 5 [Source:MGI Symbol;Acc:MGI:1924937]	chr1	-	1.24311	1.28174e-07	9.42708e-07	73.5899	1.42857e-07	10.7596	7.0464	1.23214	1.2773	1.26488	1.19812	19127	19066	20181	17775	4820	4466	4631	4476	34.4869	35.9933	34.3748	34.225	14.5063	13.8795	13.7111	14.5611	34.77	14.1645	7.84405	7.88921	7.87679	7.81003	6.64709	6.60272	6.56489	6.63294
Wscd2	WSC domain containing 2 [Source:MGI Symbol;Acc:MGI:2445030]	chr5	+	1.24136	3.9318e-10	8.6015e-09	321.652	2.38814e-11	17.73	6.04435	1.18954	1.30322	1.25206	1.22117	10686	11170	11510	10393	2867	2649	2613	2465	35.289	38.6217	35.9079	36.6514	15.8035	15.0783	14.1695	14.6871	36.6175	14.9346	7.00418	7.11786	7.0667	7.03581	5.89765	5.84923	5.73932	5.77237
Wasf1	WAS protein family, member 1 [Source:MGI Symbol;Acc:MGI:1890563]	chr10	+	1.24099	8.7548e-10	1.63238e-08	204.826	3.59248e-10	16.5713	5.75825	1.25382	1.13678	1.38688	1.18694	8361	7448	9457	7595	1951	1847	2163	1968	41.2649	38.4873	44.0927	40.0292	16.0724	15.7122	17.5295	17.5244	40.9685	16.7096	6.65022	6.53318	6.78328	6.58334	5.34237	5.32901	5.46667	5.44754
A730085K08Rik	RIKEN cDNA A730085K08 gene [Source:MGI Symbol;Acc:MGI:3605633]	chr9	-	1.24009	0.00680448	0.0121566	14.1669	0.000642453	3.24584	-1.84106	0.970606	1.36548	1.50726	1.22486	44	56	66	50	11	9	14	18	0.978361	1.30373	1.38638	1.18725	0.408263	0.344934	0.511169	0.722129	1.21393	0.496624	-0.908097	-0.513227	-0.371443	-0.65384	-2.10129	-2.32064	-1.78326	-1.30962
Cdh18	cadherin 18 [Source:MGI Symbol;Acc:MGI:1344366]	chr15	+	1.23988	1.08173e-07	8.20421e-07	82.7794	7.3029e-08	10.9235	4.67589	1.37104	1.10532	1.29768	1.17303	4210	3383	4127	3492	831	1121	823	929	19.309	16.2456	17.8815	17.1033	6.36181	8.86199	6.19825	7.6876	17.6348	7.27741	5.66043	5.39471	5.58707	5.46242	4.11128	4.60871	4.07283	4.36472
Egr2	early growth response 2 [Source:MGI Symbol;Acc:MGI:95296]	chr10	+	1.23944	0.00081576	0.00180712	23.7255	5.99429e-05	4.40019	3.51404	1.21748	1.08767	1.32943	1.34132	2093	1848	2333	2170	441	318	827	574	8.88397	8.21287	9.35499	9.83613	3.12448	2.32655	5.76413	4.39588	9.07199	3.90276	4.6523	4.52249	4.76426	4.77615	3.19753	2.79167	4.07983	3.67028
Ephb6	Eph receptor B6 [Source:MGI Symbol;Acc:MGI:1096338]	chr6	+	1.23838	2.44588e-07	1.61311e-06	76.3918	1.15514e-07	10.1534	6.63328	1.35774	1.03048	1.40638	1.15769	16423	12646	17520	13603	3559	4172	3573	3227	54.9702	44.3183	55.3987	48.6223	19.884	24.0695	19.6381	19.4881	50.8274	20.7699	7.62416	7.29691	7.6728	7.42411	6.20956	6.50448	6.19072	6.16095
Rxfp3	relaxin family peptide receptor 3 [Source:MGI Symbol;Acc:MGI:2441827]	chr15	-	1.23674	0.00473311	0.00875711	10.974	0.00183903	3.43965	-0.760374	1.05047	1.62619	1.29288	0.999948	86	124	105	79	22	43	12	26	0.254547	0.384279	0.293596	0.249702	0.108691	0.219374	0.0583232	0.138848	0.295531	0.131309	0.0529989	0.628716	0.295403	0.002472	-1.11476	-0.0891877	-2.00208	-0.783879
Trio	triple functional domain (PTPRF interacting) [Source:MGI Symbol;Acc:MGI:1927230]	chr15	-	1.23667	3.2404e-08	2.99311e-07	80.2934	8.69448e-08	12.1497	7.72634	1.15139	1.06978	1.47645	1.24909	27434	25046	35447	27932	6925	6860	7470	6657	30.0308	28.7059	36.6563	32.6518	12.6532	12.9434	13.4273	13.1478	32.0112	13.0429	8.3644	8.28279	8.68945	8.46209	7.16986	7.22192	7.25465	7.20558
Pth2r	parathyroid hormone 2 receptor [Source:MGI Symbol;Acc:MGI:2180917]	chr1	+	1.23603	0.0143025	0.0237474	16.1781	0.000359473	2.85028	-1.46043	1.23844	1.18773	1.17775	1.40367	89	83	88	95	20	31	18	18	0.463997	0.453063	0.43341	0.528902	0.174043	0.27857	0.154095	0.169315	0.469843	0.194006	0.102265	0.0515541	0.0415726	0.267496	-1.25091	-0.558686	-1.42548	-1.30962
Lrrc69	leucine rich repeat containing 69 [Source:MGI Symbol;Acc:MGI:1920564]	chr4	-	1.23599	0.0075462	0.0133363	5.98149	0.0153234	3.19073	-1.95375	1.33403	1.30393	0.673087	1.89225	37	35	24	52	10	10	11	4	0.384839	0.381154	0.235819	0.577573	0.173611	0.179277	0.187871	0.0750643	0.394846	0.153956	-1.15586	-1.18596	-1.8168	-0.597634	-2.23612	-2.17176	-2.12534	-3.42634
Tnfaip8l1	tumor necrosis factor, alpha-induced protein 8-like 1 [Source:MGI Symbol;Acc:MGI:1913693]	chr17	+	1.23524	1.22654e-06	6.21917e-06	87.3623	5.36094e-08	8.75824	1.85993	1.18687	1.25464	1.27845	1.22184	636	644	699	620	167	168	140	157	3.38445	3.58817	3.51398	3.5233	1.48337	1.54095	1.22335	1.5074	3.50248	1.43877	2.9344	3.00217	3.02597	2.96936	1.79772	1.87191	1.51918	1.8013
Pde1a	phosphodiesterase 1A, calmodulin-dependent [Source:MGI Symbol;Acc:MGI:1201792]	chr2	-	1.23405	9.78055e-07	5.13336e-06	70.1488	1.87395e-07	8.94466	7.16945	1.28063	1.00484	1.41911	1.22892	23607	18838	26802	21671	4564	6955	5150	5537	60.4846	50.5352	64.8727	59.2938	19.5187	30.7149	21.6672	25.5962	58.7966	24.3742	8.14765	7.87186	8.28613	8.09594	6.56836	7.24176	6.71813	6.93982
Sptan1	spectrin alpha, non-erythrocytic 1 [Source:MGI Symbol;Acc:MGI:98386]	chr2	+	1.23391	1.97789e-10	4.92794e-09	289.414	4.51492e-11	18.7842	9.73517	1.21193	1.11792	1.41259	1.19327	130625	118234	154836	122691	30881	32898	34113	29624	203.459	192.819	227.832	204.075	80.2867	88.3218	87.2493	83.2513	207.046	84.7773	10.6158	10.5218	10.8164	10.5971	9.32666	9.48361	9.44576	9.35937
H2-Ob	histocompatibility 2, O region beta locus [Source:MGI Symbol;Acc:MGI:95925]	chr17	+	1.23388	0.0921261	0.126055	4.79195	0.0289091	1.82649	-4.33471	2.65774	1.16805	-0.0502358	2.05063	21	7	3	13	2	1	4	1	0.0989853	0.0345465	0.0133587	0.0654367	0.0157356	0.00812453	0.0309601	0.00850448	0.0530818	0.0158312	-1.96243	-3.45212	-4.67041	-2.56955	-4.44486	-5.26027	-3.53783	-5.23772
Epor	erythropoietin receptor [Source:MGI Symbol;Acc:MGI:95408]	chr9	-	1.23388	3.97352e-06	1.69165e-05	69.0645	2.04643e-07	7.83559	2.07399	1.23184	1.47536	1.13443	1.10853	751	859	724	656	181	201	194	150	5.1676	6.18867	4.70629	4.82036	2.07888	2.38392	2.192	1.86224	5.22073	2.12926	3.17406	3.41757	3.07664	3.05075	1.91372	2.13037	1.9892	1.73558
Cacng1	calcium channel, voltage-dependent, gamma subunit 1 [Source:MGI Symbol;Acc:MGI:1206582]	chr11	-	1.23292	0.00106354	0.0022972	11.7488	0.00140078	4.25199	-0.812327	1.31635	1.47714	0.831157	1.40423	87	94	64	88	26	15	18	21	0.910157	1.02963	0.632511	0.983119	0.454016	0.27048	0.309215	0.396381	0.888853	0.357523	0.0696084	0.230398	-0.415584	0.157485	-0.875834	-1.59621	-1.42548	-1.08944
Ntf3	neurotrophin 3 [Source:MGI Symbol;Acc:MGI:97380]	chr6	-	1.23202	0.0116576	0.0197524	27.0329	3.14218e-05	2.95922	-3.85725	0.943634	0.887955	1.88135	1.58703	14	13	28	21	2	7	6	3	0.11382	0.11066	0.215051	0.182321	0.0271408	0.0980927	0.0801002	0.0440057	0.155463	0.0623349	-2.53527	-2.59094	-1.59755	-1.89187	-4.44486	-2.67432	-2.97726	-3.81916
Emcn	endomucin [Source:MGI Symbol;Acc:MGI:1891716]	chr3	+	1.23166	0.000168219	0.000443706	14.0246	0.000670833	5.31735	-0.950793	1.17226	1.45617	1.21756	1.19656	62	73	66	60	18	11	19	15	0.534077	0.658401	0.53709	0.551938	0.258813	0.163325	0.268755	0.233131	0.570376	0.231006	-0.41674	-0.132835	-0.371443	-0.392444	-1.40126	-2.03681	-1.34836	-1.56956
Greb1l	growth regulation by estrogen in breast cancer-like [Source:MGI Symbol;Acc:MGI:3576497]	chr18	+	1.23076	1.15828e-06	5.92243e-06	42.2295	3.08971e-06	8.80511	2.17916	1.16801	1.16325	1.39517	1.1852	593	571	716	571	146	185	122	149	0.886245	0.893491	1.01089	0.9113	0.364211	0.47656	0.299398	0.401774	0.925481	0.385486	2.83346	2.8287	3.06062	2.85065	1.6041	2.01082	1.32095	1.72594
Prkce	protein kinase C, epsilon [Source:MGI Symbol;Acc:MGI:97599]	chr17	+	1.23016	2.98643e-08	2.79642e-07	105.155	1.83609e-08	12.2368	8.51262	1.22963	1.20352	1.32953	1.15785	54450	51660	60188	49294	13022	13389	13334	12694	109.573	108.846	114.421	105.932	43.7405	46.4408	44.0611	46.0892	109.693	45.0829	9.35335	9.32724	9.45326	9.28158	8.0809	8.18667	8.09056	8.13676
Adora2a	adenosine A2a receptor [Source:MGI Symbol;Acc:MGI:99402]	chr10	+	1.23016	1.64619e-06	7.99042e-06	76.033	1.18653e-07	8.52025	7.20403	1.17876	1.46345	1.05352	1.22672	23614	27790	22331	23228	6495	5088	6568	5538	114.128	140.626	101.958	119.884	52.3964	42.3854	52.1249	48.2915	119.149	48.7996	8.14808	8.43277	8.02284	8.19604	7.07738	6.79083	7.069	6.94008
Susd4	sushi domain containing 4 [Source:MGI Symbol;Acc:MGI:2138351]	chr1	+	1.22975	1.5975e-09	2.65606e-08	173.713	9.58677e-10	15.747	5.6186	1.2616	1.1524	1.33912	1.16318	7514	6730	8178	6678	1759	1912	1730	1683	46.4697	43.5781	47.7789	44.1033	18.1579	20.3814	17.5685	18.7793	45.4825	18.7218	6.49613	6.38694	6.57366	6.39772	5.19293	5.3789	5.14445	5.22187
1700001L19Rik	RIKEN cDNA 1700001L19 gene [Source:MGI Symbol;Acc:MGI:1916565]	chr13	+	1.22915	3.33071e-07	2.07995e-06	84.7413	6.38548e-08	9.87366	1.72069	1.25736	1.08043	1.25719	1.33435	543	464	560	545	122	134	142	116	3.77976	3.38172	3.6825	4.05123	1.41751	1.60774	1.62309	1.45686	3.7238	1.5263	2.70647	2.52954	2.7063	2.78346	1.34541	1.54612	1.53961	1.36529
Tmem132a	transmembrane protein 132A [Source:MGI Symbol;Acc:MGI:2147810]	chr19	-	1.22871	4.86251e-06	2.00549e-05	31.807	1.37441e-05	7.68434	7.98331	1.2822	1.07667	1.33135	1.22408	35816	30007	38222	32733	8159	9594	7936	7687	129.193	113.329	130.246	126.088	49.1247	59.6497	47.0061	50.0282	124.714	51.4522	8.74903	8.5435	8.79819	8.69091	7.40643	7.70583	7.34195	7.41313
Tmem63c	transmembrane protein 63c [Source:MGI Symbol;Acc:MGI:2444386]	chr12	+	1.2285	2.2546e-09	3.49935e-08	180.979	7.51381e-10	15.2919	5.2216	1.22804	1.24021	1.28062	1.16474	5752	5604	6153	5238	1421	1417	1399	1310	21.7193	22.1554	21.9485	21.1212	8.95617	9.22241	8.67432	8.92473	21.7361	8.94441	6.11064	6.1228	6.16322	6.04734	4.88512	4.94671	4.83811	4.86045
Pcnxl2	pecanex-like 2 (Drosophila) [Source:MGI Symbol;Acc:MGI:2445010]	chr8	-	1.22808	8.69038e-09	1.03135e-07	131.336	5.00588e-09	13.6215	6.74271	1.29144	1.0573	1.43672	1.12603	16737	13747	19092	14200	3897	4033	3887	3633	29.11	25.0338	31.3694	26.3742	11.3135	12.0904	11.1012	11.4005	27.9718	11.4764	7.65148	7.41734	7.79677	7.48608	6.34044	6.45559	6.31223	6.33191
Ypel4	yippee-like 4 (Drosophila) [Source:MGI Symbol;Acc:MGI:3605071]	chr2	+	1.22769	3.60576e-08	3.27555e-07	78.0168	1.02459e-07	12.0365	2.71928	1.35864	1.07808	1.2568	1.22273	977	777	939	846	226	242	218	179	16.3508	13.6151	14.8457	15.1196	6.31327	6.98083	5.9909	5.40498	14.9828	6.17249	3.55345	3.27289	3.45161	3.41754	2.23372	2.39794	2.1573	1.99027
Mroh5	maestro heat-like repeat family member 5 [Source:MGI Symbol;Acc:MGI:2685474]	chr15	-	1.22741	0.000218433	0.000558939	14.7557	0.000538912	5.16094	-0.582411	1.46853	0.968675	1.47681	1.02935	107	73	111	75	17	31	20	21	0.600635	0.429047	0.588628	0.449588	0.159286	0.299941	0.184352	0.212688	0.516975	0.214067	0.367019	-0.132835	0.375299	-0.0721575	-1.48275	-0.558686	-1.27516	-1.08944
Cacnb4	calcium channel, voltage-dependent, beta 4 subunit [Source:MGI Symbol;Acc:MGI:103301]	chr2	-	1.22729	2.88835e-10	6.62493e-09	295.776	3.96052e-11	18.1962	7.77315	1.32493	1.21572	1.27156	1.0972	37146	33270	36922	30183	8436	7715	9178	8216	53.8462	50.4953	50.5614	46.7231	20.4118	19.2764	21.8465	21.4882	50.4065	20.7557	8.80163	8.69242	8.74827	8.57391	7.45459	7.39137	7.55171	7.50914
Miat	myocardial infarction associated transcript (non-protein coding) [Source:MGI Symbol;Acc:MGI:2444886]	chr5	-	1.22727	0.00123603	0.00262485	8.94886	0.0039886	4.16863	3.67725	1.29953	0.478438	1.8069	1.32	1776	971	2604	1714	393	424	488	338	2.55153	1.46061	3.53419	2.62964	0.942436	1.04996	1.15125	0.876136	2.54399	1.00494	4.41541	3.59432	4.92278	4.43588	3.03137	3.20648	3.31908	2.9066
Tceal6	transcription elongation factor A (SII)-like 6 [Source:MGI Symbol;Acc:MGI:1923939]	chrX	-	1.22699	5.03215e-09	6.70508e-08	170.367	1.07609e-09	14.2771	5.23885	1.22962	1.32127	1.16332	1.19956	5974	6150	5885	5567	1695	1367	1462	1262	67.43	72.6805	62.7516	67.102	31.9344	26.5952	27.0973	25.7006	67.491	27.8319	6.16527	6.25693	6.09898	6.13521	5.13946	4.89489	4.90165	4.8066
Prss12	protease, serine, 12 neurotrypsin (motopsin) [Source:MGI Symbol;Acc:MGI:1100881]	chr3	+	1.22644	0.00302951	0.00585693	18.9155	0.000176487	3.6793	3.17537	1.14133	0.979547	1.20841	1.54184	1664	1437	1798	2090	228	782	364	506	8.03295	7.26329	8.19978	10.7744	1.8372	6.50692	2.88545	4.40726	8.56761	3.90921	4.32145	4.15967	4.38853	4.72196	2.24642	4.08928	2.89635	3.48843
Gpr63	G protein-coupled receptor 63 [Source:MGI Symbol;Acc:MGI:2135884]	chr4	+	1.22643	1.11155e-07	8.37815e-07	114.404	1.12361e-08	10.8971	2.82808	1.04896	1.44183	1.21246	1.21376	1050	1332	1213	1120	287	266	318	277	5.57575	7.40583	6.08507	6.35124	2.54388	2.43469	2.77289	2.65394	6.35447	2.60135	3.65737	4.05023	3.82086	3.82217	2.57817	2.53425	2.70156	2.61964
Gabrb3	gamma-aminobutyric acid (GABA) A receptor, subunit beta 3 [Source:MGI Symbol;Acc:MGI:95621]	chr7	+	1.22553	3.98091e-11	1.34452e-09	348.178	1.47967e-11	21.4776	8.00257	1.1824	1.2947	1.19648	1.22856	37774	39447	39343	37110	9287	9595	9633	9077	83.4321	91.224	82.0915	87.5301	34.2387	36.5285	34.9375	36.1725	86.0695	35.4693	8.82582	8.93811	8.83989	8.87197	7.59324	7.70598	7.62151	7.65291
Bend6	BEN domain containing 6 [Source:MGI Symbol;Acc:MGI:2444572]	chr1	-	1.22449	2.06109e-09	3.25233e-08	192.386	5.22125e-10	15.4093	5.17009	1.30457	1.17412	1.34282	1.07139	5952	5253	6304	4818	1298	1437	1345	1364	32.6822	30.2002	32.7005	28.2515	11.8966	13.6004	12.1272	13.5132	30.9586	12.7844	6.15995	6.0295	6.19819	5.92676	4.75452	4.96693	4.78133	4.91872
Camkv	CaM kinase-like vesicle-associated [Source:MGI Symbol;Acc:MGI:2384296]	chr9	+	1.22294	3.4644e-07	2.15318e-06	65.1179	2.851e-07	9.83845	9.20478	1.1243	1.32687	1.19363	1.24718	80937	89979	87590	83857	23029	20471	21540	19000	336.065	391.177	343.575	371.828	159.607	146.509	146.863	142.34	360.661	148.83	9.92522	10.1278	9.99454	10.0481	8.90339	8.79919	8.78246	8.71861
Col6a4	collagen, type VI, alpha 4 [Source:MGI Symbol;Acc:MGI:1915803]	chr9	-	1.22271	0.00263059	0.00516065	6.98511	0.00939778	3.75559	1.69446	1.65429	0.934013	0.53877	1.82004	534	313	254	570	157	68	90	87	0.903419	0.554431	0.40595	1.02979	0.443352	0.198292	0.250024	0.265561	0.723398	0.289307	2.68237	1.9621	1.56685	2.84813	1.70875	0.569565	0.882958	0.951062
Adra1b	adrenergic receptor, alpha 1b [Source:MGI Symbol;Acc:MGI:104774]	chr11	-	1.22234	5.47112e-05	0.000163893	20.5225	0.000120422	6.01488	2.78502	1.52984	0.866369	1.34395	1.13646	1179	719	1069	854	221	314	207	196	4.15981	2.65609	3.5631	3.21769	1.30153	1.90957	1.19928	1.2477	3.39917	1.41452	3.82449	3.16102	3.63861	3.43111	2.20148	2.77342	2.08268	2.12103
Ttc7b	tetratricopeptide repeat domain 7B [Source:MGI Symbol;Acc:MGI:2144724]	chr12	-	1.22227	9.39639e-10	1.72372e-08	219.398	2.38207e-10	16.4723	6.56562	1.22153	1.06518	1.37868	1.22125	14661	12709	16862	13947	3464	3885	3385	3482	53.6062	48.654	58.2441	54.4577	21.1412	24.4844	20.3236	22.9708	53.7405	22.23	7.46043	7.30408	7.61758	7.46014	6.17053	6.40166	6.11274	6.27067
Adam18	a disintegrin and metallopeptidase domain 18 [Source:MGI Symbol;Acc:MGI:105986]	chr8	-	1.22128	0.00197019	0.00397208	23.9539	5.71987e-05	3.91262	-2.43197	1.29203	1.09587	1.04639	1.60503	38	32	33	45	7	12	6	11	0.202558	0.178596	0.166177	0.256157	0.0622825	0.110254	0.052518	0.105793	0.200872	0.0827118	-1.11775	-1.31391	-1.36338	-0.804751	-2.73813	-1.91342	-2.97726	-2.01029
Ptprh	protein tyrosine phosphatase, receptor type, H [Source:MGI Symbol;Acc:MGI:3026877]	chr7	-	1.21835	0.000461207	0.00108592	14.9584	0.000507854	4.72407	-0.297351	1.14225	1.26693	1.19697	1.34853	112	118	120	123	30	24	40	23	0.350634	0.386789	0.354902	0.411214	0.156769	0.129508	0.20563	0.129915	0.375885	0.155455	0.43269	0.557369	0.487412	0.638973	-0.670913	-0.925238	-0.282738	-0.959355
Atp1a1	ATPase, Na+/K+ transporting, alpha 1 polypeptide [Source:MGI Symbol;Acc:MGI:88105]	chr3	-	1.21811	2.76956e-07	1.78513e-06	66.9878	2.4311e-07	10.0401	9.34082	1.33193	1.02603	1.39012	1.12442	102464	80076	110034	84432	23460	22924	23794	21778	348.335	285.025	353.382	306.521	133.124	134.327	132.826	133.58	323.316	133.464	10.2655	9.95956	10.3237	10.0579	8.93014	8.96247	8.92604	8.91548
B830017H08Rik	NA	NA	NA	1.21779	6.50027e-05	0.000191029	19.9527	0.000137531	5.90503	0.0686204	1.22203	1.41431	1.26474	1.00707	144	159	153	118	33	48	34	27	1.61955	1.87234	1.6256	1.41723	0.619509	0.93051	0.627917	0.547889	1.63368	0.681456	0.794231	0.986513	0.836948	0.579271	-0.534314	0.0688176	-0.515863	-0.72983
Ccne2	cyclin E2 [Source:MGI Symbol;Acc:MGI:1329034]	chr4	+	1.2177	1.19179e-06	6.07095e-06	56.6604	6.2015e-07	8.78174	2.21241	1.22753	1.37022	1.05262	1.22592	706	753	645	671	181	145	154	207	2.75938	3.08146	2.38154	2.80063	1.18083	0.976836	0.988367	1.45973	2.75575	1.15144	3.08496	3.22765	2.91004	3.08335	1.91372	1.65977	1.65648	2.19973
Nsmf	NMDA receptor synaptonuclear signaling and neuronal migration factor [Source:MGI Symbol;Acc:MGI:1861755]	chr2	+	1.21703	1.96582e-06	9.28854e-06	44.5342	2.32053e-06	8.37906	7.60506	1.18714	1.04393	1.38789	1.24844	27458	24020	32549	27260	6330	7656	6880	6439	117.58	107.694	131.671	124.657	45.2447	56.5083	48.3774	49.7482	120.4	49.9696	8.36566	8.22244	8.5664	8.42696	7.04025	7.3803	7.13595	7.15755
Krt10	keratin 10 [Source:MGI Symbol;Acc:MGI:96685]	chr11	-	1.21675	3.57653e-06	1.54654e-05	52.8509	9.11294e-07	7.91524	3.10802	1.2338	1.47044	1.07347	1.10041	1388	1580	1281	1204	350	261	373	361	8.35008	9.95206	7.28016	7.73488	3.51455	2.70638	3.68469	3.91836	8.3293	3.45599	4.05987	4.2965	3.89953	3.92647	2.86428	2.50689	2.93156	3.00152
Wbscr17	Williams-Beuren syndrome chromosome region 17 homolog (human) [Source:MGI Symbol;Acc:MGI:2137594]	chr5	-	1.21613	7.56947e-08	6.11079e-07	78.1885	1.01183e-07	11.2753	4.99392	1.23269	1.19665	1.3344	1.10192	4589	4324	5079	3988	1100	1095	1193	1027	13.764	13.579	14.3912	12.7735	5.50707	5.66094	5.87568	5.55768	13.6269	5.65034	5.78478	5.74874	5.88649	5.65401	4.51578	4.57486	4.60835	4.50938
Cstad	CSA-conditional, T cell activation-dependent protein [Source:MGI Symbol;Acc:MGI:1925867]	chr2	+	1.21612	1.38185e-05	4.96719e-05	31.8983	1.35423e-05	6.93299	0.28296	1.14473	1.54962	1.09159	1.13705	168	215	167	159	58	41	44	32	2.58791	3.46764	2.43023	2.61556	1.49132	1.08861	1.11297	0.889379	2.77534	1.14557	1.01611	1.421	0.962971	1.00843	0.275368	-0.157576	-0.145926	-0.486337
Hcn1	hyperpolarization-activated, cyclic nucleotide-gated K+ 1 [Source:MGI Symbol;Acc:MGI:1096392]	chr13	+	1.21606	2.04831e-07	1.3911e-06	80.4951	8.57072e-08	10.317	5.46923	1.41361	0.951949	1.44203	1.04899	7739	5429	8141	5719	1519	1778	1581	1693	12.3116	9.04287	12.2349	9.71578	4.03357	4.8754	4.13003	4.85942	10.8263	4.47461	6.5387	6.07704	6.56711	6.17407	4.98132	5.27409	5.01453	5.23042
Gm10432	NA	NA	NA	1.21589	1.84294e-07	1.27517e-06	62.7097	3.52238e-07	10.4154	1.0589	1.19084	1.28072	1.26823	1.14589	283	291	308	261	83	63	68	67	0.743401	0.800358	0.764325	0.732156	0.363928	0.285249	0.293316	0.317547	0.76006	0.31501	1.76719	1.85707	1.84459	1.72224	0.79087	0.459716	0.479663	0.575172
Slc16a10	solute carrier family 16 (monocarboxylic acid transporters), member 10 [Source:MGI Symbol;Acc:MGI:1919722]	chr10	-	1.21559	0.000142937	0.000383371	17.6477	0.000242876	5.41592	0.12776	1.53532	1.06401	1.42916	0.864141	191	133	183	114	35	31	47	37	0.366655	0.267319	0.331868	0.233698	0.112148	0.102573	0.148154	0.128151	0.299885	0.122756	1.20085	0.729529	1.09469	0.529665	-0.449942	-0.558686	-0.05121	-0.278067
Ntng1	netrin G1 [Source:MGI Symbol;Acc:MGI:1934028]	chr3	-	1.21559	1.55341e-08	1.64225e-07	132.553	4.74191e-09	12.9538	3.03975	1.2081	1.1187	1.23859	1.29673	1272	1155	1340	1287	314	348	295	289	2.92072	2.77677	2.90669	3.15579	1.20347	1.3773	1.11228	1.19728	2.93999	1.22258	3.93399	3.84459	3.96448	4.02262	2.70779	2.92165	2.59332	2.68078
Gfod1	glucose-fructose oxidoreductase domain containing 1 [Source:MGI Symbol;Acc:MGI:2145304]	chr13	-	1.21534	1.20387e-07	8.95521e-07	131.75	4.91416e-09	10.8199	6.35552	1.2685	1.03284	1.42595	1.13415	14378	11797	16540	12464	3383	3372	3580	3154	27.1943	23.3618	29.5533	25.1747	10.6803	10.993	11.1187	10.7631	26.321	10.8888	7.43231	7.19665	7.58976	7.29796	6.13639	6.19736	6.19354	6.12794
Cdkn3	cyclin-dependent kinase inhibitor 3 [Source:MGI Symbol;Acc:MGI:1919641]	chr14	+	1.2143	0.0103444	0.0177087	9.5836	0.00309608	3.02284	-2.77155	1.30217	1.10348	1.69617	0.983138	25	21	34	19	3	9	6	6	0.407027	0.357979	0.522941	0.330342	0.0815277	0.252565	0.160408	0.176251	0.404572	0.167688	-1.71479	-1.91348	-1.32079	-2.03382	-3.90599	-2.32064	-2.97726	-2.86394
Tmem198	transmembrane protein 198 [Source:MGI Symbol;Acc:MGI:2443133]	chr1	+	1.2135	1.29132e-08	1.413e-07	128.884	5.59195e-09	13.163	5.00897	1.17136	1.18564	1.28589	1.21135	4732	4617	5284	4629	1292	1268	1140	1059	27.2556	27.8436	28.7518	28.4724	12.4215	12.5886	10.7822	11.0053	28.0809	11.6994	5.82904	5.84332	5.94357	5.86903	4.74784	4.78645	4.5428	4.55364
Pip5k1c	phosphatidylinositol-4-phosphate 5-kinase, type 1 gamma [Source:MGI Symbol;Acc:MGI:1298224]	chr10	+	1.21347	7.09136e-08	5.80456e-07	100.571	2.37822e-08	11.3406	7.49341	1.33767	0.981706	1.44354	1.08996	29920	22585	33210	23977	6618	7454	6411	6305	85.9903	67.9615	90.1669	73.5883	31.7479	36.9253	30.2555	32.6941	79.4268	32.9057	8.48954	8.13357	8.5954	8.24182	7.10444	7.34172	7.03409	7.12721
Gabrb2	gamma-aminobutyric acid (GABA) A receptor, subunit beta 2 [Source:MGI Symbol;Acc:MGI:95620]	chr11	+	1.21268	1.4691e-06	7.25903e-06	61.8368	3.80995e-07	8.61172	8.10436	1.29327	1.17804	1.26068	1.11825	45035	40168	45413	37955	10360	10501	10012	10628	75.05	70.0868	71.4943	67.5454	28.8178	30.1633	27.3976	31.9557	71.0441	29.5836	9.07947	8.96425	9.04689	8.90446	7.75098	7.83615	7.67719	7.88049
Cdk5r1	cyclin-dependent kinase 5, regulatory subunit 1 (p35) [Source:MGI Symbol;Acc:MGI:101764]	chr11	+	1.2124	6.00159e-11	1.87668e-09	420.504	4.71942e-12	20.7551	7.97521	1.19941	1.23273	1.22473	1.19262	40130	39675	42124	38004	10096	9945	9792	9630	122.169	126.463	121.147	123.551	51.303	52.1848	48.9502	52.895	123.333	51.3332	8.91311	8.94643	8.93843	8.90632	7.71374	7.75767	7.64513	7.73823
Gm15910	predicted gene 15910 [Source:MGI Symbol;Acc:MGI:3802158]	chr10	+	1.21174	0.00267002	0.00523076	14.0522	0.000665216	3.74754	-2.99197	1.39217	1.62288	1.14054	1.01163	22	25	19	16	7	4	4	4	0.0931302	0.110806	0.0759822	0.0723293	0.0494614	0.029186	0.0278047	0.0305509	0.0880619	0.0342508	-1.89642	-1.66571	-2.14805	-2.27696	-2.73813	-3.45206	-3.53783	-3.42634
Limd2	LIM domain containing 2 [Source:MGI Symbol;Acc:MGI:1915053]	chr11	-	1.21161	1.11199e-09	1.96991e-08	188.069	5.97736e-10	16.2389	4.74951	1.21906	1.2143	1.16798	1.2455	4044	3894	4026	3919	1056	978	949	943	17.2525	17.3937	16.2258	17.8543	7.51979	7.19162	6.6481	7.25853	17.1816	7.15451	5.60239	5.59764	5.55132	5.62884	4.45689	4.41187	4.2783	4.3863
Rell2	RELT-like 2 [Source:MGI Symbol;Acc:MGI:1918044]	chr18	+	1.21088	3.40618e-09	4.90686e-08	137.446	3.83105e-09	14.7625	5.52213	1.26001	1.18593	1.31469	1.07998	6819	6258	7305	5727	1706	1715	1502	1518	48.5676	46.6677	49.1515	43.5592	20.2818	21.0541	17.5666	19.5072	46.9865	19.6024	6.35612	6.28204	6.4108	6.17609	5.14879	5.22205	4.94059	5.07303
Snx20	sorting nexin 20 [Source:MGI Symbol;Acc:MGI:1918857]	chr8	-	1.21072	0.00797764	0.0140174	4.93268	0.0267237	3.16112	-2.42834	1.28826	0.908758	1.36278	1.53335	23	17	25	26	5	6	3	8	0.201856	0.156213	0.207274	0.243676	0.0732461	0.0907636	0.043234	0.126678	0.202255	0.0834803	-1.8333	-2.21281	-1.75879	-1.58821	-3.20698	-2.89008	-3.92888	-2.46032
Ptprk	protein tyrosine phosphatase, receptor type, K [Source:MGI Symbol;Acc:MGI:103310]	chr10	+	1.20995	7.27959e-06	2.83822e-05	37.2592	6.01917e-06	7.38804	5.4542	1.32337	0.853274	1.51825	1.14386	5149	3591	6079	4326	1125	1044	1317	1176	10.4908	7.66047	11.7006	9.41235	3.82594	3.66634	4.40617	4.32303	9.81605	4.05537	5.95088	5.48078	6.14576	5.77137	4.54819	4.50607	4.75098	4.7048
Gm11110	predicted gene 11110 [Source:MGI Symbol;Acc:MGI:3779362]	chr17	-	1.20842	0.000299489	0.000738259	12.2401	0.00118587	4.97461	-0.809702	1.1672	1.43802	1.20723	1.14884	66	77	70	62	25	10	21	14	0.809579	0.98892	0.811155	0.812145	0.511866	0.211428	0.422985	0.309842	0.85545	0.36403	-0.327048	-0.0562291	-0.287016	-0.345403	-0.931959	-2.17176	-1.20549	-1.66777
Fgf14	fibroblast growth factor 14 [Source:MGI Symbol;Acc:MGI:109189]	chr14	-	1.20795	2.08272e-08	2.0793e-07	96.3792	3.04299e-08	12.6278	5.97056	1.2458	1.24404	1.1736	1.16609	9091	8772	8919	8185	2155	2177	2125	2199	33.2402	33.5819	30.8077	31.9593	13.1522	13.7201	12.7585	14.5069	32.3973	13.5344	6.77098	6.76922	6.69878	6.69127	5.48583	5.56614	5.4411	5.60764
Ptger4	prostaglandin E receptor 4 (subtype EP4) [Source:MGI Symbol;Acc:MGI:104311]	chr15	-	1.20728	9.98734e-05	0.000279069	15.7177	0.000408638	5.63587	0.479248	1.17877	1.36017	1.10813	1.2066	167	183	164	162	37	47	38	45	0.631722	0.724796	0.586063	0.654412	0.233621	0.306447	0.236039	0.307127	0.649249	0.270809	1.00751	1.18892	0.936877	1.03534	-0.370233	0.0385706	-0.356339	0.00298511
Lrrc3b	leucine rich repeat containing 3B [Source:MGI Symbol;Acc:MGI:2384996]	chr14	-	1.20487	3.50722e-09	5.02489e-08	165.702	1.26882e-09	14.7256	2.96937	1.19331	1.3165	1.13648	1.17219	1187	1249	1177	1113	288	287	280	318	8.99381	9.90856	8.42481	9.00564	3.64239	3.74819	3.48371	4.34727	9.08321	3.80539	3.83424	3.95743	3.77741	3.81312	2.58318	2.64379	2.51809	2.81865
Skap1	src family associated phosphoprotein 1 [Source:MGI Symbol;Acc:MGI:1925723]	chr11	+	1.20457	1.84498e-06	8.80978e-06	64.0716	3.12256e-07	8.42934	0.775764	1.35042	1.0739	1.09856	1.30438	306	244	265	282	69	81	55	68	1.75849	1.46813	1.43865	1.73059	0.661864	0.802326	0.519005	0.705056	1.59896	0.672063	1.87979	1.60327	1.62793	1.83375	0.525088	0.821276	0.174619	0.596484
Clic5	chloride intracellular channel 5 [Source:MGI Symbol;Acc:MGI:1917912]	chr17	+	1.20422	0.0178482	0.0289299	13.4714	0.000795961	2.73202	2.77905	1.52073	1.10912	1.17835	1.00587	745	541	606	496	122	173	159	137	1.59728	1.21444	1.22741	1.13562	0.436602	0.639319	0.559773	0.529958	1.29369	0.541413	3.16249	2.75089	2.82012	2.64763	1.34541	1.91417	1.70252	1.60497
Nmrk2	nicotinamide riboside kinase 2 [Source:MGI Symbol;Acc:MGI:1916814]	chr10	-	1.20389	0.206577	0.258631	1.56758	0.247487	1.33335	-4.64902	2.11578	1.27267	3.01219	1.2914	4	2	8	2	2	0	1	0	0.0273593	0.0143229	0.0516923	0.0146084	0.0228337	0	0.0112314	0	0.0269957	0.00851628	-4.2548	-5.09792	-3.3584	-5.07919	-4.44486	-7.8512	-5.33508	-7.8512
Tpd52l1	tumor protein D52-like 1 [Source:MGI Symbol;Acc:MGI:1298386]	chr10	-	1.20361	4.17202e-08	3.70503e-07	87.8979	5.17586e-08	11.8835	4.12039	1.14767	1.33177	1.14372	1.19738	2377	2609	2445	2341	653	567	626	580	23.611	27.1341	22.9433	24.8321	10.8268	9.7077	10.2106	10.3947	24.6301	10.2849	4.83584	5.01995	4.8319	4.88556	3.76361	3.6256	3.67822	3.68528
Serpinb11	serine (or cysteine) peptidase inhibitor, clade B (ovalbumin), member 11 [Source:MGI Symbol;Acc:MGI:1914207]	chr1	+	1.20313	0.116104	0.154957	1.4166	0.279464	1.69042	-4.28924	1.38587	1.67964	1.34428	2.09581	5	6	5	8	1	3	0	2	0.0370373	0.0465346	0.0349889	0.0632828	0.0123643	0.0383034	0	0.0267298	0.0454609	0.0193494	-3.95693	-3.66316	-3.99853	-3.24699	-5.31483	-3.84449	-7.8512	-4.36068
Creg2	cellular repressor of E1A-stimulated genes 2 [Source:MGI Symbol;Acc:MGI:1928333]	chr1	-	1.20282	1.08593e-08	1.23725e-07	148.768	2.4019e-09	13.3619	6.34437	1.35418	1.01369	1.32352	1.11845	13957	10649	14093	11278	3007	3383	3102	2858	30.2902	24.1977	28.8937	26.1377	10.8929	12.6549	11.0546	11.191	27.3798	11.4483	7.38944	7.04895	7.35879	7.15371	5.96642	6.20206	5.98679	5.98577
Mpped1	metallophosphoesterase domain containing 1 [Source:MGI Symbol;Acc:MGI:106316]	chr15	+	1.201	4.9076e-06	2.02018e-05	71.0758	1.73979e-07	7.67748	5.85446	1.30912	0.875706	1.36817	1.24263	10748	7689	11549	9766	2080	3288	2193	2396	41.5565	31.127	42.1839	40.3232	13.4238	21.9124	13.9233	16.7146	38.7976	16.4935	7.01253	6.57912	7.07158	6.94604	5.43473	6.16097	5.48654	5.73141
Ccnf	cyclin F [Source:MGI Symbol;Acc:MGI:102551]	chr17	-	1.2003	4.8012e-06	1.98501e-05	67.2333	2.38149e-07	7.69379	1.23028	1.2163	0.981002	1.35597	1.26013	418	343	475	410	93	98	121	96	1.69753	1.45845	1.82232	1.77808	0.630413	0.685984	0.806895	0.70341	1.68909	0.706676	2.3293	2.094	2.46897	2.37313	0.954601	1.09552	1.3091	1.09278
Rgs2	regulator of G-protein signaling 2 [Source:MGI Symbol;Acc:MGI:1098271]	chr1	-	1.20002	1.39295e-06	6.92899e-06	111.85	1.28182e-08	8.65475	6.18094	1.01172	1.369	1.14989	1.27041	11651	14419	13225	13263	3258	3009	3519	3281	48.7308	63.1438	52.2549	59.2391	22.7453	21.6925	24.1685	24.7596	55.8422	23.3415	7.12891	7.48619	7.26708	7.3876	6.08208	6.03305	6.16875	6.18489
Ica1	islet cell autoantigen 1 [Source:MGI Symbol;Acc:MGI:96391]	chr6	-	1.1996	8.44916e-08	6.66007e-07	69.8248	1.92367e-07	11.166	5.3914	1.14046	1.19154	1.25459	1.21089	5501	5506	6141	5496	1503	1493	1346	1303	33.3646	34.9652	35.1864	35.5973	15.2161	15.6082	13.4054	14.2589	34.7784	14.6221	6.04627	6.09735	6.1604	6.1167	4.96604	5.02208	4.7824	4.85272
Ntng2	netrin G2 [Source:MGI Symbol;Acc:MGI:2159341]	chr2	-	1.19952	1.23729e-05	4.49784e-05	34.9808	8.38643e-06	7.01013	2.88307	0.99876	0.858317	1.52322	1.40702	955	837	1417	1206	234	298	268	283	6.79036	6.23117	9.51809	9.15721	2.77719	3.65218	3.12907	3.63055	7.92421	3.29725	3.5206	3.38016	4.04506	3.92887	2.28386	2.69802	2.45494	2.65054
Pcsk2	proprotein convertase subtilisin/kexin type 2 [Source:MGI Symbol;Acc:MGI:97512]	chr2	+	1.19942	1.01572e-07	7.78321e-07	63.7707	3.20615e-07	10.9849	8.90698	1.24869	1.11126	1.29207	1.14575	66337	58264	70510	58772	16602	15617	16198	14684	176.021	161.869	176.747	166.535	73.5311	71.4257	70.5767	70.2992	170.293	71.4582	9.63823	9.5008	9.68161	9.53529	8.4313	8.40873	8.37126	8.34686
Sult4a1	sulfotransferase family 4A, member 1 [Source:MGI Symbol;Acc:MGI:1888971]	chr15	-	1.1992	8.79599e-10	1.63645e-08	211.35	2.97874e-10	16.5647	8.00824	1.28531	1.08475	1.28277	1.14355	41161	34604	42380	35499	9774	10423	9025	8982	217.382	191.346	211.442	200.208	86.1612	94.8808	78.2666	85.587	205.095	86.2239	8.9497	8.74914	8.94717	8.80795	7.66698	7.8254	7.52746	7.63774
Arhgap29	Rho GTPase activating protein 29 [Source:MGI Symbol;Acc:MGI:2443818]	chr3	+	1.19879	0.000919195	0.00200961	12.9293	0.000945666	4.33331	3.03737	1.36208	0.88969	1.42097	1.12152	981	683	1054	790	207	199	252	207	2.42557	1.76816	2.46193	2.08592	0.854311	0.848096	1.02314	0.923446	2.1854	0.912249	3.55934	3.08695	3.61823	3.31878	2.10715	2.11595	2.36621	2.19973
[truncated: 15,936 more rows]
