# Supplementary material for: Astrocyte–neuron subproteomes and obsessive–compulsive disorder mechanisms
Source: Nature. 2023 Apr 12;616(7958):764–73. doi: 10.1038/s41586-023-05927-7 (PMC10132990; doi:10.1038/s41586-023-05927-7)
Supplement: Supplementary file 10 — Raw replicate source data for all figures. [file 41586_2023_5927_MOESM10_ESM.xlsx]

## Sheet: Extended data fig 1b
Number of cells per astrocyte territory	DAPI+	NeuN+
n = 12 cells from 4 mice	18	12
	19	15
	19	18
	15	13
	21	13
	15	12
	18	15
	20	20
	23	12
	22	13
	17	14
	19	15

## Sheet: Extended data fig 1d
Territory area (um2)	in situ	dissociated		# of primary branches per cell	in situ	Dissociated		# of secondary branches per cell	in situ	dissociated
n = 41 cells in situ from 15 mice	2952.8	151.04		n = 41 cells in situ from 15 mice	7	0		n = 41 cells in situ from 15 mice	12	0
n = 164 cells dissociated from 8 mice	3331.01	46.72		n = 164 cells dissociated from 8 mice	5	3		n = 164 cells dissociated from 8 mice	8	0
Student's t-test, P < 0.01	3060.14	146.56		Student's t-test, P < 0.01	6	0		Student's one sample t-test, P < 0.01	11	0
	3551.35	28.16			6	0			11	0
	2972.72	35.2			7	0			9	0
	2307.37	67.84			6	0			12	0
	1948.19	247.04			5	2			12	0
	1908.71	41.6			5	0			10	0
	3464.82	177.92			6	0			9	0
	3278.65	215.68			6	0			8	0
	3204.06	147.84			6	0			8	0
	3212.8	24.96			6	0			17	0
	3302.14	64.64			6	0			16	0
	3294.22	28.16			6	0			11	0
	3497.57	30.72			7	0			15	0
	2417.83	77.44			6	0			12	0
	3651.9	114.56			6	0			9	0
	2511.65	92.8			5	0			12	0
	2815.2	83.84			4	0			14	0
	2851.68	69.76			5	0			8	0
	2350.11	33.92			6	0			11	0
	2007.08	56.96			5	2			13	0
	2322.2	71.68			7	0			14	0
	1943.96	49.92			7	0			8	0
	2846.79	165.76			6	0			11	0
	3335.76	184.32			5	0			15	0
	2617.38	227.84			5	0			11	0
	2749.31	104.32			8	0			11	0
	2450.72	95.36			6	0			16	0
	1982.92	41.6			6	4			10	0
	2754.47	257.28			7	2			10	0
	2269.85	149.76			7	1			16	0
	3664.43	53.12			6	1			10	0
	3529.9	95.36			7	0			16	0
	1889.47	103.68			5	0			11	0
	2815.26	104.96			5	0			10	0
	2662.84	345.6			7	0			12	0
	3326.21	86.4			6	0			14	0
	2305.08	130.56			5	0			12	0
	2405.3	42.24			6	0			12	0
		129.92				0				0
		71.04				0				0
		66.56				4				0
		27.52				0				0
		141.44				0				0
		99.2				0				0
		110.08				0				0
		40.96				0				0
		73.6				0				0
		37.12				0				0
		66.56				0				0
		21.76				0				0
		78.72				0				0
		116.48				0				0
		126.08				0				0
		115.84				0				0
		89.6				0				0
		93.44				0				0
		40.96				0				0
		56.32				0				0
		72.32				0				0
		131.84				0				0
		151.04				0				0
		337.28				0				0
		158.08				0				0
		46.08				0				0
		96				0				0
		49.92				0				0
		35.2				0				0
		43.52				0				0
		33.28				0				0
		57.6				5				0
		60.16				0				0
		184.96				0				0
		20.48				0				0
		54.4				0				0
		250.88				1				0
		28.8				0				0
		107.52				0				0
		128.64				0				0
		44.8				0				0
		24.32				2				0
		43.52				2				0
		57.6				2				0
		113.92				2				0
		93.44				4				0
		30.72				2				0
		79.36				3				0
		47.36				0				0
		26.24				0				0
		35.84				0				0
		39.68				0				0
		86.4				0				0
		250.88				0				0
		36.48				0				0
		62.08				0				0
		138.24				0				0
		41.6				0				0
		133.76				0				0
		85.12				0				0
		20.48				3				0
		147.2				3				0
		24.96				2				0
		71.04				1				0
		38.4				1				0
		30.08				0				0
		48.64				0				0
		21.12				0				0
		20.48				0				0
		317.44				1				0
		23.04				1				0
		51.84				3				0
		78.08				1				0
		26.88				3				0
		102.4				0				0
		100.48				0				0
		121.6				0				0
		21.12				0				0
		40.32				0				0
		23.04				0				0
		43.52				0				0
		142.72				0				0
		92.16				4				0
		24.32				0				0
		31.36				0				0
		91.52				0				0
		99.2				0				0
		23.68				0				0
		30.08				0				0
		27.52				0				0
		53.76				0				0
		38.4				0				0
		33.28				0				0
		33.28				0				0
		20.48				0				0
		39.68				0				0
		102.4				1				0
		55.68				0				0
		41.6				0				0
		37.12				0				0
		37.76				0				0
		24.32				0				0
		20.48				0				0
		139.52				0				0
		108.8				0				0
		33.28				3				0
		31.36				4				0
		135.04				1				0
		82.56				1				0
		22.4				1				0
		85.12				1				0
		89.6				0				0
		28.16				0				0
		23.04				0				0
		45.44				3				0
		30.72				0				0
		26.88				0				0
		26.88				0				0
		33.28				0				0
		90.24				0				0
		46.72				0				0
		32				4				0
		25.6				1				0
		33.28				1				0

## Sheet: Extended data fig 2e
Astro BioID2 Western (streptavidin/actin ratio)	Contralateral to injection	Ipislateral to injection
n = 4 animals	1.1364	3.61038
Paired t-test P < 0.01	0.9678	2.17809
	0.8452	2.9289
	1.0873	3.22114

## Sheet: Extended data fig 2f
Astro Lck-BioID2 Western (streptavidin/actin ratio)	Contralateral to injection	Ipislateral to injection
n = 4 animals	0.85634	2.66687
Paired t-test P < 0.01	0.93323	1.83127
	0.69184	2.80611
	1.46682	2.98078

## Sheet: Extended data fig 2g
Neuro BioID2 Western (streptavidin/actin ratio)	Contralateral to injection	Ipislateral to injection
n = 4 animals	0.8934	2.115
Paired t-test P < 0.05	0.9763	3.1989
	0.8122	2.2805
	1.2378	2.1122

## Sheet: Extended data fig 2h
Neuro Lck-BioID2 Western (streptavidin/actin ratio)	Contralateral to injection	Ipislateral to injection
n = 4 animals	0.9843	1.7822
Paired t-test P < 0.01	1.2839	2.0991
	0.8977	1.4058
	1.2083	2.0221

## Sheet: Extended data fig 3b
HA intensity (a.u.)	No Biotin	Biotin		Biotin intensity (a.u.)		No Biotin	Biotin
n = 11 cells no biotin from 3 transfections	72.45	148.056		n = 11 cells no biotin from 3 transfections		0	73.392
n = 21 cells with biotin from 4 transfections	142.484	154.268		n = 21 cells with biotin from 4 transfections		0.086	46.504
Unpaired student's t-test n.s.	102.401	51.556		Unpaired student's t-test P < 0.0001		1.628 e^-4	23.631
	42.567	70.794				0	56.554
	40.882	106.136				0	20.25
	120.442	90.536				0	54.494
	40.984	84.64				0	36.139
	109.558	69.999				0	40.84
	91.549	191.719				0	53.573
	87.795	89.877				0	23.602
	71.299	77.834				0.034	17.074
		115.752					39.811
		71.594					26.758
		125.539
		81.569
		30.06
		28.564
		44.137
		35.236
		45.491
		35.516

## Sheet: Extended data fig 3d
HEK293T + Cytosolic BioID2 western (streptavidin/actin ratio)	No Biotin	Yes Biotin
n = 8 coverslips from 3 transfections	0.83851	2.4461
Unpaired student's t-test P < 0.01	0.84524	3.13733
	0.58624	0.79613
	3.20334	4.12118
	0.69036	2.36466
	1.39582	3.86495
	2.14051	3.75175
	1.29143	3.31975

## Sheet: Extended data fig 3f
HA intensity (a.u.)	No Biotin	Biotin		Biotin intensity (a.u)		No Biotin	Biotin
n = 8 cells no biotin from 3 transfections	46.773	21.453		n = 8 cells no biotin from 3 transfections		0	6.062
n = 15 cells with biotin from 4 transfections	35.402	19.215		n = 15 cells with biotin from 4 transfections		0	6.243
Unpaired student's t-test n.s.	37.563	21.626		Unpaired student's t-test P < 0.01		0	4.42
	37.265	29.131				0	7.361
	28.822	40.972				0	1.567
	54.349	39.184				0	1.343
	51.162	23.254				0	4.796
	0.343	34.459				0.001	8.515
		30.531					9.092
		52.432					11.071
		56.271					13.102
		59.556					34.711
		76.391					41.77
		17.715					17.884
		37.715					34.619

## Sheet: Extended data fig 3h
HEK293T + Lck-BioID2 western (streptavidin/actin ratio)	No Biotin	Yes Biotin
n = 11 coverslips from 3 transfections	0.86376	1.23667
Unpaired student's t-test P = 0.01	0.85623	1.48313
	0.47918	0.59806
	2.36057	2.75908
	0.38872	0.68687
	0.94052	0.87469
	2.63737	3.05307
	1.6732	2.58014
	0.74873	1.03551
	1.03626	0.72026
	1.42454	1.75346

[truncated: 48 more sheets: Extended data fig 4b, Extended data fig 4d, Extended data fig 4f, Extended data fig 4h, Extended data fig 9b, Extended data fig 9f, Extended data fig 9k, Extended data fig 11a, Extended data fig 11b, Extended data fig 11c, Extended data fig 11d, Extended data fig 11e, Extended data fig 13e, Extended data fig 14e, Extended data fig 15e, Extended data fig 16e, Extended data fig 17e, Extended data fig 18e, Extended data fig 19b, Extended data 19d …]
