# Supplementary material for: Astrocyte–neuron subproteomes and obsessive–compulsive disorder mechanisms
Source: Nature. 2023 Apr 12;616(7958):764–73. doi: 10.1038/s41586-023-05927-7 (PMC10132990; doi:10.1038/s41586-023-05927-7)
Supplement: Supplementary file 11 — Statistics summary for all figures. [file 41586_2023_5927_MOESM11_ESM.xlsx]

## Sheet: Sheet1
Figure	Panel	Data	Groups	Number of sample	Statistical test	One-tailed or two-tailed	P value	Significance	Symbol	Degrees of freedom	T statistic	F statistic
3	F	number of puncta per tdTomato+ cell (RNA-scope)	WT v KO	20 tdT+ astrocytes from 4 mice per group	Mann-Whitney Test	Two-tailed	< 1.0 x 10-4	Yes	P < 0.01	n/a	n/a	n/a
3	G	mean intensity (a.u.) in tdT+ astrocyte ROI (IHC)	WT v KO	20 tdT+ astrocytes from 4 mice per group	Mann-Whitney Test	Two-tailed	<1.0 x 10-4	Yes	P < 0.01	n/a	n/a	n/a
4	D	Integrated density in tdT+ astrocyte ROI (PLA)	WT v KO	15 tdT+ astrocytes from 3 mice per group	Mann-Whitney Test	Two-tailed	< 1.0 x 10-4	Yes	P < 0.01	n/a	n/a	n/a
4	D	Number of PLA puncta in astrocyte ROI	WT v KO	15 tdT+ astrocytes from 3 mice per group	Mann-Whitney Test	Two-tailed	<1.0 x 10-4	Yes	P < 0.01	n/a	n/a	n/a
4	E	Integrated density in tdT+ astrocyte ROI (PLA)	WT v KO	15 tdT+ astrocytes from 3 mice per group	Mann-Whitney Test	Two-tailed	< 1.0 x 10-4	Yes	P < 0.01	n/a	n/a	n/a
4	E	Number of PLA puncta in astrocyte ROI	WT v KO	15 tdT+ astrocytes from 3 mice per group	Mann-Whitney Test	Two-tailed	<1.0 x 10-4	Yes	P < 0.01	n/a	n/a	n/a
4	I	LifeAct mean actin intensity (a.u)	WT v KO	15 tdT+ cells WT; 18 tdt+ cells KO; 4 mice per group	Two-way repeated measures ANOVA with Bonferroni post hoc	One-tailed	(Distances 0-10 um WT v KO) 5.9 x 10-1	No	n.s.	13	n/a	n/a
							(Distances 10-40 um WT v KO) 1.2 x 10-2	Yes	*
4	I	LifeAct territory area	WT v KO	15 tdT+ cells WT; 18 tdT+ cells KO; 4 mice/group	Unpaired t test with Welch	Two-tailed	<1.0 x 10-4	Yes	P < 0.01	25	8.68	n/a
4	J	tdTomato territory area (um2)	WT v KO	18 tdT+ cells WT, 15 tdT+ cells KO; 4 mice/group	Unpaired t test with Welch	Two-tailed	<1.0 x 10-4	Yes	P < 0.01	23	8.68	n/a
5	H	Area of lesions per mouse (cm2)	Astro GFP v Astro SAPAP3	14 mice GFP, 15 mice SAPAP3	Kruskal-Wallis Test with Dunn post-hoc test	One-tailed	(Astro GFP v Astro SAPAP3) < 1.0 x 10-2	Yes	P < 0.01	n/a	n/a	26.8 (KW stat)
			Neuro GFP v Neuro SAPAP3	9 mice GFP, 10 mice SAPAP3			(Neuro GFP v Neuro SAPAP3) < 1.0 x 10-3	Yes	P < 0.01
							(Astro SAPAP3 v Neuron SAPAP3) > 5.0 x 10-2	No	n.s.
5	H	Number of lesions per mouse	Astro GFP v Astro SAPAP3	14 mice GFP, 15 mice SAPAP3	Kruskal-Wallis Test with Dunn post-hoc test	One-tailed	(Astro GFP v Astro SAPAP3) < 1.0 x 10-2	Yes	P < 0.01	n/a	n/a	20.6 (KW stat)
			Neuro GFP v Neuro SAPAP3	9 mice GFP, 10 mice SAPAP3			(Neuro GFP v Neuro SAPAP3) < 5.0 x 10-2	Yes	P < 0.05
							(Astro SAPAP3 v Neuron SAPAP3) > 5.0 x 10-2	No	n.s.
5	H	Number of grooming bouts in 10 mins per mouse	Astro GFP v Astro SAPAP3	14 mice GFP; 15 mice SAPAP3	Kruskal-Wallis Test with Dunn post-hoc test	One-tailed	(Astro GFP v Astro SAPAP3) < 5.0 x 10-2	Yes	P < 0.05	n/a	n/a	19.9 (KW stat)
			Neuro GFP v Neuro SAPAP3	9 mice GFP, 10 mice SAPAP3			(Neuro GFP v Neuro SAPAP3) > 5.0 x 10-2	No	n.s.
							(Astro SAPAP3 v Neuron SAPAP3) > 5.0 x 10-2	No	n.s.
5	H	Grooming time in 10 minutes (s/min)	Astro GFP v Astro SAPAP3	14 mice GFP; 15 mice SAPAP3	Kruskal-Wallis Test with Dunn post-hoc test	One-tailed	(Astro GFP v Astro SAPAP3) < 5.0 x 10-2	Yes	P < 0.05	n/a	n/a	35.1 (KW stat)
			Neuro GFP v Neuro SAPAP3	9 mice GFP, 10 mice SAPAP3			(Neuro GFP v Neuro SAPAP3) < 1.0 x 10-3	Yes	P < 0.01
							(Astro SAPAP3 v Neuron SAPAP3) > 5.0 x 10-2	No	n.s
5	I	Time in center of open field (s)	Astro GFP v Astro SAPAP3	14 mice GFP; 15 mice SAPAP3	Kruskal-Wallis Test with Dunn post-hoc test	One-tailed	(Astro GFP v Astro SAPAP3) > 5.0 x 10-2	No	n.s.	n/a	n/a	20.5 (KW stat)
			Neuro GFP v Neuro SAPAP3	9 mice GFP, 10 mice SAPAP3			(Neuro GFP v Neuro SAPAP3) < 1.0 x 10-3	Yes	P < 0.01
							(Astro SAPAP3 v Neuron SAPAP3) < 5.0 x 10-2	Yes	P < 0.05
5	I	Average speed in center of open field (m/s)	Astro GFP v Astro SAPAP3	14 mice GFP; 15 mice SAPAP3	Kruskal-Wallis Test with Dunn post-hoc test	One-tailed	(Astro GFP v Astro SAPAP3) > 5.0 x 10-2	No	n.s.	n/a	2.8	7.6
			Neuro GFP v Neuro SAPAP3	9 mice GFP, 10 mice SAPAP3			(Neuro GFP v Neuro SAPAP3) < 1.0 x 10-3	Yes	P < 0.01
							(Astro SAPAP3 v Neuron SAPAP3) < 5.0 x 10-2	Yes	P < 0.05
5	I	Time spent in open arms (s)	Astro GFP v Astro SAPAP3	14 mice GFP; 15 mice SAPAP3	Kruskal-Wallis Test with Dunn post-hoc test	One-tailed	(Astro GFP v Astro SAPAP3) > 5.0 x 10-2	No	n.s.	n/a	n/a	21.6 (KW stat)
			Neuro GFP v Neuro SAPAP3	9 mice GFP, 10 mice SAPAP3			(Neuro GFP v Neuro SAPAP3) < 1.0 x 10-2	Yes	P < 0.01
							(Astro SAPAP3 v Neuro SAPAP3) < 1.0 x 10-2	Yes	P < 0.01
5	J	Total distance traveled (m)	Astro GFP v Astro SAPAP3	14 mice GFP; 15 mice SAPAP3	Two-way ANOVA with Bonferroni post-hoc test	One-tailed	(Astro GFP v Astro SAPAP3) < 5.0 x 10-2	Yes	P < 0.05	n/a	4.1	17.1
			Neuro GFP v Neuro SAPAP3	9 mice GFP, 10 mice SAPAP3	Overall ANOVA: Interaction between rescue x cell-type:		(Neuro GFP v Neuro SAPAP3) < 1.0 x 10-2	Yes	P < 0.01
					DF = 3, F-value = 18.5, P-value = 9.9 x 10-8		(Astrocyte v Neuron effect) 3.3 x 10-1	No	n.s.
6	B	Percent of NeuN+ neurons with dFosB expression	WT v KO	4 mice/group - Average of 4 FOVs per animal	One-way ANOVA with Bonferroni post-hoc test	One-tailed	(WT v KO) < 5.0 x 10-2	Yes	P < 0.05	n/a	4.41	n/a
		Dorsal striatum (DStr)	Astro GFP v Astro SAPAP3	4 mice/group - Average of 4 FOVs per animal			(Astro GFP v Astro SAPAP3) < 5.0 x 10-2	Yes	P < 0.05
			Neuro GFP v Neuro SAPAP3	4 mice/group - Average of 4 FOVs per animal			(Neuro GFP v Neuro SAPAP3) < 5.0 x 10-3	Yes	P < 0.05
6	B	Percent of NeuN+ neurons with dFosB expression	WT v KO	4 mice/group - Average of 4 FOVs per animal	One-way ANOVA with Bonferroni post-hoc test	One-tailed	(WT v KO) < 5.0 x 10-2	Yes	P < 0.05	n/a	3.15	n/a
		Ventral striatum (VStr)	Astro GFP v Astro SAPAP3	4 mice/group - Average of 4 FOVs per animal			(Astro GFP v Astro SAPAP3) < 5.0 x 10-2	Yes	P < 0.05
			Neuro GFP v Neuro SAPAP3	4 mice/group - Average of 4 FOVs per animal			(Astro GFP v Astro SAPAP3) < 1.0 x 10-2	Yes	P < 0.01
S1	D	Territory area (um2)	in situ v dissociated	41 cells in situ from 15 mice; 164 cells dissociated from 8 mice	Student's unpaired t test	Two-tailed	2.0 x 10-4	Yes	P < 0.01	202	62.33	75.02
S1	D	Number of primary branches per cell	in situ v dissociated	41 cells in situ from 15 mice; 164 cells dissociated from 8 mice	Student's unpaired t test	Two-tailed	3.0 x 10-4	Yes	P < 0.01	76	27.53	1.24
S1	D	Number of secondary branches per cell	in situ v dissociated	41 cells in situ from 15 mice; 164 cells dissociated from 8 mice	One-sample t test	Two-tailed	2.0 x 10-4	Yes	P < 0.01	39	29.12	n/a
S2	E	Western blot, streptavidin/actin ratio from intensity	Ipsilateral v contralateral to injection	4 animals	Student's paired t test	Two-tailed	5.2 x 10-3	Yes	P < 0.01	3	7.33	n/a
S2	F	Western blot, streptavidin/actin ratio from intensity	Ipsilateral v contralateral to injection	4 animals	Student's paired t test	Two-tailed	8.8 x 10-3	Yes	P < 0.01	3	6.11	n/a
S2	G	Western blot, streptavidin/actin ratio from intensity	Ipsilateral v contralateral to injection	4 animals	Student's paired t test	Two-tailed	1.5 x 10-2	Yes	P < 0.05	3	5.06	n/a
S2	H	Western blot, streptavidin/actin ratio from intensity	Ipsilateral v contralateral to injection	4 animals	Student's paired t test	Two-tailed	2.3 x 10-3	Yes	P < 0.01	3	9.74	n/a
S3	B	HA intensity (a.u.) HEK293T cells - cytosolic BioID2	Biotin v No Biotin	11 cells no biotin from 4 transfections, 21 cells with biotin from 4 transfections	Student's unpaired t test	Two-tailed	9.7 x 10-1	No	n.s.	30	0.04	1.71
S3	B	Biotin intensity (a.u.) HEK293T cells - cytosolic BioID2	Biotin v No Biotin	11 cells no biotin from 4 transfections, 21 cells with biotin from 4 transfections	Student's unpaired t test	Two-tailed	1.0 x 10-4	Yes	P < 0.01	29	5.63	2.08
S3	D	Western blot, streptavidin/actin ratio from intensity	Biotin v No Biotin	8 coverslips from 3 transfections	Student's unpaired t test	Two-tailed	6.2 x 10-3	Yes	P < 0.01	14	3.22	1.48
S3	F	HA intensity (a.u.) HEK293T cells - Lck-BioID2	Biotin v No Biotin	8 cells no biotin from 4 transfections, 15 cells with biotin from 4 transfections	Student's unpaired t test	Two-tailed	9.1 x 10-1	No	n.s.	21	0.12	1.03
S3	F	Biotin intensity (a.u.) HEK293T cells - Lck-BioID2	Biotin v No Biotin	8 cells no biotin from 4 transfections, 15 cells with biotin from 4 transfections	Student's unpaired t test	Two-tailed	8.4 x 10-3	Yes	P < 0.01	21	2.91	1.35
S3	H	Western blot, streptavidin/actin ratio from intensity	Biotin v No Biotin	11 coverslips from 3 transfections	Student's unpaired t test	Two-tailed	1.0 x 10-2	Yes	P = 0.01	19	0.88	1.04
S10	A	Western blot, streptavidin/actin ratio from intensity	Ipsilateral v contralateral to injection	4 animals	Mann-Whitney Test	Two-tailed	2.9 x 10-2	Yes	P < 0.05	n/a	n/a	n/a
S10	B	Western blot, streptavidin/actin ratio from intensity	Ipsilateral v contralateral to injection	4 animals	Mann-Whitney Test	Two-tailed	1.4 x 10-2	Yes	P < 0.05	n/a	n/a	n/a
S10	C	Western blot, streptavidin/actin ratio from intensity	Ipsilateral v contralateral to injection	4 animals	Mann-Whitney Test	Two-tailed	2.9 x 10-2	Yes	P < 0.05	n/a	n/a	n/a
S10	D	Western blot, streptavidin/actin ratio from intensity	Ipsilateral v contralateral to injection	4 animals	Mann-Whitney Test	Two-tailed	2.9 x 10-2	Yes	P < 0.05	n/a	n/a	n/a
S10	E	Western blot, streptavidin/actin ratio from intensity	Ipsilateral v contralateral to injection	4 animals	Mann-Whitney Test	Two-tailed	2.9 x 10-2	Yes	P < 0.05	n/a	n/a	n/a
S11	E	Normalized co-localization (Pearson's r)	tdT + Slc4a4 v Lck-GFP + Slc4a4	8 tdT+ astrocytes from 4 mice	Student's paired t test	Two-tailed	2.4 x 10-3	Yes	P < 0.01	7	4.62	n/a
S12	E	Normalized co-localization (Pearson's r)	tdT + PAICS v Aqp4-GFP + PAICS	8 tdT+ astrocytes from 4 mice	Student's paired t test	Two-tailed	7.8 x 10-3	Yes	P < 0.01	7	3.69	n/a
S13	E	Normalized co-localization (Pearson's r)	tdT + Nebl v Ezr-GFP + Nebl	8 tdT+ astrocytes from 4 mice	Student's paired t test	Two-tailed	1.8 x 10-3	Yes	P < 0.01	7	4.89	n/a
S14	E	Normalized co-localization (Pearson's r)	tdT + Faim2 v Glt1-GFP + Faim2	8 tdT+ astrocytes from 4 mice	Student's paired t test	Two-tailed	9.4 x 10-2	No	n.s.	7	1.94	n/a
S15	E	Normalized co-localization (Pearson's r)	tdT + Hepacam v Kir4.1-GFP + Hepacam	8 tdT+ astrocytes from 4 mice	Student's paired t test	Two-tailed	6.5 x 10-3	Yes	P < 0.01	7	3.83	n/a
S16	E	Normalized co-localization (Pearson's r)	tdT + Arpc1a v Cx43-GFP + Arpc1a	8 tdT+ astrocytes from 4 mice	Wilcoxon matched pairs test	Two-tailed	1.6 x 10-2	Yes	P < 0.05	n/a	n/a	n/a
S17	E	Western blot, streptavidin/actin ratio from intensity	Ipsilateral v contralateral to injection	4 animals	Mann-Whitney Test	Two-tailed	2.9 x 10-2	Yes	P < 0.05	n/a	n/a	n/a
S17	F	Western blot, streptavidin/actin ratio from intensity	Ipsilateral v contralateral to injection	4 animals	Mann-Whitney Test	Two-tailed	1.4 x 10-2	Yes	P < 0.05	n/a	n/a	n/a
S19	B	Area of lesions per mouse (cm2)	SAPAP3 WT v SAPAP3 KO	9 WT mice, 8 KO mice	One-sample t test	Two-tailed	< 1.0 x 10-4	Yes	P < 0.01	7	16.88	n/a
S19	B	Number of lesions per mouse	SAPAP3 WT v SAPAP3 KO	9 WT mice, 8 KO mice	One-sample t test	Two-tailed	2.0 x 10-4	Yes	P < 0.01	7	7.2	n/a
S19	B	Number of grooming bouts in 10 mins per mouse	SAPAP3 WT v SAPAP3 KO	9 WT mice, 8 KO mice	Mann-Whitney Test	Two-tailed	9.0 x 10-4	Yes	P < 0.01	n/a	n/a	n/a
S19	B	Grooming time in 10 minutes (s/min)	SAPAP3 WT v SAPAP3 KO	9 WT mice, 8 KO mice	Unpaired t test with Welch	Two-tailed	< 1.0 x 10-4	Yes	P < 0.01	8	11.61	n/a
S19	D	Time in center of open field (s)	SAPAP3 WT v SAPAP3 KO	9 WT mice, 8 KO mice	Unpaired t test with Welch	Two-tailed	< 1.0 x 10-4	Yes	P < 0.01	14	7.46	n/a
S19	D	Average speed in center of open field (m/s)	SAPAP3 WT v SAPAP3 KO	9 WT mice, 8 KO mice	Unpaired t test with Welch	Two-tailed	1.0 x 10-4	Yes	P < 0.01	14	5.18	n/a
S19	D	Time spent in open arms (s)	SAPAP3 WT v SAPAP3 KO	9 WT mice, 8 KO mice	Unpaired t test with Welch	Two-tailed	1.7 x 10-3	Yes	P < 0.01	9	4.41	n/a
S19	D	Total distance traveled (m)	SAPAP3 WT v SAPAP3 KO	9 WT mice, 8 KO mice	Unpaired t test with Welch	Two-tailed	1.2 x 10-3	Yes	P < 0.01	13	4.14	n/a
S19	D	Total average speed (m/s)	SAPAP3 WT v SAPAP3 KO	9 WT mice, 8 KO mice	Unpaired t test with Welch	Two-tailed	2.2 x 10-3	Yes	P < 0.01	9	4.23	n/a
S19	E	Total average speed (m/s)	Astro GFP v Astro SAPAP3	14 mice GFP; 15 mice SAPAP3	Two-way ANOVA with Bonferroni post-hoc test	One-tailed	(Astro GFP v Astro SAPAP3) > 5.0 x 10-2	No	n.s.	n/a	3.8	15.9
			Neuro GFP v Neuro SAPAP3	9 mice GFP, 10 mice SAPAP3	Overall ANOVA: Interaction between rescue x cell-type:		(Neuro GFP v Neuro SAPAP3) < 1.0 x 10-3	Yes	P < 0.01
					DF = 9, F-value = 11.4, P-value = 1.4 x 10-5		(Astrocyte v Neuron effect) 3.5 x 10-2	No	n.s.
S19	F	Number of lesions per mouse	WT + Saline, WT + Fluoxetine	5 WT + Saline, 6 WT + Fluoxetine	Kruskal-Wallis Test with Dunn post-hoc test	One-tailed	(KO + saline v KO + fluoxetine) > 5.0 x 10-2	No	n.s.	n/a	n/a	n/a
			KO + Saline, KO + Fluoxetine	6 KO + Saline, 6 KO + Fluoxetine
S19	F	Number of grooming bouts in 10 mins per mouse	WT + Saline, WT + Fluoxetine	5 WT + Saline, 6 WT + Fluoxetine	One-way ANOVA with Bonferroni post-hoc test	One-tailed	(KO + saline v KO + fluoxetine) < 5.0 x 10-2	Yes	P < 0.05	n/a	3.22	n/a
			KO + Saline, KO + Fluoxetine	6 KO + Saline, 6 KO + Fluoxetine
S19	F	Grooming time in 10 minutes (s/min)	WT + Saline, WT + Fluoxetine	5 WT + Saline, 6 WT + Fluoxetine	One-way ANOVA with Bonferroni post-hoc test	One-tailed	(KO + saline v KO + fluoxetine) < 1.0 x 10-3	Yes	P < 0.01	n/a	11.74	n/a
			KO + Saline, KO + Fluoxetine	6 KO + Saline, 6 KO + Fluoxetine
S19	G	Distance traveled in open field (m)	WT + Saline, WT + Fluoxetine	5 WT + Saline, 6 WT + Fluoxetine	One-way ANOVA with Bonferroni post-hoc test	One-tailed	(KO + saline v KO + fluoxetine) < 1.0 x 10-2	Yes	P < 0.01	n/a	4.11	n/a
			KO + Saline, KO + Fluoxetine	6 KO + Saline, 6 KO + Fluoxetine
S19	G	Total average speed (m/s)	WT + Saline, WT + Fluoxetine	5 WT + Saline, 6 WT + Fluoxetine	One-way ANOVA with Bonferroni post-hoc test	One-tailed	(KO + saline v KO + fluoxetine) > 5.0 x 10-2	No	n.s.	n/a	2.31	n/a
			KO + Saline, KO + Fluoxetine	6 KO + Saline, 6 KO + Fluoxetine
S19	H	Time in center of open field (s)	WT + Saline, WT + Fluoxetine	5 WT + Saline, 6 WT + Fluoxetine	One-way ANOVA with Bonferroni post-hoc test	One-tailed	(KO + saline v KO + fluoxetine) < 5.0 x 10-2	Yes	P < 0.05	n/a	3.11	n/a
			KO + Saline, KO + Fluoxetine	6 KO + Saline, 6 KO + Fluoxetine
S19	H	Average speed in center of open field (m/s)	WT + Saline, WT + Fluoxetine	5 WT + Saline, 6 WT + Fluoxetine	One-way ANOVA with Bonferroni post-hoc test	One-tailed	(KO + saline v KO + fluoxetine) < 5.0 x 10-2	Yes	P < 0.05	n/a	3.52	n/a
			KO + Saline, KO + Fluoxetine	6 KO + Saline, 6 KO + Fluoxetine
S19	H	Time spent in open arms (s)	WT + Saline, WT + Fluoxetine	4 WT + Saline, 4 WT + Fluoxetine	Kruskal-Wallis Test with Dunn post-hoc test	One-tailed	(KO + saline v KO + fluoxetine) < 5.0 x 10-2	Yes	P < 0.05	n/a	n/a	18.6 (KW stat)
			KO + Saline, KO + Fluoxetine	7 KO + Saline, 8 KO + Fluoxetine
S20	A	Percent of NeuN+ neurons with dFosB expression	WT v KO	4 mice/group - Average of 4 FOVs per animal	One-way ANOVA with Bonferroni post-hoc test	One-tailed	(WT v KO) < 5.0 x 10-2	Yes	P < 0.05	n/a	3.38	n/a
		M2 cortex	Astro GFP v Astro SAPAP3	4 mice/group - Average of 4 FOVs per animal			(Astro GFP v Astro SAPAP3) > 5.0 x 10-2	No	n.s.
			Neuro GFP v Neuro SAPAP3	4 mice/group - Average of 4 FOVs per animal			(Neuro GFP v Neuro SAPAP3) > 5.0 x 10-2	No	n.s.
S20	A	Percent of NeuN+ neurons with dFosB expression	WT v KO	4 mice/group - Average of 4 FOVs per animal	One-way ANOVA with Bonferroni post-hoc test	One-tailed	(WT v KO) < 5.0 x 10-2	Yes	P < 0.05	n/a	3.34	n/a
		Lateral orbitofrontal cortex	Astro GFP v Astro SAPAP3	4 mice/group - Average of 4 FOVs per animal			(Astro GFP v Astro SAPAP3) > 5.0 x 10-2	No	n.s.
			Neuro GFP v Neuro SAPAP3	4 mice/group - Average of 4 FOVs per animal			(Astro GFP v Astro SAPAP3) > 5.0 x 10-2	No	n.s.
S21	A	tdTomato territory area (um2)	Astro GFP v Astro SAPAP3	20 tdT+ astrocytes from 4 mice per group	Unpaired t test with Welch	Two-tailed	1.0 x 10-4	Yes	P < 0.01	24	4.73	n/a
S21	B	Integrated density in tdT+ astrocyte ROI (PLA)	Astro GFP v Astro SAPAP3	12 tdT+ astrocytes from 4 mice per group	Unpaired t test with Welch	Two-tailed	2.0 x 10-4	Yes	P < 0.01	21	4.61	n/a
S21	C	Integrated density in tdT+ astrocyte ROI (PLA)	Astro GFP v Astro SAPAP3	12 tdT+ astrocytes from 4 mice per group	Unpaired t test with Welch	Two-tailed	< 1.0 x 10-4	Yes	P < 0.01	12	14.13	n/a
S21	D	tdTomato territory area (um2)	Neuro GFP v Neuro SAPAP3	20 tdT+ astrocytes from 4 mice per group	Unpaired t test with Welch	Two-tailed	1.9 x 10-1	No	n.s	37	1.34	n/a
S21	E	Integrated density in tdT+ astrocyte ROI (PLA)	Neuro GFP v Neuro SAPAP3	12 tdT+ astrocytes from 4 mice per group	Mann-Whitney Test	Two-tailed	5.9 x 10-1	No	n.s.	n/a	n/a	n/a
S21	F	Integrated density in tdT+ astrocyte ROI (PLA)	Neuro GFP v Neuro SAPAP3	12 tdT+ astrocytes from 4 mice per group	Mann-Whitney Test	Two-tailed	9.8 x 10-1	No	n.s	n/a	n/a	n/a
